# Supplementary material for: Cyclic decomposition explains a photosynthetic down regulation for Chlamydomonas reinhardtii
Source: Biosystems. 2017 Dec;162:119–27. doi: 10.1016/j.biosystems.2017.09.014 (PMC5720477; doi:10.1016/j.biosystems.2017.09.014)
Supplement: Supplementary file 1 [file mmc1.txt]

R_ACAROtu M_acaro_u R_CHYA2 M_h2o_u R_PSIIred M_pqh2_u R_CBFC M_h_u R_BCAROH M_nadp_u R_NADPtu M_nadp_h R_PGDHh M_ru5p_D_h R_PRUK M_rb15bp_h R_RBPCh M_3pg_h R_PGKh M_13dpg_h R_GAPDHh M_g3p_h R_TPIh M_dhap_h R_FBA3hi M_s17bp_h R_SBP M_s7p_h R_TAh M_f6p_B_h R_TKT2h M_e4p_h R_DPHS M_2dda7p_h R_DHQS M_3dhq_h R_DQDH M_3dhsk_h R_SKDH M_skm_h R_SKK M_skm5p_h R_PSCIT M_3psme_h R_CHRS M_chor_h R_CHRM M_pphn_h R_PPOR M_34hpp_h R_TYRTAh M_akg_h R_GLUS_LPAREN_ferr_RPAREN_ M_glu_L_h R_ASPATh M_asp_L_h R_ASPK M_4pasp_h R_ASADH M_aspsa_h R_HSDH M_hom_L_h R_HSK M_phom_h R_CYSTS M_cyst_L_h R_CBL M_pyr_h R_DXS M_dxyl5p_h R_DXRI M_2me4p_h R_CMS M_4c2me_h R_CMK M_pcdme_h R_MCS M_2mecdp_h R_HDS M_h2mb4p_h R_IDS2 M_dmpp_h R_GPPSh M_grdp_h R_FPPSh M_frdp_h R_GGPS M_ggdp_h R_PSY M_phyto_h R_PDS1 M_phytfl_h R_PDS2 M_zcaro_h R_ZDS M_norsp_h R_NOR M_lyc_h R_LCYD M_dcaro_h R_LCYA M_acaro_h/0.00017840538
R_ACAROtu M_acaro_u R_CHYA2 M_h2o_u R_PSIIred M_pqh2_u R_CBFC M_h_u R_BCAROH M_nadp_u R_NADPtu M_nadp_h R_PGDHh M_ru5p_D_h R_PRUK M_rb15bp_h R_RBPCh M_3pg_h R_PGKh M_13dpg_h R_GAPDHh M_g3p_h R_TPIh M_dhap_h R_FBA3hi M_s17bp_h R_SBP M_s7p_h R_TAh M_f6p_B_h R_TKT2h M_e4p_h R_DPHS M_2dda7p_h R_DHQS M_3dhq_h R_DQDH M_3dhsk_h R_SKDH M_skm_h R_SKK M_skm5p_h R_PSCIT M_3psme_h R_CHRS M_chor_h R_CHRM M_pphn_h R_PPOR M_34hpp_h R_TYRTAh M_akg_h R_GLUS_LPAREN_ferr_RPAREN_ M_glu_L_h R_ASPATh M_asp_L_h R_ASPK M_4pasp_h R_ASADH M_aspsa_h R_HSDH M_hom_L_h R_HSK M_phom_h R_CYSTS M_cyst_L_h R_CBL M_pyr_h R_DXS M_dxyl5p_h R_DXRI M_2me4p_h R_CMS M_4c2me_h R_CMK M_pcdme_h R_MCS M_2mecdp_h R_HDS M_h2mb4p_h R_IDS1 M_ipdp_h R_GPPSh M_grdp_h R_FPPSh M_frdp_h R_GGPS M_ggdp_h R_PSY M_phyto_h R_PDS1 M_phytfl_h R_PDS2 M_zcaro_h R_ZDS M_norsp_h R_NOR M_lyc_h R_LCYD M_dcaro_h R_LCYA M_acaro_h/0.00017840538
R_ACAROtu M_acaro_u R_CHYA2 M_h2o_u R_PSIIred M_pqh2_u R_CBFC M_h_u R_BCAROH M_nadp_u R_NADPtu M_nadp_h R_PGDHh M_ru5p_D_h R_PRUK M_rb15bp_h R_RBPCh M_3pg_h R_PGKh M_13dpg_h R_GAPDHh M_g3p_h R_TPIh M_dhap_h R_FBA3hi M_s17bp_h R_SBP M_s7p_h R_TAh M_f6p_B_h R_TKT2h M_e4p_h R_DPHS M_2dda7p_h R_DHQS M_3dhq_h R_DQDH M_3dhsk_h R_SKDH M_skm_h R_SKK M_skm5p_h R_PSCIT M_3psme_h R_CHRS M_chor_h R_CHRM M_pphn_h R_PPOR M_34hpp_h R_TYRTAh M_akg_h R_GLUS_LPAREN_ferr_RPAREN_ M_glu_L_h R_ASPATh M_asp_L_h R_ASPK M_4pasp_h R_ASADH M_aspsa_h R_HSDH M_hom_L_h R_HSK M_phom_h R_CYSTS M_cyst_L_h R_CBL M_pyr_h R_DXS M_dxyl5p_h R_DXRI M_2me4p_h R_CMS M_4c2me_h R_CMK M_pcdme_h R_MCS M_2mecdp_h R_HDS M_h2mb4p_h R_IDS1 M_ipdp_h R_GGPS M_ggdp_h R_PSY M_phyto_h R_PDS1 M_phytfl_h R_PDS2 M_zcaro_h R_ZDS M_norsp_h R_NOR M_lyc_h R_LCYD M_dcaro_h R_LCYA M_acaro_h/0.00017840538
R_ACAROtu M_acaro_u R_CHYA2 M_h2o_u R_PSIIred M_pqh2_u R_CBFC M_h_u R_BCAROH M_nadp_u R_NADPtu M_nadp_h R_PGDHh M_ru5p_D_h R_PRUK M_rb15bp_h R_RBPCh M_3pg_h R_PGKh M_13dpg_h R_GAPDHh M_g3p_h R_TPIh M_dhap_h R_FBA3hi M_s17bp_h R_SBP M_s7p_h R_TAh M_f6p_B_h R_TKT2h M_e4p_h R_DPHS M_2dda7p_h R_DHQS M_3dhq_h R_DQDH M_3dhsk_h R_SKDH M_skm_h R_SKK M_skm5p_h R_PSCIT M_3psme_h R_CHRS M_chor_h R_CHRM M_pphn_h R_PPOR M_34hpp_h R_TYRTAh M_akg_h R_GLUS_LPAREN_ferr_RPAREN_ M_glu_L_h R_ASPATh M_asp_L_h R_ASPK M_4pasp_h R_ASADH M_aspsa_h R_HSDH M_hom_L_h R_HSK M_phom_h R_CYSTS M_cyst_L_h R_CBL M_pyr_h R_DXS M_dxyl5p_h R_DXRI M_2me4p_h R_CMS M_4c2me_h R_CMK M_pcdme_h R_MCS M_2mecdp_h R_HDS M_h2mb4p_h R_IDS1 M_ipdp_h R_FPPSh M_frdp_h R_GGPS M_ggdp_h R_PSY M_phyto_h R_PDS1 M_phytfl_h R_PDS2 M_zcaro_h R_ZDS M_norsp_h R_NOR M_lyc_h R_LCYD M_dcaro_h R_LCYA M_acaro_h/0.00017840538
R_ACAROtu M_acaro_u R_CHYA2 M_h2o_u R_PSIIred M_pqh2_u R_CBFC M_h_u R_BCAROH M_nadp_u R_NADPtu M_nadp_h R_PGDHh M_ru5p_D_h R_PRUK M_rb15bp_h R_RBPCh M_3pg_h R_PGKh M_13dpg_h R_GAPDHh M_g3p_h R_TPIh M_dhap_h R_FBA3hi M_s17bp_h R_SBP M_s7p_h R_TAh M_f6p_B_h R_TKT2h M_e4p_h R_DPHS M_2dda7p_h R_DHQS M_3dhq_h R_DQDH M_3dhsk_h R_SKDH M_skm_h R_SKK M_skm5p_h R_PSCIT M_3psme_h R_CHRS M_chor_h R_CHRM M_pphn_h R_PPOR M_34hpp_h R_TYRTAh M_akg_h R_BCTA_LPAREN_val_RPAREN_h M_glu_L_h R_ASPATh M_asp_L_h R_ASPK M_4pasp_h R_ASADH M_aspsa_h R_HSDH M_hom_L_h R_HSK M_phom_h R_CYSTS M_cyst_L_h R_CBL M_pyr_h R_DXS M_dxyl5p_h R_DXRI M_2me4p_h R_CMS M_4c2me_h R_CMK M_pcdme_h R_MCS M_2mecdp_h R_HDS M_h2mb4p_h R_IDS2 M_dmpp_h R_GPPSh M_grdp_h R_FPPSh M_frdp_h R_GGPS M_ggdp_h R_PSY M_phyto_h R_PDS1 M_phytfl_h R_PDS2 M_zcaro_h R_ZDS M_norsp_h R_NOR M_lyc_h R_LCYD M_dcaro_h R_LCYA M_acaro_h/0.00017840538
R_ACAROtu M_acaro_u R_CHYA2 M_h2o_u R_PSIIred M_pqh2_u R_CBFC M_h_u R_BCAROH M_nadp_u R_NADPtu M_nadp_h R_PGDHh M_ru5p_D_h R_PRUK M_rb15bp_h R_RBPCh M_3pg_h R_PGKh M_13dpg_h R_GAPDHh M_g3p_h R_TPIh M_dhap_h R_FBA3hi M_s17bp_h R_SBP M_s7p_h R_TAh M_f6p_B_h R_TKT2h M_e4p_h R_DPHS M_2dda7p_h R_DHQS M_3dhq_h R_DQDH M_3dhsk_h R_SKDH M_skm_h R_SKK M_skm5p_h R_PSCIT M_3psme_h R_CHRS M_chor_h R_CHRM M_pphn_h R_PPOR M_34hpp_h R_TYRTAh M_akg_h R_BCTA_LPAREN_val_RPAREN_h M_glu_L_h R_ASPATh M_asp_L_h R_ASPK M_4pasp_h R_ASADH M_aspsa_h R_HSDH M_hom_L_h R_HSK M_phom_h R_CYSTS M_cyst_L_h R_CBL M_pyr_h R_DXS M_dxyl5p_h R_DXRI M_2me4p_h R_CMS M_4c2me_h R_CMK M_pcdme_h R_MCS M_2mecdp_h R_HDS M_h2mb4p_h R_IDS1 M_ipdp_h R_GPPSh M_grdp_h R_FPPSh M_frdp_h R_GGPS M_ggdp_h R_PSY M_phyto_h R_PDS1 M_phytfl_h R_PDS2 M_zcaro_h R_ZDS M_norsp_h R_NOR M_lyc_h R_LCYD M_dcaro_h R_LCYA M_acaro_h/0.00017840538
R_ACAROtu M_acaro_u R_CHYA2 M_h2o_u R_PSIIred M_pqh2_u R_CBFC M_h_u R_BCAROH M_nadp_u R_NADPtu M_nadp_h R_PGDHh M_ru5p_D_h R_PRUK M_rb15bp_h R_RBPCh M_3pg_h R_PGKh M_13dpg_h R_GAPDHh M_g3p_h R_TPIh M_dhap_h R_FBA3hi M_s17bp_h R_SBP M_s7p_h R_TAh M_f6p_B_h R_TKT2h M_e4p_h R_DPHS M_2dda7p_h R_DHQS M_3dhq_h R_DQDH M_3dhsk_h R_SKDH M_skm_h R_SKK M_skm5p_h R_PSCIT M_3psme_h R_CHRS M_chor_h R_CHRM M_pphn_h R_PPOR M_34hpp_h R_TYRTAh M_akg_h R_BCTA_LPAREN_val_RPAREN_h M_glu_L_h R_ASPATh M_asp_L_h R_ASPK M_4pasp_h R_ASADH M_aspsa_h R_HSDH M_hom_L_h R_HSK M_phom_h R_CYSTS M_cyst_L_h R_CBL M_pyr_h R_DXS M_dxyl5p_h R_DXRI M_2me4p_h R_CMS M_4c2me_h R_CMK M_pcdme_h R_MCS M_2mecdp_h R_HDS M_h2mb4p_h R_IDS1 M_ipdp_h R_GGPS M_ggdp_h R_PSY M_phyto_h R_PDS1 M_phytfl_h R_PDS2 M_zcaro_h R_ZDS M_norsp_h R_NOR M_lyc_h R_LCYD M_dcaro_h R_LCYA M_acaro_h/0.00017840538
R_ACAROtu M_acaro_u R_CHYA2 M_h2o_u R_PSIIred M_pqh2_u R_CBFC M_h_u R_BCAROH M_nadp_u R_NADPtu M_nadp_h R_PGDHh M_ru5p_D_h R_PRUK M_rb15bp_h R_RBPCh M_3pg_h R_PGKh M_13dpg_h R_GAPDHh M_g3p_h R_TPIh M_dhap_h R_FBA3hi M_s17bp_h R_SBP M_s7p_h R_TAh M_f6p_B_h R_TKT2h M_e4p_h R_DPHS M_2dda7p_h R_DHQS M_3dhq_h R_DQDH M_3dhsk_h R_SKDH M_skm_h R_SKK M_skm5p_h R_PSCIT M_3psme_h R_CHRS M_chor_h R_CHRM M_pphn_h R_PPOR M_34hpp_h R_TYRTAh M_akg_h R_BCTA_LPAREN_val_RPAREN_h M_glu_L_h R_ASPATh M_asp_L_h R_ASPK M_4pasp_h R_ASADH M_aspsa_h R_HSDH M_hom_L_h R_HSK M_phom_h R_CYSTS M_cyst_L_h R_CBL M_pyr_h R_DXS M_dxyl5p_h R_DXRI M_2me4p_h R_CMS M_4c2me_h R_CMK M_pcdme_h R_MCS M_2mecdp_h R_HDS M_h2mb4p_h R_IDS1 M_ipdp_h R_FPPSh M_frdp_h R_GGPS M_ggdp_h R_PSY M_phyto_h R_PDS1 M_phytfl_h R_PDS2 M_zcaro_h R_ZDS M_norsp_h R_NOR M_lyc_h R_LCYD M_dcaro_h R_LCYA M_acaro_h/0.00017840538
R_ACAROtu M_acaro_u R_CHYA2 M_h2o_u R_PSIIred M_pqh2_u R_CBFC M_h_u R_BCAROH M_nadp_u R_NADPtu M_nadp_h R_PGDHh M_ru5p_D_h R_PRUK M_rb15bp_h R_RBPCh M_3pg_h R_PGKh M_13dpg_h R_GAPDHh M_g3p_h R_TPIh M_dhap_h R_FBA3hi M_s17bp_h R_SBP M_s7p_h R_TAh M_f6p_B_h R_TKT2h M_e4p_h R_DPHS M_2dda7p_h R_DHQS M_3dhq_h R_DQDH M_3dhsk_h R_SKDH M_skm_h R_SKK M_skm5p_h R_PSCIT M_3psme_h R_CHRS M_chor_h R_ATNS_LPAREN_nh4_RPAREN_ M_pyr_h R_DXS M_dxyl5p_h R_DXRI M_2me4p_h R_CMS M_4c2me_h R_CMK M_pcdme_h R_MCS M_2mecdp_h R_HDS M_h2mb4p_h R_IDS2 M_dmpp_h R_GPPSh M_grdp_h R_FPPSh M_frdp_h R_GGPS M_ggdp_h R_PSY M_phyto_h R_PDS1 M_phytfl_h R_PDS2 M_zcaro_h R_ZDS M_norsp_h R_NOR M_lyc_h R_LCYD M_dcaro_h R_LCYA M_acaro_h/0.00017840538
R_ACAROtu M_acaro_u R_CHYA2 M_h2o_u R_PSIIred M_pqh2_u R_CBFC M_h_u R_BCAROH M_nadp_u R_NADPtu M_nadp_h R_PGDHh M_ru5p_D_h R_PRUK M_rb15bp_h R_RBPCh M_3pg_h R_PGKh M_13dpg_h R_GAPDHh M_g3p_h R_TPIh M_dhap_h R_FBA3hi M_s17bp_h R_SBP M_s7p_h R_TAh M_f6p_B_h R_TKT2h M_e4p_h R_DPHS M_2dda7p_h R_DHQS M_3dhq_h R_DQDH M_3dhsk_h R_SKDH M_skm_h R_SKK M_skm5p_h R_PSCIT M_3psme_h R_CHRS M_chor_h R_ATNS_LPAREN_nh4_RPAREN_ M_pyr_h R_DXS M_dxyl5p_h R_DXRI M_2me4p_h R_CMS M_4c2me_h R_CMK M_pcdme_h R_MCS M_2mecdp_h R_HDS M_h2mb4p_h R_IDS1 M_ipdp_h R_GPPSh M_grdp_h R_FPPSh M_frdp_h R_GGPS M_ggdp_h R_PSY M_phyto_h R_PDS1 M_phytfl_h R_PDS2 M_zcaro_h R_ZDS M_norsp_h R_NOR M_lyc_h R_LCYD M_dcaro_h R_LCYA M_acaro_h/0.00017840538
R_ACAROtu M_acaro_u R_CHYA2 M_h2o_u R_PSIIred M_pqh2_u R_CBFC M_h_u R_BCAROH M_nadp_u R_NADPtu M_nadp_h R_PGDHh M_ru5p_D_h R_PRUK M_rb15bp_h R_RBPCh M_3pg_h R_PGKh M_13dpg_h R_GAPDHh M_g3p_h R_TPIh M_dhap_h R_FBA3hi M_s17bp_h R_SBP M_s7p_h R_TAh M_f6p_B_h R_TKT2h M_e4p_h R_DPHS M_2dda7p_h R_DHQS M_3dhq_h R_DQDH M_3dhsk_h R_SKDH M_skm_h R_SKK M_skm5p_h R_PSCIT M_3psme_h R_CHRS M_chor_h R_ATNS_LPAREN_nh4_RPAREN_ M_pyr_h R_DXS M_dxyl5p_h R_DXRI M_2me4p_h R_CMS M_4c2me_h R_CMK M_pcdme_h R_MCS M_2mecdp_h R_HDS M_h2mb4p_h R_IDS1 M_ipdp_h R_GGPS M_ggdp_h R_PSY M_phyto_h R_PDS1 M_phytfl_h R_PDS2 M_zcaro_h R_ZDS M_norsp_h R_NOR M_lyc_h R_LCYD M_dcaro_h R_LCYA M_acaro_h/0.00017840538
R_ACAROtu M_acaro_u R_CHYA2 M_h2o_u R_PSIIred M_pqh2_u R_CBFC M_h_u R_BCAROH M_nadp_u R_NADPtu M_nadp_h R_PGDHh M_ru5p_D_h R_PRUK M_rb15bp_h R_RBPCh M_3pg_h R_PGKh M_13dpg_h R_GAPDHh M_g3p_h R_TPIh M_dhap_h R_FBA3hi M_s17bp_h R_SBP M_s7p_h R_TAh M_f6p_B_h R_TKT2h M_e4p_h R_DPHS M_2dda7p_h R_DHQS M_3dhq_h R_DQDH M_3dhsk_h R_SKDH M_skm_h R_SKK M_skm5p_h R_PSCIT M_3psme_h R_CHRS M_chor_h R_ATNS_LPAREN_nh4_RPAREN_ M_pyr_h R_DXS M_dxyl5p_h R_DXRI M_2me4p_h R_CMS M_4c2me_h R_CMK M_pcdme_h R_MCS M_2mecdp_h R_HDS M_h2mb4p_h R_IDS1 M_ipdp_h R_FPPSh M_frdp_h R_GGPS M_ggdp_h R_PSY M_phyto_h R_PDS1 M_phytfl_h R_PDS2 M_zcaro_h R_ZDS M_norsp_h R_NOR M_lyc_h R_LCYD M_dcaro_h R_LCYA M_acaro_h/0.00017840538
R_ACAROtu M_acaro_u R_CHYA2 M_h2o_u R_PSIIred M_pqh2_u R_CBFC M_h_u R_BCAROH M_nadp_u R_NADPtu M_nadp_h R_PGDHh M_ru5p_D_h R_PRUK M_rb15bp_h R_RBPCh M_3pg_h R_PGKh M_13dpg_h R_GAPDHh M_g3p_h R_TPIh M_dhap_h R_FBA3hi M_s17bp_h R_SBP M_s7p_h R_TAh M_e4p_h R_DPHS M_2dda7p_h R_DHQS M_3dhq_h R_DQDH M_3dhsk_h R_SKDH M_skm_h R_SKK M_skm5p_h R_PSCIT M_3psme_h R_CHRS M_chor_h R_CHRM M_pphn_h R_PPOR M_34hpp_h R_TYRTAh M_akg_h R_GLUS_LPAREN_ferr_RPAREN_ M_glu_L_h R_ASPATh M_asp_L_h R_ASPK M_4pasp_h R_ASADH M_aspsa_h R_HSDH M_hom_L_h R_HSK M_phom_h R_CYSTS M_cyst_L_h R_CBL M_pyr_h R_DXS M_dxyl5p_h R_DXRI M_2me4p_h R_CMS M_4c2me_h R_CMK M_pcdme_h R_MCS M_2mecdp_h R_HDS M_h2mb4p_h R_IDS2 M_dmpp_h R_GPPSh M_grdp_h R_FPPSh M_frdp_h R_GGPS M_ggdp_h R_PSY M_phyto_h R_PDS1 M_phytfl_h R_PDS2 M_zcaro_h R_ZDS M_norsp_h R_NOR M_lyc_h R_LCYD M_dcaro_h R_LCYA M_acaro_h/0.00017840538
R_ACAROtu M_acaro_u R_CHYA2 M_h2o_u R_PSIIred M_pqh2_u R_CBFC M_h_u R_BCAROH M_nadp_u R_NADPtu M_nadp_h R_PGDHh M_ru5p_D_h R_PRUK M_rb15bp_h R_RBPCh M_3pg_h R_PGKh M_13dpg_h R_GAPDHh M_g3p_h R_TPIh M_dhap_h R_FBA3hi M_s17bp_h R_SBP M_s7p_h R_TAh M_e4p_h R_DPHS M_2dda7p_h R_DHQS M_3dhq_h R_DQDH M_3dhsk_h R_SKDH M_skm_h R_SKK M_skm5p_h R_PSCIT M_3psme_h R_CHRS M_chor_h R_CHRM M_pphn_h R_PPOR M_34hpp_h R_TYRTAh M_akg_h R_GLUS_LPAREN_ferr_RPAREN_ M_glu_L_h R_ASPATh M_asp_L_h R_ASPK M_4pasp_h R_ASADH M_aspsa_h R_HSDH M_hom_L_h R_HSK M_phom_h R_CYSTS M_cyst_L_h R_CBL M_pyr_h R_DXS M_dxyl5p_h R_DXRI M_2me4p_h R_CMS M_4c2me_h R_CMK M_pcdme_h R_MCS M_2mecdp_h R_HDS M_h2mb4p_h R_IDS1 M_ipdp_h R_GPPSh M_grdp_h R_FPPSh M_frdp_h R_GGPS M_ggdp_h R_PSY M_phyto_h R_PDS1 M_phytfl_h R_PDS2 M_zcaro_h R_ZDS M_norsp_h R_NOR M_lyc_h R_LCYD M_dcaro_h R_LCYA M_acaro_h/0.00017840538
R_ACAROtu M_acaro_u R_CHYA2 M_h2o_u R_PSIIred M_pqh2_u R_CBFC M_h_u R_BCAROH M_nadp_u R_NADPtu M_nadp_h R_PGDHh M_ru5p_D_h R_PRUK M_rb15bp_h R_RBPCh M_3pg_h R_PGKh M_13dpg_h R_GAPDHh M_g3p_h R_TPIh M_dhap_h R_FBA3hi M_s17bp_h R_SBP M_s7p_h R_TAh M_e4p_h R_DPHS M_2dda7p_h R_DHQS M_3dhq_h R_DQDH M_3dhsk_h R_SKDH M_skm_h R_SKK M_skm5p_h R_PSCIT M_3psme_h R_CHRS M_chor_h R_CHRM M_pphn_h R_PPOR M_34hpp_h R_TYRTAh M_akg_h R_GLUS_LPAREN_ferr_RPAREN_ M_glu_L_h R_ASPATh M_asp_L_h R_ASPK M_4pasp_h R_ASADH M_aspsa_h R_HSDH M_hom_L_h R_HSK M_phom_h R_CYSTS M_cyst_L_h R_CBL M_pyr_h R_DXS M_dxyl5p_h R_DXRI M_2me4p_h R_CMS M_4c2me_h R_CMK M_pcdme_h R_MCS M_2mecdp_h R_HDS M_h2mb4p_h R_IDS1 M_ipdp_h R_GGPS M_ggdp_h R_PSY M_phyto_h R_PDS1 M_phytfl_h R_PDS2 M_zcaro_h R_ZDS M_norsp_h R_NOR M_lyc_h R_LCYD M_dcaro_h R_LCYA M_acaro_h/0.00017840538
R_ACAROtu M_acaro_u R_CHYA2 M_h2o_u R_PSIIred M_pqh2_u R_CBFC M_h_u R_BCAROH M_nadp_u R_NADPtu M_nadp_h R_PGDHh M_ru5p_D_h R_PRUK M_rb15bp_h R_RBPCh M_3pg_h R_PGKh M_13dpg_h R_GAPDHh M_g3p_h R_TPIh M_dhap_h R_FBA3hi M_s17bp_h R_SBP M_s7p_h R_TAh M_e4p_h R_DPHS M_2dda7p_h R_DHQS M_3dhq_h R_DQDH M_3dhsk_h R_SKDH M_skm_h R_SKK M_skm5p_h R_PSCIT M_3psme_h R_CHRS M_chor_h R_CHRM M_pphn_h R_PPOR M_34hpp_h R_TYRTAh M_akg_h R_GLUS_LPAREN_ferr_RPAREN_ M_glu_L_h R_ASPATh M_asp_L_h R_ASPK M_4pasp_h R_ASADH M_aspsa_h R_HSDH M_hom_L_h R_HSK M_phom_h R_CYSTS M_cyst_L_h R_CBL M_pyr_h R_DXS M_dxyl5p_h R_DXRI M_2me4p_h R_CMS M_4c2me_h R_CMK M_pcdme_h R_MCS M_2mecdp_h R_HDS M_h2mb4p_h R_IDS1 M_ipdp_h R_FPPSh M_frdp_h R_GGPS M_ggdp_h R_PSY M_phyto_h R_PDS1 M_phytfl_h R_PDS2 M_zcaro_h R_ZDS M_norsp_h R_NOR M_lyc_h R_LCYD M_dcaro_h R_LCYA M_acaro_h/0.00017840538
R_ACAROtu M_acaro_u R_CHYA2 M_h2o_u R_PSIIred M_pqh2_u R_CBFC M_h_u R_BCAROH M_nadp_u R_NADPtu M_nadp_h R_PGDHh M_ru5p_D_h R_PRUK M_rb15bp_h R_RBPCh M_3pg_h R_PGKh M_13dpg_h R_GAPDHh M_g3p_h R_TPIh M_dhap_h R_FBA3hi M_s17bp_h R_SBP M_s7p_h R_TAh M_e4p_h R_DPHS M_2dda7p_h R_DHQS M_3dhq_h R_DQDH M_3dhsk_h R_SKDH M_skm_h R_SKK M_skm5p_h R_PSCIT M_3psme_h R_CHRS M_chor_h R_CHRM M_pphn_h R_PPOR M_34hpp_h R_TYRTAh M_akg_h R_BCTA_LPAREN_val_RPAREN_h M_glu_L_h R_ASPATh M_asp_L_h R_ASPK M_4pasp_h R_ASADH M_aspsa_h R_HSDH M_hom_L_h R_HSK M_phom_h R_CYSTS M_cyst_L_h R_CBL M_pyr_h R_DXS M_dxyl5p_h R_DXRI M_2me4p_h R_CMS M_4c2me_h R_CMK M_pcdme_h R_MCS M_2mecdp_h R_HDS M_h2mb4p_h R_IDS2 M_dmpp_h R_GPPSh M_grdp_h R_FPPSh M_frdp_h R_GGPS M_ggdp_h R_PSY M_phyto_h R_PDS1 M_phytfl_h R_PDS2 M_zcaro_h R_ZDS M_norsp_h R_NOR M_lyc_h R_LCYD M_dcaro_h R_LCYA M_acaro_h/0.00017840538
R_ACAROtu M_acaro_u R_CHYA2 M_h2o_u R_PSIIred M_pqh2_u R_CBFC M_h_u R_BCAROH M_nadp_u R_NADPtu M_nadp_h R_PGDHh M_ru5p_D_h R_PRUK M_rb15bp_h R_RBPCh M_3pg_h R_PGKh M_13dpg_h R_GAPDHh M_g3p_h R_TPIh M_dhap_h R_FBA3hi M_s17bp_h R_SBP M_s7p_h R_TAh M_e4p_h R_DPHS M_2dda7p_h R_DHQS M_3dhq_h R_DQDH M_3dhsk_h R_SKDH M_skm_h R_SKK M_skm5p_h R_PSCIT M_3psme_h R_CHRS M_chor_h R_CHRM M_pphn_h R_PPOR M_34hpp_h R_TYRTAh M_akg_h R_BCTA_LPAREN_val_RPAREN_h M_glu_L_h R_ASPATh M_asp_L_h R_ASPK M_4pasp_h R_ASADH M_aspsa_h R_HSDH M_hom_L_h R_HSK M_phom_h R_CYSTS M_cyst_L_h R_CBL M_pyr_h R_DXS M_dxyl5p_h R_DXRI M_2me4p_h R_CMS M_4c2me_h R_CMK M_pcdme_h R_MCS M_2mecdp_h R_HDS M_h2mb4p_h R_IDS1 M_ipdp_h R_GPPSh M_grdp_h R_FPPSh M_frdp_h R_GGPS M_ggdp_h R_PSY M_phyto_h R_PDS1 M_phytfl_h R_PDS2 M_zcaro_h R_ZDS M_norsp_h R_NOR M_lyc_h R_LCYD M_dcaro_h R_LCYA M_acaro_h/0.00017840538
R_ACAROtu M_acaro_u R_CHYA2 M_h2o_u R_PSIIred M_pqh2_u R_CBFC M_h_u R_BCAROH M_nadp_u R_NADPtu M_nadp_h R_PGDHh M_ru5p_D_h R_PRUK M_rb15bp_h R_RBPCh M_3pg_h R_PGKh M_13dpg_h R_GAPDHh M_g3p_h R_TPIh M_dhap_h R_FBA3hi M_s17bp_h R_SBP M_s7p_h R_TAh M_e4p_h R_DPHS M_2dda7p_h R_DHQS M_3dhq_h R_DQDH M_3dhsk_h R_SKDH M_skm_h R_SKK M_skm5p_h R_PSCIT M_3psme_h R_CHRS M_chor_h R_CHRM M_pphn_h R_PPOR M_34hpp_h R_TYRTAh M_akg_h R_BCTA_LPAREN_val_RPAREN_h M_glu_L_h R_ASPATh M_asp_L_h R_ASPK M_4pasp_h R_ASADH M_aspsa_h R_HSDH M_hom_L_h R_HSK M_phom_h R_CYSTS M_cyst_L_h R_CBL M_pyr_h R_DXS M_dxyl5p_h R_DXRI M_2me4p_h R_CMS M_4c2me_h R_CMK M_pcdme_h R_MCS M_2mecdp_h R_HDS M_h2mb4p_h R_IDS1 M_ipdp_h R_GGPS M_ggdp_h R_PSY M_phyto_h R_PDS1 M_phytfl_h R_PDS2 M_zcaro_h R_ZDS M_norsp_h R_NOR M_lyc_h R_LCYD M_dcaro_h R_LCYA M_acaro_h/0.00017840538
R_ACAROtu M_acaro_u R_CHYA2 M_h2o_u R_PSIIred M_pqh2_u R_CBFC M_h_u R_BCAROH M_nadp_u R_NADPtu M_nadp_h R_PGDHh M_ru5p_D_h R_PRUK M_rb15bp_h R_RBPCh M_3pg_h R_PGKh M_13dpg_h R_GAPDHh M_g3p_h R_TPIh M_dhap_h R_FBA3hi M_s17bp_h R_SBP M_s7p_h R_TAh M_e4p_h R_DPHS M_2dda7p_h R_DHQS M_3dhq_h R_DQDH M_3dhsk_h R_SKDH M_skm_h R_SKK M_skm5p_h R_PSCIT M_3psme_h R_CHRS M_chor_h R_CHRM M_pphn_h R_PPOR M_34hpp_h R_TYRTAh M_akg_h R_BCTA_LPAREN_val_RPAREN_h M_glu_L_h R_ASPATh M_asp_L_h R_ASPK M_4pasp_h R_ASADH M_aspsa_h R_HSDH M_hom_L_h R_HSK M_phom_h R_CYSTS M_cyst_L_h R_CBL M_pyr_h R_DXS M_dxyl5p_h R_DXRI M_2me4p_h R_CMS M_4c2me_h R_CMK M_pcdme_h R_MCS M_2mecdp_h R_HDS M_h2mb4p_h R_IDS1 M_ipdp_h R_FPPSh M_frdp_h R_GGPS M_ggdp_h R_PSY M_phyto_h R_PDS1 M_phytfl_h R_PDS2 M_zcaro_h R_ZDS M_norsp_h R_NOR M_lyc_h R_LCYD M_dcaro_h R_LCYA M_acaro_h/0.00017840538
R_ACAROtu M_acaro_u R_CHYA2 M_h2o_u R_PSIIred M_pqh2_u R_CBFC M_h_u R_BCAROH M_nadp_u R_NADPtu M_nadp_h R_PGDHh M_ru5p_D_h R_PRUK M_rb15bp_h R_RBPCh M_3pg_h R_PGKh M_13dpg_h R_GAPDHh M_g3p_h R_TPIh M_dhap_h R_FBA3hi M_s17bp_h R_SBP M_s7p_h R_TAh M_e4p_h R_DPHS M_2dda7p_h R_DHQS M_3dhq_h R_DQDH M_3dhsk_h R_SKDH M_skm_h R_SKK M_skm5p_h R_PSCIT M_3psme_h R_CHRS M_chor_h R_ATNS_LPAREN_nh4_RPAREN_ M_pyr_h R_DXS M_dxyl5p_h R_DXRI M_2me4p_h R_CMS M_4c2me_h R_CMK M_pcdme_h R_MCS M_2mecdp_h R_HDS M_h2mb4p_h R_IDS2 M_dmpp_h R_GPPSh M_grdp_h R_FPPSh M_frdp_h R_GGPS M_ggdp_h R_PSY M_phyto_h R_PDS1 M_phytfl_h R_PDS2 M_zcaro_h R_ZDS M_norsp_h R_NOR M_lyc_h R_LCYD M_dcaro_h R_LCYA M_acaro_h/0.00017840538
R_ACAROtu M_acaro_u R_CHYA2 M_h2o_u R_PSIIred M_pqh2_u R_CBFC M_h_u R_BCAROH M_nadp_u R_NADPtu M_nadp_h R_PGDHh M_ru5p_D_h R_PRUK M_rb15bp_h R_RBPCh M_3pg_h R_PGKh M_13dpg_h R_GAPDHh M_g3p_h R_TPIh M_dhap_h R_FBA3hi M_s17bp_h R_SBP M_s7p_h R_TAh M_e4p_h R_DPHS M_2dda7p_h R_DHQS M_3dhq_h R_DQDH M_3dhsk_h R_SKDH M_skm_h R_SKK M_skm5p_h R_PSCIT M_3psme_h R_CHRS M_chor_h R_ATNS_LPAREN_nh4_RPAREN_ M_pyr_h R_DXS M_dxyl5p_h R_DXRI M_2me4p_h R_CMS M_4c2me_h R_CMK M_pcdme_h R_MCS M_2mecdp_h R_HDS M_h2mb4p_h R_IDS1 M_ipdp_h R_GPPSh M_grdp_h R_FPPSh M_frdp_h R_GGPS M_ggdp_h R_PSY M_phyto_h R_PDS1 M_phytfl_h R_PDS2 M_zcaro_h R_ZDS M_norsp_h R_NOR M_lyc_h R_LCYD M_dcaro_h R_LCYA M_acaro_h/0.00017840538
R_ACAROtu M_acaro_u R_CHYA2 M_h2o_u R_PSIIred M_pqh2_u R_CBFC M_h_u R_BCAROH M_nadp_u R_NADPtu M_nadp_h R_PGDHh M_ru5p_D_h R_PRUK M_rb15bp_h R_RBPCh M_3pg_h R_PGKh M_13dpg_h R_GAPDHh M_g3p_h R_TPIh M_dhap_h R_FBA3hi M_s17bp_h R_SBP M_s7p_h R_TAh M_e4p_h R_DPHS M_2dda7p_h R_DHQS M_3dhq_h R_DQDH M_3dhsk_h R_SKDH M_skm_h R_SKK M_skm5p_h R_PSCIT M_3psme_h R_CHRS M_chor_h R_ATNS_LPAREN_nh4_RPAREN_ M_pyr_h R_DXS M_dxyl5p_h R_DXRI M_2me4p_h R_CMS M_4c2me_h R_CMK M_pcdme_h R_MCS M_2mecdp_h R_HDS M_h2mb4p_h R_IDS1 M_ipdp_h R_GGPS M_ggdp_h R_PSY M_phyto_h R_PDS1 M_phytfl_h R_PDS2 M_zcaro_h R_ZDS M_norsp_h R_NOR M_lyc_h R_LCYD M_dcaro_h R_LCYA M_acaro_h/0.00017840538
R_ACAROtu M_acaro_u R_CHYA2 M_h2o_u R_PSIIred M_pqh2_u R_CBFC M_h_u R_BCAROH M_nadp_u R_NADPtu M_nadp_h R_PGDHh M_ru5p_D_h R_PRUK M_rb15bp_h R_RBPCh M_3pg_h R_PGKh M_13dpg_h R_GAPDHh M_g3p_h R_TPIh M_dhap_h R_FBA3hi M_s17bp_h R_SBP M_s7p_h R_TAh M_e4p_h R_DPHS M_2dda7p_h R_DHQS M_3dhq_h R_DQDH M_3dhsk_h R_SKDH M_skm_h R_SKK M_skm5p_h R_PSCIT M_3psme_h R_CHRS M_chor_h R_ATNS_LPAREN_nh4_RPAREN_ M_pyr_h R_DXS M_dxyl5p_h R_DXRI M_2me4p_h R_CMS M_4c2me_h R_CMK M_pcdme_h R_MCS M_2mecdp_h R_HDS M_h2mb4p_h R_IDS1 M_ipdp_h R_FPPSh M_frdp_h R_GGPS M_ggdp_h R_PSY M_phyto_h R_PDS1 M_phytfl_h R_PDS2 M_zcaro_h R_ZDS M_norsp_h R_NOR M_lyc_h R_LCYD M_dcaro_h R_LCYA M_acaro_h/0.00017840538
R_ACAROtu M_acaro_u R_CHYA2 M_h2o_u R_PSIIred M_pqh2_u R_CBFC M_h_u R_BCAROH M_nadp_u R_NADPtu M_nadp_h R_PGDHh M_ru5p_D_h R_PRUK M_rb15bp_h R_RBPCh M_3pg_h R_PGKh M_13dpg_h R_GAPDHh M_g3p_h R_TKT2h M_e4p_h R_DPHS M_2dda7p_h R_DHQS M_3dhq_h R_DQDH M_3dhsk_h R_SKDH M_skm_h R_SKK M_skm5p_h R_PSCIT M_3psme_h R_CHRS M_chor_h R_CHRM M_pphn_h R_PPOR M_34hpp_h R_TYRTAh M_akg_h R_GLUS_LPAREN_ferr_RPAREN_ M_glu_L_h R_ASPATh M_asp_L_h R_ASPK M_4pasp_h R_ASADH M_aspsa_h R_HSDH M_hom_L_h R_HSK M_phom_h R_CYSTS M_cyst_L_h R_CBL M_pyr_h R_DXS M_dxyl5p_h R_DXRI M_2me4p_h R_CMS M_4c2me_h R_CMK M_pcdme_h R_MCS M_2mecdp_h R_HDS M_h2mb4p_h R_IDS2 M_dmpp_h R_GPPSh M_grdp_h R_FPPSh M_frdp_h R_GGPS M_ggdp_h R_PSY M_phyto_h R_PDS1 M_phytfl_h R_PDS2 M_zcaro_h R_ZDS M_norsp_h R_NOR M_lyc_h R_LCYD M_dcaro_h R_LCYA M_acaro_h/0.00017840538
R_ACAROtu M_acaro_u R_CHYA2 M_h2o_u R_PSIIred M_pqh2_u R_CBFC M_h_u R_BCAROH M_nadp_u R_NADPtu M_nadp_h R_PGDHh M_ru5p_D_h R_PRUK M_rb15bp_h R_RBPCh M_3pg_h R_PGKh M_13dpg_h R_GAPDHh M_g3p_h R_TKT2h M_e4p_h R_DPHS M_2dda7p_h R_DHQS M_3dhq_h R_DQDH M_3dhsk_h R_SKDH M_skm_h R_SKK M_skm5p_h R_PSCIT M_3psme_h R_CHRS M_chor_h R_CHRM M_pphn_h R_PPOR M_34hpp_h R_TYRTAh M_akg_h R_GLUS_LPAREN_ferr_RPAREN_ M_glu_L_h R_ASPATh M_asp_L_h R_ASPK M_4pasp_h R_ASADH M_aspsa_h R_HSDH M_hom_L_h R_HSK M_phom_h R_CYSTS M_cyst_L_h R_CBL M_pyr_h R_DXS M_dxyl5p_h R_DXRI M_2me4p_h R_CMS M_4c2me_h R_CMK M_pcdme_h R_MCS M_2mecdp_h R_HDS M_h2mb4p_h R_IDS1 M_ipdp_h R_GPPSh M_grdp_h R_FPPSh M_frdp_h R_GGPS M_ggdp_h R_PSY M_phyto_h R_PDS1 M_phytfl_h R_PDS2 M_zcaro_h R_ZDS M_norsp_h R_NOR M_lyc_h R_LCYD M_dcaro_h R_LCYA M_acaro_h/0.00017840538
R_ACAROtu M_acaro_u R_CHYA2 M_h2o_u R_PSIIred M_pqh2_u R_CBFC M_h_u R_BCAROH M_nadp_u R_NADPtu M_nadp_h R_PGDHh M_ru5p_D_h R_PRUK M_rb15bp_h R_RBPCh M_3pg_h R_PGKh M_13dpg_h R_GAPDHh M_g3p_h R_TKT2h M_e4p_h R_DPHS M_2dda7p_h R_DHQS M_3dhq_h R_DQDH M_3dhsk_h R_SKDH M_skm_h R_SKK M_skm5p_h R_PSCIT M_3psme_h R_CHRS M_chor_h R_CHRM M_pphn_h R_PPOR M_34hpp_h R_TYRTAh M_akg_h R_GLUS_LPAREN_ferr_RPAREN_ M_glu_L_h R_ASPATh M_asp_L_h R_ASPK M_4pasp_h R_ASADH M_aspsa_h R_HSDH M_hom_L_h R_HSK M_phom_h R_CYSTS M_cyst_L_h R_CBL M_pyr_h R_DXS M_dxyl5p_h R_DXRI M_2me4p_h R_CMS M_4c2me_h R_CMK M_pcdme_h R_MCS M_2mecdp_h R_HDS M_h2mb4p_h R_IDS1 M_ipdp_h R_GGPS M_ggdp_h R_PSY M_phyto_h R_PDS1 M_phytfl_h R_PDS2 M_zcaro_h R_ZDS M_norsp_h R_NOR M_lyc_h R_LCYD M_dcaro_h R_LCYA M_acaro_h/0.00017840538
R_ACAROtu M_acaro_u R_CHYA2 M_h2o_u R_PSIIred M_pqh2_u R_CBFC M_h_u R_BCAROH M_nadp_u R_NADPtu M_nadp_h R_PGDHh M_ru5p_D_h R_PRUK M_rb15bp_h R_RBPCh M_3pg_h R_PGKh M_13dpg_h R_GAPDHh M_g3p_h R_TKT2h M_e4p_h R_DPHS M_2dda7p_h R_DHQS M_3dhq_h R_DQDH M_3dhsk_h R_SKDH M_skm_h R_SKK M_skm5p_h R_PSCIT M_3psme_h R_CHRS M_chor_h R_CHRM M_pphn_h R_PPOR M_34hpp_h R_TYRTAh M_akg_h R_GLUS_LPAREN_ferr_RPAREN_ M_glu_L_h R_ASPATh M_asp_L_h R_ASPK M_4pasp_h R_ASADH M_aspsa_h R_HSDH M_hom_L_h R_HSK M_phom_h R_CYSTS M_cyst_L_h R_CBL M_pyr_h R_DXS M_dxyl5p_h R_DXRI M_2me4p_h R_CMS M_4c2me_h R_CMK M_pcdme_h R_MCS M_2mecdp_h R_HDS M_h2mb4p_h R_IDS1 M_ipdp_h R_FPPSh M_frdp_h R_GGPS M_ggdp_h R_PSY M_phyto_h R_PDS1 M_phytfl_h R_PDS2 M_zcaro_h R_ZDS M_norsp_h R_NOR M_lyc_h R_LCYD M_dcaro_h R_LCYA M_acaro_h/0.00017840538
R_ACAROtu M_acaro_u R_CHYA2 M_h2o_u R_PSIIred M_pqh2_u R_CBFC M_h_u R_BCAROH M_nadp_u R_NADPtu M_nadp_h R_PGDHh M_ru5p_D_h R_PRUK M_rb15bp_h R_RBPCh M_3pg_h R_PGKh M_13dpg_h R_GAPDHh M_g3p_h R_TKT2h M_e4p_h R_DPHS M_2dda7p_h R_DHQS M_3dhq_h R_DQDH M_3dhsk_h R_SKDH M_skm_h R_SKK M_skm5p_h R_PSCIT M_3psme_h R_CHRS M_chor_h R_CHRM M_pphn_h R_PPOR M_34hpp_h R_TYRTAh M_akg_h R_BCTA_LPAREN_val_RPAREN_h M_glu_L_h R_ASPATh M_asp_L_h R_ASPK M_4pasp_h R_ASADH M_aspsa_h R_HSDH M_hom_L_h R_HSK M_phom_h R_CYSTS M_cyst_L_h R_CBL M_pyr_h R_DXS M_dxyl5p_h R_DXRI M_2me4p_h R_CMS M_4c2me_h R_CMK M_pcdme_h R_MCS M_2mecdp_h R_HDS M_h2mb4p_h R_IDS2 M_dmpp_h R_GPPSh M_grdp_h R_FPPSh M_frdp_h R_GGPS M_ggdp_h R_PSY M_phyto_h R_PDS1 M_phytfl_h R_PDS2 M_zcaro_h R_ZDS M_norsp_h R_NOR M_lyc_h R_LCYD M_dcaro_h R_LCYA M_acaro_h/0.00017840538
R_ACAROtu M_acaro_u R_CHYA2 M_h2o_u R_PSIIred M_pqh2_u R_CBFC M_h_u R_BCAROH M_nadp_u R_NADPtu M_nadp_h R_PGDHh M_ru5p_D_h R_PRUK M_rb15bp_h R_RBPCh M_3pg_h R_PGKh M_13dpg_h R_GAPDHh M_g3p_h R_TKT2h M_e4p_h R_DPHS M_2dda7p_h R_DHQS M_3dhq_h R_DQDH M_3dhsk_h R_SKDH M_skm_h R_SKK M_skm5p_h R_PSCIT M_3psme_h R_CHRS M_chor_h R_CHRM M_pphn_h R_PPOR M_34hpp_h R_TYRTAh M_akg_h R_BCTA_LPAREN_val_RPAREN_h M_glu_L_h R_ASPATh M_asp_L_h R_ASPK M_4pasp_h R_ASADH M_aspsa_h R_HSDH M_hom_L_h R_HSK M_phom_h R_CYSTS M_cyst_L_h R_CBL M_pyr_h R_DXS M_dxyl5p_h R_DXRI M_2me4p_h R_CMS M_4c2me_h R_CMK M_pcdme_h R_MCS M_2mecdp_h R_HDS M_h2mb4p_h R_IDS1 M_ipdp_h R_GPPSh M_grdp_h R_FPPSh M_frdp_h R_GGPS M_ggdp_h R_PSY M_phyto_h R_PDS1 M_phytfl_h R_PDS2 M_zcaro_h R_ZDS M_norsp_h R_NOR M_lyc_h R_LCYD M_dcaro_h R_LCYA M_acaro_h/0.00017840538
R_ACAROtu M_acaro_u R_CHYA2 M_h2o_u R_PSIIred M_pqh2_u R_CBFC M_h_u R_BCAROH M_nadp_u R_NADPtu M_nadp_h R_PGDHh M_ru5p_D_h R_PRUK M_rb15bp_h R_RBPCh M_3pg_h R_PGKh M_13dpg_h R_GAPDHh M_g3p_h R_TKT2h M_e4p_h R_DPHS M_2dda7p_h R_DHQS M_3dhq_h R_DQDH M_3dhsk_h R_SKDH M_skm_h R_SKK M_skm5p_h R_PSCIT M_3psme_h R_CHRS M_chor_h R_CHRM M_pphn_h R_PPOR M_34hpp_h R_TYRTAh M_akg_h R_BCTA_LPAREN_val_RPAREN_h M_glu_L_h R_ASPATh M_asp_L_h R_ASPK M_4pasp_h R_ASADH M_aspsa_h R_HSDH M_hom_L_h R_HSK M_phom_h R_CYSTS M_cyst_L_h R_CBL M_pyr_h R_DXS M_dxyl5p_h R_DXRI M_2me4p_h R_CMS M_4c2me_h R_CMK M_pcdme_h R_MCS M_2mecdp_h R_HDS M_h2mb4p_h R_IDS1 M_ipdp_h R_GGPS M_ggdp_h R_PSY M_phyto_h R_PDS1 M_phytfl_h R_PDS2 M_zcaro_h R_ZDS M_norsp_h R_NOR M_lyc_h R_LCYD M_dcaro_h R_LCYA M_acaro_h/0.00017840538
R_ACAROtu M_acaro_u R_CHYA2 M_h2o_u R_PSIIred M_pqh2_u R_CBFC M_h_u R_BCAROH M_nadp_u R_NADPtu M_nadp_h R_PGDHh M_ru5p_D_h R_PRUK M_rb15bp_h R_RBPCh M_3pg_h R_PGKh M_13dpg_h R_GAPDHh M_g3p_h R_TKT2h M_e4p_h R_DPHS M_2dda7p_h R_DHQS M_3dhq_h R_DQDH M_3dhsk_h R_SKDH M_skm_h R_SKK M_skm5p_h R_PSCIT M_3psme_h R_CHRS M_chor_h R_CHRM M_pphn_h R_PPOR M_34hpp_h R_TYRTAh M_akg_h R_BCTA_LPAREN_val_RPAREN_h M_glu_L_h R_ASPATh M_asp_L_h R_ASPK M_4pasp_h R_ASADH M_aspsa_h R_HSDH M_hom_L_h R_HSK M_phom_h R_CYSTS M_cyst_L_h R_CBL M_pyr_h R_DXS M_dxyl5p_h R_DXRI M_2me4p_h R_CMS M_4c2me_h R_CMK M_pcdme_h R_MCS M_2mecdp_h R_HDS M_h2mb4p_h R_IDS1 M_ipdp_h R_FPPSh M_frdp_h R_GGPS M_ggdp_h R_PSY M_phyto_h R_PDS1 M_phytfl_h R_PDS2 M_zcaro_h R_ZDS M_norsp_h R_NOR M_lyc_h R_LCYD M_dcaro_h R_LCYA M_acaro_h/0.00017840538
R_ACAROtu M_acaro_u R_CHYA2 M_h2o_u R_PSIIred M_pqh2_u R_CBFC M_h_u R_BCAROH M_nadp_u R_NADPtu M_nadp_h R_PGDHh M_ru5p_D_h R_PRUK M_rb15bp_h R_RBPCh M_3pg_h R_PGKh M_13dpg_h R_GAPDHh M_g3p_h R_TKT2h M_e4p_h R_DPHS M_2dda7p_h R_DHQS M_3dhq_h R_DQDH M_3dhsk_h R_SKDH M_skm_h R_SKK M_skm5p_h R_PSCIT M_3psme_h R_CHRS M_chor_h R_ATNS_LPAREN_nh4_RPAREN_ M_pyr_h R_DXS M_dxyl5p_h R_DXRI M_2me4p_h R_CMS M_4c2me_h R_CMK M_pcdme_h R_MCS M_2mecdp_h R_HDS M_h2mb4p_h R_IDS2 M_dmpp_h R_GPPSh M_grdp_h R_FPPSh M_frdp_h R_GGPS M_ggdp_h R_PSY M_phyto_h R_PDS1 M_phytfl_h R_PDS2 M_zcaro_h R_ZDS M_norsp_h R_NOR M_lyc_h R_LCYD M_dcaro_h R_LCYA M_acaro_h/0.00017840538
R_ACAROtu M_acaro_u R_CHYA2 M_h2o_u R_PSIIred M_pqh2_u R_CBFC M_h_u R_BCAROH M_nadp_u R_NADPtu M_nadp_h R_PGDHh M_ru5p_D_h R_PRUK M_rb15bp_h R_RBPCh M_3pg_h R_PGKh M_13dpg_h R_GAPDHh M_g3p_h R_TKT2h M_e4p_h R_DPHS M_2dda7p_h R_DHQS M_3dhq_h R_DQDH M_3dhsk_h R_SKDH M_skm_h R_SKK M_skm5p_h R_PSCIT M_3psme_h R_CHRS M_chor_h R_ATNS_LPAREN_nh4_RPAREN_ M_pyr_h R_DXS M_dxyl5p_h R_DXRI M_2me4p_h R_CMS M_4c2me_h R_CMK M_pcdme_h R_MCS M_2mecdp_h R_HDS M_h2mb4p_h R_IDS1 M_ipdp_h R_GPPSh M_grdp_h R_FPPSh M_frdp_h R_GGPS M_ggdp_h R_PSY M_phyto_h R_PDS1 M_phytfl_h R_PDS2 M_zcaro_h R_ZDS M_norsp_h R_NOR M_lyc_h R_LCYD M_dcaro_h R_LCYA M_acaro_h/0.00017840538
R_ACAROtu M_acaro_u R_CHYA2 M_h2o_u R_PSIIred M_pqh2_u R_CBFC M_h_u R_BCAROH M_nadp_u R_NADPtu M_nadp_h R_PGDHh M_ru5p_D_h R_PRUK M_rb15bp_h R_RBPCh M_3pg_h R_PGKh M_13dpg_h R_GAPDHh M_g3p_h R_TKT2h M_e4p_h R_DPHS M_2dda7p_h R_DHQS M_3dhq_h R_DQDH M_3dhsk_h R_SKDH M_skm_h R_SKK M_skm5p_h R_PSCIT M_3psme_h R_CHRS M_chor_h R_ATNS_LPAREN_nh4_RPAREN_ M_pyr_h R_DXS M_dxyl5p_h R_DXRI M_2me4p_h R_CMS M_4c2me_h R_CMK M_pcdme_h R_MCS M_2mecdp_h R_HDS M_h2mb4p_h R_IDS1 M_ipdp_h R_GGPS M_ggdp_h R_PSY M_phyto_h R_PDS1 M_phytfl_h R_PDS2 M_zcaro_h R_ZDS M_norsp_h R_NOR M_lyc_h R_LCYD M_dcaro_h R_LCYA M_acaro_h/0.00017840538
R_ACAROtu M_acaro_u R_CHYA2 M_h2o_u R_PSIIred M_pqh2_u R_CBFC M_h_u R_BCAROH M_nadp_u R_NADPtu M_nadp_h R_PGDHh M_ru5p_D_h R_PRUK M_rb15bp_h R_RBPCh M_3pg_h R_PGKh M_13dpg_h R_GAPDHh M_g3p_h R_TKT2h M_e4p_h R_DPHS M_2dda7p_h R_DHQS M_3dhq_h R_DQDH M_3dhsk_h R_SKDH M_skm_h R_SKK M_skm5p_h R_PSCIT M_3psme_h R_CHRS M_chor_h R_ATNS_LPAREN_nh4_RPAREN_ M_pyr_h R_DXS M_dxyl5p_h R_DXRI M_2me4p_h R_CMS M_4c2me_h R_CMK M_pcdme_h R_MCS M_2mecdp_h R_HDS M_h2mb4p_h R_IDS1 M_ipdp_h R_FPPSh M_frdp_h R_GGPS M_ggdp_h R_PSY M_phyto_h R_PDS1 M_phytfl_h R_PDS2 M_zcaro_h R_ZDS M_norsp_h R_NOR M_lyc_h R_LCYD M_dcaro_h R_LCYA M_acaro_h/0.00017840538
R_ACAROtu M_acaro_u R_CHYA2 M_h2o_u R_PSIIred M_pqh2_u R_CBFC M_h_u R_BCAROH M_nadp_u R_NADPtu M_nadp_h R_PGDHh M_ru5p_D_h R_PRUK M_rb15bp_h R_RBPCh M_3pg_h R_PGKh M_13dpg_h R_GAPDHh M_g3p_h R_TAh M_f6p_B_h R_TKT2h M_e4p_h R_DPHS M_2dda7p_h R_DHQS M_3dhq_h R_DQDH M_3dhsk_h R_SKDH M_skm_h R_SKK M_skm5p_h R_PSCIT M_3psme_h R_CHRS M_chor_h R_CHRM M_pphn_h R_PPOR M_34hpp_h R_TYRTAh M_akg_h R_GLUS_LPAREN_ferr_RPAREN_ M_glu_L_h R_ASPATh M_asp_L_h R_ASPK M_4pasp_h R_ASADH M_aspsa_h R_HSDH M_hom_L_h R_HSK M_phom_h R_CYSTS M_cyst_L_h R_CBL M_pyr_h R_DXS M_dxyl5p_h R_DXRI M_2me4p_h R_CMS M_4c2me_h R_CMK M_pcdme_h R_MCS M_2mecdp_h R_HDS M_h2mb4p_h R_IDS2 M_dmpp_h R_GPPSh M_grdp_h R_FPPSh M_frdp_h R_GGPS M_ggdp_h R_PSY M_phyto_h R_PDS1 M_phytfl_h R_PDS2 M_zcaro_h R_ZDS M_norsp_h R_NOR M_lyc_h R_LCYD M_dcaro_h R_LCYA M_acaro_h/0.00017840538
R_ACAROtu M_acaro_u R_CHYA2 M_h2o_u R_PSIIred M_pqh2_u R_CBFC M_h_u R_BCAROH M_nadp_u R_NADPtu M_nadp_h R_PGDHh M_ru5p_D_h R_PRUK M_rb15bp_h R_RBPCh M_3pg_h R_PGKh M_13dpg_h R_GAPDHh M_g3p_h R_TAh M_f6p_B_h R_TKT2h M_e4p_h R_DPHS M_2dda7p_h R_DHQS M_3dhq_h R_DQDH M_3dhsk_h R_SKDH M_skm_h R_SKK M_skm5p_h R_PSCIT M_3psme_h R_CHRS M_chor_h R_CHRM M_pphn_h R_PPOR M_34hpp_h R_TYRTAh M_akg_h R_GLUS_LPAREN_ferr_RPAREN_ M_glu_L_h R_ASPATh M_asp_L_h R_ASPK M_4pasp_h R_ASADH M_aspsa_h R_HSDH M_hom_L_h R_HSK M_phom_h R_CYSTS M_cyst_L_h R_CBL M_pyr_h R_DXS M_dxyl5p_h R_DXRI M_2me4p_h R_CMS M_4c2me_h R_CMK M_pcdme_h R_MCS M_2mecdp_h R_HDS M_h2mb4p_h R_IDS1 M_ipdp_h R_GPPSh M_grdp_h R_FPPSh M_frdp_h R_GGPS M_ggdp_h R_PSY M_phyto_h R_PDS1 M_phytfl_h R_PDS2 M_zcaro_h R_ZDS M_norsp_h R_NOR M_lyc_h R_LCYD M_dcaro_h R_LCYA M_acaro_h/0.00017840538
R_ACAROtu M_acaro_u R_CHYA2 M_h2o_u R_PSIIred M_pqh2_u R_CBFC M_h_u R_BCAROH M_nadp_u R_NADPtu M_nadp_h R_PGDHh M_ru5p_D_h R_PRUK M_rb15bp_h R_RBPCh M_3pg_h R_PGKh M_13dpg_h R_GAPDHh M_g3p_h R_TAh M_f6p_B_h R_TKT2h M_e4p_h R_DPHS M_2dda7p_h R_DHQS M_3dhq_h R_DQDH M_3dhsk_h R_SKDH M_skm_h R_SKK M_skm5p_h R_PSCIT M_3psme_h R_CHRS M_chor_h R_CHRM M_pphn_h R_PPOR M_34hpp_h R_TYRTAh M_akg_h R_GLUS_LPAREN_ferr_RPAREN_ M_glu_L_h R_ASPATh M_asp_L_h R_ASPK M_4pasp_h R_ASADH M_aspsa_h R_HSDH M_hom_L_h R_HSK M_phom_h R_CYSTS M_cyst_L_h R_CBL M_pyr_h R_DXS M_dxyl5p_h R_DXRI M_2me4p_h R_CMS M_4c2me_h R_CMK M_pcdme_h R_MCS M_2mecdp_h R_HDS M_h2mb4p_h R_IDS1 M_ipdp_h R_GGPS M_ggdp_h R_PSY M_phyto_h R_PDS1 M_phytfl_h R_PDS2 M_zcaro_h R_ZDS M_norsp_h R_NOR M_lyc_h R_LCYD M_dcaro_h R_LCYA M_acaro_h/0.00017840538
R_ACAROtu M_acaro_u R_CHYA2 M_h2o_u R_PSIIred M_pqh2_u R_CBFC M_h_u R_BCAROH M_nadp_u R_NADPtu M_nadp_h R_PGDHh M_ru5p_D_h R_PRUK M_rb15bp_h R_RBPCh M_3pg_h R_PGKh M_13dpg_h R_GAPDHh M_g3p_h R_TAh M_f6p_B_h R_TKT2h M_e4p_h R_DPHS M_2dda7p_h R_DHQS M_3dhq_h R_DQDH M_3dhsk_h R_SKDH M_skm_h R_SKK M_skm5p_h R_PSCIT M_3psme_h R_CHRS M_chor_h R_CHRM M_pphn_h R_PPOR M_34hpp_h R_TYRTAh M_akg_h R_GLUS_LPAREN_ferr_RPAREN_ M_glu_L_h R_ASPATh M_asp_L_h R_ASPK M_4pasp_h R_ASADH M_aspsa_h R_HSDH M_hom_L_h R_HSK M_phom_h R_CYSTS M_cyst_L_h R_CBL M_pyr_h R_DXS M_dxyl5p_h R_DXRI M_2me4p_h R_CMS M_4c2me_h R_CMK M_pcdme_h R_MCS M_2mecdp_h R_HDS M_h2mb4p_h R_IDS1 M_ipdp_h R_FPPSh M_frdp_h R_GGPS M_ggdp_h R_PSY M_phyto_h R_PDS1 M_phytfl_h R_PDS2 M_zcaro_h R_ZDS M_norsp_h R_NOR M_lyc_h R_LCYD M_dcaro_h R_LCYA M_acaro_h/0.00017840538
R_ACAROtu M_acaro_u R_CHYA2 M_h2o_u R_PSIIred M_pqh2_u R_CBFC M_h_u R_BCAROH M_nadp_u R_NADPtu M_nadp_h R_PGDHh M_ru5p_D_h R_PRUK M_rb15bp_h R_RBPCh M_3pg_h R_PGKh M_13dpg_h R_GAPDHh M_g3p_h R_TAh M_f6p_B_h R_TKT2h M_e4p_h R_DPHS M_2dda7p_h R_DHQS M_3dhq_h R_DQDH M_3dhsk_h R_SKDH M_skm_h R_SKK M_skm5p_h R_PSCIT M_3psme_h R_CHRS M_chor_h R_CHRM M_pphn_h R_PPOR M_34hpp_h R_TYRTAh M_akg_h R_BCTA_LPAREN_val_RPAREN_h M_glu_L_h R_ASPATh M_asp_L_h R_ASPK M_4pasp_h R_ASADH M_aspsa_h R_HSDH M_hom_L_h R_HSK M_phom_h R_CYSTS M_cyst_L_h R_CBL M_pyr_h R_DXS M_dxyl5p_h R_DXRI M_2me4p_h R_CMS M_4c2me_h R_CMK M_pcdme_h R_MCS M_2mecdp_h R_HDS M_h2mb4p_h R_IDS2 M_dmpp_h R_GPPSh M_grdp_h R_FPPSh M_frdp_h R_GGPS M_ggdp_h R_PSY M_phyto_h R_PDS1 M_phytfl_h R_PDS2 M_zcaro_h R_ZDS M_norsp_h R_NOR M_lyc_h R_LCYD M_dcaro_h R_LCYA M_acaro_h/0.00017840538
R_ACAROtu M_acaro_u R_CHYA2 M_h2o_u R_PSIIred M_pqh2_u R_CBFC M_h_u R_BCAROH M_nadp_u R_NADPtu M_nadp_h R_PGDHh M_ru5p_D_h R_PRUK M_rb15bp_h R_RBPCh M_3pg_h R_PGKh M_13dpg_h R_GAPDHh M_g3p_h R_TAh M_f6p_B_h R_TKT2h M_e4p_h R_DPHS M_2dda7p_h R_DHQS M_3dhq_h R_DQDH M_3dhsk_h R_SKDH M_skm_h R_SKK M_skm5p_h R_PSCIT M_3psme_h R_CHRS M_chor_h R_CHRM M_pphn_h R_PPOR M_34hpp_h R_TYRTAh M_akg_h R_BCTA_LPAREN_val_RPAREN_h M_glu_L_h R_ASPATh M_asp_L_h R_ASPK M_4pasp_h R_ASADH M_aspsa_h R_HSDH M_hom_L_h R_HSK M_phom_h R_CYSTS M_cyst_L_h R_CBL M_pyr_h R_DXS M_dxyl5p_h R_DXRI M_2me4p_h R_CMS M_4c2me_h R_CMK M_pcdme_h R_MCS M_2mecdp_h R_HDS M_h2mb4p_h R_IDS1 M_ipdp_h R_GPPSh M_grdp_h R_FPPSh M_frdp_h R_GGPS M_ggdp_h R_PSY M_phyto_h R_PDS1 M_phytfl_h R_PDS2 M_zcaro_h R_ZDS M_norsp_h R_NOR M_lyc_h R_LCYD M_dcaro_h R_LCYA M_acaro_h/0.00017840538
R_ACAROtu M_acaro_u R_CHYA2 M_h2o_u R_PSIIred M_pqh2_u R_CBFC M_h_u R_BCAROH M_nadp_u R_NADPtu M_nadp_h R_PGDHh M_ru5p_D_h R_PRUK M_rb15bp_h R_RBPCh M_3pg_h R_PGKh M_13dpg_h R_GAPDHh M_g3p_h R_TAh M_f6p_B_h R_TKT2h M_e4p_h R_DPHS M_2dda7p_h R_DHQS M_3dhq_h R_DQDH M_3dhsk_h R_SKDH M_skm_h R_SKK M_skm5p_h R_PSCIT M_3psme_h R_CHRS M_chor_h R_CHRM M_pphn_h R_PPOR M_34hpp_h R_TYRTAh M_akg_h R_BCTA_LPAREN_val_RPAREN_h M_glu_L_h R_ASPATh M_asp_L_h R_ASPK M_4pasp_h R_ASADH M_aspsa_h R_HSDH M_hom_L_h R_HSK M_phom_h R_CYSTS M_cyst_L_h R_CBL M_pyr_h R_DXS M_dxyl5p_h R_DXRI M_2me4p_h R_CMS M_4c2me_h R_CMK M_pcdme_h R_MCS M_2mecdp_h R_HDS M_h2mb4p_h R_IDS1 M_ipdp_h R_GGPS M_ggdp_h R_PSY M_phyto_h R_PDS1 M_phytfl_h R_PDS2 M_zcaro_h R_ZDS M_norsp_h R_NOR M_lyc_h R_LCYD M_dcaro_h R_LCYA M_acaro_h/0.00017840538
R_ACAROtu M_acaro_u R_CHYA2 M_h2o_u R_PSIIred M_pqh2_u R_CBFC M_h_u R_BCAROH M_nadp_u R_NADPtu M_nadp_h R_PGDHh M_ru5p_D_h R_PRUK M_rb15bp_h R_RBPCh M_3pg_h R_PGKh M_13dpg_h R_GAPDHh M_g3p_h R_TAh M_f6p_B_h R_TKT2h M_e4p_h R_DPHS M_2dda7p_h R_DHQS M_3dhq_h R_DQDH M_3dhsk_h R_SKDH M_skm_h R_SKK M_skm5p_h R_PSCIT M_3psme_h R_CHRS M_chor_h R_CHRM M_pphn_h R_PPOR M_34hpp_h R_TYRTAh M_akg_h R_BCTA_LPAREN_val_RPAREN_h M_glu_L_h R_ASPATh M_asp_L_h R_ASPK M_4pasp_h R_ASADH M_aspsa_h R_HSDH M_hom_L_h R_HSK M_phom_h R_CYSTS M_cyst_L_h R_CBL M_pyr_h R_DXS M_dxyl5p_h R_DXRI M_2me4p_h R_CMS M_4c2me_h R_CMK M_pcdme_h R_MCS M_2mecdp_h R_HDS M_h2mb4p_h R_IDS1 M_ipdp_h R_FPPSh M_frdp_h R_GGPS M_ggdp_h R_PSY M_phyto_h R_PDS1 M_phytfl_h R_PDS2 M_zcaro_h R_ZDS M_norsp_h R_NOR M_lyc_h R_LCYD M_dcaro_h R_LCYA M_acaro_h/0.00017840538
R_ACAROtu M_acaro_u R_CHYA2 M_h2o_u R_PSIIred M_pqh2_u R_CBFC M_h_u R_BCAROH M_nadp_u R_NADPtu M_nadp_h R_PGDHh M_ru5p_D_h R_PRUK M_rb15bp_h R_RBPCh M_3pg_h R_PGKh M_13dpg_h R_GAPDHh M_g3p_h R_TAh M_f6p_B_h R_TKT2h M_e4p_h R_DPHS M_2dda7p_h R_DHQS M_3dhq_h R_DQDH M_3dhsk_h R_SKDH M_skm_h R_SKK M_skm5p_h R_PSCIT M_3psme_h R_CHRS M_chor_h R_ATNS_LPAREN_nh4_RPAREN_ M_pyr_h R_DXS M_dxyl5p_h R_DXRI M_2me4p_h R_CMS M_4c2me_h R_CMK M_pcdme_h R_MCS M_2mecdp_h R_HDS M_h2mb4p_h R_IDS2 M_dmpp_h R_GPPSh M_grdp_h R_FPPSh M_frdp_h R_GGPS M_ggdp_h R_PSY M_phyto_h R_PDS1 M_phytfl_h R_PDS2 M_zcaro_h R_ZDS M_norsp_h R_NOR M_lyc_h R_LCYD M_dcaro_h R_LCYA M_acaro_h/0.00017840538
R_ACAROtu M_acaro_u R_CHYA2 M_h2o_u R_PSIIred M_pqh2_u R_CBFC M_h_u R_BCAROH M_nadp_u R_NADPtu M_nadp_h R_PGDHh M_ru5p_D_h R_PRUK M_rb15bp_h R_RBPCh M_3pg_h R_PGKh M_13dpg_h R_GAPDHh M_g3p_h R_TAh M_f6p_B_h R_TKT2h M_e4p_h R_DPHS M_2dda7p_h R_DHQS M_3dhq_h R_DQDH M_3dhsk_h R_SKDH M_skm_h R_SKK M_skm5p_h R_PSCIT M_3psme_h R_CHRS M_chor_h R_ATNS_LPAREN_nh4_RPAREN_ M_pyr_h R_DXS M_dxyl5p_h R_DXRI M_2me4p_h R_CMS M_4c2me_h R_CMK M_pcdme_h R_MCS M_2mecdp_h R_HDS M_h2mb4p_h R_IDS1 M_ipdp_h R_GPPSh M_grdp_h R_FPPSh M_frdp_h R_GGPS M_ggdp_h R_PSY M_phyto_h R_PDS1 M_phytfl_h R_PDS2 M_zcaro_h R_ZDS M_norsp_h R_NOR M_lyc_h R_LCYD M_dcaro_h R_LCYA M_acaro_h/0.00017840538
R_ACAROtu M_acaro_u R_CHYA2 M_h2o_u R_PSIIred M_pqh2_u R_CBFC M_h_u R_BCAROH M_nadp_u R_NADPtu M_nadp_h R_PGDHh M_ru5p_D_h R_PRUK M_rb15bp_h R_RBPCh M_3pg_h R_PGKh M_13dpg_h R_GAPDHh M_g3p_h R_TAh M_f6p_B_h R_TKT2h M_e4p_h R_DPHS M_2dda7p_h R_DHQS M_3dhq_h R_DQDH M_3dhsk_h R_SKDH M_skm_h R_SKK M_skm5p_h R_PSCIT M_3psme_h R_CHRS M_chor_h R_ATNS_LPAREN_nh4_RPAREN_ M_pyr_h R_DXS M_dxyl5p_h R_DXRI M_2me4p_h R_CMS M_4c2me_h R_CMK M_pcdme_h R_MCS M_2mecdp_h R_HDS M_h2mb4p_h R_IDS1 M_ipdp_h R_GGPS M_ggdp_h R_PSY M_phyto_h R_PDS1 M_phytfl_h R_PDS2 M_zcaro_h R_ZDS M_norsp_h R_NOR M_lyc_h R_LCYD M_dcaro_h R_LCYA M_acaro_h/0.00017840538
R_ACAROtu M_acaro_u R_CHYA2 M_h2o_u R_PSIIred M_pqh2_u R_CBFC M_h_u R_BCAROH M_nadp_u R_NADPtu M_nadp_h R_PGDHh M_ru5p_D_h R_PRUK M_rb15bp_h R_RBPCh M_3pg_h R_PGKh M_13dpg_h R_GAPDHh M_g3p_h R_TAh M_f6p_B_h R_TKT2h M_e4p_h R_DPHS M_2dda7p_h R_DHQS M_3dhq_h R_DQDH M_3dhsk_h R_SKDH M_skm_h R_SKK M_skm5p_h R_PSCIT M_3psme_h R_CHRS M_chor_h R_ATNS_LPAREN_nh4_RPAREN_ M_pyr_h R_DXS M_dxyl5p_h R_DXRI M_2me4p_h R_CMS M_4c2me_h R_CMK M_pcdme_h R_MCS M_2mecdp_h R_HDS M_h2mb4p_h R_IDS1 M_ipdp_h R_FPPSh M_frdp_h R_GGPS M_ggdp_h R_PSY M_phyto_h R_PDS1 M_phytfl_h R_PDS2 M_zcaro_h R_ZDS M_norsp_h R_NOR M_lyc_h R_LCYD M_dcaro_h R_LCYA M_acaro_h/0.00017840538
R_ACAROtu M_acaro_u R_CHYA2 M_h2o_u R_PSIIred M_pqh2_u R_CBFC M_h_u R_BCAROH M_nadp_u R_NADPtu M_nadp_h R_PGDHh M_ru5p_D_h R_PRUK M_rb15bp_h R_RBPCh M_3pg_h R_PGKh M_13dpg_h R_GAPDHh M_g3p_h R_TAh M_e4p_h R_DPHS M_2dda7p_h R_DHQS M_3dhq_h R_DQDH M_3dhsk_h R_SKDH M_skm_h R_SKK M_skm5p_h R_PSCIT M_3psme_h R_CHRS M_chor_h R_CHRM M_pphn_h R_PPOR M_34hpp_h R_TYRTAh M_akg_h R_GLUS_LPAREN_ferr_RPAREN_ M_glu_L_h R_ASPATh M_asp_L_h R_ASPK M_4pasp_h R_ASADH M_aspsa_h R_HSDH M_hom_L_h R_HSK M_phom_h R_CYSTS M_cyst_L_h R_CBL M_pyr_h R_DXS M_dxyl5p_h R_DXRI M_2me4p_h R_CMS M_4c2me_h R_CMK M_pcdme_h R_MCS M_2mecdp_h R_HDS M_h2mb4p_h R_IDS2 M_dmpp_h R_GPPSh M_grdp_h R_FPPSh M_frdp_h R_GGPS M_ggdp_h R_PSY M_phyto_h R_PDS1 M_phytfl_h R_PDS2 M_zcaro_h R_ZDS M_norsp_h R_NOR M_lyc_h R_LCYD M_dcaro_h R_LCYA M_acaro_h/0.00017840538
R_ACAROtu M_acaro_u R_CHYA2 M_h2o_u R_PSIIred M_pqh2_u R_CBFC M_h_u R_BCAROH M_nadp_u R_NADPtu M_nadp_h R_PGDHh M_ru5p_D_h R_PRUK M_rb15bp_h R_RBPCh M_3pg_h R_PGKh M_13dpg_h R_GAPDHh M_g3p_h R_TAh M_e4p_h R_DPHS M_2dda7p_h R_DHQS M_3dhq_h R_DQDH M_3dhsk_h R_SKDH M_skm_h R_SKK M_skm5p_h R_PSCIT M_3psme_h R_CHRS M_chor_h R_CHRM M_pphn_h R_PPOR M_34hpp_h R_TYRTAh M_akg_h R_GLUS_LPAREN_ferr_RPAREN_ M_glu_L_h R_ASPATh M_asp_L_h R_ASPK M_4pasp_h R_ASADH M_aspsa_h R_HSDH M_hom_L_h R_HSK M_phom_h R_CYSTS M_cyst_L_h R_CBL M_pyr_h R_DXS M_dxyl5p_h R_DXRI M_2me4p_h R_CMS M_4c2me_h R_CMK M_pcdme_h R_MCS M_2mecdp_h R_HDS M_h2mb4p_h R_IDS1 M_ipdp_h R_GPPSh M_grdp_h R_FPPSh M_frdp_h R_GGPS M_ggdp_h R_PSY M_phyto_h R_PDS1 M_phytfl_h R_PDS2 M_zcaro_h R_ZDS M_norsp_h R_NOR M_lyc_h R_LCYD M_dcaro_h R_LCYA M_acaro_h/0.00017840538
R_ACAROtu M_acaro_u R_CHYA2 M_h2o_u R_PSIIred M_pqh2_u R_CBFC M_h_u R_BCAROH M_nadp_u R_NADPtu M_nadp_h R_PGDHh M_ru5p_D_h R_PRUK M_rb15bp_h R_RBPCh M_3pg_h R_PGKh M_13dpg_h R_GAPDHh M_g3p_h R_TAh M_e4p_h R_DPHS M_2dda7p_h R_DHQS M_3dhq_h R_DQDH M_3dhsk_h R_SKDH M_skm_h R_SKK M_skm5p_h R_PSCIT M_3psme_h R_CHRS M_chor_h R_CHRM M_pphn_h R_PPOR M_34hpp_h R_TYRTAh M_akg_h R_GLUS_LPAREN_ferr_RPAREN_ M_glu_L_h R_ASPATh M_asp_L_h R_ASPK M_4pasp_h R_ASADH M_aspsa_h R_HSDH M_hom_L_h R_HSK M_phom_h R_CYSTS M_cyst_L_h R_CBL M_pyr_h R_DXS M_dxyl5p_h R_DXRI M_2me4p_h R_CMS M_4c2me_h R_CMK M_pcdme_h R_MCS M_2mecdp_h R_HDS M_h2mb4p_h R_IDS1 M_ipdp_h R_GGPS M_ggdp_h R_PSY M_phyto_h R_PDS1 M_phytfl_h R_PDS2 M_zcaro_h R_ZDS M_norsp_h R_NOR M_lyc_h R_LCYD M_dcaro_h R_LCYA M_acaro_h/0.00017840538
R_ACAROtu M_acaro_u R_CHYA2 M_h2o_u R_PSIIred M_pqh2_u R_CBFC M_h_u R_BCAROH M_nadp_u R_NADPtu M_nadp_h R_PGDHh M_ru5p_D_h R_PRUK M_rb15bp_h R_RBPCh M_3pg_h R_PGKh M_13dpg_h R_GAPDHh M_g3p_h R_TAh M_e4p_h R_DPHS M_2dda7p_h R_DHQS M_3dhq_h R_DQDH M_3dhsk_h R_SKDH M_skm_h R_SKK M_skm5p_h R_PSCIT M_3psme_h R_CHRS M_chor_h R_CHRM M_pphn_h R_PPOR M_34hpp_h R_TYRTAh M_akg_h R_GLUS_LPAREN_ferr_RPAREN_ M_glu_L_h R_ASPATh M_asp_L_h R_ASPK M_4pasp_h R_ASADH M_aspsa_h R_HSDH M_hom_L_h R_HSK M_phom_h R_CYSTS M_cyst_L_h R_CBL M_pyr_h R_DXS M_dxyl5p_h R_DXRI M_2me4p_h R_CMS M_4c2me_h R_CMK M_pcdme_h R_MCS M_2mecdp_h R_HDS M_h2mb4p_h R_IDS1 M_ipdp_h R_FPPSh M_frdp_h R_GGPS M_ggdp_h R_PSY M_phyto_h R_PDS1 M_phytfl_h R_PDS2 M_zcaro_h R_ZDS M_norsp_h R_NOR M_lyc_h R_LCYD M_dcaro_h R_LCYA M_acaro_h/0.00017840538
R_ACAROtu M_acaro_u R_CHYA2 M_h2o_u R_PSIIred M_pqh2_u R_CBFC M_h_u R_BCAROH M_nadp_u R_NADPtu M_nadp_h R_PGDHh M_ru5p_D_h R_PRUK M_rb15bp_h R_RBPCh M_3pg_h R_PGKh M_13dpg_h R_GAPDHh M_g3p_h R_TAh M_e4p_h R_DPHS M_2dda7p_h R_DHQS M_3dhq_h R_DQDH M_3dhsk_h R_SKDH M_skm_h R_SKK M_skm5p_h R_PSCIT M_3psme_h R_CHRS M_chor_h R_CHRM M_pphn_h R_PPOR M_34hpp_h R_TYRTAh M_akg_h R_BCTA_LPAREN_val_RPAREN_h M_glu_L_h R_ASPATh M_asp_L_h R_ASPK M_4pasp_h R_ASADH M_aspsa_h R_HSDH M_hom_L_h R_HSK M_phom_h R_CYSTS M_cyst_L_h R_CBL M_pyr_h R_DXS M_dxyl5p_h R_DXRI M_2me4p_h R_CMS M_4c2me_h R_CMK M_pcdme_h R_MCS M_2mecdp_h R_HDS M_h2mb4p_h R_IDS2 M_dmpp_h R_GPPSh M_grdp_h R_FPPSh M_frdp_h R_GGPS M_ggdp_h R_PSY M_phyto_h R_PDS1 M_phytfl_h R_PDS2 M_zcaro_h R_ZDS M_norsp_h R_NOR M_lyc_h R_LCYD M_dcaro_h R_LCYA M_acaro_h/0.00017840538
R_ACAROtu M_acaro_u R_CHYA2 M_h2o_u R_PSIIred M_pqh2_u R_CBFC M_h_u R_BCAROH M_nadp_u R_NADPtu M_nadp_h R_PGDHh M_ru5p_D_h R_PRUK M_rb15bp_h R_RBPCh M_3pg_h R_PGKh M_13dpg_h R_GAPDHh M_g3p_h R_TAh M_e4p_h R_DPHS M_2dda7p_h R_DHQS M_3dhq_h R_DQDH M_3dhsk_h R_SKDH M_skm_h R_SKK M_skm5p_h R_PSCIT M_3psme_h R_CHRS M_chor_h R_CHRM M_pphn_h R_PPOR M_34hpp_h R_TYRTAh M_akg_h R_BCTA_LPAREN_val_RPAREN_h M_glu_L_h R_ASPATh M_asp_L_h R_ASPK M_4pasp_h R_ASADH M_aspsa_h R_HSDH M_hom_L_h R_HSK M_phom_h R_CYSTS M_cyst_L_h R_CBL M_pyr_h R_DXS M_dxyl5p_h R_DXRI M_2me4p_h R_CMS M_4c2me_h R_CMK M_pcdme_h R_MCS M_2mecdp_h R_HDS M_h2mb4p_h R_IDS1 M_ipdp_h R_GPPSh M_grdp_h R_FPPSh M_frdp_h R_GGPS M_ggdp_h R_PSY M_phyto_h R_PDS1 M_phytfl_h R_PDS2 M_zcaro_h R_ZDS M_norsp_h R_NOR M_lyc_h R_LCYD M_dcaro_h R_LCYA M_acaro_h/0.00017840538
R_ACAROtu M_acaro_u R_CHYA2 M_h2o_u R_PSIIred M_pqh2_u R_CBFC M_h_u R_BCAROH M_nadp_u R_NADPtu M_nadp_h R_PGDHh M_ru5p_D_h R_PRUK M_rb15bp_h R_RBPCh M_3pg_h R_PGKh M_13dpg_h R_GAPDHh M_g3p_h R_TAh M_e4p_h R_DPHS M_2dda7p_h R_DHQS M_3dhq_h R_DQDH M_3dhsk_h R_SKDH M_skm_h R_SKK M_skm5p_h R_PSCIT M_3psme_h R_CHRS M_chor_h R_CHRM M_pphn_h R_PPOR M_34hpp_h R_TYRTAh M_akg_h R_BCTA_LPAREN_val_RPAREN_h M_glu_L_h R_ASPATh M_asp_L_h R_ASPK M_4pasp_h R_ASADH M_aspsa_h R_HSDH M_hom_L_h R_HSK M_phom_h R_CYSTS M_cyst_L_h R_CBL M_pyr_h R_DXS M_dxyl5p_h R_DXRI M_2me4p_h R_CMS M_4c2me_h R_CMK M_pcdme_h R_MCS M_2mecdp_h R_HDS M_h2mb4p_h R_IDS1 M_ipdp_h R_GGPS M_ggdp_h R_PSY M_phyto_h R_PDS1 M_phytfl_h R_PDS2 M_zcaro_h R_ZDS M_norsp_h R_NOR M_lyc_h R_LCYD M_dcaro_h R_LCYA M_acaro_h/0.00017840538
R_ACAROtu M_acaro_u R_CHYA2 M_h2o_u R_PSIIred M_pqh2_u R_CBFC M_h_u R_BCAROH M_nadp_u R_NADPtu M_nadp_h R_PGDHh M_ru5p_D_h R_PRUK M_rb15bp_h R_RBPCh M_3pg_h R_PGKh M_13dpg_h R_GAPDHh M_g3p_h R_TAh M_e4p_h R_DPHS M_2dda7p_h R_DHQS M_3dhq_h R_DQDH M_3dhsk_h R_SKDH M_skm_h R_SKK M_skm5p_h R_PSCIT M_3psme_h R_CHRS M_chor_h R_CHRM M_pphn_h R_PPOR M_34hpp_h R_TYRTAh M_akg_h R_BCTA_LPAREN_val_RPAREN_h M_glu_L_h R_ASPATh M_asp_L_h R_ASPK M_4pasp_h R_ASADH M_aspsa_h R_HSDH M_hom_L_h R_HSK M_phom_h R_CYSTS M_cyst_L_h R_CBL M_pyr_h R_DXS M_dxyl5p_h R_DXRI M_2me4p_h R_CMS M_4c2me_h R_CMK M_pcdme_h R_MCS M_2mecdp_h R_HDS M_h2mb4p_h R_IDS1 M_ipdp_h R_FPPSh M_frdp_h R_GGPS M_ggdp_h R_PSY M_phyto_h R_PDS1 M_phytfl_h R_PDS2 M_zcaro_h R_ZDS M_norsp_h R_NOR M_lyc_h R_LCYD M_dcaro_h R_LCYA M_acaro_h/0.00017840538
R_ACAROtu M_acaro_u R_CHYA2 M_h2o_u R_PSIIred M_pqh2_u R_CBFC M_h_u R_BCAROH M_nadp_u R_NADPtu M_nadp_h R_PGDHh M_ru5p_D_h R_PRUK M_rb15bp_h R_RBPCh M_3pg_h R_PGKh M_13dpg_h R_GAPDHh M_g3p_h R_TAh M_e4p_h R_DPHS M_2dda7p_h R_DHQS M_3dhq_h R_DQDH M_3dhsk_h R_SKDH M_skm_h R_SKK M_skm5p_h R_PSCIT M_3psme_h R_CHRS M_chor_h R_ATNS_LPAREN_nh4_RPAREN_ M_pyr_h R_DXS M_dxyl5p_h R_DXRI M_2me4p_h R_CMS M_4c2me_h R_CMK M_pcdme_h R_MCS M_2mecdp_h R_HDS M_h2mb4p_h R_IDS2 M_dmpp_h R_GPPSh M_grdp_h R_FPPSh M_frdp_h R_GGPS M_ggdp_h R_PSY M_phyto_h R_PDS1 M_phytfl_h R_PDS2 M_zcaro_h R_ZDS M_norsp_h R_NOR M_lyc_h R_LCYD M_dcaro_h R_LCYA M_acaro_h/0.00017840538
R_ACAROtu M_acaro_u R_CHYA2 M_h2o_u R_PSIIred M_pqh2_u R_CBFC M_h_u R_BCAROH M_nadp_u R_NADPtu M_nadp_h R_PGDHh M_ru5p_D_h R_PRUK M_rb15bp_h R_RBPCh M_3pg_h R_PGKh M_13dpg_h R_GAPDHh M_g3p_h R_TAh M_e4p_h R_DPHS M_2dda7p_h R_DHQS M_3dhq_h R_DQDH M_3dhsk_h R_SKDH M_skm_h R_SKK M_skm5p_h R_PSCIT M_3psme_h R_CHRS M_chor_h R_ATNS_LPAREN_nh4_RPAREN_ M_pyr_h R_DXS M_dxyl5p_h R_DXRI M_2me4p_h R_CMS M_4c2me_h R_CMK M_pcdme_h R_MCS M_2mecdp_h R_HDS M_h2mb4p_h R_IDS1 M_ipdp_h R_GPPSh M_grdp_h R_FPPSh M_frdp_h R_GGPS M_ggdp_h R_PSY M_phyto_h R_PDS1 M_phytfl_h R_PDS2 M_zcaro_h R_ZDS M_norsp_h R_NOR M_lyc_h R_LCYD M_dcaro_h R_LCYA M_acaro_h/0.00017840538
R_ACAROtu M_acaro_u R_CHYA2 M_h2o_u R_PSIIred M_pqh2_u R_CBFC M_h_u R_BCAROH M_nadp_u R_NADPtu M_nadp_h R_PGDHh M_ru5p_D_h R_PRUK M_rb15bp_h R_RBPCh M_3pg_h R_PGKh M_13dpg_h R_GAPDHh M_g3p_h R_TAh M_e4p_h R_DPHS M_2dda7p_h R_DHQS M_3dhq_h R_DQDH M_3dhsk_h R_SKDH M_skm_h R_SKK M_skm5p_h R_PSCIT M_3psme_h R_CHRS M_chor_h R_ATNS_LPAREN_nh4_RPAREN_ M_pyr_h R_DXS M_dxyl5p_h R_DXRI M_2me4p_h R_CMS M_4c2me_h R_CMK M_pcdme_h R_MCS M_2mecdp_h R_HDS M_h2mb4p_h R_IDS1 M_ipdp_h R_GGPS M_ggdp_h R_PSY M_phyto_h R_PDS1 M_phytfl_h R_PDS2 M_zcaro_h R_ZDS M_norsp_h R_NOR M_lyc_h R_LCYD M_dcaro_h R_LCYA M_acaro_h/0.00017840538
R_ACAROtu M_acaro_u R_CHYA2 M_h2o_u R_PSIIred M_pqh2_u R_CBFC M_h_u R_BCAROH M_nadp_u R_NADPtu M_nadp_h R_PGDHh M_ru5p_D_h R_PRUK M_rb15bp_h R_RBPCh M_3pg_h R_PGKh M_13dpg_h R_GAPDHh M_g3p_h R_TAh M_e4p_h R_DPHS M_2dda7p_h R_DHQS M_3dhq_h R_DQDH M_3dhsk_h R_SKDH M_skm_h R_SKK M_skm5p_h R_PSCIT M_3psme_h R_CHRS M_chor_h R_ATNS_LPAREN_nh4_RPAREN_ M_pyr_h R_DXS M_dxyl5p_h R_DXRI M_2me4p_h R_CMS M_4c2me_h R_CMK M_pcdme_h R_MCS M_2mecdp_h R_HDS M_h2mb4p_h R_IDS1 M_ipdp_h R_FPPSh M_frdp_h R_GGPS M_ggdp_h R_PSY M_phyto_h R_PDS1 M_phytfl_h R_PDS2 M_zcaro_h R_ZDS M_norsp_h R_NOR M_lyc_h R_LCYD M_dcaro_h R_LCYA M_acaro_h/0.00017840538
R_ACAROtu M_acaro_u R_CHYA2 M_h2o_u R_PSIIred M_pqh2_u R_CBFC M_h_u R_BCAROH M_nadp_u R_NADPtu M_nadp_h R_PGDHh M_ru5p_D_h R_PRUK M_rb15bp_h R_RBPCh M_3pg_h R_PGKh M_13dpg_h R_GAPDHh M_g3p_h R_DXS M_dxyl5p_h R_DXRI M_2me4p_h R_CMS M_4c2me_h R_CMK M_pcdme_h R_MCS M_2mecdp_h R_HDS M_h2mb4p_h R_IDS2 M_dmpp_h R_GPPSh M_grdp_h R_FPPSh M_frdp_h R_GGPS M_ggdp_h R_PSY M_phyto_h R_PDS1 M_phytfl_h R_PDS2 M_zcaro_h R_ZDS M_norsp_h R_NOR M_lyc_h R_LCYD M_dcaro_h R_LCYA M_acaro_h/0.00017840538
R_ACAROtu M_acaro_u R_CHYA2 M_h2o_u R_PSIIred M_pqh2_u R_CBFC M_h_u R_BCAROH M_nadp_u R_NADPtu M_nadp_h R_PGDHh M_ru5p_D_h R_PRUK M_rb15bp_h R_RBPCh M_3pg_h R_PGKh M_13dpg_h R_GAPDHh M_g3p_h R_DXS M_dxyl5p_h R_DXRI M_2me4p_h R_CMS M_4c2me_h R_CMK M_pcdme_h R_MCS M_2mecdp_h R_HDS M_h2mb4p_h R_IDS1 M_ipdp_h R_GPPSh M_grdp_h R_FPPSh M_frdp_h R_GGPS M_ggdp_h R_PSY M_phyto_h R_PDS1 M_phytfl_h R_PDS2 M_zcaro_h R_ZDS M_norsp_h R_NOR M_lyc_h R_LCYD M_dcaro_h R_LCYA M_acaro_h/0.00017840538
R_ACAROtu M_acaro_u R_CHYA2 M_h2o_u R_PSIIred M_pqh2_u R_CBFC M_h_u R_BCAROH M_nadp_u R_NADPtu M_nadp_h R_PGDHh M_ru5p_D_h R_PRUK M_rb15bp_h R_RBPCh M_3pg_h R_PGKh M_13dpg_h R_GAPDHh M_g3p_h R_DXS M_dxyl5p_h R_DXRI M_2me4p_h R_CMS M_4c2me_h R_CMK M_pcdme_h R_MCS M_2mecdp_h R_HDS M_h2mb4p_h R_IDS1 M_ipdp_h R_GGPS M_ggdp_h R_PSY M_phyto_h R_PDS1 M_phytfl_h R_PDS2 M_zcaro_h R_ZDS M_norsp_h R_NOR M_lyc_h R_LCYD M_dcaro_h R_LCYA M_acaro_h/0.00017840538
R_ACAROtu M_acaro_u R_CHYA2 M_h2o_u R_PSIIred M_pqh2_u R_CBFC M_h_u R_BCAROH M_nadp_u R_NADPtu M_nadp_h R_PGDHh M_ru5p_D_h R_PRUK M_rb15bp_h R_RBPCh M_3pg_h R_PGKh M_13dpg_h R_GAPDHh M_g3p_h R_DXS M_dxyl5p_h R_DXRI M_2me4p_h R_CMS M_4c2me_h R_CMK M_pcdme_h R_MCS M_2mecdp_h R_HDS M_h2mb4p_h R_IDS1 M_ipdp_h R_FPPSh M_frdp_h R_GGPS M_ggdp_h R_PSY M_phyto_h R_PDS1 M_phytfl_h R_PDS2 M_zcaro_h R_ZDS M_norsp_h R_NOR M_lyc_h R_LCYD M_dcaro_h R_LCYA M_acaro_h/0.00017840538
R_ACAROtu M_acaro_u R_CHYA2 M_h2o_u R_PSIIred M_pqh2_u R_CBFC M_h_u R_BCAROH M_nadp_u R_NADPtu M_nadp_h R_PGDHh M_ru5p_D_h R_PRUK M_rb15bp_h R_RBPCh M_3pg_h R_PGKh M_13dpg_h R_GAPDH_LPAREN_nadp_RPAREN_hi M_g3p_h R_TPIh M_dhap_h R_FBA3hi M_s17bp_h R_SBP M_s7p_h R_TAh M_f6p_B_h R_TKT2h M_e4p_h R_DPHS M_2dda7p_h R_DHQS M_3dhq_h R_DQDH M_3dhsk_h R_SKDH M_skm_h R_SKK M_skm5p_h R_PSCIT M_3psme_h R_CHRS M_chor_h R_CHRM M_pphn_h R_PPOR M_34hpp_h R_TYRTAh M_akg_h R_GLUS_LPAREN_ferr_RPAREN_ M_glu_L_h R_ASPATh M_asp_L_h R_ASPK M_4pasp_h R_ASADH M_aspsa_h R_HSDH M_hom_L_h R_HSK M_phom_h R_CYSTS M_cyst_L_h R_CBL M_pyr_h R_DXS M_dxyl5p_h R_DXRI M_2me4p_h R_CMS M_4c2me_h R_CMK M_pcdme_h R_MCS M_2mecdp_h R_HDS M_h2mb4p_h R_IDS2 M_dmpp_h R_GPPSh M_grdp_h R_FPPSh M_frdp_h R_GGPS M_ggdp_h R_PSY M_phyto_h R_PDS1 M_phytfl_h R_PDS2 M_zcaro_h R_ZDS M_norsp_h R_NOR M_lyc_h R_LCYD M_dcaro_h R_LCYA M_acaro_h/0.00017840538
R_ACAROtu M_acaro_u R_CHYA2 M_h2o_u R_PSIIred M_pqh2_u R_CBFC M_h_u R_BCAROH M_nadp_u R_NADPtu M_nadp_h R_PGDHh M_ru5p_D_h R_PRUK M_rb15bp_h R_RBPCh M_3pg_h R_PGKh M_13dpg_h R_GAPDH_LPAREN_nadp_RPAREN_hi M_g3p_h R_TPIh M_dhap_h R_FBA3hi M_s17bp_h R_SBP M_s7p_h R_TAh M_f6p_B_h R_TKT2h M_e4p_h R_DPHS M_2dda7p_h R_DHQS M_3dhq_h R_DQDH M_3dhsk_h R_SKDH M_skm_h R_SKK M_skm5p_h R_PSCIT M_3psme_h R_CHRS M_chor_h R_CHRM M_pphn_h R_PPOR M_34hpp_h R_TYRTAh M_akg_h R_GLUS_LPAREN_ferr_RPAREN_ M_glu_L_h R_ASPATh M_asp_L_h R_ASPK M_4pasp_h R_ASADH M_aspsa_h R_HSDH M_hom_L_h R_HSK M_phom_h R_CYSTS M_cyst_L_h R_CBL M_pyr_h R_DXS M_dxyl5p_h R_DXRI M_2me4p_h R_CMS M_4c2me_h R_CMK M_pcdme_h R_MCS M_2mecdp_h R_HDS M_h2mb4p_h R_IDS1 M_ipdp_h R_GPPSh M_grdp_h R_FPPSh M_frdp_h R_GGPS M_ggdp_h R_PSY M_phyto_h R_PDS1 M_phytfl_h R_PDS2 M_zcaro_h R_ZDS M_norsp_h R_NOR M_lyc_h R_LCYD M_dcaro_h R_LCYA M_acaro_h/0.00017840538
R_ACAROtu M_acaro_u R_CHYA2 M_h2o_u R_PSIIred M_pqh2_u R_CBFC M_h_u R_BCAROH M_nadp_u R_NADPtu M_nadp_h R_PGDHh M_ru5p_D_h R_PRUK M_rb15bp_h R_RBPCh M_3pg_h R_PGKh M_13dpg_h R_GAPDH_LPAREN_nadp_RPAREN_hi M_g3p_h R_TPIh M_dhap_h R_FBA3hi M_s17bp_h R_SBP M_s7p_h R_TAh M_f6p_B_h R_TKT2h M_e4p_h R_DPHS M_2dda7p_h R_DHQS M_3dhq_h R_DQDH M_3dhsk_h R_SKDH M_skm_h R_SKK M_skm5p_h R_PSCIT M_3psme_h R_CHRS M_chor_h R_CHRM M_pphn_h R_PPOR M_34hpp_h R_TYRTAh M_akg_h R_GLUS_LPAREN_ferr_RPAREN_ M_glu_L_h R_ASPATh M_asp_L_h R_ASPK M_4pasp_h R_ASADH M_aspsa_h R_HSDH M_hom_L_h R_HSK M_phom_h R_CYSTS M_cyst_L_h R_CBL M_pyr_h R_DXS M_dxyl5p_h R_DXRI M_2me4p_h R_CMS M_4c2me_h R_CMK M_pcdme_h R_MCS M_2mecdp_h R_HDS M_h2mb4p_h R_IDS1 M_ipdp_h R_GGPS M_ggdp_h R_PSY M_phyto_h R_PDS1 M_phytfl_h R_PDS2 M_zcaro_h R_ZDS M_norsp_h R_NOR M_lyc_h R_LCYD M_dcaro_h R_LCYA M_acaro_h/0.00017840538
R_ACAROtu M_acaro_u R_CHYA2 M_h2o_u R_PSIIred M_pqh2_u R_CBFC M_h_u R_BCAROH M_nadp_u R_NADPtu M_nadp_h R_PGDHh M_ru5p_D_h R_PRUK M_rb15bp_h R_RBPCh M_3pg_h R_PGKh M_13dpg_h R_GAPDH_LPAREN_nadp_RPAREN_hi M_g3p_h R_TPIh M_dhap_h R_FBA3hi M_s17bp_h R_SBP M_s7p_h R_TAh M_f6p_B_h R_TKT2h M_e4p_h R_DPHS M_2dda7p_h R_DHQS M_3dhq_h R_DQDH M_3dhsk_h R_SKDH M_skm_h R_SKK M_skm5p_h R_PSCIT M_3psme_h R_CHRS M_chor_h R_CHRM M_pphn_h R_PPOR M_34hpp_h R_TYRTAh M_akg_h R_GLUS_LPAREN_ferr_RPAREN_ M_glu_L_h R_ASPATh M_asp_L_h R_ASPK M_4pasp_h R_ASADH M_aspsa_h R_HSDH M_hom_L_h R_HSK M_phom_h R_CYSTS M_cyst_L_h R_CBL M_pyr_h R_DXS M_dxyl5p_h R_DXRI M_2me4p_h R_CMS M_4c2me_h R_CMK M_pcdme_h R_MCS M_2mecdp_h R_HDS M_h2mb4p_h R_IDS1 M_ipdp_h R_FPPSh M_frdp_h R_GGPS M_ggdp_h R_PSY M_phyto_h R_PDS1 M_phytfl_h R_PDS2 M_zcaro_h R_ZDS M_norsp_h R_NOR M_lyc_h R_LCYD M_dcaro_h R_LCYA M_acaro_h/0.00017840538
R_ACAROtu M_acaro_u R_CHYA2 M_h2o_u R_PSIIred M_pqh2_u R_CBFC M_h_u R_BCAROH M_nadp_u R_NADPtu M_nadp_h R_PGDHh M_ru5p_D_h R_PRUK M_rb15bp_h R_RBPCh M_3pg_h R_PGKh M_13dpg_h R_GAPDH_LPAREN_nadp_RPAREN_hi M_g3p_h R_TPIh M_dhap_h R_FBA3hi M_s17bp_h R_SBP M_s7p_h R_TAh M_f6p_B_h R_TKT2h M_e4p_h R_DPHS M_2dda7p_h R_DHQS M_3dhq_h R_DQDH M_3dhsk_h R_SKDH M_skm_h R_SKK M_skm5p_h R_PSCIT M_3psme_h R_CHRS M_chor_h R_CHRM M_pphn_h R_PPOR M_34hpp_h R_TYRTAh M_akg_h R_BCTA_LPAREN_val_RPAREN_h M_glu_L_h R_ASPATh M_asp_L_h R_ASPK M_4pasp_h R_ASADH M_aspsa_h R_HSDH M_hom_L_h R_HSK M_phom_h R_CYSTS M_cyst_L_h R_CBL M_pyr_h R_DXS M_dxyl5p_h R_DXRI M_2me4p_h R_CMS M_4c2me_h R_CMK M_pcdme_h R_MCS M_2mecdp_h R_HDS M_h2mb4p_h R_IDS2 M_dmpp_h R_GPPSh M_grdp_h R_FPPSh M_frdp_h R_GGPS M_ggdp_h R_PSY M_phyto_h R_PDS1 M_phytfl_h R_PDS2 M_zcaro_h R_ZDS M_norsp_h R_NOR M_lyc_h R_LCYD M_dcaro_h R_LCYA M_acaro_h/0.00017840538
R_ACAROtu M_acaro_u R_CHYA2 M_h2o_u R_PSIIred M_pqh2_u R_CBFC M_h_u R_BCAROH M_nadp_u R_NADPtu M_nadp_h R_PGDHh M_ru5p_D_h R_PRUK M_rb15bp_h R_RBPCh M_3pg_h R_PGKh M_13dpg_h R_GAPDH_LPAREN_nadp_RPAREN_hi M_g3p_h R_TPIh M_dhap_h R_FBA3hi M_s17bp_h R_SBP M_s7p_h R_TAh M_f6p_B_h R_TKT2h M_e4p_h R_DPHS M_2dda7p_h R_DHQS M_3dhq_h R_DQDH M_3dhsk_h R_SKDH M_skm_h R_SKK M_skm5p_h R_PSCIT M_3psme_h R_CHRS M_chor_h R_CHRM M_pphn_h R_PPOR M_34hpp_h R_TYRTAh M_akg_h R_BCTA_LPAREN_val_RPAREN_h M_glu_L_h R_ASPATh M_asp_L_h R_ASPK M_4pasp_h R_ASADH M_aspsa_h R_HSDH M_hom_L_h R_HSK M_phom_h R_CYSTS M_cyst_L_h R_CBL M_pyr_h R_DXS M_dxyl5p_h R_DXRI M_2me4p_h R_CMS M_4c2me_h R_CMK M_pcdme_h R_MCS M_2mecdp_h R_HDS M_h2mb4p_h R_IDS1 M_ipdp_h R_GPPSh M_grdp_h R_FPPSh M_frdp_h R_GGPS M_ggdp_h R_PSY M_phyto_h R_PDS1 M_phytfl_h R_PDS2 M_zcaro_h R_ZDS M_norsp_h R_NOR M_lyc_h R_LCYD M_dcaro_h R_LCYA M_acaro_h/0.00017840538
R_ACAROtu M_acaro_u R_CHYA2 M_h2o_u R_PSIIred M_pqh2_u R_CBFC M_h_u R_BCAROH M_nadp_u R_NADPtu M_nadp_h R_PGDHh M_ru5p_D_h R_PRUK M_rb15bp_h R_RBPCh M_3pg_h R_PGKh M_13dpg_h R_GAPDH_LPAREN_nadp_RPAREN_hi M_g3p_h R_TPIh M_dhap_h R_FBA3hi M_s17bp_h R_SBP M_s7p_h R_TAh M_f6p_B_h R_TKT2h M_e4p_h R_DPHS M_2dda7p_h R_DHQS M_3dhq_h R_DQDH M_3dhsk_h R_SKDH M_skm_h R_SKK M_skm5p_h R_PSCIT M_3psme_h R_CHRS M_chor_h R_CHRM M_pphn_h R_PPOR M_34hpp_h R_TYRTAh M_akg_h R_BCTA_LPAREN_val_RPAREN_h M_glu_L_h R_ASPATh M_asp_L_h R_ASPK M_4pasp_h R_ASADH M_aspsa_h R_HSDH M_hom_L_h R_HSK M_phom_h R_CYSTS M_cyst_L_h R_CBL M_pyr_h R_DXS M_dxyl5p_h R_DXRI M_2me4p_h R_CMS M_4c2me_h R_CMK M_pcdme_h R_MCS M_2mecdp_h R_HDS M_h2mb4p_h R_IDS1 M_ipdp_h R_GGPS M_ggdp_h R_PSY M_phyto_h R_PDS1 M_phytfl_h R_PDS2 M_zcaro_h R_ZDS M_norsp_h R_NOR M_lyc_h R_LCYD M_dcaro_h R_LCYA M_acaro_h/0.00017840538
R_ACAROtu M_acaro_u R_CHYA2 M_h2o_u R_PSIIred M_pqh2_u R_CBFC M_h_u R_BCAROH M_nadp_u R_NADPtu M_nadp_h R_PGDHh M_ru5p_D_h R_PRUK M_rb15bp_h R_RBPCh M_3pg_h R_PGKh M_13dpg_h R_GAPDH_LPAREN_nadp_RPAREN_hi M_g3p_h R_TPIh M_dhap_h R_FBA3hi M_s17bp_h R_SBP M_s7p_h R_TAh M_f6p_B_h R_TKT2h M_e4p_h R_DPHS M_2dda7p_h R_DHQS M_3dhq_h R_DQDH M_3dhsk_h R_SKDH M_skm_h R_SKK M_skm5p_h R_PSCIT M_3psme_h R_CHRS M_chor_h R_CHRM M_pphn_h R_PPOR M_34hpp_h R_TYRTAh M_akg_h R_BCTA_LPAREN_val_RPAREN_h M_glu_L_h R_ASPATh M_asp_L_h R_ASPK M_4pasp_h R_ASADH M_aspsa_h R_HSDH M_hom_L_h R_HSK M_phom_h R_CYSTS M_cyst_L_h R_CBL M_pyr_h R_DXS M_dxyl5p_h R_DXRI M_2me4p_h R_CMS M_4c2me_h R_CMK M_pcdme_h R_MCS M_2mecdp_h R_HDS M_h2mb4p_h R_IDS1 M_ipdp_h R_FPPSh M_frdp_h R_GGPS M_ggdp_h R_PSY M_phyto_h R_PDS1 M_phytfl_h R_PDS2 M_zcaro_h R_ZDS M_norsp_h R_NOR M_lyc_h R_LCYD M_dcaro_h R_LCYA M_acaro_h/0.00017840538
R_ACAROtu M_acaro_u R_CHYA2 M_h2o_u R_PSIIred M_pqh2_u R_CBFC M_h_u R_BCAROH M_nadp_u R_NADPtu M_nadp_h R_PGDHh M_ru5p_D_h R_PRUK M_rb15bp_h R_RBPCh M_3pg_h R_PGKh M_13dpg_h R_GAPDH_LPAREN_nadp_RPAREN_hi M_g3p_h R_TPIh M_dhap_h R_FBA3hi M_s17bp_h R_SBP M_s7p_h R_TAh M_f6p_B_h R_TKT2h M_e4p_h R_DPHS M_2dda7p_h R_DHQS M_3dhq_h R_DQDH M_3dhsk_h R_SKDH M_skm_h R_SKK M_skm5p_h R_PSCIT M_3psme_h R_CHRS M_chor_h R_ATNS_LPAREN_nh4_RPAREN_ M_pyr_h R_DXS M_dxyl5p_h R_DXRI M_2me4p_h R_CMS M_4c2me_h R_CMK M_pcdme_h R_MCS M_2mecdp_h R_HDS M_h2mb4p_h R_IDS2 M_dmpp_h R_GPPSh M_grdp_h R_FPPSh M_frdp_h R_GGPS M_ggdp_h R_PSY M_phyto_h R_PDS1 M_phytfl_h R_PDS2 M_zcaro_h R_ZDS M_norsp_h R_NOR M_lyc_h R_LCYD M_dcaro_h R_LCYA M_acaro_h/0.00017840538
R_ACAROtu M_acaro_u R_CHYA2 M_h2o_u R_PSIIred M_pqh2_u R_CBFC M_h_u R_BCAROH M_nadp_u R_NADPtu M_nadp_h R_PGDHh M_ru5p_D_h R_PRUK M_rb15bp_h R_RBPCh M_3pg_h R_PGKh M_13dpg_h R_GAPDH_LPAREN_nadp_RPAREN_hi M_g3p_h R_TPIh M_dhap_h R_FBA3hi M_s17bp_h R_SBP M_s7p_h R_TAh M_f6p_B_h R_TKT2h M_e4p_h R_DPHS M_2dda7p_h R_DHQS M_3dhq_h R_DQDH M_3dhsk_h R_SKDH M_skm_h R_SKK M_skm5p_h R_PSCIT M_3psme_h R_CHRS M_chor_h R_ATNS_LPAREN_nh4_RPAREN_ M_pyr_h R_DXS M_dxyl5p_h R_DXRI M_2me4p_h R_CMS M_4c2me_h R_CMK M_pcdme_h R_MCS M_2mecdp_h R_HDS M_h2mb4p_h R_IDS1 M_ipdp_h R_GPPSh M_grdp_h R_FPPSh M_frdp_h R_GGPS M_ggdp_h R_PSY M_phyto_h R_PDS1 M_phytfl_h R_PDS2 M_zcaro_h R_ZDS M_norsp_h R_NOR M_lyc_h R_LCYD M_dcaro_h R_LCYA M_acaro_h/0.00017840538
R_ACAROtu M_acaro_u R_CHYA2 M_h2o_u R_PSIIred M_pqh2_u R_CBFC M_h_u R_BCAROH M_nadp_u R_NADPtu M_nadp_h R_PGDHh M_ru5p_D_h R_PRUK M_rb15bp_h R_RBPCh M_3pg_h R_PGKh M_13dpg_h R_GAPDH_LPAREN_nadp_RPAREN_hi M_g3p_h R_TPIh M_dhap_h R_FBA3hi M_s17bp_h R_SBP M_s7p_h R_TAh M_f6p_B_h R_TKT2h M_e4p_h R_DPHS M_2dda7p_h R_DHQS M_3dhq_h R_DQDH M_3dhsk_h R_SKDH M_skm_h R_SKK M_skm5p_h R_PSCIT M_3psme_h R_CHRS M_chor_h R_ATNS_LPAREN_nh4_RPAREN_ M_pyr_h R_DXS M_dxyl5p_h R_DXRI M_2me4p_h R_CMS M_4c2me_h R_CMK M_pcdme_h R_MCS M_2mecdp_h R_HDS M_h2mb4p_h R_IDS1 M_ipdp_h R_GGPS M_ggdp_h R_PSY M_phyto_h R_PDS1 M_phytfl_h R_PDS2 M_zcaro_h R_ZDS M_norsp_h R_NOR M_lyc_h R_LCYD M_dcaro_h R_LCYA M_acaro_h/0.00017840538
R_ACAROtu M_acaro_u R_CHYA2 M_h2o_u R_PSIIred M_pqh2_u R_CBFC M_h_u R_BCAROH M_nadp_u R_NADPtu M_nadp_h R_PGDHh M_ru5p_D_h R_PRUK M_rb15bp_h R_RBPCh M_3pg_h R_PGKh M_13dpg_h R_GAPDH_LPAREN_nadp_RPAREN_hi M_g3p_h R_TPIh M_dhap_h R_FBA3hi M_s17bp_h R_SBP M_s7p_h R_TAh M_f6p_B_h R_TKT2h M_e4p_h R_DPHS M_2dda7p_h R_DHQS M_3dhq_h R_DQDH M_3dhsk_h R_SKDH M_skm_h R_SKK M_skm5p_h R_PSCIT M_3psme_h R_CHRS M_chor_h R_ATNS_LPAREN_nh4_RPAREN_ M_pyr_h R_DXS M_dxyl5p_h R_DXRI M_2me4p_h R_CMS M_4c2me_h R_CMK M_pcdme_h R_MCS M_2mecdp_h R_HDS M_h2mb4p_h R_IDS1 M_ipdp_h R_FPPSh M_frdp_h R_GGPS M_ggdp_h R_PSY M_phyto_h R_PDS1 M_phytfl_h R_PDS2 M_zcaro_h R_ZDS M_norsp_h R_NOR M_lyc_h R_LCYD M_dcaro_h R_LCYA M_acaro_h/0.00017840538
R_ACAROtu M_acaro_u R_CHYA2 M_h2o_u R_PSIIred M_pqh2_u R_CBFC M_h_u R_BCAROH M_nadp_u R_NADPtu M_nadp_h R_PGDHh M_ru5p_D_h R_PRUK M_rb15bp_h R_RBPCh M_3pg_h R_PGKh M_13dpg_h R_GAPDH_LPAREN_nadp_RPAREN_hi M_g3p_h R_TPIh M_dhap_h R_FBA3hi M_s17bp_h R_SBP M_s7p_h R_TAh M_e4p_h R_DPHS M_2dda7p_h R_DHQS M_3dhq_h R_DQDH M_3dhsk_h R_SKDH M_skm_h R_SKK M_skm5p_h R_PSCIT M_3psme_h R_CHRS M_chor_h R_CHRM M_pphn_h R_PPOR M_34hpp_h R_TYRTAh M_akg_h R_GLUS_LPAREN_ferr_RPAREN_ M_glu_L_h R_ASPATh M_asp_L_h R_ASPK M_4pasp_h R_ASADH M_aspsa_h R_HSDH M_hom_L_h R_HSK M_phom_h R_CYSTS M_cyst_L_h R_CBL M_pyr_h R_DXS M_dxyl5p_h R_DXRI M_2me4p_h R_CMS M_4c2me_h R_CMK M_pcdme_h R_MCS M_2mecdp_h R_HDS M_h2mb4p_h R_IDS2 M_dmpp_h R_GPPSh M_grdp_h R_FPPSh M_frdp_h R_GGPS M_ggdp_h R_PSY M_phyto_h R_PDS1 M_phytfl_h R_PDS2 M_zcaro_h R_ZDS M_norsp_h R_NOR M_lyc_h R_LCYD M_dcaro_h R_LCYA M_acaro_h/0.00017840538
R_ACAROtu M_acaro_u R_CHYA2 M_h2o_u R_PSIIred M_pqh2_u R_CBFC M_h_u R_BCAROH M_nadp_u R_NADPtu M_nadp_h R_PGDHh M_ru5p_D_h R_PRUK M_rb15bp_h R_RBPCh M_3pg_h R_PGKh M_13dpg_h R_GAPDH_LPAREN_nadp_RPAREN_hi M_g3p_h R_TPIh M_dhap_h R_FBA3hi M_s17bp_h R_SBP M_s7p_h R_TAh M_e4p_h R_DPHS M_2dda7p_h R_DHQS M_3dhq_h R_DQDH M_3dhsk_h R_SKDH M_skm_h R_SKK M_skm5p_h R_PSCIT M_3psme_h R_CHRS M_chor_h R_CHRM M_pphn_h R_PPOR M_34hpp_h R_TYRTAh M_akg_h R_GLUS_LPAREN_ferr_RPAREN_ M_glu_L_h R_ASPATh M_asp_L_h R_ASPK M_4pasp_h R_ASADH M_aspsa_h R_HSDH M_hom_L_h R_HSK M_phom_h R_CYSTS M_cyst_L_h R_CBL M_pyr_h R_DXS M_dxyl5p_h R_DXRI M_2me4p_h R_CMS M_4c2me_h R_CMK M_pcdme_h R_MCS M_2mecdp_h R_HDS M_h2mb4p_h R_IDS1 M_ipdp_h R_GPPSh M_grdp_h R_FPPSh M_frdp_h R_GGPS M_ggdp_h R_PSY M_phyto_h R_PDS1 M_phytfl_h R_PDS2 M_zcaro_h R_ZDS M_norsp_h R_NOR M_lyc_h R_LCYD M_dcaro_h R_LCYA M_acaro_h/0.00017840538
R_ACAROtu M_acaro_u R_CHYA2 M_h2o_u R_PSIIred M_pqh2_u R_CBFC M_h_u R_BCAROH M_nadp_u R_NADPtu M_nadp_h R_PGDHh M_ru5p_D_h R_PRUK M_rb15bp_h R_RBPCh M_3pg_h R_PGKh M_13dpg_h R_GAPDH_LPAREN_nadp_RPAREN_hi M_g3p_h R_TPIh M_dhap_h R_FBA3hi M_s17bp_h R_SBP M_s7p_h R_TAh M_e4p_h R_DPHS M_2dda7p_h R_DHQS M_3dhq_h R_DQDH M_3dhsk_h R_SKDH M_skm_h R_SKK M_skm5p_h R_PSCIT M_3psme_h R_CHRS M_chor_h R_CHRM M_pphn_h R_PPOR M_34hpp_h R_TYRTAh M_akg_h R_GLUS_LPAREN_ferr_RPAREN_ M_glu_L_h R_ASPATh M_asp_L_h R_ASPK M_4pasp_h R_ASADH M_aspsa_h R_HSDH M_hom_L_h R_HSK M_phom_h R_CYSTS M_cyst_L_h R_CBL M_pyr_h R_DXS M_dxyl5p_h R_DXRI M_2me4p_h R_CMS M_4c2me_h R_CMK M_pcdme_h R_MCS M_2mecdp_h R_HDS M_h2mb4p_h R_IDS1 M_ipdp_h R_GGPS M_ggdp_h R_PSY M_phyto_h R_PDS1 M_phytfl_h R_PDS2 M_zcaro_h R_ZDS M_norsp_h R_NOR M_lyc_h R_LCYD M_dcaro_h R_LCYA M_acaro_h/0.00017840538
R_ACAROtu M_acaro_u R_CHYA2 M_h2o_u R_PSIIred M_pqh2_u R_CBFC M_h_u R_BCAROH M_nadp_u R_NADPtu M_nadp_h R_PGDHh M_ru5p_D_h R_PRUK M_rb15bp_h R_RBPCh M_3pg_h R_PGKh M_13dpg_h R_GAPDH_LPAREN_nadp_RPAREN_hi M_g3p_h R_TPIh M_dhap_h R_FBA3hi M_s17bp_h R_SBP M_s7p_h R_TAh M_e4p_h R_DPHS M_2dda7p_h R_DHQS M_3dhq_h R_DQDH M_3dhsk_h R_SKDH M_skm_h R_SKK M_skm5p_h R_PSCIT M_3psme_h R_CHRS M_chor_h R_CHRM M_pphn_h R_PPOR M_34hpp_h R_TYRTAh M_akg_h R_GLUS_LPAREN_ferr_RPAREN_ M_glu_L_h R_ASPATh M_asp_L_h R_ASPK M_4pasp_h R_ASADH M_aspsa_h R_HSDH M_hom_L_h R_HSK M_phom_h R_CYSTS M_cyst_L_h R_CBL M_pyr_h R_DXS M_dxyl5p_h R_DXRI M_2me4p_h R_CMS M_4c2me_h R_CMK M_pcdme_h R_MCS M_2mecdp_h R_HDS M_h2mb4p_h R_IDS1 M_ipdp_h R_FPPSh M_frdp_h R_GGPS M_ggdp_h R_PSY M_phyto_h R_PDS1 M_phytfl_h R_PDS2 M_zcaro_h R_ZDS M_norsp_h R_NOR M_lyc_h R_LCYD M_dcaro_h R_LCYA M_acaro_h/0.00017840538
R_ACAROtu M_acaro_u R_CHYA2 M_h2o_u R_PSIIred M_pqh2_u R_CBFC M_h_u R_BCAROH M_nadp_u R_NADPtu M_nadp_h R_PGDHh M_ru5p_D_h R_PRUK M_rb15bp_h R_RBPCh M_3pg_h R_PGKh M_13dpg_h R_GAPDH_LPAREN_nadp_RPAREN_hi M_g3p_h R_TPIh M_dhap_h R_FBA3hi M_s17bp_h R_SBP M_s7p_h R_TAh M_e4p_h R_DPHS M_2dda7p_h R_DHQS M_3dhq_h R_DQDH M_3dhsk_h R_SKDH M_skm_h R_SKK M_skm5p_h R_PSCIT M_3psme_h R_CHRS M_chor_h R_CHRM M_pphn_h R_PPOR M_34hpp_h R_TYRTAh M_akg_h R_BCTA_LPAREN_val_RPAREN_h M_glu_L_h R_ASPATh M_asp_L_h R_ASPK M_4pasp_h R_ASADH M_aspsa_h R_HSDH M_hom_L_h R_HSK M_phom_h R_CYSTS M_cyst_L_h R_CBL M_pyr_h R_DXS M_dxyl5p_h R_DXRI M_2me4p_h R_CMS M_4c2me_h R_CMK M_pcdme_h R_MCS M_2mecdp_h R_HDS M_h2mb4p_h R_IDS2 M_dmpp_h R_GPPSh M_grdp_h R_FPPSh M_frdp_h R_GGPS M_ggdp_h R_PSY M_phyto_h R_PDS1 M_phytfl_h R_PDS2 M_zcaro_h R_ZDS M_norsp_h R_NOR M_lyc_h R_LCYD M_dcaro_h R_LCYA M_acaro_h/0.00017840538
R_ACAROtu M_acaro_u R_CHYA2 M_h2o_u R_PSIIred M_pqh2_u R_CBFC M_h_u R_BCAROH M_nadp_u R_NADPtu M_nadp_h R_PGDHh M_ru5p_D_h R_PRUK M_rb15bp_h R_RBPCh M_3pg_h R_PGKh M_13dpg_h R_GAPDH_LPAREN_nadp_RPAREN_hi M_g3p_h R_TPIh M_dhap_h R_FBA3hi M_s17bp_h R_SBP M_s7p_h R_TAh M_e4p_h R_DPHS M_2dda7p_h R_DHQS M_3dhq_h R_DQDH M_3dhsk_h R_SKDH M_skm_h R_SKK M_skm5p_h R_PSCIT M_3psme_h R_CHRS M_chor_h R_CHRM M_pphn_h R_PPOR M_34hpp_h R_TYRTAh M_akg_h R_BCTA_LPAREN_val_RPAREN_h M_glu_L_h R_ASPATh M_asp_L_h R_ASPK M_4pasp_h R_ASADH M_aspsa_h R_HSDH M_hom_L_h R_HSK M_phom_h R_CYSTS M_cyst_L_h R_CBL M_pyr_h R_DXS M_dxyl5p_h R_DXRI M_2me4p_h R_CMS M_4c2me_h R_CMK M_pcdme_h R_MCS M_2mecdp_h R_HDS M_h2mb4p_h R_IDS1 M_ipdp_h R_GPPSh M_grdp_h R_FPPSh M_frdp_h R_GGPS M_ggdp_h R_PSY M_phyto_h R_PDS1 M_phytfl_h R_PDS2 M_zcaro_h R_ZDS M_norsp_h R_NOR M_lyc_h R_LCYD M_dcaro_h R_LCYA M_acaro_h/0.00017840538
R_ACAROtu M_acaro_u R_CHYA2 M_h2o_u R_PSIIred M_pqh2_u R_CBFC M_h_u R_BCAROH M_nadp_u R_NADPtu M_nadp_h R_PGDHh M_ru5p_D_h R_PRUK M_rb15bp_h R_RBPCh M_3pg_h R_PGKh M_13dpg_h R_GAPDH_LPAREN_nadp_RPAREN_hi M_g3p_h R_TPIh M_dhap_h R_FBA3hi M_s17bp_h R_SBP M_s7p_h R_TAh M_e4p_h R_DPHS M_2dda7p_h R_DHQS M_3dhq_h R_DQDH M_3dhsk_h R_SKDH M_skm_h R_SKK M_skm5p_h R_PSCIT M_3psme_h R_CHRS M_chor_h R_CHRM M_pphn_h R_PPOR M_34hpp_h R_TYRTAh M_akg_h R_BCTA_LPAREN_val_RPAREN_h M_glu_L_h R_ASPATh M_asp_L_h R_ASPK M_4pasp_h R_ASADH M_aspsa_h R_HSDH M_hom_L_h R_HSK M_phom_h R_CYSTS M_cyst_L_h R_CBL M_pyr_h R_DXS M_dxyl5p_h R_DXRI M_2me4p_h R_CMS M_4c2me_h R_CMK M_pcdme_h R_MCS M_2mecdp_h R_HDS M_h2mb4p_h R_IDS1 M_ipdp_h R_GGPS M_ggdp_h R_PSY M_phyto_h R_PDS1 M_phytfl_h R_PDS2 M_zcaro_h R_ZDS M_norsp_h R_NOR M_lyc_h R_LCYD M_dcaro_h R_LCYA M_acaro_h/0.00017840538
R_ACAROtu M_acaro_u R_CHYA2 M_h2o_u R_PSIIred M_pqh2_u R_CBFC M_h_u R_BCAROH M_nadp_u R_NADPtu M_nadp_h R_PGDHh M_ru5p_D_h R_PRUK M_rb15bp_h R_RBPCh M_3pg_h R_PGKh M_13dpg_h R_GAPDH_LPAREN_nadp_RPAREN_hi M_g3p_h R_TPIh M_dhap_h R_FBA3hi M_s17bp_h R_SBP M_s7p_h R_TAh M_e4p_h R_DPHS M_2dda7p_h R_DHQS M_3dhq_h R_DQDH M_3dhsk_h R_SKDH M_skm_h R_SKK M_skm5p_h R_PSCIT M_3psme_h R_CHRS M_chor_h R_CHRM M_pphn_h R_PPOR M_34hpp_h R_TYRTAh M_akg_h R_BCTA_LPAREN_val_RPAREN_h M_glu_L_h R_ASPATh M_asp_L_h R_ASPK M_4pasp_h R_ASADH M_aspsa_h R_HSDH M_hom_L_h R_HSK M_phom_h R_CYSTS M_cyst_L_h R_CBL M_pyr_h R_DXS M_dxyl5p_h R_DXRI M_2me4p_h R_CMS M_4c2me_h R_CMK M_pcdme_h R_MCS M_2mecdp_h R_HDS M_h2mb4p_h R_IDS1 M_ipdp_h R_FPPSh M_frdp_h R_GGPS M_ggdp_h R_PSY M_phyto_h R_PDS1 M_phytfl_h R_PDS2 M_zcaro_h R_ZDS M_norsp_h R_NOR M_lyc_h R_LCYD M_dcaro_h R_LCYA M_acaro_h/0.00017840538
R_ACAROtu M_acaro_u R_CHYA2 M_h2o_u R_PSIIred M_pqh2_u R_CBFC M_h_u R_BCAROH M_nadp_u R_NADPtu M_nadp_h R_PGDHh M_ru5p_D_h R_PRUK M_rb15bp_h R_RBPCh M_3pg_h R_PGKh M_13dpg_h R_GAPDH_LPAREN_nadp_RPAREN_hi M_g3p_h R_TPIh M_dhap_h R_FBA3hi M_s17bp_h R_SBP M_s7p_h R_TAh M_e4p_h R_DPHS M_2dda7p_h R_DHQS M_3dhq_h R_DQDH M_3dhsk_h R_SKDH M_skm_h R_SKK M_skm5p_h R_PSCIT M_3psme_h R_CHRS M_chor_h R_ATNS_LPAREN_nh4_RPAREN_ M_pyr_h R_DXS M_dxyl5p_h R_DXRI M_2me4p_h R_CMS M_4c2me_h R_CMK M_pcdme_h R_MCS M_2mecdp_h R_HDS M_h2mb4p_h R_IDS2 M_dmpp_h R_GPPSh M_grdp_h R_FPPSh M_frdp_h R_GGPS M_ggdp_h R_PSY M_phyto_h R_PDS1 M_phytfl_h R_PDS2 M_zcaro_h R_ZDS M_norsp_h R_NOR M_lyc_h R_LCYD M_dcaro_h R_LCYA M_acaro_h/0.00017840538
R_ACAROtu M_acaro_u R_CHYA2 M_h2o_u R_PSIIred M_pqh2_u R_CBFC M_h_u R_BCAROH M_nadp_u R_NADPtu M_nadp_h R_PGDHh M_ru5p_D_h R_PRUK M_rb15bp_h R_RBPCh M_3pg_h R_PGKh M_13dpg_h R_GAPDH_LPAREN_nadp_RPAREN_hi M_g3p_h R_TPIh M_dhap_h R_FBA3hi M_s17bp_h R_SBP M_s7p_h R_TAh M_e4p_h R_DPHS M_2dda7p_h R_DHQS M_3dhq_h R_DQDH M_3dhsk_h R_SKDH M_skm_h R_SKK M_skm5p_h R_PSCIT M_3psme_h R_CHRS M_chor_h R_ATNS_LPAREN_nh4_RPAREN_ M_pyr_h R_DXS M_dxyl5p_h R_DXRI M_2me4p_h R_CMS M_4c2me_h R_CMK M_pcdme_h R_MCS M_2mecdp_h R_HDS M_h2mb4p_h R_IDS1 M_ipdp_h R_GPPSh M_grdp_h R_FPPSh M_frdp_h R_GGPS M_ggdp_h R_PSY M_phyto_h R_PDS1 M_phytfl_h R_PDS2 M_zcaro_h R_ZDS M_norsp_h R_NOR M_lyc_h R_LCYD M_dcaro_h R_LCYA M_acaro_h/0.00017840538
R_ACAROtu M_acaro_u R_CHYA2 M_h2o_u R_PSIIred M_pqh2_u R_CBFC M_h_u R_BCAROH M_nadp_u R_NADPtu M_nadp_h R_PGDHh M_ru5p_D_h R_PRUK M_rb15bp_h R_RBPCh M_3pg_h R_PGKh M_13dpg_h R_GAPDH_LPAREN_nadp_RPAREN_hi M_g3p_h R_TPIh M_dhap_h R_FBA3hi M_s17bp_h R_SBP M_s7p_h R_TAh M_e4p_h R_DPHS M_2dda7p_h R_DHQS M_3dhq_h R_DQDH M_3dhsk_h R_SKDH M_skm_h R_SKK M_skm5p_h R_PSCIT M_3psme_h R_CHRS M_chor_h R_ATNS_LPAREN_nh4_RPAREN_ M_pyr_h R_DXS M_dxyl5p_h R_DXRI M_2me4p_h R_CMS M_4c2me_h R_CMK M_pcdme_h R_MCS M_2mecdp_h R_HDS M_h2mb4p_h R_IDS1 M_ipdp_h R_GGPS M_ggdp_h R_PSY M_phyto_h R_PDS1 M_phytfl_h R_PDS2 M_zcaro_h R_ZDS M_norsp_h R_NOR M_lyc_h R_LCYD M_dcaro_h R_LCYA M_acaro_h/0.00017840538
R_ACAROtu M_acaro_u R_CHYA2 M_h2o_u R_PSIIred M_pqh2_u R_CBFC M_h_u R_BCAROH M_nadp_u R_NADPtu M_nadp_h R_PGDHh M_ru5p_D_h R_PRUK M_rb15bp_h R_RBPCh M_3pg_h R_PGKh M_13dpg_h R_GAPDH_LPAREN_nadp_RPAREN_hi M_g3p_h R_TPIh M_dhap_h R_FBA3hi M_s17bp_h R_SBP M_s7p_h R_TAh M_e4p_h R_DPHS M_2dda7p_h R_DHQS M_3dhq_h R_DQDH M_3dhsk_h R_SKDH M_skm_h R_SKK M_skm5p_h R_PSCIT M_3psme_h R_CHRS M_chor_h R_ATNS_LPAREN_nh4_RPAREN_ M_pyr_h R_DXS M_dxyl5p_h R_DXRI M_2me4p_h R_CMS M_4c2me_h R_CMK M_pcdme_h R_MCS M_2mecdp_h R_HDS M_h2mb4p_h R_IDS1 M_ipdp_h R_FPPSh M_frdp_h R_GGPS M_ggdp_h R_PSY M_phyto_h R_PDS1 M_phytfl_h R_PDS2 M_zcaro_h R_ZDS M_norsp_h R_NOR M_lyc_h R_LCYD M_dcaro_h R_LCYA M_acaro_h/0.00017840538
R_ACAROtu M_acaro_u R_CHYA2 M_h2o_u R_PSIIred M_pqh2_u R_CBFC M_h_u R_BCAROH M_nadp_u R_NADPtu M_nadp_h R_PGDHh M_ru5p_D_h R_PRUK M_rb15bp_h R_RBPCh M_3pg_h R_PGKh M_13dpg_h R_GAPDH_LPAREN_nadp_RPAREN_hi M_g3p_h R_TKT2h M_e4p_h R_DPHS M_2dda7p_h R_DHQS M_3dhq_h R_DQDH M_3dhsk_h R_SKDH M_skm_h R_SKK M_skm5p_h R_PSCIT M_3psme_h R_CHRS M_chor_h R_CHRM M_pphn_h R_PPOR M_34hpp_h R_TYRTAh M_akg_h R_GLUS_LPAREN_ferr_RPAREN_ M_glu_L_h R_ASPATh M_asp_L_h R_ASPK M_4pasp_h R_ASADH M_aspsa_h R_HSDH M_hom_L_h R_HSK M_phom_h R_CYSTS M_cyst_L_h R_CBL M_pyr_h R_DXS M_dxyl5p_h R_DXRI M_2me4p_h R_CMS M_4c2me_h R_CMK M_pcdme_h R_MCS M_2mecdp_h R_HDS M_h2mb4p_h R_IDS2 M_dmpp_h R_GPPSh M_grdp_h R_FPPSh M_frdp_h R_GGPS M_ggdp_h R_PSY M_phyto_h R_PDS1 M_phytfl_h R_PDS2 M_zcaro_h R_ZDS M_norsp_h R_NOR M_lyc_h R_LCYD M_dcaro_h R_LCYA M_acaro_h/0.00017840538
R_ACAROtu M_acaro_u R_CHYA2 M_h2o_u R_PSIIred M_pqh2_u R_CBFC M_h_u R_BCAROH M_nadp_u R_NADPtu M_nadp_h R_PGDHh M_ru5p_D_h R_PRUK M_rb15bp_h R_RBPCh M_3pg_h R_PGKh M_13dpg_h R_GAPDH_LPAREN_nadp_RPAREN_hi M_g3p_h R_TKT2h M_e4p_h R_DPHS M_2dda7p_h R_DHQS M_3dhq_h R_DQDH M_3dhsk_h R_SKDH M_skm_h R_SKK M_skm5p_h R_PSCIT M_3psme_h R_CHRS M_chor_h R_CHRM M_pphn_h R_PPOR M_34hpp_h R_TYRTAh M_akg_h R_GLUS_LPAREN_ferr_RPAREN_ M_glu_L_h R_ASPATh M_asp_L_h R_ASPK M_4pasp_h R_ASADH M_aspsa_h R_HSDH M_hom_L_h R_HSK M_phom_h R_CYSTS M_cyst_L_h R_CBL M_pyr_h R_DXS M_dxyl5p_h R_DXRI M_2me4p_h R_CMS M_4c2me_h R_CMK M_pcdme_h R_MCS M_2mecdp_h R_HDS M_h2mb4p_h R_IDS1 M_ipdp_h R_GPPSh M_grdp_h R_FPPSh M_frdp_h R_GGPS M_ggdp_h R_PSY M_phyto_h R_PDS1 M_phytfl_h R_PDS2 M_zcaro_h R_ZDS M_norsp_h R_NOR M_lyc_h R_LCYD M_dcaro_h R_LCYA M_acaro_h/0.00017840538
R_ACAROtu M_acaro_u R_CHYA2 M_h2o_u R_PSIIred M_pqh2_u R_CBFC M_h_u R_BCAROH M_nadp_u R_NADPtu M_nadp_h R_PGDHh M_ru5p_D_h R_PRUK M_rb15bp_h R_RBPCh M_3pg_h R_PGKh M_13dpg_h R_GAPDH_LPAREN_nadp_RPAREN_hi M_g3p_h R_TKT2h M_e4p_h R_DPHS M_2dda7p_h R_DHQS M_3dhq_h R_DQDH M_3dhsk_h R_SKDH M_skm_h R_SKK M_skm5p_h R_PSCIT M_3psme_h R_CHRS M_chor_h R_CHRM M_pphn_h R_PPOR M_34hpp_h R_TYRTAh M_akg_h R_GLUS_LPAREN_ferr_RPAREN_ M_glu_L_h R_ASPATh M_asp_L_h R_ASPK M_4pasp_h R_ASADH M_aspsa_h R_HSDH M_hom_L_h R_HSK M_phom_h R_CYSTS M_cyst_L_h R_CBL M_pyr_h R_DXS M_dxyl5p_h R_DXRI M_2me4p_h R_CMS M_4c2me_h R_CMK M_pcdme_h R_MCS M_2mecdp_h R_HDS M_h2mb4p_h R_IDS1 M_ipdp_h R_GGPS M_ggdp_h R_PSY M_phyto_h R_PDS1 M_phytfl_h R_PDS2 M_zcaro_h R_ZDS M_norsp_h R_NOR M_lyc_h R_LCYD M_dcaro_h R_LCYA M_acaro_h/0.00017840538
R_ACAROtu M_acaro_u R_CHYA2 M_h2o_u R_PSIIred M_pqh2_u R_CBFC M_h_u R_BCAROH M_nadp_u R_NADPtu M_nadp_h R_PGDHh M_ru5p_D_h R_PRUK M_rb15bp_h R_RBPCh M_3pg_h R_PGKh M_13dpg_h R_GAPDH_LPAREN_nadp_RPAREN_hi M_g3p_h R_TKT2h M_e4p_h R_DPHS M_2dda7p_h R_DHQS M_3dhq_h R_DQDH M_3dhsk_h R_SKDH M_skm_h R_SKK M_skm5p_h R_PSCIT M_3psme_h R_CHRS M_chor_h R_CHRM M_pphn_h R_PPOR M_34hpp_h R_TYRTAh M_akg_h R_GLUS_LPAREN_ferr_RPAREN_ M_glu_L_h R_ASPATh M_asp_L_h R_ASPK M_4pasp_h R_ASADH M_aspsa_h R_HSDH M_hom_L_h R_HSK M_phom_h R_CYSTS M_cyst_L_h R_CBL M_pyr_h R_DXS M_dxyl5p_h R_DXRI M_2me4p_h R_CMS M_4c2me_h R_CMK M_pcdme_h R_MCS M_2mecdp_h R_HDS M_h2mb4p_h R_IDS1 M_ipdp_h R_FPPSh M_frdp_h R_GGPS M_ggdp_h R_PSY M_phyto_h R_PDS1 M_phytfl_h R_PDS2 M_zcaro_h R_ZDS M_norsp_h R_NOR M_lyc_h R_LCYD M_dcaro_h R_LCYA M_acaro_h/0.00017840538
R_ACAROtu M_acaro_u R_CHYA2 M_h2o_u R_PSIIred M_pqh2_u R_CBFC M_h_u R_BCAROH M_nadp_u R_NADPtu M_nadp_h R_PGDHh M_ru5p_D_h R_PRUK M_rb15bp_h R_RBPCh M_3pg_h R_PGKh M_13dpg_h R_GAPDH_LPAREN_nadp_RPAREN_hi M_g3p_h R_TKT2h M_e4p_h R_DPHS M_2dda7p_h R_DHQS M_3dhq_h R_DQDH M_3dhsk_h R_SKDH M_skm_h R_SKK M_skm5p_h R_PSCIT M_3psme_h R_CHRS M_chor_h R_CHRM M_pphn_h R_PPOR M_34hpp_h R_TYRTAh M_akg_h R_BCTA_LPAREN_val_RPAREN_h M_glu_L_h R_ASPATh M_asp_L_h R_ASPK M_4pasp_h R_ASADH M_aspsa_h R_HSDH M_hom_L_h R_HSK M_phom_h R_CYSTS M_cyst_L_h R_CBL M_pyr_h R_DXS M_dxyl5p_h R_DXRI M_2me4p_h R_CMS M_4c2me_h R_CMK M_pcdme_h R_MCS M_2mecdp_h R_HDS M_h2mb4p_h R_IDS2 M_dmpp_h R_GPPSh M_grdp_h R_FPPSh M_frdp_h R_GGPS M_ggdp_h R_PSY M_phyto_h R_PDS1 M_phytfl_h R_PDS2 M_zcaro_h R_ZDS M_norsp_h R_NOR M_lyc_h R_LCYD M_dcaro_h R_LCYA M_acaro_h/0.00017840538
R_ACAROtu M_acaro_u R_CHYA2 M_h2o_u R_PSIIred M_pqh2_u R_CBFC M_h_u R_BCAROH M_nadp_u R_NADPtu M_nadp_h R_PGDHh M_ru5p_D_h R_PRUK M_rb15bp_h R_RBPCh M_3pg_h R_PGKh M_13dpg_h R_GAPDH_LPAREN_nadp_RPAREN_hi M_g3p_h R_TKT2h M_e4p_h R_DPHS M_2dda7p_h R_DHQS M_3dhq_h R_DQDH M_3dhsk_h R_SKDH M_skm_h R_SKK M_skm5p_h R_PSCIT M_3psme_h R_CHRS M_chor_h R_CHRM M_pphn_h R_PPOR M_34hpp_h R_TYRTAh M_akg_h R_BCTA_LPAREN_val_RPAREN_h M_glu_L_h R_ASPATh M_asp_L_h R_ASPK M_4pasp_h R_ASADH M_aspsa_h R_HSDH M_hom_L_h R_HSK M_phom_h R_CYSTS M_cyst_L_h R_CBL M_pyr_h R_DXS M_dxyl5p_h R_DXRI M_2me4p_h R_CMS M_4c2me_h R_CMK M_pcdme_h R_MCS M_2mecdp_h R_HDS M_h2mb4p_h R_IDS1 M_ipdp_h R_GPPSh M_grdp_h R_FPPSh M_frdp_h R_GGPS M_ggdp_h R_PSY M_phyto_h R_PDS1 M_phytfl_h R_PDS2 M_zcaro_h R_ZDS M_norsp_h R_NOR M_lyc_h R_LCYD M_dcaro_h R_LCYA M_acaro_h/0.00017840538
R_ACAROtu M_acaro_u R_CHYA2 M_h2o_u R_PSIIred M_pqh2_u R_CBFC M_h_u R_BCAROH M_nadp_u R_NADPtu M_nadp_h R_PGDHh M_ru5p_D_h R_PRUK M_rb15bp_h R_RBPCh M_3pg_h R_PGKh M_13dpg_h R_GAPDH_LPAREN_nadp_RPAREN_hi M_g3p_h R_TKT2h M_e4p_h R_DPHS M_2dda7p_h R_DHQS M_3dhq_h R_DQDH M_3dhsk_h R_SKDH M_skm_h R_SKK M_skm5p_h R_PSCIT M_3psme_h R_CHRS M_chor_h R_CHRM M_pphn_h R_PPOR M_34hpp_h R_TYRTAh M_akg_h R_BCTA_LPAREN_val_RPAREN_h M_glu_L_h R_ASPATh M_asp_L_h R_ASPK M_4pasp_h R_ASADH M_aspsa_h R_HSDH M_hom_L_h R_HSK M_phom_h R_CYSTS M_cyst_L_h R_CBL M_pyr_h R_DXS M_dxyl5p_h R_DXRI M_2me4p_h R_CMS M_4c2me_h R_CMK M_pcdme_h R_MCS M_2mecdp_h R_HDS M_h2mb4p_h R_IDS1 M_ipdp_h R_GGPS M_ggdp_h R_PSY M_phyto_h R_PDS1 M_phytfl_h R_PDS2 M_zcaro_h R_ZDS M_norsp_h R_NOR M_lyc_h R_LCYD M_dcaro_h R_LCYA M_acaro_h/0.00017840538
R_ACAROtu M_acaro_u R_CHYA2 M_h2o_u R_PSIIred M_pqh2_u R_CBFC M_h_u R_BCAROH M_nadp_u R_NADPtu M_nadp_h R_PGDHh M_ru5p_D_h R_PRUK M_rb15bp_h R_RBPCh M_3pg_h R_PGKh M_13dpg_h R_GAPDH_LPAREN_nadp_RPAREN_hi M_g3p_h R_TKT2h M_e4p_h R_DPHS M_2dda7p_h R_DHQS M_3dhq_h R_DQDH M_3dhsk_h R_SKDH M_skm_h R_SKK M_skm5p_h R_PSCIT M_3psme_h R_CHRS M_chor_h R_CHRM M_pphn_h R_PPOR M_34hpp_h R_TYRTAh M_akg_h R_BCTA_LPAREN_val_RPAREN_h M_glu_L_h R_ASPATh M_asp_L_h R_ASPK M_4pasp_h R_ASADH M_aspsa_h R_HSDH M_hom_L_h R_HSK M_phom_h R_CYSTS M_cyst_L_h R_CBL M_pyr_h R_DXS M_dxyl5p_h R_DXRI M_2me4p_h R_CMS M_4c2me_h R_CMK M_pcdme_h R_MCS M_2mecdp_h R_HDS M_h2mb4p_h R_IDS1 M_ipdp_h R_FPPSh M_frdp_h R_GGPS M_ggdp_h R_PSY M_phyto_h R_PDS1 M_phytfl_h R_PDS2 M_zcaro_h R_ZDS M_norsp_h R_NOR M_lyc_h R_LCYD M_dcaro_h R_LCYA M_acaro_h/0.00017840538
R_ACAROtu M_acaro_u R_CHYA2 M_h2o_u R_PSIIred M_pqh2_u R_CBFC M_h_u R_BCAROH M_nadp_u R_NADPtu M_nadp_h R_PGDHh M_ru5p_D_h R_PRUK M_rb15bp_h R_RBPCh M_3pg_h R_PGKh M_13dpg_h R_GAPDH_LPAREN_nadp_RPAREN_hi M_g3p_h R_TKT2h M_e4p_h R_DPHS M_2dda7p_h R_DHQS M_3dhq_h R_DQDH M_3dhsk_h R_SKDH M_skm_h R_SKK M_skm5p_h R_PSCIT M_3psme_h R_CHRS M_chor_h R_ATNS_LPAREN_nh4_RPAREN_ M_pyr_h R_DXS M_dxyl5p_h R_DXRI M_2me4p_h R_CMS M_4c2me_h R_CMK M_pcdme_h R_MCS M_2mecdp_h R_HDS M_h2mb4p_h R_IDS2 M_dmpp_h R_GPPSh M_grdp_h R_FPPSh M_frdp_h R_GGPS M_ggdp_h R_PSY M_phyto_h R_PDS1 M_phytfl_h R_PDS2 M_zcaro_h R_ZDS M_norsp_h R_NOR M_lyc_h R_LCYD M_dcaro_h R_LCYA M_acaro_h/0.00017840538
R_ACAROtu M_acaro_u R_CHYA2 M_h2o_u R_PSIIred M_pqh2_u R_CBFC M_h_u R_BCAROH M_nadp_u R_NADPtu M_nadp_h R_PGDHh M_ru5p_D_h R_PRUK M_rb15bp_h R_RBPCh M_3pg_h R_PGKh M_13dpg_h R_GAPDH_LPAREN_nadp_RPAREN_hi M_g3p_h R_TKT2h M_e4p_h R_DPHS M_2dda7p_h R_DHQS M_3dhq_h R_DQDH M_3dhsk_h R_SKDH M_skm_h R_SKK M_skm5p_h R_PSCIT M_3psme_h R_CHRS M_chor_h R_ATNS_LPAREN_nh4_RPAREN_ M_pyr_h R_DXS M_dxyl5p_h R_DXRI M_2me4p_h R_CMS M_4c2me_h R_CMK M_pcdme_h R_MCS M_2mecdp_h R_HDS M_h2mb4p_h R_IDS1 M_ipdp_h R_GPPSh M_grdp_h R_FPPSh M_frdp_h R_GGPS M_ggdp_h R_PSY M_phyto_h R_PDS1 M_phytfl_h R_PDS2 M_zcaro_h R_ZDS M_norsp_h R_NOR M_lyc_h R_LCYD M_dcaro_h R_LCYA M_acaro_h/0.00017840538
R_ACAROtu M_acaro_u R_CHYA2 M_h2o_u R_PSIIred M_pqh2_u R_CBFC M_h_u R_BCAROH M_nadp_u R_NADPtu M_nadp_h R_PGDHh M_ru5p_D_h R_PRUK M_rb15bp_h R_RBPCh M_3pg_h R_PGKh M_13dpg_h R_GAPDH_LPAREN_nadp_RPAREN_hi M_g3p_h R_TKT2h M_e4p_h R_DPHS M_2dda7p_h R_DHQS M_3dhq_h R_DQDH M_3dhsk_h R_SKDH M_skm_h R_SKK M_skm5p_h R_PSCIT M_3psme_h R_CHRS M_chor_h R_ATNS_LPAREN_nh4_RPAREN_ M_pyr_h R_DXS M_dxyl5p_h R_DXRI M_2me4p_h R_CMS M_4c2me_h R_CMK M_pcdme_h R_MCS M_2mecdp_h R_HDS M_h2mb4p_h R_IDS1 M_ipdp_h R_GGPS M_ggdp_h R_PSY M_phyto_h R_PDS1 M_phytfl_h R_PDS2 M_zcaro_h R_ZDS M_norsp_h R_NOR M_lyc_h R_LCYD M_dcaro_h R_LCYA M_acaro_h/0.00017840538
R_ACAROtu M_acaro_u R_CHYA2 M_h2o_u R_PSIIred M_pqh2_u R_CBFC M_h_u R_BCAROH M_nadp_u R_NADPtu M_nadp_h R_PGDHh M_ru5p_D_h R_PRUK M_rb15bp_h R_RBPCh M_3pg_h R_PGKh M_13dpg_h R_GAPDH_LPAREN_nadp_RPAREN_hi M_g3p_h R_TKT2h M_e4p_h R_DPHS M_2dda7p_h R_DHQS M_3dhq_h R_DQDH M_3dhsk_h R_SKDH M_skm_h R_SKK M_skm5p_h R_PSCIT M_3psme_h R_CHRS M_chor_h R_ATNS_LPAREN_nh4_RPAREN_ M_pyr_h R_DXS M_dxyl5p_h R_DXRI M_2me4p_h R_CMS M_4c2me_h R_CMK M_pcdme_h R_MCS M_2mecdp_h R_HDS M_h2mb4p_h R_IDS1 M_ipdp_h R_FPPSh M_frdp_h R_GGPS M_ggdp_h R_PSY M_phyto_h R_PDS1 M_phytfl_h R_PDS2 M_zcaro_h R_ZDS M_norsp_h R_NOR M_lyc_h R_LCYD M_dcaro_h R_LCYA M_acaro_h/0.00017840538
R_ACAROtu M_acaro_u R_CHYA2 M_h2o_u R_PSIIred M_pqh2_u R_CBFC M_h_u R_BCAROH M_nadp_u R_NADPtu M_nadp_h R_PGDHh M_ru5p_D_h R_PRUK M_rb15bp_h R_RBPCh M_3pg_h R_PGKh M_13dpg_h R_GAPDH_LPAREN_nadp_RPAREN_hi M_g3p_h R_TAh M_f6p_B_h R_TKT2h M_e4p_h R_DPHS M_2dda7p_h R_DHQS M_3dhq_h R_DQDH M_3dhsk_h R_SKDH M_skm_h R_SKK M_skm5p_h R_PSCIT M_3psme_h R_CHRS M_chor_h R_CHRM M_pphn_h R_PPOR M_34hpp_h R_TYRTAh M_akg_h R_GLUS_LPAREN_ferr_RPAREN_ M_glu_L_h R_ASPATh M_asp_L_h R_ASPK M_4pasp_h R_ASADH M_aspsa_h R_HSDH M_hom_L_h R_HSK M_phom_h R_CYSTS M_cyst_L_h R_CBL M_pyr_h R_DXS M_dxyl5p_h R_DXRI M_2me4p_h R_CMS M_4c2me_h R_CMK M_pcdme_h R_MCS M_2mecdp_h R_HDS M_h2mb4p_h R_IDS2 M_dmpp_h R_GPPSh M_grdp_h R_FPPSh M_frdp_h R_GGPS M_ggdp_h R_PSY M_phyto_h R_PDS1 M_phytfl_h R_PDS2 M_zcaro_h R_ZDS M_norsp_h R_NOR M_lyc_h R_LCYD M_dcaro_h R_LCYA M_acaro_h/0.00017840538
R_ACAROtu M_acaro_u R_CHYA2 M_h2o_u R_PSIIred M_pqh2_u R_CBFC M_h_u R_BCAROH M_nadp_u R_NADPtu M_nadp_h R_PGDHh M_ru5p_D_h R_PRUK M_rb15bp_h R_RBPCh M_3pg_h R_PGKh M_13dpg_h R_GAPDH_LPAREN_nadp_RPAREN_hi M_g3p_h R_TAh M_f6p_B_h R_TKT2h M_e4p_h R_DPHS M_2dda7p_h R_DHQS M_3dhq_h R_DQDH M_3dhsk_h R_SKDH M_skm_h R_SKK M_skm5p_h R_PSCIT M_3psme_h R_CHRS M_chor_h R_CHRM M_pphn_h R_PPOR M_34hpp_h R_TYRTAh M_akg_h R_GLUS_LPAREN_ferr_RPAREN_ M_glu_L_h R_ASPATh M_asp_L_h R_ASPK M_4pasp_h R_ASADH M_aspsa_h R_HSDH M_hom_L_h R_HSK M_phom_h R_CYSTS M_cyst_L_h R_CBL M_pyr_h R_DXS M_dxyl5p_h R_DXRI M_2me4p_h R_CMS M_4c2me_h R_CMK M_pcdme_h R_MCS M_2mecdp_h R_HDS M_h2mb4p_h R_IDS1 M_ipdp_h R_GPPSh M_grdp_h R_FPPSh M_frdp_h R_GGPS M_ggdp_h R_PSY M_phyto_h R_PDS1 M_phytfl_h R_PDS2 M_zcaro_h R_ZDS M_norsp_h R_NOR M_lyc_h R_LCYD M_dcaro_h R_LCYA M_acaro_h/0.00017840538
R_ACAROtu M_acaro_u R_CHYA2 M_h2o_u R_PSIIred M_pqh2_u R_CBFC M_h_u R_BCAROH M_nadp_u R_NADPtu M_nadp_h R_PGDHh M_ru5p_D_h R_PRUK M_rb15bp_h R_RBPCh M_3pg_h R_PGKh M_13dpg_h R_GAPDH_LPAREN_nadp_RPAREN_hi M_g3p_h R_TAh M_f6p_B_h R_TKT2h M_e4p_h R_DPHS M_2dda7p_h R_DHQS M_3dhq_h R_DQDH M_3dhsk_h R_SKDH M_skm_h R_SKK M_skm5p_h R_PSCIT M_3psme_h R_CHRS M_chor_h R_CHRM M_pphn_h R_PPOR M_34hpp_h R_TYRTAh M_akg_h R_GLUS_LPAREN_ferr_RPAREN_ M_glu_L_h R_ASPATh M_asp_L_h R_ASPK M_4pasp_h R_ASADH M_aspsa_h R_HSDH M_hom_L_h R_HSK M_phom_h R_CYSTS M_cyst_L_h R_CBL M_pyr_h R_DXS M_dxyl5p_h R_DXRI M_2me4p_h R_CMS M_4c2me_h R_CMK M_pcdme_h R_MCS M_2mecdp_h R_HDS M_h2mb4p_h R_IDS1 M_ipdp_h R_GGPS M_ggdp_h R_PSY M_phyto_h R_PDS1 M_phytfl_h R_PDS2 M_zcaro_h R_ZDS M_norsp_h R_NOR M_lyc_h R_LCYD M_dcaro_h R_LCYA M_acaro_h/0.00017840538
R_ACAROtu M_acaro_u R_CHYA2 M_h2o_u R_PSIIred M_pqh2_u R_CBFC M_h_u R_BCAROH M_nadp_u R_NADPtu M_nadp_h R_PGDHh M_ru5p_D_h R_PRUK M_rb15bp_h R_RBPCh M_3pg_h R_PGKh M_13dpg_h R_GAPDH_LPAREN_nadp_RPAREN_hi M_g3p_h R_TAh M_f6p_B_h R_TKT2h M_e4p_h R_DPHS M_2dda7p_h R_DHQS M_3dhq_h R_DQDH M_3dhsk_h R_SKDH M_skm_h R_SKK M_skm5p_h R_PSCIT M_3psme_h R_CHRS M_chor_h R_CHRM M_pphn_h R_PPOR M_34hpp_h R_TYRTAh M_akg_h R_GLUS_LPAREN_ferr_RPAREN_ M_glu_L_h R_ASPATh M_asp_L_h R_ASPK M_4pasp_h R_ASADH M_aspsa_h R_HSDH M_hom_L_h R_HSK M_phom_h R_CYSTS M_cyst_L_h R_CBL M_pyr_h R_DXS M_dxyl5p_h R_DXRI M_2me4p_h R_CMS M_4c2me_h R_CMK M_pcdme_h R_MCS M_2mecdp_h R_HDS M_h2mb4p_h R_IDS1 M_ipdp_h R_FPPSh M_frdp_h R_GGPS M_ggdp_h R_PSY M_phyto_h R_PDS1 M_phytfl_h R_PDS2 M_zcaro_h R_ZDS M_norsp_h R_NOR M_lyc_h R_LCYD M_dcaro_h R_LCYA M_acaro_h/0.00017840538
R_ACAROtu M_acaro_u R_CHYA2 M_h2o_u R_PSIIred M_pqh2_u R_CBFC M_h_u R_BCAROH M_nadp_u R_NADPtu M_nadp_h R_PGDHh M_ru5p_D_h R_PRUK M_rb15bp_h R_RBPCh M_3pg_h R_PGKh M_13dpg_h R_GAPDH_LPAREN_nadp_RPAREN_hi M_g3p_h R_TAh M_f6p_B_h R_TKT2h M_e4p_h R_DPHS M_2dda7p_h R_DHQS M_3dhq_h R_DQDH M_3dhsk_h R_SKDH M_skm_h R_SKK M_skm5p_h R_PSCIT M_3psme_h R_CHRS M_chor_h R_CHRM M_pphn_h R_PPOR M_34hpp_h R_TYRTAh M_akg_h R_BCTA_LPAREN_val_RPAREN_h M_glu_L_h R_ASPATh M_asp_L_h R_ASPK M_4pasp_h R_ASADH M_aspsa_h R_HSDH M_hom_L_h R_HSK M_phom_h R_CYSTS M_cyst_L_h R_CBL M_pyr_h R_DXS M_dxyl5p_h R_DXRI M_2me4p_h R_CMS M_4c2me_h R_CMK M_pcdme_h R_MCS M_2mecdp_h R_HDS M_h2mb4p_h R_IDS2 M_dmpp_h R_GPPSh M_grdp_h R_FPPSh M_frdp_h R_GGPS M_ggdp_h R_PSY M_phyto_h R_PDS1 M_phytfl_h R_PDS2 M_zcaro_h R_ZDS M_norsp_h R_NOR M_lyc_h R_LCYD M_dcaro_h R_LCYA M_acaro_h/0.00017840538
R_ACAROtu M_acaro_u R_CHYA2 M_h2o_u R_PSIIred M_pqh2_u R_CBFC M_h_u R_BCAROH M_nadp_u R_NADPtu M_nadp_h R_PGDHh M_ru5p_D_h R_PRUK M_rb15bp_h R_RBPCh M_3pg_h R_PGKh M_13dpg_h R_GAPDH_LPAREN_nadp_RPAREN_hi M_g3p_h R_TAh M_f6p_B_h R_TKT2h M_e4p_h R_DPHS M_2dda7p_h R_DHQS M_3dhq_h R_DQDH M_3dhsk_h R_SKDH M_skm_h R_SKK M_skm5p_h R_PSCIT M_3psme_h R_CHRS M_chor_h R_CHRM M_pphn_h R_PPOR M_34hpp_h R_TYRTAh M_akg_h R_BCTA_LPAREN_val_RPAREN_h M_glu_L_h R_ASPATh M_asp_L_h R_ASPK M_4pasp_h R_ASADH M_aspsa_h R_HSDH M_hom_L_h R_HSK M_phom_h R_CYSTS M_cyst_L_h R_CBL M_pyr_h R_DXS M_dxyl5p_h R_DXRI M_2me4p_h R_CMS M_4c2me_h R_CMK M_pcdme_h R_MCS M_2mecdp_h R_HDS M_h2mb4p_h R_IDS1 M_ipdp_h R_GPPSh M_grdp_h R_FPPSh M_frdp_h R_GGPS M_ggdp_h R_PSY M_phyto_h R_PDS1 M_phytfl_h R_PDS2 M_zcaro_h R_ZDS M_norsp_h R_NOR M_lyc_h R_LCYD M_dcaro_h R_LCYA M_acaro_h/0.00017840538
R_ACAROtu M_acaro_u R_CHYA2 M_h2o_u R_PSIIred M_pqh2_u R_CBFC M_h_u R_BCAROH M_nadp_u R_NADPtu M_nadp_h R_PGDHh M_ru5p_D_h R_PRUK M_rb15bp_h R_RBPCh M_3pg_h R_PGKh M_13dpg_h R_GAPDH_LPAREN_nadp_RPAREN_hi M_g3p_h R_TAh M_f6p_B_h R_TKT2h M_e4p_h R_DPHS M_2dda7p_h R_DHQS M_3dhq_h R_DQDH M_3dhsk_h R_SKDH M_skm_h R_SKK M_skm5p_h R_PSCIT M_3psme_h R_CHRS M_chor_h R_CHRM M_pphn_h R_PPOR M_34hpp_h R_TYRTAh M_akg_h R_BCTA_LPAREN_val_RPAREN_h M_glu_L_h R_ASPATh M_asp_L_h R_ASPK M_4pasp_h R_ASADH M_aspsa_h R_HSDH M_hom_L_h R_HSK M_phom_h R_CYSTS M_cyst_L_h R_CBL M_pyr_h R_DXS M_dxyl5p_h R_DXRI M_2me4p_h R_CMS M_4c2me_h R_CMK M_pcdme_h R_MCS M_2mecdp_h R_HDS M_h2mb4p_h R_IDS1 M_ipdp_h R_GGPS M_ggdp_h R_PSY M_phyto_h R_PDS1 M_phytfl_h R_PDS2 M_zcaro_h R_ZDS M_norsp_h R_NOR M_lyc_h R_LCYD M_dcaro_h R_LCYA M_acaro_h/0.00017840538
R_ACAROtu M_acaro_u R_CHYA2 M_h2o_u R_PSIIred M_pqh2_u R_CBFC M_h_u R_BCAROH M_nadp_u R_NADPtu M_nadp_h R_PGDHh M_ru5p_D_h R_PRUK M_rb15bp_h R_RBPCh M_3pg_h R_PGKh M_13dpg_h R_GAPDH_LPAREN_nadp_RPAREN_hi M_g3p_h R_TAh M_f6p_B_h R_TKT2h M_e4p_h R_DPHS M_2dda7p_h R_DHQS M_3dhq_h R_DQDH M_3dhsk_h R_SKDH M_skm_h R_SKK M_skm5p_h R_PSCIT M_3psme_h R_CHRS M_chor_h R_CHRM M_pphn_h R_PPOR M_34hpp_h R_TYRTAh M_akg_h R_BCTA_LPAREN_val_RPAREN_h M_glu_L_h R_ASPATh M_asp_L_h R_ASPK M_4pasp_h R_ASADH M_aspsa_h R_HSDH M_hom_L_h R_HSK M_phom_h R_CYSTS M_cyst_L_h R_CBL M_pyr_h R_DXS M_dxyl5p_h R_DXRI M_2me4p_h R_CMS M_4c2me_h R_CMK M_pcdme_h R_MCS M_2mecdp_h R_HDS M_h2mb4p_h R_IDS1 M_ipdp_h R_FPPSh M_frdp_h R_GGPS M_ggdp_h R_PSY M_phyto_h R_PDS1 M_phytfl_h R_PDS2 M_zcaro_h R_ZDS M_norsp_h R_NOR M_lyc_h R_LCYD M_dcaro_h R_LCYA M_acaro_h/0.00017840538
R_ACAROtu M_acaro_u R_CHYA2 M_h2o_u R_PSIIred M_pqh2_u R_CBFC M_h_u R_BCAROH M_nadp_u R_NADPtu M_nadp_h R_PGDHh M_ru5p_D_h R_PRUK M_rb15bp_h R_RBPCh M_3pg_h R_PGKh M_13dpg_h R_GAPDH_LPAREN_nadp_RPAREN_hi M_g3p_h R_TAh M_f6p_B_h R_TKT2h M_e4p_h R_DPHS M_2dda7p_h R_DHQS M_3dhq_h R_DQDH M_3dhsk_h R_SKDH M_skm_h R_SKK M_skm5p_h R_PSCIT M_3psme_h R_CHRS M_chor_h R_ATNS_LPAREN_nh4_RPAREN_ M_pyr_h R_DXS M_dxyl5p_h R_DXRI M_2me4p_h R_CMS M_4c2me_h R_CMK M_pcdme_h R_MCS M_2mecdp_h R_HDS M_h2mb4p_h R_IDS2 M_dmpp_h R_GPPSh M_grdp_h R_FPPSh M_frdp_h R_GGPS M_ggdp_h R_PSY M_phyto_h R_PDS1 M_phytfl_h R_PDS2 M_zcaro_h R_ZDS M_norsp_h R_NOR M_lyc_h R_LCYD M_dcaro_h R_LCYA M_acaro_h/0.00017840538
R_ACAROtu M_acaro_u R_CHYA2 M_h2o_u R_PSIIred M_pqh2_u R_CBFC M_h_u R_BCAROH M_nadp_u R_NADPtu M_nadp_h R_PGDHh M_ru5p_D_h R_PRUK M_rb15bp_h R_RBPCh M_3pg_h R_PGKh M_13dpg_h R_GAPDH_LPAREN_nadp_RPAREN_hi M_g3p_h R_TAh M_f6p_B_h R_TKT2h M_e4p_h R_DPHS M_2dda7p_h R_DHQS M_3dhq_h R_DQDH M_3dhsk_h R_SKDH M_skm_h R_SKK M_skm5p_h R_PSCIT M_3psme_h R_CHRS M_chor_h R_ATNS_LPAREN_nh4_RPAREN_ M_pyr_h R_DXS M_dxyl5p_h R_DXRI M_2me4p_h R_CMS M_4c2me_h R_CMK M_pcdme_h R_MCS M_2mecdp_h R_HDS M_h2mb4p_h R_IDS1 M_ipdp_h R_GPPSh M_grdp_h R_FPPSh M_frdp_h R_GGPS M_ggdp_h R_PSY M_phyto_h R_PDS1 M_phytfl_h R_PDS2 M_zcaro_h R_ZDS M_norsp_h R_NOR M_lyc_h R_LCYD M_dcaro_h R_LCYA M_acaro_h/0.00017840538
R_ACAROtu M_acaro_u R_CHYA2 M_h2o_u R_PSIIred M_pqh2_u R_CBFC M_h_u R_BCAROH M_nadp_u R_NADPtu M_nadp_h R_PGDHh M_ru5p_D_h R_PRUK M_rb15bp_h R_RBPCh M_3pg_h R_PGKh M_13dpg_h R_GAPDH_LPAREN_nadp_RPAREN_hi M_g3p_h R_TAh M_f6p_B_h R_TKT2h M_e4p_h R_DPHS M_2dda7p_h R_DHQS M_3dhq_h R_DQDH M_3dhsk_h R_SKDH M_skm_h R_SKK M_skm5p_h R_PSCIT M_3psme_h R_CHRS M_chor_h R_ATNS_LPAREN_nh4_RPAREN_ M_pyr_h R_DXS M_dxyl5p_h R_DXRI M_2me4p_h R_CMS M_4c2me_h R_CMK M_pcdme_h R_MCS M_2mecdp_h R_HDS M_h2mb4p_h R_IDS1 M_ipdp_h R_GGPS M_ggdp_h R_PSY M_phyto_h R_PDS1 M_phytfl_h R_PDS2 M_zcaro_h R_ZDS M_norsp_h R_NOR M_lyc_h R_LCYD M_dcaro_h R_LCYA M_acaro_h/0.00017840538
R_ACAROtu M_acaro_u R_CHYA2 M_h2o_u R_PSIIred M_pqh2_u R_CBFC M_h_u R_BCAROH M_nadp_u R_NADPtu M_nadp_h R_PGDHh M_ru5p_D_h R_PRUK M_rb15bp_h R_RBPCh M_3pg_h R_PGKh M_13dpg_h R_GAPDH_LPAREN_nadp_RPAREN_hi M_g3p_h R_TAh M_f6p_B_h R_TKT2h M_e4p_h R_DPHS M_2dda7p_h R_DHQS M_3dhq_h R_DQDH M_3dhsk_h R_SKDH M_skm_h R_SKK M_skm5p_h R_PSCIT M_3psme_h R_CHRS M_chor_h R_ATNS_LPAREN_nh4_RPAREN_ M_pyr_h R_DXS M_dxyl5p_h R_DXRI M_2me4p_h R_CMS M_4c2me_h R_CMK M_pcdme_h R_MCS M_2mecdp_h R_HDS M_h2mb4p_h R_IDS1 M_ipdp_h R_FPPSh M_frdp_h R_GGPS M_ggdp_h R_PSY M_phyto_h R_PDS1 M_phytfl_h R_PDS2 M_zcaro_h R_ZDS M_norsp_h R_NOR M_lyc_h R_LCYD M_dcaro_h R_LCYA M_acaro_h/0.00017840538
R_ACAROtu M_acaro_u R_CHYA2 M_h2o_u R_PSIIred M_pqh2_u R_CBFC M_h_u R_BCAROH M_nadp_u R_NADPtu M_nadp_h R_PGDHh M_ru5p_D_h R_PRUK M_rb15bp_h R_RBPCh M_3pg_h R_PGKh M_13dpg_h R_GAPDH_LPAREN_nadp_RPAREN_hi M_g3p_h R_TAh M_e4p_h R_DPHS M_2dda7p_h R_DHQS M_3dhq_h R_DQDH M_3dhsk_h R_SKDH M_skm_h R_SKK M_skm5p_h R_PSCIT M_3psme_h R_CHRS M_chor_h R_CHRM M_pphn_h R_PPOR M_34hpp_h R_TYRTAh M_akg_h R_GLUS_LPAREN_ferr_RPAREN_ M_glu_L_h R_ASPATh M_asp_L_h R_ASPK M_4pasp_h R_ASADH M_aspsa_h R_HSDH M_hom_L_h R_HSK M_phom_h R_CYSTS M_cyst_L_h R_CBL M_pyr_h R_DXS M_dxyl5p_h R_DXRI M_2me4p_h R_CMS M_4c2me_h R_CMK M_pcdme_h R_MCS M_2mecdp_h R_HDS M_h2mb4p_h R_IDS2 M_dmpp_h R_GPPSh M_grdp_h R_FPPSh M_frdp_h R_GGPS M_ggdp_h R_PSY M_phyto_h R_PDS1 M_phytfl_h R_PDS2 M_zcaro_h R_ZDS M_norsp_h R_NOR M_lyc_h R_LCYD M_dcaro_h R_LCYA M_acaro_h/0.00017840538
R_ACAROtu M_acaro_u R_CHYA2 M_h2o_u R_PSIIred M_pqh2_u R_CBFC M_h_u R_BCAROH M_nadp_u R_NADPtu M_nadp_h R_PGDHh M_ru5p_D_h R_PRUK M_rb15bp_h R_RBPCh M_3pg_h R_PGKh M_13dpg_h R_GAPDH_LPAREN_nadp_RPAREN_hi M_g3p_h R_TAh M_e4p_h R_DPHS M_2dda7p_h R_DHQS M_3dhq_h R_DQDH M_3dhsk_h R_SKDH M_skm_h R_SKK M_skm5p_h R_PSCIT M_3psme_h R_CHRS M_chor_h R_CHRM M_pphn_h R_PPOR M_34hpp_h R_TYRTAh M_akg_h R_GLUS_LPAREN_ferr_RPAREN_ M_glu_L_h R_ASPATh M_asp_L_h R_ASPK M_4pasp_h R_ASADH M_aspsa_h R_HSDH M_hom_L_h R_HSK M_phom_h R_CYSTS M_cyst_L_h R_CBL M_pyr_h R_DXS M_dxyl5p_h R_DXRI M_2me4p_h R_CMS M_4c2me_h R_CMK M_pcdme_h R_MCS M_2mecdp_h R_HDS M_h2mb4p_h R_IDS1 M_ipdp_h R_GPPSh M_grdp_h R_FPPSh M_frdp_h R_GGPS M_ggdp_h R_PSY M_phyto_h R_PDS1 M_phytfl_h R_PDS2 M_zcaro_h R_ZDS M_norsp_h R_NOR M_lyc_h R_LCYD M_dcaro_h R_LCYA M_acaro_h/0.00017840538
R_ACAROtu M_acaro_u R_CHYA2 M_h2o_u R_PSIIred M_pqh2_u R_CBFC M_h_u R_BCAROH M_nadp_u R_NADPtu M_nadp_h R_PGDHh M_ru5p_D_h R_PRUK M_rb15bp_h R_RBPCh M_3pg_h R_PGKh M_13dpg_h R_GAPDH_LPAREN_nadp_RPAREN_hi M_g3p_h R_TAh M_e4p_h R_DPHS M_2dda7p_h R_DHQS M_3dhq_h R_DQDH M_3dhsk_h R_SKDH M_skm_h R_SKK M_skm5p_h R_PSCIT M_3psme_h R_CHRS M_chor_h R_CHRM M_pphn_h R_PPOR M_34hpp_h R_TYRTAh M_akg_h R_GLUS_LPAREN_ferr_RPAREN_ M_glu_L_h R_ASPATh M_asp_L_h R_ASPK M_4pasp_h R_ASADH M_aspsa_h R_HSDH M_hom_L_h R_HSK M_phom_h R_CYSTS M_cyst_L_h R_CBL M_pyr_h R_DXS M_dxyl5p_h R_DXRI M_2me4p_h R_CMS M_4c2me_h R_CMK M_pcdme_h R_MCS M_2mecdp_h R_HDS M_h2mb4p_h R_IDS1 M_ipdp_h R_GGPS M_ggdp_h R_PSY M_phyto_h R_PDS1 M_phytfl_h R_PDS2 M_zcaro_h R_ZDS M_norsp_h R_NOR M_lyc_h R_LCYD M_dcaro_h R_LCYA M_acaro_h/0.00017840538
R_ACAROtu M_acaro_u R_CHYA2 M_h2o_u R_PSIIred M_pqh2_u R_CBFC M_h_u R_BCAROH M_nadp_u R_NADPtu M_nadp_h R_PGDHh M_ru5p_D_h R_PRUK M_rb15bp_h R_RBPCh M_3pg_h R_PGKh M_13dpg_h R_GAPDH_LPAREN_nadp_RPAREN_hi M_g3p_h R_TAh M_e4p_h R_DPHS M_2dda7p_h R_DHQS M_3dhq_h R_DQDH M_3dhsk_h R_SKDH M_skm_h R_SKK M_skm5p_h R_PSCIT M_3psme_h R_CHRS M_chor_h R_CHRM M_pphn_h R_PPOR M_34hpp_h R_TYRTAh M_akg_h R_GLUS_LPAREN_ferr_RPAREN_ M_glu_L_h R_ASPATh M_asp_L_h R_ASPK M_4pasp_h R_ASADH M_aspsa_h R_HSDH M_hom_L_h R_HSK M_phom_h R_CYSTS M_cyst_L_h R_CBL M_pyr_h R_DXS M_dxyl5p_h R_DXRI M_2me4p_h R_CMS M_4c2me_h R_CMK M_pcdme_h R_MCS M_2mecdp_h R_HDS M_h2mb4p_h R_IDS1 M_ipdp_h R_FPPSh M_frdp_h R_GGPS M_ggdp_h R_PSY M_phyto_h R_PDS1 M_phytfl_h R_PDS2 M_zcaro_h R_ZDS M_norsp_h R_NOR M_lyc_h R_LCYD M_dcaro_h R_LCYA M_acaro_h/0.00017840538
R_ACAROtu M_acaro_u R_CHYA2 M_h2o_u R_PSIIred M_pqh2_u R_CBFC M_h_u R_BCAROH M_nadp_u R_NADPtu M_nadp_h R_PGDHh M_ru5p_D_h R_PRUK M_rb15bp_h R_RBPCh M_3pg_h R_PGKh M_13dpg_h R_GAPDH_LPAREN_nadp_RPAREN_hi M_g3p_h R_TAh M_e4p_h R_DPHS M_2dda7p_h R_DHQS M_3dhq_h R_DQDH M_3dhsk_h R_SKDH M_skm_h R_SKK M_skm5p_h R_PSCIT M_3psme_h R_CHRS M_chor_h R_CHRM M_pphn_h R_PPOR M_34hpp_h R_TYRTAh M_akg_h R_BCTA_LPAREN_val_RPAREN_h M_glu_L_h R_ASPATh M_asp_L_h R_ASPK M_4pasp_h R_ASADH M_aspsa_h R_HSDH M_hom_L_h R_HSK M_phom_h R_CYSTS M_cyst_L_h R_CBL M_pyr_h R_DXS M_dxyl5p_h R_DXRI M_2me4p_h R_CMS M_4c2me_h R_CMK M_pcdme_h R_MCS M_2mecdp_h R_HDS M_h2mb4p_h R_IDS2 M_dmpp_h R_GPPSh M_grdp_h R_FPPSh M_frdp_h R_GGPS M_ggdp_h R_PSY M_phyto_h R_PDS1 M_phytfl_h R_PDS2 M_zcaro_h R_ZDS M_norsp_h R_NOR M_lyc_h R_LCYD M_dcaro_h R_LCYA M_acaro_h/0.00017840538
R_ACAROtu M_acaro_u R_CHYA2 M_h2o_u R_PSIIred M_pqh2_u R_CBFC M_h_u R_BCAROH M_nadp_u R_NADPtu M_nadp_h R_PGDHh M_ru5p_D_h R_PRUK M_rb15bp_h R_RBPCh M_3pg_h R_PGKh M_13dpg_h R_GAPDH_LPAREN_nadp_RPAREN_hi M_g3p_h R_TAh M_e4p_h R_DPHS M_2dda7p_h R_DHQS M_3dhq_h R_DQDH M_3dhsk_h R_SKDH M_skm_h R_SKK M_skm5p_h R_PSCIT M_3psme_h R_CHRS M_chor_h R_CHRM M_pphn_h R_PPOR M_34hpp_h R_TYRTAh M_akg_h R_BCTA_LPAREN_val_RPAREN_h M_glu_L_h R_ASPATh M_asp_L_h R_ASPK M_4pasp_h R_ASADH M_aspsa_h R_HSDH M_hom_L_h R_HSK M_phom_h R_CYSTS M_cyst_L_h R_CBL M_pyr_h R_DXS M_dxyl5p_h R_DXRI M_2me4p_h R_CMS M_4c2me_h R_CMK M_pcdme_h R_MCS M_2mecdp_h R_HDS M_h2mb4p_h R_IDS1 M_ipdp_h R_GPPSh M_grdp_h R_FPPSh M_frdp_h R_GGPS M_ggdp_h R_PSY M_phyto_h R_PDS1 M_phytfl_h R_PDS2 M_zcaro_h R_ZDS M_norsp_h R_NOR M_lyc_h R_LCYD M_dcaro_h R_LCYA M_acaro_h/0.00017840538
R_ACAROtu M_acaro_u R_CHYA2 M_h2o_u R_PSIIred M_pqh2_u R_CBFC M_h_u R_BCAROH M_nadp_u R_NADPtu M_nadp_h R_PGDHh M_ru5p_D_h R_PRUK M_rb15bp_h R_RBPCh M_3pg_h R_PGKh M_13dpg_h R_GAPDH_LPAREN_nadp_RPAREN_hi M_g3p_h R_TAh M_e4p_h R_DPHS M_2dda7p_h R_DHQS M_3dhq_h R_DQDH M_3dhsk_h R_SKDH M_skm_h R_SKK M_skm5p_h R_PSCIT M_3psme_h R_CHRS M_chor_h R_CHRM M_pphn_h R_PPOR M_34hpp_h R_TYRTAh M_akg_h R_BCTA_LPAREN_val_RPAREN_h M_glu_L_h R_ASPATh M_asp_L_h R_ASPK M_4pasp_h R_ASADH M_aspsa_h R_HSDH M_hom_L_h R_HSK M_phom_h R_CYSTS M_cyst_L_h R_CBL M_pyr_h R_DXS M_dxyl5p_h R_DXRI M_2me4p_h R_CMS M_4c2me_h R_CMK M_pcdme_h R_MCS M_2mecdp_h R_HDS M_h2mb4p_h R_IDS1 M_ipdp_h R_GGPS M_ggdp_h R_PSY M_phyto_h R_PDS1 M_phytfl_h R_PDS2 M_zcaro_h R_ZDS M_norsp_h R_NOR M_lyc_h R_LCYD M_dcaro_h R_LCYA M_acaro_h/0.00017840538
R_ACAROtu M_acaro_u R_CHYA2 M_h2o_u R_PSIIred M_pqh2_u R_CBFC M_h_u R_BCAROH M_nadp_u R_NADPtu M_nadp_h R_PGDHh M_ru5p_D_h R_PRUK M_rb15bp_h R_RBPCh M_3pg_h R_PGKh M_13dpg_h R_GAPDH_LPAREN_nadp_RPAREN_hi M_g3p_h R_TAh M_e4p_h R_DPHS M_2dda7p_h R_DHQS M_3dhq_h R_DQDH M_3dhsk_h R_SKDH M_skm_h R_SKK M_skm5p_h R_PSCIT M_3psme_h R_CHRS M_chor_h R_CHRM M_pphn_h R_PPOR M_34hpp_h R_TYRTAh M_akg_h R_BCTA_LPAREN_val_RPAREN_h M_glu_L_h R_ASPATh M_asp_L_h R_ASPK M_4pasp_h R_ASADH M_aspsa_h R_HSDH M_hom_L_h R_HSK M_phom_h R_CYSTS M_cyst_L_h R_CBL M_pyr_h R_DXS M_dxyl5p_h R_DXRI M_2me4p_h R_CMS M_4c2me_h R_CMK M_pcdme_h R_MCS M_2mecdp_h R_HDS M_h2mb4p_h R_IDS1 M_ipdp_h R_FPPSh M_frdp_h R_GGPS M_ggdp_h R_PSY M_phyto_h R_PDS1 M_phytfl_h R_PDS2 M_zcaro_h R_ZDS M_norsp_h R_NOR M_lyc_h R_LCYD M_dcaro_h R_LCYA M_acaro_h/0.00017840538
R_ACAROtu M_acaro_u R_CHYA2 M_h2o_u R_PSIIred M_pqh2_u R_CBFC M_h_u R_BCAROH M_nadp_u R_NADPtu M_nadp_h R_PGDHh M_ru5p_D_h R_PRUK M_rb15bp_h R_RBPCh M_3pg_h R_PGKh M_13dpg_h R_GAPDH_LPAREN_nadp_RPAREN_hi M_g3p_h R_TAh M_e4p_h R_DPHS M_2dda7p_h R_DHQS M_3dhq_h R_DQDH M_3dhsk_h R_SKDH M_skm_h R_SKK M_skm5p_h R_PSCIT M_3psme_h R_CHRS M_chor_h R_ATNS_LPAREN_nh4_RPAREN_ M_pyr_h R_DXS M_dxyl5p_h R_DXRI M_2me4p_h R_CMS M_4c2me_h R_CMK M_pcdme_h R_MCS M_2mecdp_h R_HDS M_h2mb4p_h R_IDS2 M_dmpp_h R_GPPSh M_grdp_h R_FPPSh M_frdp_h R_GGPS M_ggdp_h R_PSY M_phyto_h R_PDS1 M_phytfl_h R_PDS2 M_zcaro_h R_ZDS M_norsp_h R_NOR M_lyc_h R_LCYD M_dcaro_h R_LCYA M_acaro_h/0.00017840538
R_ACAROtu M_acaro_u R_CHYA2 M_h2o_u R_PSIIred M_pqh2_u R_CBFC M_h_u R_BCAROH M_nadp_u R_NADPtu M_nadp_h R_PGDHh M_ru5p_D_h R_PRUK M_rb15bp_h R_RBPCh M_3pg_h R_PGKh M_13dpg_h R_GAPDH_LPAREN_nadp_RPAREN_hi M_g3p_h R_TAh M_e4p_h R_DPHS M_2dda7p_h R_DHQS M_3dhq_h R_DQDH M_3dhsk_h R_SKDH M_skm_h R_SKK M_skm5p_h R_PSCIT M_3psme_h R_CHRS M_chor_h R_ATNS_LPAREN_nh4_RPAREN_ M_pyr_h R_DXS M_dxyl5p_h R_DXRI M_2me4p_h R_CMS M_4c2me_h R_CMK M_pcdme_h R_MCS M_2mecdp_h R_HDS M_h2mb4p_h R_IDS1 M_ipdp_h R_GPPSh M_grdp_h R_FPPSh M_frdp_h R_GGPS M_ggdp_h R_PSY M_phyto_h R_PDS1 M_phytfl_h R_PDS2 M_zcaro_h R_ZDS M_norsp_h R_NOR M_lyc_h R_LCYD M_dcaro_h R_LCYA M_acaro_h/0.00017840538
R_ACAROtu M_acaro_u R_CHYA2 M_h2o_u R_PSIIred M_pqh2_u R_CBFC M_h_u R_BCAROH M_nadp_u R_NADPtu M_nadp_h R_PGDHh M_ru5p_D_h R_PRUK M_rb15bp_h R_RBPCh M_3pg_h R_PGKh M_13dpg_h R_GAPDH_LPAREN_nadp_RPAREN_hi M_g3p_h R_TAh M_e4p_h R_DPHS M_2dda7p_h R_DHQS M_3dhq_h R_DQDH M_3dhsk_h R_SKDH M_skm_h R_SKK M_skm5p_h R_PSCIT M_3psme_h R_CHRS M_chor_h R_ATNS_LPAREN_nh4_RPAREN_ M_pyr_h R_DXS M_dxyl5p_h R_DXRI M_2me4p_h R_CMS M_4c2me_h R_CMK M_pcdme_h R_MCS M_2mecdp_h R_HDS M_h2mb4p_h R_IDS1 M_ipdp_h R_GGPS M_ggdp_h R_PSY M_phyto_h R_PDS1 M_phytfl_h R_PDS2 M_zcaro_h R_ZDS M_norsp_h R_NOR M_lyc_h R_LCYD M_dcaro_h R_LCYA M_acaro_h/0.00017840538
R_ACAROtu M_acaro_u R_CHYA2 M_h2o_u R_PSIIred M_pqh2_u R_CBFC M_h_u R_BCAROH M_nadp_u R_NADPtu M_nadp_h R_PGDHh M_ru5p_D_h R_PRUK M_rb15bp_h R_RBPCh M_3pg_h R_PGKh M_13dpg_h R_GAPDH_LPAREN_nadp_RPAREN_hi M_g3p_h R_TAh M_e4p_h R_DPHS M_2dda7p_h R_DHQS M_3dhq_h R_DQDH M_3dhsk_h R_SKDH M_skm_h R_SKK M_skm5p_h R_PSCIT M_3psme_h R_CHRS M_chor_h R_ATNS_LPAREN_nh4_RPAREN_ M_pyr_h R_DXS M_dxyl5p_h R_DXRI M_2me4p_h R_CMS M_4c2me_h R_CMK M_pcdme_h R_MCS M_2mecdp_h R_HDS M_h2mb4p_h R_IDS1 M_ipdp_h R_FPPSh M_frdp_h R_GGPS M_ggdp_h R_PSY M_phyto_h R_PDS1 M_phytfl_h R_PDS2 M_zcaro_h R_ZDS M_norsp_h R_NOR M_lyc_h R_LCYD M_dcaro_h R_LCYA M_acaro_h/0.00017840538
R_ACAROtu M_acaro_u R_CHYA2 M_h2o_u R_PSIIred M_pqh2_u R_CBFC M_h_u R_BCAROH M_nadp_u R_NADPtu M_nadp_h R_PGDHh M_ru5p_D_h R_PRUK M_rb15bp_h R_RBPCh M_3pg_h R_PGKh M_13dpg_h R_GAPDH_LPAREN_nadp_RPAREN_hi M_g3p_h R_DXS M_dxyl5p_h R_DXRI M_2me4p_h R_CMS M_4c2me_h R_CMK M_pcdme_h R_MCS M_2mecdp_h R_HDS M_h2mb4p_h R_IDS2 M_dmpp_h R_GPPSh M_grdp_h R_FPPSh M_frdp_h R_GGPS M_ggdp_h R_PSY M_phyto_h R_PDS1 M_phytfl_h R_PDS2 M_zcaro_h R_ZDS M_norsp_h R_NOR M_lyc_h R_LCYD M_dcaro_h R_LCYA M_acaro_h/0.00017840538
R_ACAROtu M_acaro_u R_CHYA2 M_h2o_u R_PSIIred M_pqh2_u R_CBFC M_h_u R_BCAROH M_nadp_u R_NADPtu M_nadp_h R_PGDHh M_ru5p_D_h R_PRUK M_rb15bp_h R_RBPCh M_3pg_h R_PGKh M_13dpg_h R_GAPDH_LPAREN_nadp_RPAREN_hi M_g3p_h R_DXS M_dxyl5p_h R_DXRI M_2me4p_h R_CMS M_4c2me_h R_CMK M_pcdme_h R_MCS M_2mecdp_h R_HDS M_h2mb4p_h R_IDS1 M_ipdp_h R_GPPSh M_grdp_h R_FPPSh M_frdp_h R_GGPS M_ggdp_h R_PSY M_phyto_h R_PDS1 M_phytfl_h R_PDS2 M_zcaro_h R_ZDS M_norsp_h R_NOR M_lyc_h R_LCYD M_dcaro_h R_LCYA M_acaro_h/0.00017840538
R_ACAROtu M_acaro_u R_CHYA2 M_h2o_u R_PSIIred M_pqh2_u R_CBFC M_h_u R_BCAROH M_nadp_u R_NADPtu M_nadp_h R_PGDHh M_ru5p_D_h R_PRUK M_rb15bp_h R_RBPCh M_3pg_h R_PGKh M_13dpg_h R_GAPDH_LPAREN_nadp_RPAREN_hi M_g3p_h R_DXS M_dxyl5p_h R_DXRI M_2me4p_h R_CMS M_4c2me_h R_CMK M_pcdme_h R_MCS M_2mecdp_h R_HDS M_h2mb4p_h R_IDS1 M_ipdp_h R_GGPS M_ggdp_h R_PSY M_phyto_h R_PDS1 M_phytfl_h R_PDS2 M_zcaro_h R_ZDS M_norsp_h R_NOR M_lyc_h R_LCYD M_dcaro_h R_LCYA M_acaro_h/0.00017840538
R_ACAROtu M_acaro_u R_CHYA2 M_h2o_u R_PSIIred M_pqh2_u R_CBFC M_h_u R_BCAROH M_nadp_u R_NADPtu M_nadp_h R_PGDHh M_ru5p_D_h R_PRUK M_rb15bp_h R_RBPCh M_3pg_h R_PGKh M_13dpg_h R_GAPDH_LPAREN_nadp_RPAREN_hi M_g3p_h R_DXS M_dxyl5p_h R_DXRI M_2me4p_h R_CMS M_4c2me_h R_CMK M_pcdme_h R_MCS M_2mecdp_h R_HDS M_h2mb4p_h R_IDS1 M_ipdp_h R_FPPSh M_frdp_h R_GGPS M_ggdp_h R_PSY M_phyto_h R_PDS1 M_phytfl_h R_PDS2 M_zcaro_h R_ZDS M_norsp_h R_NOR M_lyc_h R_LCYD M_dcaro_h R_LCYA M_acaro_h/0.00017840538
R_ACAROtu M_acaro_u R_CHYA2 M_h2o_u R_PSIIred M_pqh2_u R_CBFC M_h_u R_BCAROH M_bcrptxan_u R_BCRPTXANH M_nadp_u R_NADPtu M_nadp_h R_PGDHh M_ru5p_D_h R_PRUK M_rb15bp_h R_RBPCh M_3pg_h R_PGKh M_13dpg_h R_GAPDHh M_g3p_h R_TPIh M_dhap_h R_FBA3hi M_s17bp_h R_SBP M_s7p_h R_TAh M_f6p_B_h R_TKT2h M_e4p_h R_DPHS M_2dda7p_h R_DHQS M_3dhq_h R_DQDH M_3dhsk_h R_SKDH M_skm_h R_SKK M_skm5p_h R_PSCIT M_3psme_h R_CHRS M_chor_h R_CHRM M_pphn_h R_PPOR M_34hpp_h R_TYRTAh M_akg_h R_GLUS_LPAREN_ferr_RPAREN_ M_glu_L_h R_ASPATh M_asp_L_h R_ASPK M_4pasp_h R_ASADH M_aspsa_h R_HSDH M_hom_L_h R_HSK M_phom_h R_CYSTS M_cyst_L_h R_CBL M_pyr_h R_DXS M_dxyl5p_h R_DXRI M_2me4p_h R_CMS M_4c2me_h R_CMK M_pcdme_h R_MCS M_2mecdp_h R_HDS M_h2mb4p_h R_IDS2 M_dmpp_h R_GPPSh M_grdp_h R_FPPSh M_frdp_h R_GGPS M_ggdp_h R_PSY M_phyto_h R_PDS1 M_phytfl_h R_PDS2 M_zcaro_h R_ZDS M_norsp_h R_NOR M_lyc_h R_LCYD M_dcaro_h R_LCYA M_acaro_h/0.00017840538
R_ACAROtu M_acaro_u R_CHYA2 M_h2o_u R_PSIIred M_pqh2_u R_CBFC M_h_u R_BCAROH M_bcrptxan_u R_BCRPTXANH M_nadp_u R_NADPtu M_nadp_h R_PGDHh M_ru5p_D_h R_PRUK M_rb15bp_h R_RBPCh M_3pg_h R_PGKh M_13dpg_h R_GAPDHh M_g3p_h R_TPIh M_dhap_h R_FBA3hi M_s17bp_h R_SBP M_s7p_h R_TAh M_f6p_B_h R_TKT2h M_e4p_h R_DPHS M_2dda7p_h R_DHQS M_3dhq_h R_DQDH M_3dhsk_h R_SKDH M_skm_h R_SKK M_skm5p_h R_PSCIT M_3psme_h R_CHRS M_chor_h R_CHRM M_pphn_h R_PPOR M_34hpp_h R_TYRTAh M_akg_h R_GLUS_LPAREN_ferr_RPAREN_ M_glu_L_h R_ASPATh M_asp_L_h R_ASPK M_4pasp_h R_ASADH M_aspsa_h R_HSDH M_hom_L_h R_HSK M_phom_h R_CYSTS M_cyst_L_h R_CBL M_pyr_h R_DXS M_dxyl5p_h R_DXRI M_2me4p_h R_CMS M_4c2me_h R_CMK M_pcdme_h R_MCS M_2mecdp_h R_HDS M_h2mb4p_h R_IDS1 M_ipdp_h R_GPPSh M_grdp_h R_FPPSh M_frdp_h R_GGPS M_ggdp_h R_PSY M_phyto_h R_PDS1 M_phytfl_h R_PDS2 M_zcaro_h R_ZDS M_norsp_h R_NOR M_lyc_h R_LCYD M_dcaro_h R_LCYA M_acaro_h/0.00017840538
R_ACAROtu M_acaro_u R_CHYA2 M_h2o_u R_PSIIred M_pqh2_u R_CBFC M_h_u R_BCAROH M_bcrptxan_u R_BCRPTXANH M_nadp_u R_NADPtu M_nadp_h R_PGDHh M_ru5p_D_h R_PRUK M_rb15bp_h R_RBPCh M_3pg_h R_PGKh M_13dpg_h R_GAPDHh M_g3p_h R_TPIh M_dhap_h R_FBA3hi M_s17bp_h R_SBP M_s7p_h R_TAh M_f6p_B_h R_TKT2h M_e4p_h R_DPHS M_2dda7p_h R_DHQS M_3dhq_h R_DQDH M_3dhsk_h R_SKDH M_skm_h R_SKK M_skm5p_h R_PSCIT M_3psme_h R_CHRS M_chor_h R_CHRM M_pphn_h R_PPOR M_34hpp_h R_TYRTAh M_akg_h R_GLUS_LPAREN_ferr_RPAREN_ M_glu_L_h R_ASPATh M_asp_L_h R_ASPK M_4pasp_h R_ASADH M_aspsa_h R_HSDH M_hom_L_h R_HSK M_phom_h R_CYSTS M_cyst_L_h R_CBL M_pyr_h R_DXS M_dxyl5p_h R_DXRI M_2me4p_h R_CMS M_4c2me_h R_CMK M_pcdme_h R_MCS M_2mecdp_h R_HDS M_h2mb4p_h R_IDS1 M_ipdp_h R_GGPS M_ggdp_h R_PSY M_phyto_h R_PDS1 M_phytfl_h R_PDS2 M_zcaro_h R_ZDS M_norsp_h R_NOR M_lyc_h R_LCYD M_dcaro_h R_LCYA M_acaro_h/0.00017840538
R_ACAROtu M_acaro_u R_CHYA2 M_h2o_u R_PSIIred M_pqh2_u R_CBFC M_h_u R_BCAROH M_bcrptxan_u R_BCRPTXANH M_nadp_u R_NADPtu M_nadp_h R_PGDHh M_ru5p_D_h R_PRUK M_rb15bp_h R_RBPCh M_3pg_h R_PGKh M_13dpg_h R_GAPDHh M_g3p_h R_TPIh M_dhap_h R_FBA3hi M_s17bp_h R_SBP M_s7p_h R_TAh M_f6p_B_h R_TKT2h M_e4p_h R_DPHS M_2dda7p_h R_DHQS M_3dhq_h R_DQDH M_3dhsk_h R_SKDH M_skm_h R_SKK M_skm5p_h R_PSCIT M_3psme_h R_CHRS M_chor_h R_CHRM M_pphn_h R_PPOR M_34hpp_h R_TYRTAh M_akg_h R_GLUS_LPAREN_ferr_RPAREN_ M_glu_L_h R_ASPATh M_asp_L_h R_ASPK M_4pasp_h R_ASADH M_aspsa_h R_HSDH M_hom_L_h R_HSK M_phom_h R_CYSTS M_cyst_L_h R_CBL M_pyr_h R_DXS M_dxyl5p_h R_DXRI M_2me4p_h R_CMS M_4c2me_h R_CMK M_pcdme_h R_MCS M_2mecdp_h R_HDS M_h2mb4p_h R_IDS1 M_ipdp_h R_FPPSh M_frdp_h R_GGPS M_ggdp_h R_PSY M_phyto_h R_PDS1 M_phytfl_h R_PDS2 M_zcaro_h R_ZDS M_norsp_h R_NOR M_lyc_h R_LCYD M_dcaro_h R_LCYA M_acaro_h/0.00017840538
R_ACAROtu M_acaro_u R_CHYA2 M_h2o_u R_PSIIred M_pqh2_u R_CBFC M_h_u R_BCAROH M_bcrptxan_u R_BCRPTXANH M_nadp_u R_NADPtu M_nadp_h R_PGDHh M_ru5p_D_h R_PRUK M_rb15bp_h R_RBPCh M_3pg_h R_PGKh M_13dpg_h R_GAPDHh M_g3p_h R_TPIh M_dhap_h R_FBA3hi M_s17bp_h R_SBP M_s7p_h R_TAh M_f6p_B_h R_TKT2h M_e4p_h R_DPHS M_2dda7p_h R_DHQS M_3dhq_h R_DQDH M_3dhsk_h R_SKDH M_skm_h R_SKK M_skm5p_h R_PSCIT M_3psme_h R_CHRS M_chor_h R_CHRM M_pphn_h R_PPOR M_34hpp_h R_TYRTAh M_akg_h R_BCTA_LPAREN_val_RPAREN_h M_glu_L_h R_ASPATh M_asp_L_h R_ASPK M_4pasp_h R_ASADH M_aspsa_h R_HSDH M_hom_L_h R_HSK M_phom_h R_CYSTS M_cyst_L_h R_CBL M_pyr_h R_DXS M_dxyl5p_h R_DXRI M_2me4p_h R_CMS M_4c2me_h R_CMK M_pcdme_h R_MCS M_2mecdp_h R_HDS M_h2mb4p_h R_IDS2 M_dmpp_h R_GPPSh M_grdp_h R_FPPSh M_frdp_h R_GGPS M_ggdp_h R_PSY M_phyto_h R_PDS1 M_phytfl_h R_PDS2 M_zcaro_h R_ZDS M_norsp_h R_NOR M_lyc_h R_LCYD M_dcaro_h R_LCYA M_acaro_h/0.00017840538
R_ACAROtu M_acaro_u R_CHYA2 M_h2o_u R_PSIIred M_pqh2_u R_CBFC M_h_u R_BCAROH M_bcrptxan_u R_BCRPTXANH M_nadp_u R_NADPtu M_nadp_h R_PGDHh M_ru5p_D_h R_PRUK M_rb15bp_h R_RBPCh M_3pg_h R_PGKh M_13dpg_h R_GAPDHh M_g3p_h R_TPIh M_dhap_h R_FBA3hi M_s17bp_h R_SBP M_s7p_h R_TAh M_f6p_B_h R_TKT2h M_e4p_h R_DPHS M_2dda7p_h R_DHQS M_3dhq_h R_DQDH M_3dhsk_h R_SKDH M_skm_h R_SKK M_skm5p_h R_PSCIT M_3psme_h R_CHRS M_chor_h R_CHRM M_pphn_h R_PPOR M_34hpp_h R_TYRTAh M_akg_h R_BCTA_LPAREN_val_RPAREN_h M_glu_L_h R_ASPATh M_asp_L_h R_ASPK M_4pasp_h R_ASADH M_aspsa_h R_HSDH M_hom_L_h R_HSK M_phom_h R_CYSTS M_cyst_L_h R_CBL M_pyr_h R_DXS M_dxyl5p_h R_DXRI M_2me4p_h R_CMS M_4c2me_h R_CMK M_pcdme_h R_MCS M_2mecdp_h R_HDS M_h2mb4p_h R_IDS1 M_ipdp_h R_GPPSh M_grdp_h R_FPPSh M_frdp_h R_GGPS M_ggdp_h R_PSY M_phyto_h R_PDS1 M_phytfl_h R_PDS2 M_zcaro_h R_ZDS M_norsp_h R_NOR M_lyc_h R_LCYD M_dcaro_h R_LCYA M_acaro_h/0.00017840538
R_ACAROtu M_acaro_u R_CHYA2 M_h2o_u R_PSIIred M_pqh2_u R_CBFC M_h_u R_BCAROH M_bcrptxan_u R_BCRPTXANH M_nadp_u R_NADPtu M_nadp_h R_PGDHh M_ru5p_D_h R_PRUK M_rb15bp_h R_RBPCh M_3pg_h R_PGKh M_13dpg_h R_GAPDHh M_g3p_h R_TPIh M_dhap_h R_FBA3hi M_s17bp_h R_SBP M_s7p_h R_TAh M_f6p_B_h R_TKT2h M_e4p_h R_DPHS M_2dda7p_h R_DHQS M_3dhq_h R_DQDH M_3dhsk_h R_SKDH M_skm_h R_SKK M_skm5p_h R_PSCIT M_3psme_h R_CHRS M_chor_h R_CHRM M_pphn_h R_PPOR M_34hpp_h R_TYRTAh M_akg_h R_BCTA_LPAREN_val_RPAREN_h M_glu_L_h R_ASPATh M_asp_L_h R_ASPK M_4pasp_h R_ASADH M_aspsa_h R_HSDH M_hom_L_h R_HSK M_phom_h R_CYSTS M_cyst_L_h R_CBL M_pyr_h R_DXS M_dxyl5p_h R_DXRI M_2me4p_h R_CMS M_4c2me_h R_CMK M_pcdme_h R_MCS M_2mecdp_h R_HDS M_h2mb4p_h R_IDS1 M_ipdp_h R_GGPS M_ggdp_h R_PSY M_phyto_h R_PDS1 M_phytfl_h R_PDS2 M_zcaro_h R_ZDS M_norsp_h R_NOR M_lyc_h R_LCYD M_dcaro_h R_LCYA M_acaro_h/0.00017840538
R_ACAROtu M_acaro_u R_CHYA2 M_h2o_u R_PSIIred M_pqh2_u R_CBFC M_h_u R_BCAROH M_bcrptxan_u R_BCRPTXANH M_nadp_u R_NADPtu M_nadp_h R_PGDHh M_ru5p_D_h R_PRUK M_rb15bp_h R_RBPCh M_3pg_h R_PGKh M_13dpg_h R_GAPDHh M_g3p_h R_TPIh M_dhap_h R_FBA3hi M_s17bp_h R_SBP M_s7p_h R_TAh M_f6p_B_h R_TKT2h M_e4p_h R_DPHS M_2dda7p_h R_DHQS M_3dhq_h R_DQDH M_3dhsk_h R_SKDH M_skm_h R_SKK M_skm5p_h R_PSCIT M_3psme_h R_CHRS M_chor_h R_CHRM M_pphn_h R_PPOR M_34hpp_h R_TYRTAh M_akg_h R_BCTA_LPAREN_val_RPAREN_h M_glu_L_h R_ASPATh M_asp_L_h R_ASPK M_4pasp_h R_ASADH M_aspsa_h R_HSDH M_hom_L_h R_HSK M_phom_h R_CYSTS M_cyst_L_h R_CBL M_pyr_h R_DXS M_dxyl5p_h R_DXRI M_2me4p_h R_CMS M_4c2me_h R_CMK M_pcdme_h R_MCS M_2mecdp_h R_HDS M_h2mb4p_h R_IDS1 M_ipdp_h R_FPPSh M_frdp_h R_GGPS M_ggdp_h R_PSY M_phyto_h R_PDS1 M_phytfl_h R_PDS2 M_zcaro_h R_ZDS M_norsp_h R_NOR M_lyc_h R_LCYD M_dcaro_h R_LCYA M_acaro_h/0.00017840538
R_ACAROtu M_acaro_u R_CHYA2 M_h2o_u R_PSIIred M_pqh2_u R_CBFC M_h_u R_BCAROH M_bcrptxan_u R_BCRPTXANH M_nadp_u R_NADPtu M_nadp_h R_PGDHh M_ru5p_D_h R_PRUK M_rb15bp_h R_RBPCh M_3pg_h R_PGKh M_13dpg_h R_GAPDHh M_g3p_h R_TPIh M_dhap_h R_FBA3hi M_s17bp_h R_SBP M_s7p_h R_TAh M_f6p_B_h R_TKT2h M_e4p_h R_DPHS M_2dda7p_h R_DHQS M_3dhq_h R_DQDH M_3dhsk_h R_SKDH M_skm_h R_SKK M_skm5p_h R_PSCIT M_3psme_h R_CHRS M_chor_h R_ATNS_LPAREN_nh4_RPAREN_ M_pyr_h R_DXS M_dxyl5p_h R_DXRI M_2me4p_h R_CMS M_4c2me_h R_CMK M_pcdme_h R_MCS M_2mecdp_h R_HDS M_h2mb4p_h R_IDS2 M_dmpp_h R_GPPSh M_grdp_h R_FPPSh M_frdp_h R_GGPS M_ggdp_h R_PSY M_phyto_h R_PDS1 M_phytfl_h R_PDS2 M_zcaro_h R_ZDS M_norsp_h R_NOR M_lyc_h R_LCYD M_dcaro_h R_LCYA M_acaro_h/0.00017840538
R_ACAROtu M_acaro_u R_CHYA2 M_h2o_u R_PSIIred M_pqh2_u R_CBFC M_h_u R_BCAROH M_bcrptxan_u R_BCRPTXANH M_nadp_u R_NADPtu M_nadp_h R_PGDHh M_ru5p_D_h R_PRUK M_rb15bp_h R_RBPCh M_3pg_h R_PGKh M_13dpg_h R_GAPDHh M_g3p_h R_TPIh M_dhap_h R_FBA3hi M_s17bp_h R_SBP M_s7p_h R_TAh M_f6p_B_h R_TKT2h M_e4p_h R_DPHS M_2dda7p_h R_DHQS M_3dhq_h R_DQDH M_3dhsk_h R_SKDH M_skm_h R_SKK M_skm5p_h R_PSCIT M_3psme_h R_CHRS M_chor_h R_ATNS_LPAREN_nh4_RPAREN_ M_pyr_h R_DXS M_dxyl5p_h R_DXRI M_2me4p_h R_CMS M_4c2me_h R_CMK M_pcdme_h R_MCS M_2mecdp_h R_HDS M_h2mb4p_h R_IDS1 M_ipdp_h R_GPPSh M_grdp_h R_FPPSh M_frdp_h R_GGPS M_ggdp_h R_PSY M_phyto_h R_PDS1 M_phytfl_h R_PDS2 M_zcaro_h R_ZDS M_norsp_h R_NOR M_lyc_h R_LCYD M_dcaro_h R_LCYA M_acaro_h/0.00017840538
R_ACAROtu M_acaro_u R_CHYA2 M_h2o_u R_PSIIred M_pqh2_u R_CBFC M_h_u R_BCAROH M_bcrptxan_u R_BCRPTXANH M_nadp_u R_NADPtu M_nadp_h R_PGDHh M_ru5p_D_h R_PRUK M_rb15bp_h R_RBPCh M_3pg_h R_PGKh M_13dpg_h R_GAPDHh M_g3p_h R_TPIh M_dhap_h R_FBA3hi M_s17bp_h R_SBP M_s7p_h R_TAh M_f6p_B_h R_TKT2h M_e4p_h R_DPHS M_2dda7p_h R_DHQS M_3dhq_h R_DQDH M_3dhsk_h R_SKDH M_skm_h R_SKK M_skm5p_h R_PSCIT M_3psme_h R_CHRS M_chor_h R_ATNS_LPAREN_nh4_RPAREN_ M_pyr_h R_DXS M_dxyl5p_h R_DXRI M_2me4p_h R_CMS M_4c2me_h R_CMK M_pcdme_h R_MCS M_2mecdp_h R_HDS M_h2mb4p_h R_IDS1 M_ipdp_h R_GGPS M_ggdp_h R_PSY M_phyto_h R_PDS1 M_phytfl_h R_PDS2 M_zcaro_h R_ZDS M_norsp_h R_NOR M_lyc_h R_LCYD M_dcaro_h R_LCYA M_acaro_h/0.00017840538
R_ACAROtu M_acaro_u R_CHYA2 M_h2o_u R_PSIIred M_pqh2_u R_CBFC M_h_u R_BCAROH M_bcrptxan_u R_BCRPTXANH M_nadp_u R_NADPtu M_nadp_h R_PGDHh M_ru5p_D_h R_PRUK M_rb15bp_h R_RBPCh M_3pg_h R_PGKh M_13dpg_h R_GAPDHh M_g3p_h R_TPIh M_dhap_h R_FBA3hi M_s17bp_h R_SBP M_s7p_h R_TAh M_f6p_B_h R_TKT2h M_e4p_h R_DPHS M_2dda7p_h R_DHQS M_3dhq_h R_DQDH M_3dhsk_h R_SKDH M_skm_h R_SKK M_skm5p_h R_PSCIT M_3psme_h R_CHRS M_chor_h R_ATNS_LPAREN_nh4_RPAREN_ M_pyr_h R_DXS M_dxyl5p_h R_DXRI M_2me4p_h R_CMS M_4c2me_h R_CMK M_pcdme_h R_MCS M_2mecdp_h R_HDS M_h2mb4p_h R_IDS1 M_ipdp_h R_FPPSh M_frdp_h R_GGPS M_ggdp_h R_PSY M_phyto_h R_PDS1 M_phytfl_h R_PDS2 M_zcaro_h R_ZDS M_norsp_h R_NOR M_lyc_h R_LCYD M_dcaro_h R_LCYA M_acaro_h/0.00017840538
R_ACAROtu M_acaro_u R_CHYA2 M_h2o_u R_PSIIred M_pqh2_u R_CBFC M_h_u R_BCAROH M_bcrptxan_u R_BCRPTXANH M_nadp_u R_NADPtu M_nadp_h R_PGDHh M_ru5p_D_h R_PRUK M_rb15bp_h R_RBPCh M_3pg_h R_PGKh M_13dpg_h R_GAPDHh M_g3p_h R_TPIh M_dhap_h R_FBA3hi M_s17bp_h R_SBP M_s7p_h R_TAh M_e4p_h R_DPHS M_2dda7p_h R_DHQS M_3dhq_h R_DQDH M_3dhsk_h R_SKDH M_skm_h R_SKK M_skm5p_h R_PSCIT M_3psme_h R_CHRS M_chor_h R_CHRM M_pphn_h R_PPOR M_34hpp_h R_TYRTAh M_akg_h R_GLUS_LPAREN_ferr_RPAREN_ M_glu_L_h R_ASPATh M_asp_L_h R_ASPK M_4pasp_h R_ASADH M_aspsa_h R_HSDH M_hom_L_h R_HSK M_phom_h R_CYSTS M_cyst_L_h R_CBL M_pyr_h R_DXS M_dxyl5p_h R_DXRI M_2me4p_h R_CMS M_4c2me_h R_CMK M_pcdme_h R_MCS M_2mecdp_h R_HDS M_h2mb4p_h R_IDS2 M_dmpp_h R_GPPSh M_grdp_h R_FPPSh M_frdp_h R_GGPS M_ggdp_h R_PSY M_phyto_h R_PDS1 M_phytfl_h R_PDS2 M_zcaro_h R_ZDS M_norsp_h R_NOR M_lyc_h R_LCYD M_dcaro_h R_LCYA M_acaro_h/0.00017840538
R_ACAROtu M_acaro_u R_CHYA2 M_h2o_u R_PSIIred M_pqh2_u R_CBFC M_h_u R_BCAROH M_bcrptxan_u R_BCRPTXANH M_nadp_u R_NADPtu M_nadp_h R_PGDHh M_ru5p_D_h R_PRUK M_rb15bp_h R_RBPCh M_3pg_h R_PGKh M_13dpg_h R_GAPDHh M_g3p_h R_TPIh M_dhap_h R_FBA3hi M_s17bp_h R_SBP M_s7p_h R_TAh M_e4p_h R_DPHS M_2dda7p_h R_DHQS M_3dhq_h R_DQDH M_3dhsk_h R_SKDH M_skm_h R_SKK M_skm5p_h R_PSCIT M_3psme_h R_CHRS M_chor_h R_CHRM M_pphn_h R_PPOR M_34hpp_h R_TYRTAh M_akg_h R_GLUS_LPAREN_ferr_RPAREN_ M_glu_L_h R_ASPATh M_asp_L_h R_ASPK M_4pasp_h R_ASADH M_aspsa_h R_HSDH M_hom_L_h R_HSK M_phom_h R_CYSTS M_cyst_L_h R_CBL M_pyr_h R_DXS M_dxyl5p_h R_DXRI M_2me4p_h R_CMS M_4c2me_h R_CMK M_pcdme_h R_MCS M_2mecdp_h R_HDS M_h2mb4p_h R_IDS1 M_ipdp_h R_GPPSh M_grdp_h R_FPPSh M_frdp_h R_GGPS M_ggdp_h R_PSY M_phyto_h R_PDS1 M_phytfl_h R_PDS2 M_zcaro_h R_ZDS M_norsp_h R_NOR M_lyc_h R_LCYD M_dcaro_h R_LCYA M_acaro_h/0.00017840538
R_ACAROtu M_acaro_u R_CHYA2 M_h2o_u R_PSIIred M_pqh2_u R_CBFC M_h_u R_BCAROH M_bcrptxan_u R_BCRPTXANH M_nadp_u R_NADPtu M_nadp_h R_PGDHh M_ru5p_D_h R_PRUK M_rb15bp_h R_RBPCh M_3pg_h R_PGKh M_13dpg_h R_GAPDHh M_g3p_h R_TPIh M_dhap_h R_FBA3hi M_s17bp_h R_SBP M_s7p_h R_TAh M_e4p_h R_DPHS M_2dda7p_h R_DHQS M_3dhq_h R_DQDH M_3dhsk_h R_SKDH M_skm_h R_SKK M_skm5p_h R_PSCIT M_3psme_h R_CHRS M_chor_h R_CHRM M_pphn_h R_PPOR M_34hpp_h R_TYRTAh M_akg_h R_GLUS_LPAREN_ferr_RPAREN_ M_glu_L_h R_ASPATh M_asp_L_h R_ASPK M_4pasp_h R_ASADH M_aspsa_h R_HSDH M_hom_L_h R_HSK M_phom_h R_CYSTS M_cyst_L_h R_CBL M_pyr_h R_DXS M_dxyl5p_h R_DXRI M_2me4p_h R_CMS M_4c2me_h R_CMK M_pcdme_h R_MCS M_2mecdp_h R_HDS M_h2mb4p_h R_IDS1 M_ipdp_h R_GGPS M_ggdp_h R_PSY M_phyto_h R_PDS1 M_phytfl_h R_PDS2 M_zcaro_h R_ZDS M_norsp_h R_NOR M_lyc_h R_LCYD M_dcaro_h R_LCYA M_acaro_h/0.00017840538
R_ACAROtu M_acaro_u R_CHYA2 M_h2o_u R_PSIIred M_pqh2_u R_CBFC M_h_u R_BCAROH M_bcrptxan_u R_BCRPTXANH M_nadp_u R_NADPtu M_nadp_h R_PGDHh M_ru5p_D_h R_PRUK M_rb15bp_h R_RBPCh M_3pg_h R_PGKh M_13dpg_h R_GAPDHh M_g3p_h R_TPIh M_dhap_h R_FBA3hi M_s17bp_h R_SBP M_s7p_h R_TAh M_e4p_h R_DPHS M_2dda7p_h R_DHQS M_3dhq_h R_DQDH M_3dhsk_h R_SKDH M_skm_h R_SKK M_skm5p_h R_PSCIT M_3psme_h R_CHRS M_chor_h R_CHRM M_pphn_h R_PPOR M_34hpp_h R_TYRTAh M_akg_h R_GLUS_LPAREN_ferr_RPAREN_ M_glu_L_h R_ASPATh M_asp_L_h R_ASPK M_4pasp_h R_ASADH M_aspsa_h R_HSDH M_hom_L_h R_HSK M_phom_h R_CYSTS M_cyst_L_h R_CBL M_pyr_h R_DXS M_dxyl5p_h R_DXRI M_2me4p_h R_CMS M_4c2me_h R_CMK M_pcdme_h R_MCS M_2mecdp_h R_HDS M_h2mb4p_h R_IDS1 M_ipdp_h R_FPPSh M_frdp_h R_GGPS M_ggdp_h R_PSY M_phyto_h R_PDS1 M_phytfl_h R_PDS2 M_zcaro_h R_ZDS M_norsp_h R_NOR M_lyc_h R_LCYD M_dcaro_h R_LCYA M_acaro_h/0.00017840538
R_ACAROtu M_acaro_u R_CHYA2 M_h2o_u R_PSIIred M_pqh2_u R_CBFC M_h_u R_BCAROH M_bcrptxan_u R_BCRPTXANH M_nadp_u R_NADPtu M_nadp_h R_PGDHh M_ru5p_D_h R_PRUK M_rb15bp_h R_RBPCh M_3pg_h R_PGKh M_13dpg_h R_GAPDHh M_g3p_h R_TPIh M_dhap_h R_FBA3hi M_s17bp_h R_SBP M_s7p_h R_TAh M_e4p_h R_DPHS M_2dda7p_h R_DHQS M_3dhq_h R_DQDH M_3dhsk_h R_SKDH M_skm_h R_SKK M_skm5p_h R_PSCIT M_3psme_h R_CHRS M_chor_h R_CHRM M_pphn_h R_PPOR M_34hpp_h R_TYRTAh M_akg_h R_BCTA_LPAREN_val_RPAREN_h M_glu_L_h R_ASPATh M_asp_L_h R_ASPK M_4pasp_h R_ASADH M_aspsa_h R_HSDH M_hom_L_h R_HSK M_phom_h R_CYSTS M_cyst_L_h R_CBL M_pyr_h R_DXS M_dxyl5p_h R_DXRI M_2me4p_h R_CMS M_4c2me_h R_CMK M_pcdme_h R_MCS M_2mecdp_h R_HDS M_h2mb4p_h R_IDS2 M_dmpp_h R_GPPSh M_grdp_h R_FPPSh M_frdp_h R_GGPS M_ggdp_h R_PSY M_phyto_h R_PDS1 M_phytfl_h R_PDS2 M_zcaro_h R_ZDS M_norsp_h R_NOR M_lyc_h R_LCYD M_dcaro_h R_LCYA M_acaro_h/0.00017840538
R_ACAROtu M_acaro_u R_CHYA2 M_h2o_u R_PSIIred M_pqh2_u R_CBFC M_h_u R_BCAROH M_bcrptxan_u R_BCRPTXANH M_nadp_u R_NADPtu M_nadp_h R_PGDHh M_ru5p_D_h R_PRUK M_rb15bp_h R_RBPCh M_3pg_h R_PGKh M_13dpg_h R_GAPDHh M_g3p_h R_TPIh M_dhap_h R_FBA3hi M_s17bp_h R_SBP M_s7p_h R_TAh M_e4p_h R_DPHS M_2dda7p_h R_DHQS M_3dhq_h R_DQDH M_3dhsk_h R_SKDH M_skm_h R_SKK M_skm5p_h R_PSCIT M_3psme_h R_CHRS M_chor_h R_CHRM M_pphn_h R_PPOR M_34hpp_h R_TYRTAh M_akg_h R_BCTA_LPAREN_val_RPAREN_h M_glu_L_h R_ASPATh M_asp_L_h R_ASPK M_4pasp_h R_ASADH M_aspsa_h R_HSDH M_hom_L_h R_HSK M_phom_h R_CYSTS M_cyst_L_h R_CBL M_pyr_h R_DXS M_dxyl5p_h R_DXRI M_2me4p_h R_CMS M_4c2me_h R_CMK M_pcdme_h R_MCS M_2mecdp_h R_HDS M_h2mb4p_h R_IDS1 M_ipdp_h R_GPPSh M_grdp_h R_FPPSh M_frdp_h R_GGPS M_ggdp_h R_PSY M_phyto_h R_PDS1 M_phytfl_h R_PDS2 M_zcaro_h R_ZDS M_norsp_h R_NOR M_lyc_h R_LCYD M_dcaro_h R_LCYA M_acaro_h/0.00017840538
R_ACAROtu M_acaro_u R_CHYA2 M_h2o_u R_PSIIred M_pqh2_u R_CBFC M_h_u R_BCAROH M_bcrptxan_u R_BCRPTXANH M_nadp_u R_NADPtu M_nadp_h R_PGDHh M_ru5p_D_h R_PRUK M_rb15bp_h R_RBPCh M_3pg_h R_PGKh M_13dpg_h R_GAPDHh M_g3p_h R_TPIh M_dhap_h R_FBA3hi M_s17bp_h R_SBP M_s7p_h R_TAh M_e4p_h R_DPHS M_2dda7p_h R_DHQS M_3dhq_h R_DQDH M_3dhsk_h R_SKDH M_skm_h R_SKK M_skm5p_h R_PSCIT M_3psme_h R_CHRS M_chor_h R_CHRM M_pphn_h R_PPOR M_34hpp_h R_TYRTAh M_akg_h R_BCTA_LPAREN_val_RPAREN_h M_glu_L_h R_ASPATh M_asp_L_h R_ASPK M_4pasp_h R_ASADH M_aspsa_h R_HSDH M_hom_L_h R_HSK M_phom_h R_CYSTS M_cyst_L_h R_CBL M_pyr_h R_DXS M_dxyl5p_h R_DXRI M_2me4p_h R_CMS M_4c2me_h R_CMK M_pcdme_h R_MCS M_2mecdp_h R_HDS M_h2mb4p_h R_IDS1 M_ipdp_h R_GGPS M_ggdp_h R_PSY M_phyto_h R_PDS1 M_phytfl_h R_PDS2 M_zcaro_h R_ZDS M_norsp_h R_NOR M_lyc_h R_LCYD M_dcaro_h R_LCYA M_acaro_h/0.00017840538
R_ACAROtu M_acaro_u R_CHYA2 M_h2o_u R_PSIIred M_pqh2_u R_CBFC M_h_u R_BCAROH M_bcrptxan_u R_BCRPTXANH M_nadp_u R_NADPtu M_nadp_h R_PGDHh M_ru5p_D_h R_PRUK M_rb15bp_h R_RBPCh M_3pg_h R_PGKh M_13dpg_h R_GAPDHh M_g3p_h R_TPIh M_dhap_h R_FBA3hi M_s17bp_h R_SBP M_s7p_h R_TAh M_e4p_h R_DPHS M_2dda7p_h R_DHQS M_3dhq_h R_DQDH M_3dhsk_h R_SKDH M_skm_h R_SKK M_skm5p_h R_PSCIT M_3psme_h R_CHRS M_chor_h R_CHRM M_pphn_h R_PPOR M_34hpp_h R_TYRTAh M_akg_h R_BCTA_LPAREN_val_RPAREN_h M_glu_L_h R_ASPATh M_asp_L_h R_ASPK M_4pasp_h R_ASADH M_aspsa_h R_HSDH M_hom_L_h R_HSK M_phom_h R_CYSTS M_cyst_L_h R_CBL M_pyr_h R_DXS M_dxyl5p_h R_DXRI M_2me4p_h R_CMS M_4c2me_h R_CMK M_pcdme_h R_MCS M_2mecdp_h R_HDS M_h2mb4p_h R_IDS1 M_ipdp_h R_FPPSh M_frdp_h R_GGPS M_ggdp_h R_PSY M_phyto_h R_PDS1 M_phytfl_h R_PDS2 M_zcaro_h R_ZDS M_norsp_h R_NOR M_lyc_h R_LCYD M_dcaro_h R_LCYA M_acaro_h/0.00017840538
R_ACAROtu M_acaro_u R_CHYA2 M_h2o_u R_PSIIred M_pqh2_u R_CBFC M_h_u R_BCAROH M_bcrptxan_u R_BCRPTXANH M_nadp_u R_NADPtu M_nadp_h R_PGDHh M_ru5p_D_h R_PRUK M_rb15bp_h R_RBPCh M_3pg_h R_PGKh M_13dpg_h R_GAPDHh M_g3p_h R_TPIh M_dhap_h R_FBA3hi M_s17bp_h R_SBP M_s7p_h R_TAh M_e4p_h R_DPHS M_2dda7p_h R_DHQS M_3dhq_h R_DQDH M_3dhsk_h R_SKDH M_skm_h R_SKK M_skm5p_h R_PSCIT M_3psme_h R_CHRS M_chor_h R_ATNS_LPAREN_nh4_RPAREN_ M_pyr_h R_DXS M_dxyl5p_h R_DXRI M_2me4p_h R_CMS M_4c2me_h R_CMK M_pcdme_h R_MCS M_2mecdp_h R_HDS M_h2mb4p_h R_IDS2 M_dmpp_h R_GPPSh M_grdp_h R_FPPSh M_frdp_h R_GGPS M_ggdp_h R_PSY M_phyto_h R_PDS1 M_phytfl_h R_PDS2 M_zcaro_h R_ZDS M_norsp_h R_NOR M_lyc_h R_LCYD M_dcaro_h R_LCYA M_acaro_h/0.00017840538
R_ACAROtu M_acaro_u R_CHYA2 M_h2o_u R_PSIIred M_pqh2_u R_CBFC M_h_u R_BCAROH M_bcrptxan_u R_BCRPTXANH M_nadp_u R_NADPtu M_nadp_h R_PGDHh M_ru5p_D_h R_PRUK M_rb15bp_h R_RBPCh M_3pg_h R_PGKh M_13dpg_h R_GAPDHh M_g3p_h R_TPIh M_dhap_h R_FBA3hi M_s17bp_h R_SBP M_s7p_h R_TAh M_e4p_h R_DPHS M_2dda7p_h R_DHQS M_3dhq_h R_DQDH M_3dhsk_h R_SKDH M_skm_h R_SKK M_skm5p_h R_PSCIT M_3psme_h R_CHRS M_chor_h R_ATNS_LPAREN_nh4_RPAREN_ M_pyr_h R_DXS M_dxyl5p_h R_DXRI M_2me4p_h R_CMS M_4c2me_h R_CMK M_pcdme_h R_MCS M_2mecdp_h R_HDS M_h2mb4p_h R_IDS1 M_ipdp_h R_GPPSh M_grdp_h R_FPPSh M_frdp_h R_GGPS M_ggdp_h R_PSY M_phyto_h R_PDS1 M_phytfl_h R_PDS2 M_zcaro_h R_ZDS M_norsp_h R_NOR M_lyc_h R_LCYD M_dcaro_h R_LCYA M_acaro_h/0.00017840538
R_ACAROtu M_acaro_u R_CHYA2 M_h2o_u R_PSIIred M_pqh2_u R_CBFC M_h_u R_BCAROH M_bcrptxan_u R_BCRPTXANH M_nadp_u R_NADPtu M_nadp_h R_PGDHh M_ru5p_D_h R_PRUK M_rb15bp_h R_RBPCh M_3pg_h R_PGKh M_13dpg_h R_GAPDHh M_g3p_h R_TPIh M_dhap_h R_FBA3hi M_s17bp_h R_SBP M_s7p_h R_TAh M_e4p_h R_DPHS M_2dda7p_h R_DHQS M_3dhq_h R_DQDH M_3dhsk_h R_SKDH M_skm_h R_SKK M_skm5p_h R_PSCIT M_3psme_h R_CHRS M_chor_h R_ATNS_LPAREN_nh4_RPAREN_ M_pyr_h R_DXS M_dxyl5p_h R_DXRI M_2me4p_h R_CMS M_4c2me_h R_CMK M_pcdme_h R_MCS M_2mecdp_h R_HDS M_h2mb4p_h R_IDS1 M_ipdp_h R_GGPS M_ggdp_h R_PSY M_phyto_h R_PDS1 M_phytfl_h R_PDS2 M_zcaro_h R_ZDS M_norsp_h R_NOR M_lyc_h R_LCYD M_dcaro_h R_LCYA M_acaro_h/0.00017840538
R_ACAROtu M_acaro_u R_CHYA2 M_h2o_u R_PSIIred M_pqh2_u R_CBFC M_h_u R_BCAROH M_bcrptxan_u R_BCRPTXANH M_nadp_u R_NADPtu M_nadp_h R_PGDHh M_ru5p_D_h R_PRUK M_rb15bp_h R_RBPCh M_3pg_h R_PGKh M_13dpg_h R_GAPDHh M_g3p_h R_TPIh M_dhap_h R_FBA3hi M_s17bp_h R_SBP M_s7p_h R_TAh M_e4p_h R_DPHS M_2dda7p_h R_DHQS M_3dhq_h R_DQDH M_3dhsk_h R_SKDH M_skm_h R_SKK M_skm5p_h R_PSCIT M_3psme_h R_CHRS M_chor_h R_ATNS_LPAREN_nh4_RPAREN_ M_pyr_h R_DXS M_dxyl5p_h R_DXRI M_2me4p_h R_CMS M_4c2me_h R_CMK M_pcdme_h R_MCS M_2mecdp_h R_HDS M_h2mb4p_h R_IDS1 M_ipdp_h R_FPPSh M_frdp_h R_GGPS M_ggdp_h R_PSY M_phyto_h R_PDS1 M_phytfl_h R_PDS2 M_zcaro_h R_ZDS M_norsp_h R_NOR M_lyc_h R_LCYD M_dcaro_h R_LCYA M_acaro_h/0.00017840538
R_ACAROtu M_acaro_u R_CHYA2 M_h2o_u R_PSIIred M_pqh2_u R_CBFC M_h_u R_BCAROH M_bcrptxan_u R_BCRPTXANH M_nadp_u R_NADPtu M_nadp_h R_PGDHh M_ru5p_D_h R_PRUK M_rb15bp_h R_RBPCh M_3pg_h R_PGKh M_13dpg_h R_GAPDHh M_g3p_h R_TKT2h M_e4p_h R_DPHS M_2dda7p_h R_DHQS M_3dhq_h R_DQDH M_3dhsk_h R_SKDH M_skm_h R_SKK M_skm5p_h R_PSCIT M_3psme_h R_CHRS M_chor_h R_CHRM M_pphn_h R_PPOR M_34hpp_h R_TYRTAh M_akg_h R_GLUS_LPAREN_ferr_RPAREN_ M_glu_L_h R_ASPATh M_asp_L_h R_ASPK M_4pasp_h R_ASADH M_aspsa_h R_HSDH M_hom_L_h R_HSK M_phom_h R_CYSTS M_cyst_L_h R_CBL M_pyr_h R_DXS M_dxyl5p_h R_DXRI M_2me4p_h R_CMS M_4c2me_h R_CMK M_pcdme_h R_MCS M_2mecdp_h R_HDS M_h2mb4p_h R_IDS2 M_dmpp_h R_GPPSh M_grdp_h R_FPPSh M_frdp_h R_GGPS M_ggdp_h R_PSY M_phyto_h R_PDS1 M_phytfl_h R_PDS2 M_zcaro_h R_ZDS M_norsp_h R_NOR M_lyc_h R_LCYD M_dcaro_h R_LCYA M_acaro_h/0.00017840538
R_ACAROtu M_acaro_u R_CHYA2 M_h2o_u R_PSIIred M_pqh2_u R_CBFC M_h_u R_BCAROH M_bcrptxan_u R_BCRPTXANH M_nadp_u R_NADPtu M_nadp_h R_PGDHh M_ru5p_D_h R_PRUK M_rb15bp_h R_RBPCh M_3pg_h R_PGKh M_13dpg_h R_GAPDHh M_g3p_h R_TKT2h M_e4p_h R_DPHS M_2dda7p_h R_DHQS M_3dhq_h R_DQDH M_3dhsk_h R_SKDH M_skm_h R_SKK M_skm5p_h R_PSCIT M_3psme_h R_CHRS M_chor_h R_CHRM M_pphn_h R_PPOR M_34hpp_h R_TYRTAh M_akg_h R_GLUS_LPAREN_ferr_RPAREN_ M_glu_L_h R_ASPATh M_asp_L_h R_ASPK M_4pasp_h R_ASADH M_aspsa_h R_HSDH M_hom_L_h R_HSK M_phom_h R_CYSTS M_cyst_L_h R_CBL M_pyr_h R_DXS M_dxyl5p_h R_DXRI M_2me4p_h R_CMS M_4c2me_h R_CMK M_pcdme_h R_MCS M_2mecdp_h R_HDS M_h2mb4p_h R_IDS1 M_ipdp_h R_GPPSh M_grdp_h R_FPPSh M_frdp_h R_GGPS M_ggdp_h R_PSY M_phyto_h R_PDS1 M_phytfl_h R_PDS2 M_zcaro_h R_ZDS M_norsp_h R_NOR M_lyc_h R_LCYD M_dcaro_h R_LCYA M_acaro_h/0.00017840538
R_ACAROtu M_acaro_u R_CHYA2 M_h2o_u R_PSIIred M_pqh2_u R_CBFC M_h_u R_BCAROH M_bcrptxan_u R_BCRPTXANH M_nadp_u R_NADPtu M_nadp_h R_PGDHh M_ru5p_D_h R_PRUK M_rb15bp_h R_RBPCh M_3pg_h R_PGKh M_13dpg_h R_GAPDHh M_g3p_h R_TKT2h M_e4p_h R_DPHS M_2dda7p_h R_DHQS M_3dhq_h R_DQDH M_3dhsk_h R_SKDH M_skm_h R_SKK M_skm5p_h R_PSCIT M_3psme_h R_CHRS M_chor_h R_CHRM M_pphn_h R_PPOR M_34hpp_h R_TYRTAh M_akg_h R_GLUS_LPAREN_ferr_RPAREN_ M_glu_L_h R_ASPATh M_asp_L_h R_ASPK M_4pasp_h R_ASADH M_aspsa_h R_HSDH M_hom_L_h R_HSK M_phom_h R_CYSTS M_cyst_L_h R_CBL M_pyr_h R_DXS M_dxyl5p_h R_DXRI M_2me4p_h R_CMS M_4c2me_h R_CMK M_pcdme_h R_MCS M_2mecdp_h R_HDS M_h2mb4p_h R_IDS1 M_ipdp_h R_GGPS M_ggdp_h R_PSY M_phyto_h R_PDS1 M_phytfl_h R_PDS2 M_zcaro_h R_ZDS M_norsp_h R_NOR M_lyc_h R_LCYD M_dcaro_h R_LCYA M_acaro_h/0.00017840538
R_ACAROtu M_acaro_u R_CHYA2 M_h2o_u R_PSIIred M_pqh2_u R_CBFC M_h_u R_BCAROH M_bcrptxan_u R_BCRPTXANH M_nadp_u R_NADPtu M_nadp_h R_PGDHh M_ru5p_D_h R_PRUK M_rb15bp_h R_RBPCh M_3pg_h R_PGKh M_13dpg_h R_GAPDHh M_g3p_h R_TKT2h M_e4p_h R_DPHS M_2dda7p_h R_DHQS M_3dhq_h R_DQDH M_3dhsk_h R_SKDH M_skm_h R_SKK M_skm5p_h R_PSCIT M_3psme_h R_CHRS M_chor_h R_CHRM M_pphn_h R_PPOR M_34hpp_h R_TYRTAh M_akg_h R_GLUS_LPAREN_ferr_RPAREN_ M_glu_L_h R_ASPATh M_asp_L_h R_ASPK M_4pasp_h R_ASADH M_aspsa_h R_HSDH M_hom_L_h R_HSK M_phom_h R_CYSTS M_cyst_L_h R_CBL M_pyr_h R_DXS M_dxyl5p_h R_DXRI M_2me4p_h R_CMS M_4c2me_h R_CMK M_pcdme_h R_MCS M_2mecdp_h R_HDS M_h2mb4p_h R_IDS1 M_ipdp_h R_FPPSh M_frdp_h R_GGPS M_ggdp_h R_PSY M_phyto_h R_PDS1 M_phytfl_h R_PDS2 M_zcaro_h R_ZDS M_norsp_h R_NOR M_lyc_h R_LCYD M_dcaro_h R_LCYA M_acaro_h/0.00017840538
R_ACAROtu M_acaro_u R_CHYA2 M_h2o_u R_PSIIred M_pqh2_u R_CBFC M_h_u R_BCAROH M_bcrptxan_u R_BCRPTXANH M_nadp_u R_NADPtu M_nadp_h R_PGDHh M_ru5p_D_h R_PRUK M_rb15bp_h R_RBPCh M_3pg_h R_PGKh M_13dpg_h R_GAPDHh M_g3p_h R_TKT2h M_e4p_h R_DPHS M_2dda7p_h R_DHQS M_3dhq_h R_DQDH M_3dhsk_h R_SKDH M_skm_h R_SKK M_skm5p_h R_PSCIT M_3psme_h R_CHRS M_chor_h R_CHRM M_pphn_h R_PPOR M_34hpp_h R_TYRTAh M_akg_h R_BCTA_LPAREN_val_RPAREN_h M_glu_L_h R_ASPATh M_asp_L_h R_ASPK M_4pasp_h R_ASADH M_aspsa_h R_HSDH M_hom_L_h R_HSK M_phom_h R_CYSTS M_cyst_L_h R_CBL M_pyr_h R_DXS M_dxyl5p_h R_DXRI M_2me4p_h R_CMS M_4c2me_h R_CMK M_pcdme_h R_MCS M_2mecdp_h R_HDS M_h2mb4p_h R_IDS2 M_dmpp_h R_GPPSh M_grdp_h R_FPPSh M_frdp_h R_GGPS M_ggdp_h R_PSY M_phyto_h R_PDS1 M_phytfl_h R_PDS2 M_zcaro_h R_ZDS M_norsp_h R_NOR M_lyc_h R_LCYD M_dcaro_h R_LCYA M_acaro_h/0.00017840538
R_ACAROtu M_acaro_u R_CHYA2 M_h2o_u R_PSIIred M_pqh2_u R_CBFC M_h_u R_BCAROH M_bcrptxan_u R_BCRPTXANH M_nadp_u R_NADPtu M_nadp_h R_PGDHh M_ru5p_D_h R_PRUK M_rb15bp_h R_RBPCh M_3pg_h R_PGKh M_13dpg_h R_GAPDHh M_g3p_h R_TKT2h M_e4p_h R_DPHS M_2dda7p_h R_DHQS M_3dhq_h R_DQDH M_3dhsk_h R_SKDH M_skm_h R_SKK M_skm5p_h R_PSCIT M_3psme_h R_CHRS M_chor_h R_CHRM M_pphn_h R_PPOR M_34hpp_h R_TYRTAh M_akg_h R_BCTA_LPAREN_val_RPAREN_h M_glu_L_h R_ASPATh M_asp_L_h R_ASPK M_4pasp_h R_ASADH M_aspsa_h R_HSDH M_hom_L_h R_HSK M_phom_h R_CYSTS M_cyst_L_h R_CBL M_pyr_h R_DXS M_dxyl5p_h R_DXRI M_2me4p_h R_CMS M_4c2me_h R_CMK M_pcdme_h R_MCS M_2mecdp_h R_HDS M_h2mb4p_h R_IDS1 M_ipdp_h R_GPPSh M_grdp_h R_FPPSh M_frdp_h R_GGPS M_ggdp_h R_PSY M_phyto_h R_PDS1 M_phytfl_h R_PDS2 M_zcaro_h R_ZDS M_norsp_h R_NOR M_lyc_h R_LCYD M_dcaro_h R_LCYA M_acaro_h/0.00017840538
R_ACAROtu M_acaro_u R_CHYA2 M_h2o_u R_PSIIred M_pqh2_u R_CBFC M_h_u R_BCAROH M_bcrptxan_u R_BCRPTXANH M_nadp_u R_NADPtu M_nadp_h R_PGDHh M_ru5p_D_h R_PRUK M_rb15bp_h R_RBPCh M_3pg_h R_PGKh M_13dpg_h R_GAPDHh M_g3p_h R_TKT2h M_e4p_h R_DPHS M_2dda7p_h R_DHQS M_3dhq_h R_DQDH M_3dhsk_h R_SKDH M_skm_h R_SKK M_skm5p_h R_PSCIT M_3psme_h R_CHRS M_chor_h R_CHRM M_pphn_h R_PPOR M_34hpp_h R_TYRTAh M_akg_h R_BCTA_LPAREN_val_RPAREN_h M_glu_L_h R_ASPATh M_asp_L_h R_ASPK M_4pasp_h R_ASADH M_aspsa_h R_HSDH M_hom_L_h R_HSK M_phom_h R_CYSTS M_cyst_L_h R_CBL M_pyr_h R_DXS M_dxyl5p_h R_DXRI M_2me4p_h R_CMS M_4c2me_h R_CMK M_pcdme_h R_MCS M_2mecdp_h R_HDS M_h2mb4p_h R_IDS1 M_ipdp_h R_GGPS M_ggdp_h R_PSY M_phyto_h R_PDS1 M_phytfl_h R_PDS2 M_zcaro_h R_ZDS M_norsp_h R_NOR M_lyc_h R_LCYD M_dcaro_h R_LCYA M_acaro_h/0.00017840538
R_ACAROtu M_acaro_u R_CHYA2 M_h2o_u R_PSIIred M_pqh2_u R_CBFC M_h_u R_BCAROH M_bcrptxan_u R_BCRPTXANH M_nadp_u R_NADPtu M_nadp_h R_PGDHh M_ru5p_D_h R_PRUK M_rb15bp_h R_RBPCh M_3pg_h R_PGKh M_13dpg_h R_GAPDHh M_g3p_h R_TKT2h M_e4p_h R_DPHS M_2dda7p_h R_DHQS M_3dhq_h R_DQDH M_3dhsk_h R_SKDH M_skm_h R_SKK M_skm5p_h R_PSCIT M_3psme_h R_CHRS M_chor_h R_CHRM M_pphn_h R_PPOR M_34hpp_h R_TYRTAh M_akg_h R_BCTA_LPAREN_val_RPAREN_h M_glu_L_h R_ASPATh M_asp_L_h R_ASPK M_4pasp_h R_ASADH M_aspsa_h R_HSDH M_hom_L_h R_HSK M_phom_h R_CYSTS M_cyst_L_h R_CBL M_pyr_h R_DXS M_dxyl5p_h R_DXRI M_2me4p_h R_CMS M_4c2me_h R_CMK M_pcdme_h R_MCS M_2mecdp_h R_HDS M_h2mb4p_h R_IDS1 M_ipdp_h R_FPPSh M_frdp_h R_GGPS M_ggdp_h R_PSY M_phyto_h R_PDS1 M_phytfl_h R_PDS2 M_zcaro_h R_ZDS M_norsp_h R_NOR M_lyc_h R_LCYD M_dcaro_h R_LCYA M_acaro_h/0.00017840538
R_ACAROtu M_acaro_u R_CHYA2 M_h2o_u R_PSIIred M_pqh2_u R_CBFC M_h_u R_BCAROH M_bcrptxan_u R_BCRPTXANH M_nadp_u R_NADPtu M_nadp_h R_PGDHh M_ru5p_D_h R_PRUK M_rb15bp_h R_RBPCh M_3pg_h R_PGKh M_13dpg_h R_GAPDHh M_g3p_h R_TKT2h M_e4p_h R_DPHS M_2dda7p_h R_DHQS M_3dhq_h R_DQDH M_3dhsk_h R_SKDH M_skm_h R_SKK M_skm5p_h R_PSCIT M_3psme_h R_CHRS M_chor_h R_ATNS_LPAREN_nh4_RPAREN_ M_pyr_h R_DXS M_dxyl5p_h R_DXRI M_2me4p_h R_CMS M_4c2me_h R_CMK M_pcdme_h R_MCS M_2mecdp_h R_HDS M_h2mb4p_h R_IDS2 M_dmpp_h R_GPPSh M_grdp_h R_FPPSh M_frdp_h R_GGPS M_ggdp_h R_PSY M_phyto_h R_PDS1 M_phytfl_h R_PDS2 M_zcaro_h R_ZDS M_norsp_h R_NOR M_lyc_h R_LCYD M_dcaro_h R_LCYA M_acaro_h/0.00017840538
R_ACAROtu M_acaro_u R_CHYA2 M_h2o_u R_PSIIred M_pqh2_u R_CBFC M_h_u R_BCAROH M_bcrptxan_u R_BCRPTXANH M_nadp_u R_NADPtu M_nadp_h R_PGDHh M_ru5p_D_h R_PRUK M_rb15bp_h R_RBPCh M_3pg_h R_PGKh M_13dpg_h R_GAPDHh M_g3p_h R_TKT2h M_e4p_h R_DPHS M_2dda7p_h R_DHQS M_3dhq_h R_DQDH M_3dhsk_h R_SKDH M_skm_h R_SKK M_skm5p_h R_PSCIT M_3psme_h R_CHRS M_chor_h R_ATNS_LPAREN_nh4_RPAREN_ M_pyr_h R_DXS M_dxyl5p_h R_DXRI M_2me4p_h R_CMS M_4c2me_h R_CMK M_pcdme_h R_MCS M_2mecdp_h R_HDS M_h2mb4p_h R_IDS1 M_ipdp_h R_GPPSh M_grdp_h R_FPPSh M_frdp_h R_GGPS M_ggdp_h R_PSY M_phyto_h R_PDS1 M_phytfl_h R_PDS2 M_zcaro_h R_ZDS M_norsp_h R_NOR M_lyc_h R_LCYD M_dcaro_h R_LCYA M_acaro_h/0.00017840538
R_ACAROtu M_acaro_u R_CHYA2 M_h2o_u R_PSIIred M_pqh2_u R_CBFC M_h_u R_BCAROH M_bcrptxan_u R_BCRPTXANH M_nadp_u R_NADPtu M_nadp_h R_PGDHh M_ru5p_D_h R_PRUK M_rb15bp_h R_RBPCh M_3pg_h R_PGKh M_13dpg_h R_GAPDHh M_g3p_h R_TKT2h M_e4p_h R_DPHS M_2dda7p_h R_DHQS M_3dhq_h R_DQDH M_3dhsk_h R_SKDH M_skm_h R_SKK M_skm5p_h R_PSCIT M_3psme_h R_CHRS M_chor_h R_ATNS_LPAREN_nh4_RPAREN_ M_pyr_h R_DXS M_dxyl5p_h R_DXRI M_2me4p_h R_CMS M_4c2me_h R_CMK M_pcdme_h R_MCS M_2mecdp_h R_HDS M_h2mb4p_h R_IDS1 M_ipdp_h R_GGPS M_ggdp_h R_PSY M_phyto_h R_PDS1 M_phytfl_h R_PDS2 M_zcaro_h R_ZDS M_norsp_h R_NOR M_lyc_h R_LCYD M_dcaro_h R_LCYA M_acaro_h/0.00017840538
R_ACAROtu M_acaro_u R_CHYA2 M_h2o_u R_PSIIred M_pqh2_u R_CBFC M_h_u R_BCAROH M_bcrptxan_u R_BCRPTXANH M_nadp_u R_NADPtu M_nadp_h R_PGDHh M_ru5p_D_h R_PRUK M_rb15bp_h R_RBPCh M_3pg_h R_PGKh M_13dpg_h R_GAPDHh M_g3p_h R_TKT2h M_e4p_h R_DPHS M_2dda7p_h R_DHQS M_3dhq_h R_DQDH M_3dhsk_h R_SKDH M_skm_h R_SKK M_skm5p_h R_PSCIT M_3psme_h R_CHRS M_chor_h R_ATNS_LPAREN_nh4_RPAREN_ M_pyr_h R_DXS M_dxyl5p_h R_DXRI M_2me4p_h R_CMS M_4c2me_h R_CMK M_pcdme_h R_MCS M_2mecdp_h R_HDS M_h2mb4p_h R_IDS1 M_ipdp_h R_FPPSh M_frdp_h R_GGPS M_ggdp_h R_PSY M_phyto_h R_PDS1 M_phytfl_h R_PDS2 M_zcaro_h R_ZDS M_norsp_h R_NOR M_lyc_h R_LCYD M_dcaro_h R_LCYA M_acaro_h/0.00017840538
R_ACAROtu M_acaro_u R_CHYA2 M_h2o_u R_PSIIred M_pqh2_u R_CBFC M_h_u R_BCAROH M_bcrptxan_u R_BCRPTXANH M_nadp_u R_NADPtu M_nadp_h R_PGDHh M_ru5p_D_h R_PRUK M_rb15bp_h R_RBPCh M_3pg_h R_PGKh M_13dpg_h R_GAPDHh M_g3p_h R_TAh M_f6p_B_h R_TKT2h M_e4p_h R_DPHS M_2dda7p_h R_DHQS M_3dhq_h R_DQDH M_3dhsk_h R_SKDH M_skm_h R_SKK M_skm5p_h R_PSCIT M_3psme_h R_CHRS M_chor_h R_CHRM M_pphn_h R_PPOR M_34hpp_h R_TYRTAh M_akg_h R_GLUS_LPAREN_ferr_RPAREN_ M_glu_L_h R_ASPATh M_asp_L_h R_ASPK M_4pasp_h R_ASADH M_aspsa_h R_HSDH M_hom_L_h R_HSK M_phom_h R_CYSTS M_cyst_L_h R_CBL M_pyr_h R_DXS M_dxyl5p_h R_DXRI M_2me4p_h R_CMS M_4c2me_h R_CMK M_pcdme_h R_MCS M_2mecdp_h R_HDS M_h2mb4p_h R_IDS2 M_dmpp_h R_GPPSh M_grdp_h R_FPPSh M_frdp_h R_GGPS M_ggdp_h R_PSY M_phyto_h R_PDS1 M_phytfl_h R_PDS2 M_zcaro_h R_ZDS M_norsp_h R_NOR M_lyc_h R_LCYD M_dcaro_h R_LCYA M_acaro_h/0.00017840538
R_ACAROtu M_acaro_u R_CHYA2 M_h2o_u R_PSIIred M_pqh2_u R_CBFC M_h_u R_BCAROH M_bcrptxan_u R_BCRPTXANH M_nadp_u R_NADPtu M_nadp_h R_PGDHh M_ru5p_D_h R_PRUK M_rb15bp_h R_RBPCh M_3pg_h R_PGKh M_13dpg_h R_GAPDHh M_g3p_h R_TAh M_f6p_B_h R_TKT2h M_e4p_h R_DPHS M_2dda7p_h R_DHQS M_3dhq_h R_DQDH M_3dhsk_h R_SKDH M_skm_h R_SKK M_skm5p_h R_PSCIT M_3psme_h R_CHRS M_chor_h R_CHRM M_pphn_h R_PPOR M_34hpp_h R_TYRTAh M_akg_h R_GLUS_LPAREN_ferr_RPAREN_ M_glu_L_h R_ASPATh M_asp_L_h R_ASPK M_4pasp_h R_ASADH M_aspsa_h R_HSDH M_hom_L_h R_HSK M_phom_h R_CYSTS M_cyst_L_h R_CBL M_pyr_h R_DXS M_dxyl5p_h R_DXRI M_2me4p_h R_CMS M_4c2me_h R_CMK M_pcdme_h R_MCS M_2mecdp_h R_HDS M_h2mb4p_h R_IDS1 M_ipdp_h R_GPPSh M_grdp_h R_FPPSh M_frdp_h R_GGPS M_ggdp_h R_PSY M_phyto_h R_PDS1 M_phytfl_h R_PDS2 M_zcaro_h R_ZDS M_norsp_h R_NOR M_lyc_h R_LCYD M_dcaro_h R_LCYA M_acaro_h/0.00017840538
R_ACAROtu M_acaro_u R_CHYA2 M_h2o_u R_PSIIred M_pqh2_u R_CBFC M_h_u R_BCAROH M_bcrptxan_u R_BCRPTXANH M_nadp_u R_NADPtu M_nadp_h R_PGDHh M_ru5p_D_h R_PRUK M_rb15bp_h R_RBPCh M_3pg_h R_PGKh M_13dpg_h R_GAPDHh M_g3p_h R_TAh M_f6p_B_h R_TKT2h M_e4p_h R_DPHS M_2dda7p_h R_DHQS M_3dhq_h R_DQDH M_3dhsk_h R_SKDH M_skm_h R_SKK M_skm5p_h R_PSCIT M_3psme_h R_CHRS M_chor_h R_CHRM M_pphn_h R_PPOR M_34hpp_h R_TYRTAh M_akg_h R_GLUS_LPAREN_ferr_RPAREN_ M_glu_L_h R_ASPATh M_asp_L_h R_ASPK M_4pasp_h R_ASADH M_aspsa_h R_HSDH M_hom_L_h R_HSK M_phom_h R_CYSTS M_cyst_L_h R_CBL M_pyr_h R_DXS M_dxyl5p_h R_DXRI M_2me4p_h R_CMS M_4c2me_h R_CMK M_pcdme_h R_MCS M_2mecdp_h R_HDS M_h2mb4p_h R_IDS1 M_ipdp_h R_GGPS M_ggdp_h R_PSY M_phyto_h R_PDS1 M_phytfl_h R_PDS2 M_zcaro_h R_ZDS M_norsp_h R_NOR M_lyc_h R_LCYD M_dcaro_h R_LCYA M_acaro_h/0.00017840538
R_ACAROtu M_acaro_u R_CHYA2 M_h2o_u R_PSIIred M_pqh2_u R_CBFC M_h_u R_BCAROH M_bcrptxan_u R_BCRPTXANH M_nadp_u R_NADPtu M_nadp_h R_PGDHh M_ru5p_D_h R_PRUK M_rb15bp_h R_RBPCh M_3pg_h R_PGKh M_13dpg_h R_GAPDHh M_g3p_h R_TAh M_f6p_B_h R_TKT2h M_e4p_h R_DPHS M_2dda7p_h R_DHQS M_3dhq_h R_DQDH M_3dhsk_h R_SKDH M_skm_h R_SKK M_skm5p_h R_PSCIT M_3psme_h R_CHRS M_chor_h R_CHRM M_pphn_h R_PPOR M_34hpp_h R_TYRTAh M_akg_h R_GLUS_LPAREN_ferr_RPAREN_ M_glu_L_h R_ASPATh M_asp_L_h R_ASPK M_4pasp_h R_ASADH M_aspsa_h R_HSDH M_hom_L_h R_HSK M_phom_h R_CYSTS M_cyst_L_h R_CBL M_pyr_h R_DXS M_dxyl5p_h R_DXRI M_2me4p_h R_CMS M_4c2me_h R_CMK M_pcdme_h R_MCS M_2mecdp_h R_HDS M_h2mb4p_h R_IDS1 M_ipdp_h R_FPPSh M_frdp_h R_GGPS M_ggdp_h R_PSY M_phyto_h R_PDS1 M_phytfl_h R_PDS2 M_zcaro_h R_ZDS M_norsp_h R_NOR M_lyc_h R_LCYD M_dcaro_h R_LCYA M_acaro_h/0.00017840538
R_ACAROtu M_acaro_u R_CHYA2 M_h2o_u R_PSIIred M_pqh2_u R_CBFC M_h_u R_BCAROH M_bcrptxan_u R_BCRPTXANH M_nadp_u R_NADPtu M_nadp_h R_PGDHh M_ru5p_D_h R_PRUK M_rb15bp_h R_RBPCh M_3pg_h R_PGKh M_13dpg_h R_GAPDHh M_g3p_h R_TAh M_f6p_B_h R_TKT2h M_e4p_h R_DPHS M_2dda7p_h R_DHQS M_3dhq_h R_DQDH M_3dhsk_h R_SKDH M_skm_h R_SKK M_skm5p_h R_PSCIT M_3psme_h R_CHRS M_chor_h R_CHRM M_pphn_h R_PPOR M_34hpp_h R_TYRTAh M_akg_h R_BCTA_LPAREN_val_RPAREN_h M_glu_L_h R_ASPATh M_asp_L_h R_ASPK M_4pasp_h R_ASADH M_aspsa_h R_HSDH M_hom_L_h R_HSK M_phom_h R_CYSTS M_cyst_L_h R_CBL M_pyr_h R_DXS M_dxyl5p_h R_DXRI M_2me4p_h R_CMS M_4c2me_h R_CMK M_pcdme_h R_MCS M_2mecdp_h R_HDS M_h2mb4p_h R_IDS2 M_dmpp_h R_GPPSh M_grdp_h R_FPPSh M_frdp_h R_GGPS M_ggdp_h R_PSY M_phyto_h R_PDS1 M_phytfl_h R_PDS2 M_zcaro_h R_ZDS M_norsp_h R_NOR M_lyc_h R_LCYD M_dcaro_h R_LCYA M_acaro_h/0.00017840538
R_ACAROtu M_acaro_u R_CHYA2 M_h2o_u R_PSIIred M_pqh2_u R_CBFC M_h_u R_BCAROH M_bcrptxan_u R_BCRPTXANH M_nadp_u R_NADPtu M_nadp_h R_PGDHh M_ru5p_D_h R_PRUK M_rb15bp_h R_RBPCh M_3pg_h R_PGKh M_13dpg_h R_GAPDHh M_g3p_h R_TAh M_f6p_B_h R_TKT2h M_e4p_h R_DPHS M_2dda7p_h R_DHQS M_3dhq_h R_DQDH M_3dhsk_h R_SKDH M_skm_h R_SKK M_skm5p_h R_PSCIT M_3psme_h R_CHRS M_chor_h R_CHRM M_pphn_h R_PPOR M_34hpp_h R_TYRTAh M_akg_h R_BCTA_LPAREN_val_RPAREN_h M_glu_L_h R_ASPATh M_asp_L_h R_ASPK M_4pasp_h R_ASADH M_aspsa_h R_HSDH M_hom_L_h R_HSK M_phom_h R_CYSTS M_cyst_L_h R_CBL M_pyr_h R_DXS M_dxyl5p_h R_DXRI M_2me4p_h R_CMS M_4c2me_h R_CMK M_pcdme_h R_MCS M_2mecdp_h R_HDS M_h2mb4p_h R_IDS1 M_ipdp_h R_GPPSh M_grdp_h R_FPPSh M_frdp_h R_GGPS M_ggdp_h R_PSY M_phyto_h R_PDS1 M_phytfl_h R_PDS2 M_zcaro_h R_ZDS M_norsp_h R_NOR M_lyc_h R_LCYD M_dcaro_h R_LCYA M_acaro_h/0.00017840538
R_ACAROtu M_acaro_u R_CHYA2 M_h2o_u R_PSIIred M_pqh2_u R_CBFC M_h_u R_BCAROH M_bcrptxan_u R_BCRPTXANH M_nadp_u R_NADPtu M_nadp_h R_PGDHh M_ru5p_D_h R_PRUK M_rb15bp_h R_RBPCh M_3pg_h R_PGKh M_13dpg_h R_GAPDHh M_g3p_h R_TAh M_f6p_B_h R_TKT2h M_e4p_h R_DPHS M_2dda7p_h R_DHQS M_3dhq_h R_DQDH M_3dhsk_h R_SKDH M_skm_h R_SKK M_skm5p_h R_PSCIT M_3psme_h R_CHRS M_chor_h R_CHRM M_pphn_h R_PPOR M_34hpp_h R_TYRTAh M_akg_h R_BCTA_LPAREN_val_RPAREN_h M_glu_L_h R_ASPATh M_asp_L_h R_ASPK M_4pasp_h R_ASADH M_aspsa_h R_HSDH M_hom_L_h R_HSK M_phom_h R_CYSTS M_cyst_L_h R_CBL M_pyr_h R_DXS M_dxyl5p_h R_DXRI M_2me4p_h R_CMS M_4c2me_h R_CMK M_pcdme_h R_MCS M_2mecdp_h R_HDS M_h2mb4p_h R_IDS1 M_ipdp_h R_GGPS M_ggdp_h R_PSY M_phyto_h R_PDS1 M_phytfl_h R_PDS2 M_zcaro_h R_ZDS M_norsp_h R_NOR M_lyc_h R_LCYD M_dcaro_h R_LCYA M_acaro_h/0.00017840538
R_ACAROtu M_acaro_u R_CHYA2 M_h2o_u R_PSIIred M_pqh2_u R_CBFC M_h_u R_BCAROH M_bcrptxan_u R_BCRPTXANH M_nadp_u R_NADPtu M_nadp_h R_PGDHh M_ru5p_D_h R_PRUK M_rb15bp_h R_RBPCh M_3pg_h R_PGKh M_13dpg_h R_GAPDHh M_g3p_h R_TAh M_f6p_B_h R_TKT2h M_e4p_h R_DPHS M_2dda7p_h R_DHQS M_3dhq_h R_DQDH M_3dhsk_h R_SKDH M_skm_h R_SKK M_skm5p_h R_PSCIT M_3psme_h R_CHRS M_chor_h R_CHRM M_pphn_h R_PPOR M_34hpp_h R_TYRTAh M_akg_h R_BCTA_LPAREN_val_RPAREN_h M_glu_L_h R_ASPATh M_asp_L_h R_ASPK M_4pasp_h R_ASADH M_aspsa_h R_HSDH M_hom_L_h R_HSK M_phom_h R_CYSTS M_cyst_L_h R_CBL M_pyr_h R_DXS M_dxyl5p_h R_DXRI M_2me4p_h R_CMS M_4c2me_h R_CMK M_pcdme_h R_MCS M_2mecdp_h R_HDS M_h2mb4p_h R_IDS1 M_ipdp_h R_FPPSh M_frdp_h R_GGPS M_ggdp_h R_PSY M_phyto_h R_PDS1 M_phytfl_h R_PDS2 M_zcaro_h R_ZDS M_norsp_h R_NOR M_lyc_h R_LCYD M_dcaro_h R_LCYA M_acaro_h/0.00017840538
R_ACAROtu M_acaro_u R_CHYA2 M_h2o_u R_PSIIred M_pqh2_u R_CBFC M_h_u R_BCAROH M_bcrptxan_u R_BCRPTXANH M_nadp_u R_NADPtu M_nadp_h R_PGDHh M_ru5p_D_h R_PRUK M_rb15bp_h R_RBPCh M_3pg_h R_PGKh M_13dpg_h R_GAPDHh M_g3p_h R_TAh M_f6p_B_h R_TKT2h M_e4p_h R_DPHS M_2dda7p_h R_DHQS M_3dhq_h R_DQDH M_3dhsk_h R_SKDH M_skm_h R_SKK M_skm5p_h R_PSCIT M_3psme_h R_CHRS M_chor_h R_ATNS_LPAREN_nh4_RPAREN_ M_pyr_h R_DXS M_dxyl5p_h R_DXRI M_2me4p_h R_CMS M_4c2me_h R_CMK M_pcdme_h R_MCS M_2mecdp_h R_HDS M_h2mb4p_h R_IDS2 M_dmpp_h R_GPPSh M_grdp_h R_FPPSh M_frdp_h R_GGPS M_ggdp_h R_PSY M_phyto_h R_PDS1 M_phytfl_h R_PDS2 M_zcaro_h R_ZDS M_norsp_h R_NOR M_lyc_h R_LCYD M_dcaro_h R_LCYA M_acaro_h/0.00017840538
R_ACAROtu M_acaro_u R_CHYA2 M_h2o_u R_PSIIred M_pqh2_u R_CBFC M_h_u R_BCAROH M_bcrptxan_u R_BCRPTXANH M_nadp_u R_NADPtu M_nadp_h R_PGDHh M_ru5p_D_h R_PRUK M_rb15bp_h R_RBPCh M_3pg_h R_PGKh M_13dpg_h R_GAPDHh M_g3p_h R_TAh M_f6p_B_h R_TKT2h M_e4p_h R_DPHS M_2dda7p_h R_DHQS M_3dhq_h R_DQDH M_3dhsk_h R_SKDH M_skm_h R_SKK M_skm5p_h R_PSCIT M_3psme_h R_CHRS M_chor_h R_ATNS_LPAREN_nh4_RPAREN_ M_pyr_h R_DXS M_dxyl5p_h R_DXRI M_2me4p_h R_CMS M_4c2me_h R_CMK M_pcdme_h R_MCS M_2mecdp_h R_HDS M_h2mb4p_h R_IDS1 M_ipdp_h R_GPPSh M_grdp_h R_FPPSh M_frdp_h R_GGPS M_ggdp_h R_PSY M_phyto_h R_PDS1 M_phytfl_h R_PDS2 M_zcaro_h R_ZDS M_norsp_h R_NOR M_lyc_h R_LCYD M_dcaro_h R_LCYA M_acaro_h/0.00017840538
R_ACAROtu M_acaro_u R_CHYA2 M_h2o_u R_PSIIred M_pqh2_u R_CBFC M_h_u R_BCAROH M_bcrptxan_u R_BCRPTXANH M_nadp_u R_NADPtu M_nadp_h R_PGDHh M_ru5p_D_h R_PRUK M_rb15bp_h R_RBPCh M_3pg_h R_PGKh M_13dpg_h R_GAPDHh M_g3p_h R_TAh M_f6p_B_h R_TKT2h M_e4p_h R_DPHS M_2dda7p_h R_DHQS M_3dhq_h R_DQDH M_3dhsk_h R_SKDH M_skm_h R_SKK M_skm5p_h R_PSCIT M_3psme_h R_CHRS M_chor_h R_ATNS_LPAREN_nh4_RPAREN_ M_pyr_h R_DXS M_dxyl5p_h R_DXRI M_2me4p_h R_CMS M_4c2me_h R_CMK M_pcdme_h R_MCS M_2mecdp_h R_HDS M_h2mb4p_h R_IDS1 M_ipdp_h R_GGPS M_ggdp_h R_PSY M_phyto_h R_PDS1 M_phytfl_h R_PDS2 M_zcaro_h R_ZDS M_norsp_h R_NOR M_lyc_h R_LCYD M_dcaro_h R_LCYA M_acaro_h/0.00017840538
R_ACAROtu M_acaro_u R_CHYA2 M_h2o_u R_PSIIred M_pqh2_u R_CBFC M_h_u R_BCAROH M_bcrptxan_u R_BCRPTXANH M_nadp_u R_NADPtu M_nadp_h R_PGDHh M_ru5p_D_h R_PRUK M_rb15bp_h R_RBPCh M_3pg_h R_PGKh M_13dpg_h R_GAPDHh M_g3p_h R_TAh M_f6p_B_h R_TKT2h M_e4p_h R_DPHS M_2dda7p_h R_DHQS M_3dhq_h R_DQDH M_3dhsk_h R_SKDH M_skm_h R_SKK M_skm5p_h R_PSCIT M_3psme_h R_CHRS M_chor_h R_ATNS_LPAREN_nh4_RPAREN_ M_pyr_h R_DXS M_dxyl5p_h R_DXRI M_2me4p_h R_CMS M_4c2me_h R_CMK M_pcdme_h R_MCS M_2mecdp_h R_HDS M_h2mb4p_h R_IDS1 M_ipdp_h R_FPPSh M_frdp_h R_GGPS M_ggdp_h R_PSY M_phyto_h R_PDS1 M_phytfl_h R_PDS2 M_zcaro_h R_ZDS M_norsp_h R_NOR M_lyc_h R_LCYD M_dcaro_h R_LCYA M_acaro_h/0.00017840538
R_ACAROtu M_acaro_u R_CHYA2 M_h2o_u R_PSIIred M_pqh2_u R_CBFC M_h_u R_BCAROH M_bcrptxan_u R_BCRPTXANH M_nadp_u R_NADPtu M_nadp_h R_PGDHh M_ru5p_D_h R_PRUK M_rb15bp_h R_RBPCh M_3pg_h R_PGKh M_13dpg_h R_GAPDHh M_g3p_h R_TAh M_e4p_h R_DPHS M_2dda7p_h R_DHQS M_3dhq_h R_DQDH M_3dhsk_h R_SKDH M_skm_h R_SKK M_skm5p_h R_PSCIT M_3psme_h R_CHRS M_chor_h R_CHRM M_pphn_h R_PPOR M_34hpp_h R_TYRTAh M_akg_h R_GLUS_LPAREN_ferr_RPAREN_ M_glu_L_h R_ASPATh M_asp_L_h R_ASPK M_4pasp_h R_ASADH M_aspsa_h R_HSDH M_hom_L_h R_HSK M_phom_h R_CYSTS M_cyst_L_h R_CBL M_pyr_h R_DXS M_dxyl5p_h R_DXRI M_2me4p_h R_CMS M_4c2me_h R_CMK M_pcdme_h R_MCS M_2mecdp_h R_HDS M_h2mb4p_h R_IDS2 M_dmpp_h R_GPPSh M_grdp_h R_FPPSh M_frdp_h R_GGPS M_ggdp_h R_PSY M_phyto_h R_PDS1 M_phytfl_h R_PDS2 M_zcaro_h R_ZDS M_norsp_h R_NOR M_lyc_h R_LCYD M_dcaro_h R_LCYA M_acaro_h/0.00017840538
R_ACAROtu M_acaro_u R_CHYA2 M_h2o_u R_PSIIred M_pqh2_u R_CBFC M_h_u R_BCAROH M_bcrptxan_u R_BCRPTXANH M_nadp_u R_NADPtu M_nadp_h R_PGDHh M_ru5p_D_h R_PRUK M_rb15bp_h R_RBPCh M_3pg_h R_PGKh M_13dpg_h R_GAPDHh M_g3p_h R_TAh M_e4p_h R_DPHS M_2dda7p_h R_DHQS M_3dhq_h R_DQDH M_3dhsk_h R_SKDH M_skm_h R_SKK M_skm5p_h R_PSCIT M_3psme_h R_CHRS M_chor_h R_CHRM M_pphn_h R_PPOR M_34hpp_h R_TYRTAh M_akg_h R_GLUS_LPAREN_ferr_RPAREN_ M_glu_L_h R_ASPATh M_asp_L_h R_ASPK M_4pasp_h R_ASADH M_aspsa_h R_HSDH M_hom_L_h R_HSK M_phom_h R_CYSTS M_cyst_L_h R_CBL M_pyr_h R_DXS M_dxyl5p_h R_DXRI M_2me4p_h R_CMS M_4c2me_h R_CMK M_pcdme_h R_MCS M_2mecdp_h R_HDS M_h2mb4p_h R_IDS1 M_ipdp_h R_GPPSh M_grdp_h R_FPPSh M_frdp_h R_GGPS M_ggdp_h R_PSY M_phyto_h R_PDS1 M_phytfl_h R_PDS2 M_zcaro_h R_ZDS M_norsp_h R_NOR M_lyc_h R_LCYD M_dcaro_h R_LCYA M_acaro_h/0.00017840538
R_ACAROtu M_acaro_u R_CHYA2 M_h2o_u R_PSIIred M_pqh2_u R_CBFC M_h_u R_BCAROH M_bcrptxan_u R_BCRPTXANH M_nadp_u R_NADPtu M_nadp_h R_PGDHh M_ru5p_D_h R_PRUK M_rb15bp_h R_RBPCh M_3pg_h R_PGKh M_13dpg_h R_GAPDHh M_g3p_h R_TAh M_e4p_h R_DPHS M_2dda7p_h R_DHQS M_3dhq_h R_DQDH M_3dhsk_h R_SKDH M_skm_h R_SKK M_skm5p_h R_PSCIT M_3psme_h R_CHRS M_chor_h R_CHRM M_pphn_h R_PPOR M_34hpp_h R_TYRTAh M_akg_h R_GLUS_LPAREN_ferr_RPAREN_ M_glu_L_h R_ASPATh M_asp_L_h R_ASPK M_4pasp_h R_ASADH M_aspsa_h R_HSDH M_hom_L_h R_HSK M_phom_h R_CYSTS M_cyst_L_h R_CBL M_pyr_h R_DXS M_dxyl5p_h R_DXRI M_2me4p_h R_CMS M_4c2me_h R_CMK M_pcdme_h R_MCS M_2mecdp_h R_HDS M_h2mb4p_h R_IDS1 M_ipdp_h R_GGPS M_ggdp_h R_PSY M_phyto_h R_PDS1 M_phytfl_h R_PDS2 M_zcaro_h R_ZDS M_norsp_h R_NOR M_lyc_h R_LCYD M_dcaro_h R_LCYA M_acaro_h/0.00017840538
R_ACAROtu M_acaro_u R_CHYA2 M_h2o_u R_PSIIred M_pqh2_u R_CBFC M_h_u R_BCAROH M_bcrptxan_u R_BCRPTXANH M_nadp_u R_NADPtu M_nadp_h R_PGDHh M_ru5p_D_h R_PRUK M_rb15bp_h R_RBPCh M_3pg_h R_PGKh M_13dpg_h R_GAPDHh M_g3p_h R_TAh M_e4p_h R_DPHS M_2dda7p_h R_DHQS M_3dhq_h R_DQDH M_3dhsk_h R_SKDH M_skm_h R_SKK M_skm5p_h R_PSCIT M_3psme_h R_CHRS M_chor_h R_CHRM M_pphn_h R_PPOR M_34hpp_h R_TYRTAh M_akg_h R_GLUS_LPAREN_ferr_RPAREN_ M_glu_L_h R_ASPATh M_asp_L_h R_ASPK M_4pasp_h R_ASADH M_aspsa_h R_HSDH M_hom_L_h R_HSK M_phom_h R_CYSTS M_cyst_L_h R_CBL M_pyr_h R_DXS M_dxyl5p_h R_DXRI M_2me4p_h R_CMS M_4c2me_h R_CMK M_pcdme_h R_MCS M_2mecdp_h R_HDS M_h2mb4p_h R_IDS1 M_ipdp_h R_FPPSh M_frdp_h R_GGPS M_ggdp_h R_PSY M_phyto_h R_PDS1 M_phytfl_h R_PDS2 M_zcaro_h R_ZDS M_norsp_h R_NOR M_lyc_h R_LCYD M_dcaro_h R_LCYA M_acaro_h/0.00017840538
R_ACAROtu M_acaro_u R_CHYA2 M_h2o_u R_PSIIred M_pqh2_u R_CBFC M_h_u R_BCAROH M_bcrptxan_u R_BCRPTXANH M_nadp_u R_NADPtu M_nadp_h R_PGDHh M_ru5p_D_h R_PRUK M_rb15bp_h R_RBPCh M_3pg_h R_PGKh M_13dpg_h R_GAPDHh M_g3p_h R_TAh M_e4p_h R_DPHS M_2dda7p_h R_DHQS M_3dhq_h R_DQDH M_3dhsk_h R_SKDH M_skm_h R_SKK M_skm5p_h R_PSCIT M_3psme_h R_CHRS M_chor_h R_CHRM M_pphn_h R_PPOR M_34hpp_h R_TYRTAh M_akg_h R_BCTA_LPAREN_val_RPAREN_h M_glu_L_h R_ASPATh M_asp_L_h R_ASPK M_4pasp_h R_ASADH M_aspsa_h R_HSDH M_hom_L_h R_HSK M_phom_h R_CYSTS M_cyst_L_h R_CBL M_pyr_h R_DXS M_dxyl5p_h R_DXRI M_2me4p_h R_CMS M_4c2me_h R_CMK M_pcdme_h R_MCS M_2mecdp_h R_HDS M_h2mb4p_h R_IDS2 M_dmpp_h R_GPPSh M_grdp_h R_FPPSh M_frdp_h R_GGPS M_ggdp_h R_PSY M_phyto_h R_PDS1 M_phytfl_h R_PDS2 M_zcaro_h R_ZDS M_norsp_h R_NOR M_lyc_h R_LCYD M_dcaro_h R_LCYA M_acaro_h/0.00017840538
R_ACAROtu M_acaro_u R_CHYA2 M_h2o_u R_PSIIred M_pqh2_u R_CBFC M_h_u R_BCAROH M_bcrptxan_u R_BCRPTXANH M_nadp_u R_NADPtu M_nadp_h R_PGDHh M_ru5p_D_h R_PRUK M_rb15bp_h R_RBPCh M_3pg_h R_PGKh M_13dpg_h R_GAPDHh M_g3p_h R_TAh M_e4p_h R_DPHS M_2dda7p_h R_DHQS M_3dhq_h R_DQDH M_3dhsk_h R_SKDH M_skm_h R_SKK M_skm5p_h R_PSCIT M_3psme_h R_CHRS M_chor_h R_CHRM M_pphn_h R_PPOR M_34hpp_h R_TYRTAh M_akg_h R_BCTA_LPAREN_val_RPAREN_h M_glu_L_h R_ASPATh M_asp_L_h R_ASPK M_4pasp_h R_ASADH M_aspsa_h R_HSDH M_hom_L_h R_HSK M_phom_h R_CYSTS M_cyst_L_h R_CBL M_pyr_h R_DXS M_dxyl5p_h R_DXRI M_2me4p_h R_CMS M_4c2me_h R_CMK M_pcdme_h R_MCS M_2mecdp_h R_HDS M_h2mb4p_h R_IDS1 M_ipdp_h R_GPPSh M_grdp_h R_FPPSh M_frdp_h R_GGPS M_ggdp_h R_PSY M_phyto_h R_PDS1 M_phytfl_h R_PDS2 M_zcaro_h R_ZDS M_norsp_h R_NOR M_lyc_h R_LCYD M_dcaro_h R_LCYA M_acaro_h/0.00017840538
R_ACAROtu M_acaro_u R_CHYA2 M_h2o_u R_PSIIred M_pqh2_u R_CBFC M_h_u R_BCAROH M_bcrptxan_u R_BCRPTXANH M_nadp_u R_NADPtu M_nadp_h R_PGDHh M_ru5p_D_h R_PRUK M_rb15bp_h R_RBPCh M_3pg_h R_PGKh M_13dpg_h R_GAPDHh M_g3p_h R_TAh M_e4p_h R_DPHS M_2dda7p_h R_DHQS M_3dhq_h R_DQDH M_3dhsk_h R_SKDH M_skm_h R_SKK M_skm5p_h R_PSCIT M_3psme_h R_CHRS M_chor_h R_CHRM M_pphn_h R_PPOR M_34hpp_h R_TYRTAh M_akg_h R_BCTA_LPAREN_val_RPAREN_h M_glu_L_h R_ASPATh M_asp_L_h R_ASPK M_4pasp_h R_ASADH M_aspsa_h R_HSDH M_hom_L_h R_HSK M_phom_h R_CYSTS M_cyst_L_h R_CBL M_pyr_h R_DXS M_dxyl5p_h R_DXRI M_2me4p_h R_CMS M_4c2me_h R_CMK M_pcdme_h R_MCS M_2mecdp_h R_HDS M_h2mb4p_h R_IDS1 M_ipdp_h R_GGPS M_ggdp_h R_PSY M_phyto_h R_PDS1 M_phytfl_h R_PDS2 M_zcaro_h R_ZDS M_norsp_h R_NOR M_lyc_h R_LCYD M_dcaro_h R_LCYA M_acaro_h/0.00017840538
R_ACAROtu M_acaro_u R_CHYA2 M_h2o_u R_PSIIred M_pqh2_u R_CBFC M_h_u R_BCAROH M_bcrptxan_u R_BCRPTXANH M_nadp_u R_NADPtu M_nadp_h R_PGDHh M_ru5p_D_h R_PRUK M_rb15bp_h R_RBPCh M_3pg_h R_PGKh M_13dpg_h R_GAPDHh M_g3p_h R_TAh M_e4p_h R_DPHS M_2dda7p_h R_DHQS M_3dhq_h R_DQDH M_3dhsk_h R_SKDH M_skm_h R_SKK M_skm5p_h R_PSCIT M_3psme_h R_CHRS M_chor_h R_CHRM M_pphn_h R_PPOR M_34hpp_h R_TYRTAh M_akg_h R_BCTA_LPAREN_val_RPAREN_h M_glu_L_h R_ASPATh M_asp_L_h R_ASPK M_4pasp_h R_ASADH M_aspsa_h R_HSDH M_hom_L_h R_HSK M_phom_h R_CYSTS M_cyst_L_h R_CBL M_pyr_h R_DXS M_dxyl5p_h R_DXRI M_2me4p_h R_CMS M_4c2me_h R_CMK M_pcdme_h R_MCS M_2mecdp_h R_HDS M_h2mb4p_h R_IDS1 M_ipdp_h R_FPPSh M_frdp_h R_GGPS M_ggdp_h R_PSY M_phyto_h R_PDS1 M_phytfl_h R_PDS2 M_zcaro_h R_ZDS M_norsp_h R_NOR M_lyc_h R_LCYD M_dcaro_h R_LCYA M_acaro_h/0.00017840538
R_ACAROtu M_acaro_u R_CHYA2 M_h2o_u R_PSIIred M_pqh2_u R_CBFC M_h_u R_BCAROH M_bcrptxan_u R_BCRPTXANH M_nadp_u R_NADPtu M_nadp_h R_PGDHh M_ru5p_D_h R_PRUK M_rb15bp_h R_RBPCh M_3pg_h R_PGKh M_13dpg_h R_GAPDHh M_g3p_h R_TAh M_e4p_h R_DPHS M_2dda7p_h R_DHQS M_3dhq_h R_DQDH M_3dhsk_h R_SKDH M_skm_h R_SKK M_skm5p_h R_PSCIT M_3psme_h R_CHRS M_chor_h R_ATNS_LPAREN_nh4_RPAREN_ M_pyr_h R_DXS M_dxyl5p_h R_DXRI M_2me4p_h R_CMS M_4c2me_h R_CMK M_pcdme_h R_MCS M_2mecdp_h R_HDS M_h2mb4p_h R_IDS2 M_dmpp_h R_GPPSh M_grdp_h R_FPPSh M_frdp_h R_GGPS M_ggdp_h R_PSY M_phyto_h R_PDS1 M_phytfl_h R_PDS2 M_zcaro_h R_ZDS M_norsp_h R_NOR M_lyc_h R_LCYD M_dcaro_h R_LCYA M_acaro_h/0.00017840538
R_ACAROtu M_acaro_u R_CHYA2 M_h2o_u R_PSIIred M_pqh2_u R_CBFC M_h_u R_BCAROH M_bcrptxan_u R_BCRPTXANH M_nadp_u R_NADPtu M_nadp_h R_PGDHh M_ru5p_D_h R_PRUK M_rb15bp_h R_RBPCh M_3pg_h R_PGKh M_13dpg_h R_GAPDHh M_g3p_h R_TAh M_e4p_h R_DPHS M_2dda7p_h R_DHQS M_3dhq_h R_DQDH M_3dhsk_h R_SKDH M_skm_h R_SKK M_skm5p_h R_PSCIT M_3psme_h R_CHRS M_chor_h R_ATNS_LPAREN_nh4_RPAREN_ M_pyr_h R_DXS M_dxyl5p_h R_DXRI M_2me4p_h R_CMS M_4c2me_h R_CMK M_pcdme_h R_MCS M_2mecdp_h R_HDS M_h2mb4p_h R_IDS1 M_ipdp_h R_GPPSh M_grdp_h R_FPPSh M_frdp_h R_GGPS M_ggdp_h R_PSY M_phyto_h R_PDS1 M_phytfl_h R_PDS2 M_zcaro_h R_ZDS M_norsp_h R_NOR M_lyc_h R_LCYD M_dcaro_h R_LCYA M_acaro_h/0.00017840538
R_ACAROtu M_acaro_u R_CHYA2 M_h2o_u R_PSIIred M_pqh2_u R_CBFC M_h_u R_BCAROH M_bcrptxan_u R_BCRPTXANH M_nadp_u R_NADPtu M_nadp_h R_PGDHh M_ru5p_D_h R_PRUK M_rb15bp_h R_RBPCh M_3pg_h R_PGKh M_13dpg_h R_GAPDHh M_g3p_h R_TAh M_e4p_h R_DPHS M_2dda7p_h R_DHQS M_3dhq_h R_DQDH M_3dhsk_h R_SKDH M_skm_h R_SKK M_skm5p_h R_PSCIT M_3psme_h R_CHRS M_chor_h R_ATNS_LPAREN_nh4_RPAREN_ M_pyr_h R_DXS M_dxyl5p_h R_DXRI M_2me4p_h R_CMS M_4c2me_h R_CMK M_pcdme_h R_MCS M_2mecdp_h R_HDS M_h2mb4p_h R_IDS1 M_ipdp_h R_GGPS M_ggdp_h R_PSY M_phyto_h R_PDS1 M_phytfl_h R_PDS2 M_zcaro_h R_ZDS M_norsp_h R_NOR M_lyc_h R_LCYD M_dcaro_h R_LCYA M_acaro_h/0.00017840538
R_ACAROtu M_acaro_u R_CHYA2 M_h2o_u R_PSIIred M_pqh2_u R_CBFC M_h_u R_BCAROH M_bcrptxan_u R_BCRPTXANH M_nadp_u R_NADPtu M_nadp_h R_PGDHh M_ru5p_D_h R_PRUK M_rb15bp_h R_RBPCh M_3pg_h R_PGKh M_13dpg_h R_GAPDHh M_g3p_h R_TAh M_e4p_h R_DPHS M_2dda7p_h R_DHQS M_3dhq_h R_DQDH M_3dhsk_h R_SKDH M_skm_h R_SKK M_skm5p_h R_PSCIT M_3psme_h R_CHRS M_chor_h R_ATNS_LPAREN_nh4_RPAREN_ M_pyr_h R_DXS M_dxyl5p_h R_DXRI M_2me4p_h R_CMS M_4c2me_h R_CMK M_pcdme_h R_MCS M_2mecdp_h R_HDS M_h2mb4p_h R_IDS1 M_ipdp_h R_FPPSh M_frdp_h R_GGPS M_ggdp_h R_PSY M_phyto_h R_PDS1 M_phytfl_h R_PDS2 M_zcaro_h R_ZDS M_norsp_h R_NOR M_lyc_h R_LCYD M_dcaro_h R_LCYA M_acaro_h/0.00017840538
R_ACAROtu M_acaro_u R_CHYA2 M_h2o_u R_PSIIred M_pqh2_u R_CBFC M_h_u R_BCAROH M_bcrptxan_u R_BCRPTXANH M_nadp_u R_NADPtu M_nadp_h R_PGDHh M_ru5p_D_h R_PRUK M_rb15bp_h R_RBPCh M_3pg_h R_PGKh M_13dpg_h R_GAPDHh M_g3p_h R_DXS M_dxyl5p_h R_DXRI M_2me4p_h R_CMS M_4c2me_h R_CMK M_pcdme_h R_MCS M_2mecdp_h R_HDS M_h2mb4p_h R_IDS2 M_dmpp_h R_GPPSh M_grdp_h R_FPPSh M_frdp_h R_GGPS M_ggdp_h R_PSY M_phyto_h R_PDS1 M_phytfl_h R_PDS2 M_zcaro_h R_ZDS M_norsp_h R_NOR M_lyc_h R_LCYD M_dcaro_h R_LCYA M_acaro_h/0.00017840538
R_ACAROtu M_acaro_u R_CHYA2 M_h2o_u R_PSIIred M_pqh2_u R_CBFC M_h_u R_BCAROH M_bcrptxan_u R_BCRPTXANH M_nadp_u R_NADPtu M_nadp_h R_PGDHh M_ru5p_D_h R_PRUK M_rb15bp_h R_RBPCh M_3pg_h R_PGKh M_13dpg_h R_GAPDHh M_g3p_h R_DXS M_dxyl5p_h R_DXRI M_2me4p_h R_CMS M_4c2me_h R_CMK M_pcdme_h R_MCS M_2mecdp_h R_HDS M_h2mb4p_h R_IDS1 M_ipdp_h R_GPPSh M_grdp_h R_FPPSh M_frdp_h R_GGPS M_ggdp_h R_PSY M_phyto_h R_PDS1 M_phytfl_h R_PDS2 M_zcaro_h R_ZDS M_norsp_h R_NOR M_lyc_h R_LCYD M_dcaro_h R_LCYA M_acaro_h/0.00017840538
R_ACAROtu M_acaro_u R_CHYA2 M_h2o_u R_PSIIred M_pqh2_u R_CBFC M_h_u R_BCAROH M_bcrptxan_u R_BCRPTXANH M_nadp_u R_NADPtu M_nadp_h R_PGDHh M_ru5p_D_h R_PRUK M_rb15bp_h R_RBPCh M_3pg_h R_PGKh M_13dpg_h R_GAPDHh M_g3p_h R_DXS M_dxyl5p_h R_DXRI M_2me4p_h R_CMS M_4c2me_h R_CMK M_pcdme_h R_MCS M_2mecdp_h R_HDS M_h2mb4p_h R_IDS1 M_ipdp_h R_GGPS M_ggdp_h R_PSY M_phyto_h R_PDS1 M_phytfl_h R_PDS2 M_zcaro_h R_ZDS M_norsp_h R_NOR M_lyc_h R_LCYD M_dcaro_h R_LCYA M_acaro_h/0.00017840538
R_ACAROtu M_acaro_u R_CHYA2 M_h2o_u R_PSIIred M_pqh2_u R_CBFC M_h_u R_BCAROH M_bcrptxan_u R_BCRPTXANH M_nadp_u R_NADPtu M_nadp_h R_PGDHh M_ru5p_D_h R_PRUK M_rb15bp_h R_RBPCh M_3pg_h R_PGKh M_13dpg_h R_GAPDHh M_g3p_h R_DXS M_dxyl5p_h R_DXRI M_2me4p_h R_CMS M_4c2me_h R_CMK M_pcdme_h R_MCS M_2mecdp_h R_HDS M_h2mb4p_h R_IDS1 M_ipdp_h R_FPPSh M_frdp_h R_GGPS M_ggdp_h R_PSY M_phyto_h R_PDS1 M_phytfl_h R_PDS2 M_zcaro_h R_ZDS M_norsp_h R_NOR M_lyc_h R_LCYD M_dcaro_h R_LCYA M_acaro_h/0.00017840538
R_ACAROtu M_acaro_u R_CHYA2 M_h2o_u R_PSIIred M_pqh2_u R_CBFC M_h_u R_BCAROH M_bcrptxan_u R_BCRPTXANH M_nadp_u R_NADPtu M_nadp_h R_PGDHh M_ru5p_D_h R_PRUK M_rb15bp_h R_RBPCh M_3pg_h R_PGKh M_13dpg_h R_GAPDH_LPAREN_nadp_RPAREN_hi M_g3p_h R_TPIh M_dhap_h R_FBA3hi M_s17bp_h R_SBP M_s7p_h R_TAh M_f6p_B_h R_TKT2h M_e4p_h R_DPHS M_2dda7p_h R_DHQS M_3dhq_h R_DQDH M_3dhsk_h R_SKDH M_skm_h R_SKK M_skm5p_h R_PSCIT M_3psme_h R_CHRS M_chor_h R_CHRM M_pphn_h R_PPOR M_34hpp_h R_TYRTAh M_akg_h R_GLUS_LPAREN_ferr_RPAREN_ M_glu_L_h R_ASPATh M_asp_L_h R_ASPK M_4pasp_h R_ASADH M_aspsa_h R_HSDH M_hom_L_h R_HSK M_phom_h R_CYSTS M_cyst_L_h R_CBL M_pyr_h R_DXS M_dxyl5p_h R_DXRI M_2me4p_h R_CMS M_4c2me_h R_CMK M_pcdme_h R_MCS M_2mecdp_h R_HDS M_h2mb4p_h R_IDS2 M_dmpp_h R_GPPSh M_grdp_h R_FPPSh M_frdp_h R_GGPS M_ggdp_h R_PSY M_phyto_h R_PDS1 M_phytfl_h R_PDS2 M_zcaro_h R_ZDS M_norsp_h R_NOR M_lyc_h R_LCYD M_dcaro_h R_LCYA M_acaro_h/0.00017840538
R_ACAROtu M_acaro_u R_CHYA2 M_h2o_u R_PSIIred M_pqh2_u R_CBFC M_h_u R_BCAROH M_bcrptxan_u R_BCRPTXANH M_nadp_u R_NADPtu M_nadp_h R_PGDHh M_ru5p_D_h R_PRUK M_rb15bp_h R_RBPCh M_3pg_h R_PGKh M_13dpg_h R_GAPDH_LPAREN_nadp_RPAREN_hi M_g3p_h R_TPIh M_dhap_h R_FBA3hi M_s17bp_h R_SBP M_s7p_h R_TAh M_f6p_B_h R_TKT2h M_e4p_h R_DPHS M_2dda7p_h R_DHQS M_3dhq_h R_DQDH M_3dhsk_h R_SKDH M_skm_h R_SKK M_skm5p_h R_PSCIT M_3psme_h R_CHRS M_chor_h R_CHRM M_pphn_h R_PPOR M_34hpp_h R_TYRTAh M_akg_h R_GLUS_LPAREN_ferr_RPAREN_ M_glu_L_h R_ASPATh M_asp_L_h R_ASPK M_4pasp_h R_ASADH M_aspsa_h R_HSDH M_hom_L_h R_HSK M_phom_h R_CYSTS M_cyst_L_h R_CBL M_pyr_h R_DXS M_dxyl5p_h R_DXRI M_2me4p_h R_CMS M_4c2me_h R_CMK M_pcdme_h R_MCS M_2mecdp_h R_HDS M_h2mb4p_h R_IDS1 M_ipdp_h R_GPPSh M_grdp_h R_FPPSh M_frdp_h R_GGPS M_ggdp_h R_PSY M_phyto_h R_PDS1 M_phytfl_h R_PDS2 M_zcaro_h R_ZDS M_norsp_h R_NOR M_lyc_h R_LCYD M_dcaro_h R_LCYA M_acaro_h/0.00017840538
R_ACAROtu M_acaro_u R_CHYA2 M_h2o_u R_PSIIred M_pqh2_u R_CBFC M_h_u R_BCAROH M_bcrptxan_u R_BCRPTXANH M_nadp_u R_NADPtu M_nadp_h R_PGDHh M_ru5p_D_h R_PRUK M_rb15bp_h R_RBPCh M_3pg_h R_PGKh M_13dpg_h R_GAPDH_LPAREN_nadp_RPAREN_hi M_g3p_h R_TPIh M_dhap_h R_FBA3hi M_s17bp_h R_SBP M_s7p_h R_TAh M_f6p_B_h R_TKT2h M_e4p_h R_DPHS M_2dda7p_h R_DHQS M_3dhq_h R_DQDH M_3dhsk_h R_SKDH M_skm_h R_SKK M_skm5p_h R_PSCIT M_3psme_h R_CHRS M_chor_h R_CHRM M_pphn_h R_PPOR M_34hpp_h R_TYRTAh M_akg_h R_GLUS_LPAREN_ferr_RPAREN_ M_glu_L_h R_ASPATh M_asp_L_h R_ASPK M_4pasp_h R_ASADH M_aspsa_h R_HSDH M_hom_L_h R_HSK M_phom_h R_CYSTS M_cyst_L_h R_CBL M_pyr_h R_DXS M_dxyl5p_h R_DXRI M_2me4p_h R_CMS M_4c2me_h R_CMK M_pcdme_h R_MCS M_2mecdp_h R_HDS M_h2mb4p_h R_IDS1 M_ipdp_h R_GGPS M_ggdp_h R_PSY M_phyto_h R_PDS1 M_phytfl_h R_PDS2 M_zcaro_h R_ZDS M_norsp_h R_NOR M_lyc_h R_LCYD M_dcaro_h R_LCYA M_acaro_h/0.00017840538
R_ACAROtu M_acaro_u R_CHYA2 M_h2o_u R_PSIIred M_pqh2_u R_CBFC M_h_u R_BCAROH M_bcrptxan_u R_BCRPTXANH M_nadp_u R_NADPtu M_nadp_h R_PGDHh M_ru5p_D_h R_PRUK M_rb15bp_h R_RBPCh M_3pg_h R_PGKh M_13dpg_h R_GAPDH_LPAREN_nadp_RPAREN_hi M_g3p_h R_TPIh M_dhap_h R_FBA3hi M_s17bp_h R_SBP M_s7p_h R_TAh M_f6p_B_h R_TKT2h M_e4p_h R_DPHS M_2dda7p_h R_DHQS M_3dhq_h R_DQDH M_3dhsk_h R_SKDH M_skm_h R_SKK M_skm5p_h R_PSCIT M_3psme_h R_CHRS M_chor_h R_CHRM M_pphn_h R_PPOR M_34hpp_h R_TYRTAh M_akg_h R_GLUS_LPAREN_ferr_RPAREN_ M_glu_L_h R_ASPATh M_asp_L_h R_ASPK M_4pasp_h R_ASADH M_aspsa_h R_HSDH M_hom_L_h R_HSK M_phom_h R_CYSTS M_cyst_L_h R_CBL M_pyr_h R_DXS M_dxyl5p_h R_DXRI M_2me4p_h R_CMS M_4c2me_h R_CMK M_pcdme_h R_MCS M_2mecdp_h R_HDS M_h2mb4p_h R_IDS1 M_ipdp_h R_FPPSh M_frdp_h R_GGPS M_ggdp_h R_PSY M_phyto_h R_PDS1 M_phytfl_h R_PDS2 M_zcaro_h R_ZDS M_norsp_h R_NOR M_lyc_h R_LCYD M_dcaro_h R_LCYA M_acaro_h/0.00017840538
R_ACAROtu M_acaro_u R_CHYA2 M_h2o_u R_PSIIred M_pqh2_u R_CBFC M_h_u R_BCAROH M_bcrptxan_u R_BCRPTXANH M_nadp_u R_NADPtu M_nadp_h R_PGDHh M_ru5p_D_h R_PRUK M_rb15bp_h R_RBPCh M_3pg_h R_PGKh M_13dpg_h R_GAPDH_LPAREN_nadp_RPAREN_hi M_g3p_h R_TPIh M_dhap_h R_FBA3hi M_s17bp_h R_SBP M_s7p_h R_TAh M_f6p_B_h R_TKT2h M_e4p_h R_DPHS M_2dda7p_h R_DHQS M_3dhq_h R_DQDH M_3dhsk_h R_SKDH M_skm_h R_SKK M_skm5p_h R_PSCIT M_3psme_h R_CHRS M_chor_h R_CHRM M_pphn_h R_PPOR M_34hpp_h R_TYRTAh M_akg_h R_BCTA_LPAREN_val_RPAREN_h M_glu_L_h R_ASPATh M_asp_L_h R_ASPK M_4pasp_h R_ASADH M_aspsa_h R_HSDH M_hom_L_h R_HSK M_phom_h R_CYSTS M_cyst_L_h R_CBL M_pyr_h R_DXS M_dxyl5p_h R_DXRI M_2me4p_h R_CMS M_4c2me_h R_CMK M_pcdme_h R_MCS M_2mecdp_h R_HDS M_h2mb4p_h R_IDS2 M_dmpp_h R_GPPSh M_grdp_h R_FPPSh M_frdp_h R_GGPS M_ggdp_h R_PSY M_phyto_h R_PDS1 M_phytfl_h R_PDS2 M_zcaro_h R_ZDS M_norsp_h R_NOR M_lyc_h R_LCYD M_dcaro_h R_LCYA M_acaro_h/0.00017840538
R_ACAROtu M_acaro_u R_CHYA2 M_h2o_u R_PSIIred M_pqh2_u R_CBFC M_h_u R_BCAROH M_bcrptxan_u R_BCRPTXANH M_nadp_u R_NADPtu M_nadp_h R_PGDHh M_ru5p_D_h R_PRUK M_rb15bp_h R_RBPCh M_3pg_h R_PGKh M_13dpg_h R_GAPDH_LPAREN_nadp_RPAREN_hi M_g3p_h R_TPIh M_dhap_h R_FBA3hi M_s17bp_h R_SBP M_s7p_h R_TAh M_f6p_B_h R_TKT2h M_e4p_h R_DPHS M_2dda7p_h R_DHQS M_3dhq_h R_DQDH M_3dhsk_h R_SKDH M_skm_h R_SKK M_skm5p_h R_PSCIT M_3psme_h R_CHRS M_chor_h R_CHRM M_pphn_h R_PPOR M_34hpp_h R_TYRTAh M_akg_h R_BCTA_LPAREN_val_RPAREN_h M_glu_L_h R_ASPATh M_asp_L_h R_ASPK M_4pasp_h R_ASADH M_aspsa_h R_HSDH M_hom_L_h R_HSK M_phom_h R_CYSTS M_cyst_L_h R_CBL M_pyr_h R_DXS M_dxyl5p_h R_DXRI M_2me4p_h R_CMS M_4c2me_h R_CMK M_pcdme_h R_MCS M_2mecdp_h R_HDS M_h2mb4p_h R_IDS1 M_ipdp_h R_GPPSh M_grdp_h R_FPPSh M_frdp_h R_GGPS M_ggdp_h R_PSY M_phyto_h R_PDS1 M_phytfl_h R_PDS2 M_zcaro_h R_ZDS M_norsp_h R_NOR M_lyc_h R_LCYD M_dcaro_h R_LCYA M_acaro_h/0.00017840538
R_ACAROtu M_acaro_u R_CHYA2 M_h2o_u R_PSIIred M_pqh2_u R_CBFC M_h_u R_BCAROH M_bcrptxan_u R_BCRPTXANH M_nadp_u R_NADPtu M_nadp_h R_PGDHh M_ru5p_D_h R_PRUK M_rb15bp_h R_RBPCh M_3pg_h R_PGKh M_13dpg_h R_GAPDH_LPAREN_nadp_RPAREN_hi M_g3p_h R_TPIh M_dhap_h R_FBA3hi M_s17bp_h R_SBP M_s7p_h R_TAh M_f6p_B_h R_TKT2h M_e4p_h R_DPHS M_2dda7p_h R_DHQS M_3dhq_h R_DQDH M_3dhsk_h R_SKDH M_skm_h R_SKK M_skm5p_h R_PSCIT M_3psme_h R_CHRS M_chor_h R_CHRM M_pphn_h R_PPOR M_34hpp_h R_TYRTAh M_akg_h R_BCTA_LPAREN_val_RPAREN_h M_glu_L_h R_ASPATh M_asp_L_h R_ASPK M_4pasp_h R_ASADH M_aspsa_h R_HSDH M_hom_L_h R_HSK M_phom_h R_CYSTS M_cyst_L_h R_CBL M_pyr_h R_DXS M_dxyl5p_h R_DXRI M_2me4p_h R_CMS M_4c2me_h R_CMK M_pcdme_h R_MCS M_2mecdp_h R_HDS M_h2mb4p_h R_IDS1 M_ipdp_h R_GGPS M_ggdp_h R_PSY M_phyto_h R_PDS1 M_phytfl_h R_PDS2 M_zcaro_h R_ZDS M_norsp_h R_NOR M_lyc_h R_LCYD M_dcaro_h R_LCYA M_acaro_h/0.00017840538
R_ACAROtu M_acaro_u R_CHYA2 M_h2o_u R_PSIIred M_pqh2_u R_CBFC M_h_u R_BCAROH M_bcrptxan_u R_BCRPTXANH M_nadp_u R_NADPtu M_nadp_h R_PGDHh M_ru5p_D_h R_PRUK M_rb15bp_h R_RBPCh M_3pg_h R_PGKh M_13dpg_h R_GAPDH_LPAREN_nadp_RPAREN_hi M_g3p_h R_TPIh M_dhap_h R_FBA3hi M_s17bp_h R_SBP M_s7p_h R_TAh M_f6p_B_h R_TKT2h M_e4p_h R_DPHS M_2dda7p_h R_DHQS M_3dhq_h R_DQDH M_3dhsk_h R_SKDH M_skm_h R_SKK M_skm5p_h R_PSCIT M_3psme_h R_CHRS M_chor_h R_CHRM M_pphn_h R_PPOR M_34hpp_h R_TYRTAh M_akg_h R_BCTA_LPAREN_val_RPAREN_h M_glu_L_h R_ASPATh M_asp_L_h R_ASPK M_4pasp_h R_ASADH M_aspsa_h R_HSDH M_hom_L_h R_HSK M_phom_h R_CYSTS M_cyst_L_h R_CBL M_pyr_h R_DXS M_dxyl5p_h R_DXRI M_2me4p_h R_CMS M_4c2me_h R_CMK M_pcdme_h R_MCS M_2mecdp_h R_HDS M_h2mb4p_h R_IDS1 M_ipdp_h R_FPPSh M_frdp_h R_GGPS M_ggdp_h R_PSY M_phyto_h R_PDS1 M_phytfl_h R_PDS2 M_zcaro_h R_ZDS M_norsp_h R_NOR M_lyc_h R_LCYD M_dcaro_h R_LCYA M_acaro_h/0.00017840538
R_ACAROtu M_acaro_u R_CHYA2 M_h2o_u R_PSIIred M_pqh2_u R_CBFC M_h_u R_BCAROH M_bcrptxan_u R_BCRPTXANH M_nadp_u R_NADPtu M_nadp_h R_PGDHh M_ru5p_D_h R_PRUK M_rb15bp_h R_RBPCh M_3pg_h R_PGKh M_13dpg_h R_GAPDH_LPAREN_nadp_RPAREN_hi M_g3p_h R_TPIh M_dhap_h R_FBA3hi M_s17bp_h R_SBP M_s7p_h R_TAh M_f6p_B_h R_TKT2h M_e4p_h R_DPHS M_2dda7p_h R_DHQS M_3dhq_h R_DQDH M_3dhsk_h R_SKDH M_skm_h R_SKK M_skm5p_h R_PSCIT M_3psme_h R_CHRS M_chor_h R_ATNS_LPAREN_nh4_RPAREN_ M_pyr_h R_DXS M_dxyl5p_h R_DXRI M_2me4p_h R_CMS M_4c2me_h R_CMK M_pcdme_h R_MCS M_2mecdp_h R_HDS M_h2mb4p_h R_IDS2 M_dmpp_h R_GPPSh M_grdp_h R_FPPSh M_frdp_h R_GGPS M_ggdp_h R_PSY M_phyto_h R_PDS1 M_phytfl_h R_PDS2 M_zcaro_h R_ZDS M_norsp_h R_NOR M_lyc_h R_LCYD M_dcaro_h R_LCYA M_acaro_h/0.00017840538
R_ACAROtu M_acaro_u R_CHYA2 M_h2o_u R_PSIIred M_pqh2_u R_CBFC M_h_u R_BCAROH M_bcrptxan_u R_BCRPTXANH M_nadp_u R_NADPtu M_nadp_h R_PGDHh M_ru5p_D_h R_PRUK M_rb15bp_h R_RBPCh M_3pg_h R_PGKh M_13dpg_h R_GAPDH_LPAREN_nadp_RPAREN_hi M_g3p_h R_TPIh M_dhap_h R_FBA3hi M_s17bp_h R_SBP M_s7p_h R_TAh M_f6p_B_h R_TKT2h M_e4p_h R_DPHS M_2dda7p_h R_DHQS M_3dhq_h R_DQDH M_3dhsk_h R_SKDH M_skm_h R_SKK M_skm5p_h R_PSCIT M_3psme_h R_CHRS M_chor_h R_ATNS_LPAREN_nh4_RPAREN_ M_pyr_h R_DXS M_dxyl5p_h R_DXRI M_2me4p_h R_CMS M_4c2me_h R_CMK M_pcdme_h R_MCS M_2mecdp_h R_HDS M_h2mb4p_h R_IDS1 M_ipdp_h R_GPPSh M_grdp_h R_FPPSh M_frdp_h R_GGPS M_ggdp_h R_PSY M_phyto_h R_PDS1 M_phytfl_h R_PDS2 M_zcaro_h R_ZDS M_norsp_h R_NOR M_lyc_h R_LCYD M_dcaro_h R_LCYA M_acaro_h/0.00017840538
R_ACAROtu M_acaro_u R_CHYA2 M_h2o_u R_PSIIred M_pqh2_u R_CBFC M_h_u R_BCAROH M_bcrptxan_u R_BCRPTXANH M_nadp_u R_NADPtu M_nadp_h R_PGDHh M_ru5p_D_h R_PRUK M_rb15bp_h R_RBPCh M_3pg_h R_PGKh M_13dpg_h R_GAPDH_LPAREN_nadp_RPAREN_hi M_g3p_h R_TPIh M_dhap_h R_FBA3hi M_s17bp_h R_SBP M_s7p_h R_TAh M_f6p_B_h R_TKT2h M_e4p_h R_DPHS M_2dda7p_h R_DHQS M_3dhq_h R_DQDH M_3dhsk_h R_SKDH M_skm_h R_SKK M_skm5p_h R_PSCIT M_3psme_h R_CHRS M_chor_h R_ATNS_LPAREN_nh4_RPAREN_ M_pyr_h R_DXS M_dxyl5p_h R_DXRI M_2me4p_h R_CMS M_4c2me_h R_CMK M_pcdme_h R_MCS M_2mecdp_h R_HDS M_h2mb4p_h R_IDS1 M_ipdp_h R_GGPS M_ggdp_h R_PSY M_phyto_h R_PDS1 M_phytfl_h R_PDS2 M_zcaro_h R_ZDS M_norsp_h R_NOR M_lyc_h R_LCYD M_dcaro_h R_LCYA M_acaro_h/0.00017840538
R_ACAROtu M_acaro_u R_CHYA2 M_h2o_u R_PSIIred M_pqh2_u R_CBFC M_h_u R_BCAROH M_bcrptxan_u R_BCRPTXANH M_nadp_u R_NADPtu M_nadp_h R_PGDHh M_ru5p_D_h R_PRUK M_rb15bp_h R_RBPCh M_3pg_h R_PGKh M_13dpg_h R_GAPDH_LPAREN_nadp_RPAREN_hi M_g3p_h R_TPIh M_dhap_h R_FBA3hi M_s17bp_h R_SBP M_s7p_h R_TAh M_f6p_B_h R_TKT2h M_e4p_h R_DPHS M_2dda7p_h R_DHQS M_3dhq_h R_DQDH M_3dhsk_h R_SKDH M_skm_h R_SKK M_skm5p_h R_PSCIT M_3psme_h R_CHRS M_chor_h R_ATNS_LPAREN_nh4_RPAREN_ M_pyr_h R_DXS M_dxyl5p_h R_DXRI M_2me4p_h R_CMS M_4c2me_h R_CMK M_pcdme_h R_MCS M_2mecdp_h R_HDS M_h2mb4p_h R_IDS1 M_ipdp_h R_FPPSh M_frdp_h R_GGPS M_ggdp_h R_PSY M_phyto_h R_PDS1 M_phytfl_h R_PDS2 M_zcaro_h R_ZDS M_norsp_h R_NOR M_lyc_h R_LCYD M_dcaro_h R_LCYA M_acaro_h/0.00017840538
R_ACAROtu M_acaro_u R_CHYA2 M_h2o_u R_PSIIred M_pqh2_u R_CBFC M_h_u R_BCAROH M_bcrptxan_u R_BCRPTXANH M_nadp_u R_NADPtu M_nadp_h R_PGDHh M_ru5p_D_h R_PRUK M_rb15bp_h R_RBPCh M_3pg_h R_PGKh M_13dpg_h R_GAPDH_LPAREN_nadp_RPAREN_hi M_g3p_h R_TPIh M_dhap_h R_FBA3hi M_s17bp_h R_SBP M_s7p_h R_TAh M_e4p_h R_DPHS M_2dda7p_h R_DHQS M_3dhq_h R_DQDH M_3dhsk_h R_SKDH M_skm_h R_SKK M_skm5p_h R_PSCIT M_3psme_h R_CHRS M_chor_h R_CHRM M_pphn_h R_PPOR M_34hpp_h R_TYRTAh M_akg_h R_GLUS_LPAREN_ferr_RPAREN_ M_glu_L_h R_ASPATh M_asp_L_h R_ASPK M_4pasp_h R_ASADH M_aspsa_h R_HSDH M_hom_L_h R_HSK M_phom_h R_CYSTS M_cyst_L_h R_CBL M_pyr_h R_DXS M_dxyl5p_h R_DXRI M_2me4p_h R_CMS M_4c2me_h R_CMK M_pcdme_h R_MCS M_2mecdp_h R_HDS M_h2mb4p_h R_IDS2 M_dmpp_h R_GPPSh M_grdp_h R_FPPSh M_frdp_h R_GGPS M_ggdp_h R_PSY M_phyto_h R_PDS1 M_phytfl_h R_PDS2 M_zcaro_h R_ZDS M_norsp_h R_NOR M_lyc_h R_LCYD M_dcaro_h R_LCYA M_acaro_h/0.00017840538
R_ACAROtu M_acaro_u R_CHYA2 M_h2o_u R_PSIIred M_pqh2_u R_CBFC M_h_u R_BCAROH M_bcrptxan_u R_BCRPTXANH M_nadp_u R_NADPtu M_nadp_h R_PGDHh M_ru5p_D_h R_PRUK M_rb15bp_h R_RBPCh M_3pg_h R_PGKh M_13dpg_h R_GAPDH_LPAREN_nadp_RPAREN_hi M_g3p_h R_TPIh M_dhap_h R_FBA3hi M_s17bp_h R_SBP M_s7p_h R_TAh M_e4p_h R_DPHS M_2dda7p_h R_DHQS M_3dhq_h R_DQDH M_3dhsk_h R_SKDH M_skm_h R_SKK M_skm5p_h R_PSCIT M_3psme_h R_CHRS M_chor_h R_CHRM M_pphn_h R_PPOR M_34hpp_h R_TYRTAh M_akg_h R_GLUS_LPAREN_ferr_RPAREN_ M_glu_L_h R_ASPATh M_asp_L_h R_ASPK M_4pasp_h R_ASADH M_aspsa_h R_HSDH M_hom_L_h R_HSK M_phom_h R_CYSTS M_cyst_L_h R_CBL M_pyr_h R_DXS M_dxyl5p_h R_DXRI M_2me4p_h R_CMS M_4c2me_h R_CMK M_pcdme_h R_MCS M_2mecdp_h R_HDS M_h2mb4p_h R_IDS1 M_ipdp_h R_GPPSh M_grdp_h R_FPPSh M_frdp_h R_GGPS M_ggdp_h R_PSY M_phyto_h R_PDS1 M_phytfl_h R_PDS2 M_zcaro_h R_ZDS M_norsp_h R_NOR M_lyc_h R_LCYD M_dcaro_h R_LCYA M_acaro_h/0.00017840538
R_ACAROtu M_acaro_u R_CHYA2 M_h2o_u R_PSIIred M_pqh2_u R_CBFC M_h_u R_BCAROH M_bcrptxan_u R_BCRPTXANH M_nadp_u R_NADPtu M_nadp_h R_PGDHh M_ru5p_D_h R_PRUK M_rb15bp_h R_RBPCh M_3pg_h R_PGKh M_13dpg_h R_GAPDH_LPAREN_nadp_RPAREN_hi M_g3p_h R_TPIh M_dhap_h R_FBA3hi M_s17bp_h R_SBP M_s7p_h R_TAh M_e4p_h R_DPHS M_2dda7p_h R_DHQS M_3dhq_h R_DQDH M_3dhsk_h R_SKDH M_skm_h R_SKK M_skm5p_h R_PSCIT M_3psme_h R_CHRS M_chor_h R_CHRM M_pphn_h R_PPOR M_34hpp_h R_TYRTAh M_akg_h R_GLUS_LPAREN_ferr_RPAREN_ M_glu_L_h R_ASPATh M_asp_L_h R_ASPK M_4pasp_h R_ASADH M_aspsa_h R_HSDH M_hom_L_h R_HSK M_phom_h R_CYSTS M_cyst_L_h R_CBL M_pyr_h R_DXS M_dxyl5p_h R_DXRI M_2me4p_h R_CMS M_4c2me_h R_CMK M_pcdme_h R_MCS M_2mecdp_h R_HDS M_h2mb4p_h R_IDS1 M_ipdp_h R_GGPS M_ggdp_h R_PSY M_phyto_h R_PDS1 M_phytfl_h R_PDS2 M_zcaro_h R_ZDS M_norsp_h R_NOR M_lyc_h R_LCYD M_dcaro_h R_LCYA M_acaro_h/0.00017840538
R_ACAROtu M_acaro_u R_CHYA2 M_h2o_u R_PSIIred M_pqh2_u R_CBFC M_h_u R_BCAROH M_bcrptxan_u R_BCRPTXANH M_nadp_u R_NADPtu M_nadp_h R_PGDHh M_ru5p_D_h R_PRUK M_rb15bp_h R_RBPCh M_3pg_h R_PGKh M_13dpg_h R_GAPDH_LPAREN_nadp_RPAREN_hi M_g3p_h R_TPIh M_dhap_h R_FBA3hi M_s17bp_h R_SBP M_s7p_h R_TAh M_e4p_h R_DPHS M_2dda7p_h R_DHQS M_3dhq_h R_DQDH M_3dhsk_h R_SKDH M_skm_h R_SKK M_skm5p_h R_PSCIT M_3psme_h R_CHRS M_chor_h R_CHRM M_pphn_h R_PPOR M_34hpp_h R_TYRTAh M_akg_h R_GLUS_LPAREN_ferr_RPAREN_ M_glu_L_h R_ASPATh M_asp_L_h R_ASPK M_4pasp_h R_ASADH M_aspsa_h R_HSDH M_hom_L_h R_HSK M_phom_h R_CYSTS M_cyst_L_h R_CBL M_pyr_h R_DXS M_dxyl5p_h R_DXRI M_2me4p_h R_CMS M_4c2me_h R_CMK M_pcdme_h R_MCS M_2mecdp_h R_HDS M_h2mb4p_h R_IDS1 M_ipdp_h R_FPPSh M_frdp_h R_GGPS M_ggdp_h R_PSY M_phyto_h R_PDS1 M_phytfl_h R_PDS2 M_zcaro_h R_ZDS M_norsp_h R_NOR M_lyc_h R_LCYD M_dcaro_h R_LCYA M_acaro_h/0.00017840538
R_ACAROtu M_acaro_u R_CHYA2 M_h2o_u R_PSIIred M_pqh2_u R_CBFC M_h_u R_BCAROH M_bcrptxan_u R_BCRPTXANH M_nadp_u R_NADPtu M_nadp_h R_PGDHh M_ru5p_D_h R_PRUK M_rb15bp_h R_RBPCh M_3pg_h R_PGKh M_13dpg_h R_GAPDH_LPAREN_nadp_RPAREN_hi M_g3p_h R_TPIh M_dhap_h R_FBA3hi M_s17bp_h R_SBP M_s7p_h R_TAh M_e4p_h R_DPHS M_2dda7p_h R_DHQS M_3dhq_h R_DQDH M_3dhsk_h R_SKDH M_skm_h R_SKK M_skm5p_h R_PSCIT M_3psme_h R_CHRS M_chor_h R_CHRM M_pphn_h R_PPOR M_34hpp_h R_TYRTAh M_akg_h R_BCTA_LPAREN_val_RPAREN_h M_glu_L_h R_ASPATh M_asp_L_h R_ASPK M_4pasp_h R_ASADH M_aspsa_h R_HSDH M_hom_L_h R_HSK M_phom_h R_CYSTS M_cyst_L_h R_CBL M_pyr_h R_DXS M_dxyl5p_h R_DXRI M_2me4p_h R_CMS M_4c2me_h R_CMK M_pcdme_h R_MCS M_2mecdp_h R_HDS M_h2mb4p_h R_IDS2 M_dmpp_h R_GPPSh M_grdp_h R_FPPSh M_frdp_h R_GGPS M_ggdp_h R_PSY M_phyto_h R_PDS1 M_phytfl_h R_PDS2 M_zcaro_h R_ZDS M_norsp_h R_NOR M_lyc_h R_LCYD M_dcaro_h R_LCYA M_acaro_h/0.00017840538
R_ACAROtu M_acaro_u R_CHYA2 M_h2o_u R_PSIIred M_pqh2_u R_CBFC M_h_u R_BCAROH M_bcrptxan_u R_BCRPTXANH M_nadp_u R_NADPtu M_nadp_h R_PGDHh M_ru5p_D_h R_PRUK M_rb15bp_h R_RBPCh M_3pg_h R_PGKh M_13dpg_h R_GAPDH_LPAREN_nadp_RPAREN_hi M_g3p_h R_TPIh M_dhap_h R_FBA3hi M_s17bp_h R_SBP M_s7p_h R_TAh M_e4p_h R_DPHS M_2dda7p_h R_DHQS M_3dhq_h R_DQDH M_3dhsk_h R_SKDH M_skm_h R_SKK M_skm5p_h R_PSCIT M_3psme_h R_CHRS M_chor_h R_CHRM M_pphn_h R_PPOR M_34hpp_h R_TYRTAh M_akg_h R_BCTA_LPAREN_val_RPAREN_h M_glu_L_h R_ASPATh M_asp_L_h R_ASPK M_4pasp_h R_ASADH M_aspsa_h R_HSDH M_hom_L_h R_HSK M_phom_h R_CYSTS M_cyst_L_h R_CBL M_pyr_h R_DXS M_dxyl5p_h R_DXRI M_2me4p_h R_CMS M_4c2me_h R_CMK M_pcdme_h R_MCS M_2mecdp_h R_HDS M_h2mb4p_h R_IDS1 M_ipdp_h R_GPPSh M_grdp_h R_FPPSh M_frdp_h R_GGPS M_ggdp_h R_PSY M_phyto_h R_PDS1 M_phytfl_h R_PDS2 M_zcaro_h R_ZDS M_norsp_h R_NOR M_lyc_h R_LCYD M_dcaro_h R_LCYA M_acaro_h/0.00017840538
R_ACAROtu M_acaro_u R_CHYA2 M_h2o_u R_PSIIred M_pqh2_u R_CBFC M_h_u R_BCAROH M_bcrptxan_u R_BCRPTXANH M_nadp_u R_NADPtu M_nadp_h R_PGDHh M_ru5p_D_h R_PRUK M_rb15bp_h R_RBPCh M_3pg_h R_PGKh M_13dpg_h R_GAPDH_LPAREN_nadp_RPAREN_hi M_g3p_h R_TPIh M_dhap_h R_FBA3hi M_s17bp_h R_SBP M_s7p_h R_TAh M_e4p_h R_DPHS M_2dda7p_h R_DHQS M_3dhq_h R_DQDH M_3dhsk_h R_SKDH M_skm_h R_SKK M_skm5p_h R_PSCIT M_3psme_h R_CHRS M_chor_h R_CHRM M_pphn_h R_PPOR M_34hpp_h R_TYRTAh M_akg_h R_BCTA_LPAREN_val_RPAREN_h M_glu_L_h R_ASPATh M_asp_L_h R_ASPK M_4pasp_h R_ASADH M_aspsa_h R_HSDH M_hom_L_h R_HSK M_phom_h R_CYSTS M_cyst_L_h R_CBL M_pyr_h R_DXS M_dxyl5p_h R_DXRI M_2me4p_h R_CMS M_4c2me_h R_CMK M_pcdme_h R_MCS M_2mecdp_h R_HDS M_h2mb4p_h R_IDS1 M_ipdp_h R_GGPS M_ggdp_h R_PSY M_phyto_h R_PDS1 M_phytfl_h R_PDS2 M_zcaro_h R_ZDS M_norsp_h R_NOR M_lyc_h R_LCYD M_dcaro_h R_LCYA M_acaro_h/0.00017840538
R_ACAROtu M_acaro_u R_CHYA2 M_h2o_u R_PSIIred M_pqh2_u R_CBFC M_h_u R_BCAROH M_bcrptxan_u R_BCRPTXANH M_nadp_u R_NADPtu M_nadp_h R_PGDHh M_ru5p_D_h R_PRUK M_rb15bp_h R_RBPCh M_3pg_h R_PGKh M_13dpg_h R_GAPDH_LPAREN_nadp_RPAREN_hi M_g3p_h R_TPIh M_dhap_h R_FBA3hi M_s17bp_h R_SBP M_s7p_h R_TAh M_e4p_h R_DPHS M_2dda7p_h R_DHQS M_3dhq_h R_DQDH M_3dhsk_h R_SKDH M_skm_h R_SKK M_skm5p_h R_PSCIT M_3psme_h R_CHRS M_chor_h R_CHRM M_pphn_h R_PPOR M_34hpp_h R_TYRTAh M_akg_h R_BCTA_LPAREN_val_RPAREN_h M_glu_L_h R_ASPATh M_asp_L_h R_ASPK M_4pasp_h R_ASADH M_aspsa_h R_HSDH M_hom_L_h R_HSK M_phom_h R_CYSTS M_cyst_L_h R_CBL M_pyr_h R_DXS M_dxyl5p_h R_DXRI M_2me4p_h R_CMS M_4c2me_h R_CMK M_pcdme_h R_MCS M_2mecdp_h R_HDS M_h2mb4p_h R_IDS1 M_ipdp_h R_FPPSh M_frdp_h R_GGPS M_ggdp_h R_PSY M_phyto_h R_PDS1 M_phytfl_h R_PDS2 M_zcaro_h R_ZDS M_norsp_h R_NOR M_lyc_h R_LCYD M_dcaro_h R_LCYA M_acaro_h/0.00017840538
R_ACAROtu M_acaro_u R_CHYA2 M_h2o_u R_PSIIred M_pqh2_u R_CBFC M_h_u R_BCAROH M_bcrptxan_u R_BCRPTXANH M_nadp_u R_NADPtu M_nadp_h R_PGDHh M_ru5p_D_h R_PRUK M_rb15bp_h R_RBPCh M_3pg_h R_PGKh M_13dpg_h R_GAPDH_LPAREN_nadp_RPAREN_hi M_g3p_h R_TPIh M_dhap_h R_FBA3hi M_s17bp_h R_SBP M_s7p_h R_TAh M_e4p_h R_DPHS M_2dda7p_h R_DHQS M_3dhq_h R_DQDH M_3dhsk_h R_SKDH M_skm_h R_SKK M_skm5p_h R_PSCIT M_3psme_h R_CHRS M_chor_h R_ATNS_LPAREN_nh4_RPAREN_ M_pyr_h R_DXS M_dxyl5p_h R_DXRI M_2me4p_h R_CMS M_4c2me_h R_CMK M_pcdme_h R_MCS M_2mecdp_h R_HDS M_h2mb4p_h R_IDS2 M_dmpp_h R_GPPSh M_grdp_h R_FPPSh M_frdp_h R_GGPS M_ggdp_h R_PSY M_phyto_h R_PDS1 M_phytfl_h R_PDS2 M_zcaro_h R_ZDS M_norsp_h R_NOR M_lyc_h R_LCYD M_dcaro_h R_LCYA M_acaro_h/0.00017840538
R_ACAROtu M_acaro_u R_CHYA2 M_h2o_u R_PSIIred M_pqh2_u R_CBFC M_h_u R_BCAROH M_bcrptxan_u R_BCRPTXANH M_nadp_u R_NADPtu M_nadp_h R_PGDHh M_ru5p_D_h R_PRUK M_rb15bp_h R_RBPCh M_3pg_h R_PGKh M_13dpg_h R_GAPDH_LPAREN_nadp_RPAREN_hi M_g3p_h R_TPIh M_dhap_h R_FBA3hi M_s17bp_h R_SBP M_s7p_h R_TAh M_e4p_h R_DPHS M_2dda7p_h R_DHQS M_3dhq_h R_DQDH M_3dhsk_h R_SKDH M_skm_h R_SKK M_skm5p_h R_PSCIT M_3psme_h R_CHRS M_chor_h R_ATNS_LPAREN_nh4_RPAREN_ M_pyr_h R_DXS M_dxyl5p_h R_DXRI M_2me4p_h R_CMS M_4c2me_h R_CMK M_pcdme_h R_MCS M_2mecdp_h R_HDS M_h2mb4p_h R_IDS1 M_ipdp_h R_GPPSh M_grdp_h R_FPPSh M_frdp_h R_GGPS M_ggdp_h R_PSY M_phyto_h R_PDS1 M_phytfl_h R_PDS2 M_zcaro_h R_ZDS M_norsp_h R_NOR M_lyc_h R_LCYD M_dcaro_h R_LCYA M_acaro_h/0.00017840538
R_ACAROtu M_acaro_u R_CHYA2 M_h2o_u R_PSIIred M_pqh2_u R_CBFC M_h_u R_BCAROH M_bcrptxan_u R_BCRPTXANH M_nadp_u R_NADPtu M_nadp_h R_PGDHh M_ru5p_D_h R_PRUK M_rb15bp_h R_RBPCh M_3pg_h R_PGKh M_13dpg_h R_GAPDH_LPAREN_nadp_RPAREN_hi M_g3p_h R_TPIh M_dhap_h R_FBA3hi M_s17bp_h R_SBP M_s7p_h R_TAh M_e4p_h R_DPHS M_2dda7p_h R_DHQS M_3dhq_h R_DQDH M_3dhsk_h R_SKDH M_skm_h R_SKK M_skm5p_h R_PSCIT M_3psme_h R_CHRS M_chor_h R_ATNS_LPAREN_nh4_RPAREN_ M_pyr_h R_DXS M_dxyl5p_h R_DXRI M_2me4p_h R_CMS M_4c2me_h R_CMK M_pcdme_h R_MCS M_2mecdp_h R_HDS M_h2mb4p_h R_IDS1 M_ipdp_h R_GGPS M_ggdp_h R_PSY M_phyto_h R_PDS1 M_phytfl_h R_PDS2 M_zcaro_h R_ZDS M_norsp_h R_NOR M_lyc_h R_LCYD M_dcaro_h R_LCYA M_acaro_h/0.00017840538
R_ACAROtu M_acaro_u R_CHYA2 M_h2o_u R_PSIIred M_pqh2_u R_CBFC M_h_u R_BCAROH M_bcrptxan_u R_BCRPTXANH M_nadp_u R_NADPtu M_nadp_h R_PGDHh M_ru5p_D_h R_PRUK M_rb15bp_h R_RBPCh M_3pg_h R_PGKh M_13dpg_h R_GAPDH_LPAREN_nadp_RPAREN_hi M_g3p_h R_TPIh M_dhap_h R_FBA3hi M_s17bp_h R_SBP M_s7p_h R_TAh M_e4p_h R_DPHS M_2dda7p_h R_DHQS M_3dhq_h R_DQDH M_3dhsk_h R_SKDH M_skm_h R_SKK M_skm5p_h R_PSCIT M_3psme_h R_CHRS M_chor_h R_ATNS_LPAREN_nh4_RPAREN_ M_pyr_h R_DXS M_dxyl5p_h R_DXRI M_2me4p_h R_CMS M_4c2me_h R_CMK M_pcdme_h R_MCS M_2mecdp_h R_HDS M_h2mb4p_h R_IDS1 M_ipdp_h R_FPPSh M_frdp_h R_GGPS M_ggdp_h R_PSY M_phyto_h R_PDS1 M_phytfl_h R_PDS2 M_zcaro_h R_ZDS M_norsp_h R_NOR M_lyc_h R_LCYD M_dcaro_h R_LCYA M_acaro_h/0.00017840538
R_ACAROtu M_acaro_u R_CHYA2 M_h2o_u R_PSIIred M_pqh2_u R_CBFC M_h_u R_BCAROH M_bcrptxan_u R_BCRPTXANH M_nadp_u R_NADPtu M_nadp_h R_PGDHh M_ru5p_D_h R_PRUK M_rb15bp_h R_RBPCh M_3pg_h R_PGKh M_13dpg_h R_GAPDH_LPAREN_nadp_RPAREN_hi M_g3p_h R_TKT2h M_e4p_h R_DPHS M_2dda7p_h R_DHQS M_3dhq_h R_DQDH M_3dhsk_h R_SKDH M_skm_h R_SKK M_skm5p_h R_PSCIT M_3psme_h R_CHRS M_chor_h R_CHRM M_pphn_h R_PPOR M_34hpp_h R_TYRTAh M_akg_h R_GLUS_LPAREN_ferr_RPAREN_ M_glu_L_h R_ASPATh M_asp_L_h R_ASPK M_4pasp_h R_ASADH M_aspsa_h R_HSDH M_hom_L_h R_HSK M_phom_h R_CYSTS M_cyst_L_h R_CBL M_pyr_h R_DXS M_dxyl5p_h R_DXRI M_2me4p_h R_CMS M_4c2me_h R_CMK M_pcdme_h R_MCS M_2mecdp_h R_HDS M_h2mb4p_h R_IDS2 M_dmpp_h R_GPPSh M_grdp_h R_FPPSh M_frdp_h R_GGPS M_ggdp_h R_PSY M_phyto_h R_PDS1 M_phytfl_h R_PDS2 M_zcaro_h R_ZDS M_norsp_h R_NOR M_lyc_h R_LCYD M_dcaro_h R_LCYA M_acaro_h/0.00017840538
R_ACAROtu M_acaro_u R_CHYA2 M_h2o_u R_PSIIred M_pqh2_u R_CBFC M_h_u R_BCAROH M_bcrptxan_u R_BCRPTXANH M_nadp_u R_NADPtu M_nadp_h R_PGDHh M_ru5p_D_h R_PRUK M_rb15bp_h R_RBPCh M_3pg_h R_PGKh M_13dpg_h R_GAPDH_LPAREN_nadp_RPAREN_hi M_g3p_h R_TKT2h M_e4p_h R_DPHS M_2dda7p_h R_DHQS M_3dhq_h R_DQDH M_3dhsk_h R_SKDH M_skm_h R_SKK M_skm5p_h R_PSCIT M_3psme_h R_CHRS M_chor_h R_CHRM M_pphn_h R_PPOR M_34hpp_h R_TYRTAh M_akg_h R_GLUS_LPAREN_ferr_RPAREN_ M_glu_L_h R_ASPATh M_asp_L_h R_ASPK M_4pasp_h R_ASADH M_aspsa_h R_HSDH M_hom_L_h R_HSK M_phom_h R_CYSTS M_cyst_L_h R_CBL M_pyr_h R_DXS M_dxyl5p_h R_DXRI M_2me4p_h R_CMS M_4c2me_h R_CMK M_pcdme_h R_MCS M_2mecdp_h R_HDS M_h2mb4p_h R_IDS1 M_ipdp_h R_GPPSh M_grdp_h R_FPPSh M_frdp_h R_GGPS M_ggdp_h R_PSY M_phyto_h R_PDS1 M_phytfl_h R_PDS2 M_zcaro_h R_ZDS M_norsp_h R_NOR M_lyc_h R_LCYD M_dcaro_h R_LCYA M_acaro_h/0.00017840538
R_ACAROtu M_acaro_u R_CHYA2 M_h2o_u R_PSIIred M_pqh2_u R_CBFC M_h_u R_BCAROH M_bcrptxan_u R_BCRPTXANH M_nadp_u R_NADPtu M_nadp_h R_PGDHh M_ru5p_D_h R_PRUK M_rb15bp_h R_RBPCh M_3pg_h R_PGKh M_13dpg_h R_GAPDH_LPAREN_nadp_RPAREN_hi M_g3p_h R_TKT2h M_e4p_h R_DPHS M_2dda7p_h R_DHQS M_3dhq_h R_DQDH M_3dhsk_h R_SKDH M_skm_h R_SKK M_skm5p_h R_PSCIT M_3psme_h R_CHRS M_chor_h R_CHRM M_pphn_h R_PPOR M_34hpp_h R_TYRTAh M_akg_h R_GLUS_LPAREN_ferr_RPAREN_ M_glu_L_h R_ASPATh M_asp_L_h R_ASPK M_4pasp_h R_ASADH M_aspsa_h R_HSDH M_hom_L_h R_HSK M_phom_h R_CYSTS M_cyst_L_h R_CBL M_pyr_h R_DXS M_dxyl5p_h R_DXRI M_2me4p_h R_CMS M_4c2me_h R_CMK M_pcdme_h R_MCS M_2mecdp_h R_HDS M_h2mb4p_h R_IDS1 M_ipdp_h R_GGPS M_ggdp_h R_PSY M_phyto_h R_PDS1 M_phytfl_h R_PDS2 M_zcaro_h R_ZDS M_norsp_h R_NOR M_lyc_h R_LCYD M_dcaro_h R_LCYA M_acaro_h/0.00017840538
R_ACAROtu M_acaro_u R_CHYA2 M_h2o_u R_PSIIred M_pqh2_u R_CBFC M_h_u R_BCAROH M_bcrptxan_u R_BCRPTXANH M_nadp_u R_NADPtu M_nadp_h R_PGDHh M_ru5p_D_h R_PRUK M_rb15bp_h R_RBPCh M_3pg_h R_PGKh M_13dpg_h R_GAPDH_LPAREN_nadp_RPAREN_hi M_g3p_h R_TKT2h M_e4p_h R_DPHS M_2dda7p_h R_DHQS M_3dhq_h R_DQDH M_3dhsk_h R_SKDH M_skm_h R_SKK M_skm5p_h R_PSCIT M_3psme_h R_CHRS M_chor_h R_CHRM M_pphn_h R_PPOR M_34hpp_h R_TYRTAh M_akg_h R_GLUS_LPAREN_ferr_RPAREN_ M_glu_L_h R_ASPATh M_asp_L_h R_ASPK M_4pasp_h R_ASADH M_aspsa_h R_HSDH M_hom_L_h R_HSK M_phom_h R_CYSTS M_cyst_L_h R_CBL M_pyr_h R_DXS M_dxyl5p_h R_DXRI M_2me4p_h R_CMS M_4c2me_h R_CMK M_pcdme_h R_MCS M_2mecdp_h R_HDS M_h2mb4p_h R_IDS1 M_ipdp_h R_FPPSh M_frdp_h R_GGPS M_ggdp_h R_PSY M_phyto_h R_PDS1 M_phytfl_h R_PDS2 M_zcaro_h R_ZDS M_norsp_h R_NOR M_lyc_h R_LCYD M_dcaro_h R_LCYA M_acaro_h/0.00017840538
R_ACAROtu M_acaro_u R_CHYA2 M_h2o_u R_PSIIred M_pqh2_u R_CBFC M_h_u R_BCAROH M_bcrptxan_u R_BCRPTXANH M_nadp_u R_NADPtu M_nadp_h R_PGDHh M_ru5p_D_h R_PRUK M_rb15bp_h R_RBPCh M_3pg_h R_PGKh M_13dpg_h R_GAPDH_LPAREN_nadp_RPAREN_hi M_g3p_h R_TKT2h M_e4p_h R_DPHS M_2dda7p_h R_DHQS M_3dhq_h R_DQDH M_3dhsk_h R_SKDH M_skm_h R_SKK M_skm5p_h R_PSCIT M_3psme_h R_CHRS M_chor_h R_CHRM M_pphn_h R_PPOR M_34hpp_h R_TYRTAh M_akg_h R_BCTA_LPAREN_val_RPAREN_h M_glu_L_h R_ASPATh M_asp_L_h R_ASPK M_4pasp_h R_ASADH M_aspsa_h R_HSDH M_hom_L_h R_HSK M_phom_h R_CYSTS M_cyst_L_h R_CBL M_pyr_h R_DXS M_dxyl5p_h R_DXRI M_2me4p_h R_CMS M_4c2me_h R_CMK M_pcdme_h R_MCS M_2mecdp_h R_HDS M_h2mb4p_h R_IDS2 M_dmpp_h R_GPPSh M_grdp_h R_FPPSh M_frdp_h R_GGPS M_ggdp_h R_PSY M_phyto_h R_PDS1 M_phytfl_h R_PDS2 M_zcaro_h R_ZDS M_norsp_h R_NOR M_lyc_h R_LCYD M_dcaro_h R_LCYA M_acaro_h/0.00017840538
R_ACAROtu M_acaro_u R_CHYA2 M_h2o_u R_PSIIred M_pqh2_u R_CBFC M_h_u R_BCAROH M_bcrptxan_u R_BCRPTXANH M_nadp_u R_NADPtu M_nadp_h R_PGDHh M_ru5p_D_h R_PRUK M_rb15bp_h R_RBPCh M_3pg_h R_PGKh M_13dpg_h R_GAPDH_LPAREN_nadp_RPAREN_hi M_g3p_h R_TKT2h M_e4p_h R_DPHS M_2dda7p_h R_DHQS M_3dhq_h R_DQDH M_3dhsk_h R_SKDH M_skm_h R_SKK M_skm5p_h R_PSCIT M_3psme_h R_CHRS M_chor_h R_CHRM M_pphn_h R_PPOR M_34hpp_h R_TYRTAh M_akg_h R_BCTA_LPAREN_val_RPAREN_h M_glu_L_h R_ASPATh M_asp_L_h R_ASPK M_4pasp_h R_ASADH M_aspsa_h R_HSDH M_hom_L_h R_HSK M_phom_h R_CYSTS M_cyst_L_h R_CBL M_pyr_h R_DXS M_dxyl5p_h R_DXRI M_2me4p_h R_CMS M_4c2me_h R_CMK M_pcdme_h R_MCS M_2mecdp_h R_HDS M_h2mb4p_h R_IDS1 M_ipdp_h R_GPPSh M_grdp_h R_FPPSh M_frdp_h R_GGPS M_ggdp_h R_PSY M_phyto_h R_PDS1 M_phytfl_h R_PDS2 M_zcaro_h R_ZDS M_norsp_h R_NOR M_lyc_h R_LCYD M_dcaro_h R_LCYA M_acaro_h/0.00017840538
R_ACAROtu M_acaro_u R_CHYA2 M_h2o_u R_PSIIred M_pqh2_u R_CBFC M_h_u R_BCAROH M_bcrptxan_u R_BCRPTXANH M_nadp_u R_NADPtu M_nadp_h R_PGDHh M_ru5p_D_h R_PRUK M_rb15bp_h R_RBPCh M_3pg_h R_PGKh M_13dpg_h R_GAPDH_LPAREN_nadp_RPAREN_hi M_g3p_h R_TKT2h M_e4p_h R_DPHS M_2dda7p_h R_DHQS M_3dhq_h R_DQDH M_3dhsk_h R_SKDH M_skm_h R_SKK M_skm5p_h R_PSCIT M_3psme_h R_CHRS M_chor_h R_CHRM M_pphn_h R_PPOR M_34hpp_h R_TYRTAh M_akg_h R_BCTA_LPAREN_val_RPAREN_h M_glu_L_h R_ASPATh M_asp_L_h R_ASPK M_4pasp_h R_ASADH M_aspsa_h R_HSDH M_hom_L_h R_HSK M_phom_h R_CYSTS M_cyst_L_h R_CBL M_pyr_h R_DXS M_dxyl5p_h R_DXRI M_2me4p_h R_CMS M_4c2me_h R_CMK M_pcdme_h R_MCS M_2mecdp_h R_HDS M_h2mb4p_h R_IDS1 M_ipdp_h R_GGPS M_ggdp_h R_PSY M_phyto_h R_PDS1 M_phytfl_h R_PDS2 M_zcaro_h R_ZDS M_norsp_h R_NOR M_lyc_h R_LCYD M_dcaro_h R_LCYA M_acaro_h/0.00017840538
R_ACAROtu M_acaro_u R_CHYA2 M_h2o_u R_PSIIred M_pqh2_u R_CBFC M_h_u R_BCAROH M_bcrptxan_u R_BCRPTXANH M_nadp_u R_NADPtu M_nadp_h R_PGDHh M_ru5p_D_h R_PRUK M_rb15bp_h R_RBPCh M_3pg_h R_PGKh M_13dpg_h R_GAPDH_LPAREN_nadp_RPAREN_hi M_g3p_h R_TKT2h M_e4p_h R_DPHS M_2dda7p_h R_DHQS M_3dhq_h R_DQDH M_3dhsk_h R_SKDH M_skm_h R_SKK M_skm5p_h R_PSCIT M_3psme_h R_CHRS M_chor_h R_CHRM M_pphn_h R_PPOR M_34hpp_h R_TYRTAh M_akg_h R_BCTA_LPAREN_val_RPAREN_h M_glu_L_h R_ASPATh M_asp_L_h R_ASPK M_4pasp_h R_ASADH M_aspsa_h R_HSDH M_hom_L_h R_HSK M_phom_h R_CYSTS M_cyst_L_h R_CBL M_pyr_h R_DXS M_dxyl5p_h R_DXRI M_2me4p_h R_CMS M_4c2me_h R_CMK M_pcdme_h R_MCS M_2mecdp_h R_HDS M_h2mb4p_h R_IDS1 M_ipdp_h R_FPPSh M_frdp_h R_GGPS M_ggdp_h R_PSY M_phyto_h R_PDS1 M_phytfl_h R_PDS2 M_zcaro_h R_ZDS M_norsp_h R_NOR M_lyc_h R_LCYD M_dcaro_h R_LCYA M_acaro_h/0.00017840538
R_ACAROtu M_acaro_u R_CHYA2 M_h2o_u R_PSIIred M_pqh2_u R_CBFC M_h_u R_BCAROH M_bcrptxan_u R_BCRPTXANH M_nadp_u R_NADPtu M_nadp_h R_PGDHh M_ru5p_D_h R_PRUK M_rb15bp_h R_RBPCh M_3pg_h R_PGKh M_13dpg_h R_GAPDH_LPAREN_nadp_RPAREN_hi M_g3p_h R_TKT2h M_e4p_h R_DPHS M_2dda7p_h R_DHQS M_3dhq_h R_DQDH M_3dhsk_h R_SKDH M_skm_h R_SKK M_skm5p_h R_PSCIT M_3psme_h R_CHRS M_chor_h R_ATNS_LPAREN_nh4_RPAREN_ M_pyr_h R_DXS M_dxyl5p_h R_DXRI M_2me4p_h R_CMS M_4c2me_h R_CMK M_pcdme_h R_MCS M_2mecdp_h R_HDS M_h2mb4p_h R_IDS2 M_dmpp_h R_GPPSh M_grdp_h R_FPPSh M_frdp_h R_GGPS M_ggdp_h R_PSY M_phyto_h R_PDS1 M_phytfl_h R_PDS2 M_zcaro_h R_ZDS M_norsp_h R_NOR M_lyc_h R_LCYD M_dcaro_h R_LCYA M_acaro_h/0.00017840538
R_ACAROtu M_acaro_u R_CHYA2 M_h2o_u R_PSIIred M_pqh2_u R_CBFC M_h_u R_BCAROH M_bcrptxan_u R_BCRPTXANH M_nadp_u R_NADPtu M_nadp_h R_PGDHh M_ru5p_D_h R_PRUK M_rb15bp_h R_RBPCh M_3pg_h R_PGKh M_13dpg_h R_GAPDH_LPAREN_nadp_RPAREN_hi M_g3p_h R_TKT2h M_e4p_h R_DPHS M_2dda7p_h R_DHQS M_3dhq_h R_DQDH M_3dhsk_h R_SKDH M_skm_h R_SKK M_skm5p_h R_PSCIT M_3psme_h R_CHRS M_chor_h R_ATNS_LPAREN_nh4_RPAREN_ M_pyr_h R_DXS M_dxyl5p_h R_DXRI M_2me4p_h R_CMS M_4c2me_h R_CMK M_pcdme_h R_MCS M_2mecdp_h R_HDS M_h2mb4p_h R_IDS1 M_ipdp_h R_GPPSh M_grdp_h R_FPPSh M_frdp_h R_GGPS M_ggdp_h R_PSY M_phyto_h R_PDS1 M_phytfl_h R_PDS2 M_zcaro_h R_ZDS M_norsp_h R_NOR M_lyc_h R_LCYD M_dcaro_h R_LCYA M_acaro_h/0.00017840538
R_ACAROtu M_acaro_u R_CHYA2 M_h2o_u R_PSIIred M_pqh2_u R_CBFC M_h_u R_BCAROH M_bcrptxan_u R_BCRPTXANH M_nadp_u R_NADPtu M_nadp_h R_PGDHh M_ru5p_D_h R_PRUK M_rb15bp_h R_RBPCh M_3pg_h R_PGKh M_13dpg_h R_GAPDH_LPAREN_nadp_RPAREN_hi M_g3p_h R_TKT2h M_e4p_h R_DPHS M_2dda7p_h R_DHQS M_3dhq_h R_DQDH M_3dhsk_h R_SKDH M_skm_h R_SKK M_skm5p_h R_PSCIT M_3psme_h R_CHRS M_chor_h R_ATNS_LPAREN_nh4_RPAREN_ M_pyr_h R_DXS M_dxyl5p_h R_DXRI M_2me4p_h R_CMS M_4c2me_h R_CMK M_pcdme_h R_MCS M_2mecdp_h R_HDS M_h2mb4p_h R_IDS1 M_ipdp_h R_GGPS M_ggdp_h R_PSY M_phyto_h R_PDS1 M_phytfl_h R_PDS2 M_zcaro_h R_ZDS M_norsp_h R_NOR M_lyc_h R_LCYD M_dcaro_h R_LCYA M_acaro_h/0.00017840538
R_ACAROtu M_acaro_u R_CHYA2 M_h2o_u R_PSIIred M_pqh2_u R_CBFC M_h_u R_BCAROH M_bcrptxan_u R_BCRPTXANH M_nadp_u R_NADPtu M_nadp_h R_PGDHh M_ru5p_D_h R_PRUK M_rb15bp_h R_RBPCh M_3pg_h R_PGKh M_13dpg_h R_GAPDH_LPAREN_nadp_RPAREN_hi M_g3p_h R_TKT2h M_e4p_h R_DPHS M_2dda7p_h R_DHQS M_3dhq_h R_DQDH M_3dhsk_h R_SKDH M_skm_h R_SKK M_skm5p_h R_PSCIT M_3psme_h R_CHRS M_chor_h R_ATNS_LPAREN_nh4_RPAREN_ M_pyr_h R_DXS M_dxyl5p_h R_DXRI M_2me4p_h R_CMS M_4c2me_h R_CMK M_pcdme_h R_MCS M_2mecdp_h R_HDS M_h2mb4p_h R_IDS1 M_ipdp_h R_FPPSh M_frdp_h R_GGPS M_ggdp_h R_PSY M_phyto_h R_PDS1 M_phytfl_h R_PDS2 M_zcaro_h R_ZDS M_norsp_h R_NOR M_lyc_h R_LCYD M_dcaro_h R_LCYA M_acaro_h/0.00017840538
R_ACAROtu M_acaro_u R_CHYA2 M_h2o_u R_PSIIred M_pqh2_u R_CBFC M_h_u R_BCAROH M_bcrptxan_u R_BCRPTXANH M_nadp_u R_NADPtu M_nadp_h R_PGDHh M_ru5p_D_h R_PRUK M_rb15bp_h R_RBPCh M_3pg_h R_PGKh M_13dpg_h R_GAPDH_LPAREN_nadp_RPAREN_hi M_g3p_h R_TAh M_f6p_B_h R_TKT2h M_e4p_h R_DPHS M_2dda7p_h R_DHQS M_3dhq_h R_DQDH M_3dhsk_h R_SKDH M_skm_h R_SKK M_skm5p_h R_PSCIT M_3psme_h R_CHRS M_chor_h R_CHRM M_pphn_h R_PPOR M_34hpp_h R_TYRTAh M_akg_h R_GLUS_LPAREN_ferr_RPAREN_ M_glu_L_h R_ASPATh M_asp_L_h R_ASPK M_4pasp_h R_ASADH M_aspsa_h R_HSDH M_hom_L_h R_HSK M_phom_h R_CYSTS M_cyst_L_h R_CBL M_pyr_h R_DXS M_dxyl5p_h R_DXRI M_2me4p_h R_CMS M_4c2me_h R_CMK M_pcdme_h R_MCS M_2mecdp_h R_HDS M_h2mb4p_h R_IDS2 M_dmpp_h R_GPPSh M_grdp_h R_FPPSh M_frdp_h R_GGPS M_ggdp_h R_PSY M_phyto_h R_PDS1 M_phytfl_h R_PDS2 M_zcaro_h R_ZDS M_norsp_h R_NOR M_lyc_h R_LCYD M_dcaro_h R_LCYA M_acaro_h/0.00017840538
R_ACAROtu M_acaro_u R_CHYA2 M_h2o_u R_PSIIred M_pqh2_u R_CBFC M_h_u R_BCAROH M_bcrptxan_u R_BCRPTXANH M_nadp_u R_NADPtu M_nadp_h R_PGDHh M_ru5p_D_h R_PRUK M_rb15bp_h R_RBPCh M_3pg_h R_PGKh M_13dpg_h R_GAPDH_LPAREN_nadp_RPAREN_hi M_g3p_h R_TAh M_f6p_B_h R_TKT2h M_e4p_h R_DPHS M_2dda7p_h R_DHQS M_3dhq_h R_DQDH M_3dhsk_h R_SKDH M_skm_h R_SKK M_skm5p_h R_PSCIT M_3psme_h R_CHRS M_chor_h R_CHRM M_pphn_h R_PPOR M_34hpp_h R_TYRTAh M_akg_h R_GLUS_LPAREN_ferr_RPAREN_ M_glu_L_h R_ASPATh M_asp_L_h R_ASPK M_4pasp_h R_ASADH M_aspsa_h R_HSDH M_hom_L_h R_HSK M_phom_h R_CYSTS M_cyst_L_h R_CBL M_pyr_h R_DXS M_dxyl5p_h R_DXRI M_2me4p_h R_CMS M_4c2me_h R_CMK M_pcdme_h R_MCS M_2mecdp_h R_HDS M_h2mb4p_h R_IDS1 M_ipdp_h R_GPPSh M_grdp_h R_FPPSh M_frdp_h R_GGPS M_ggdp_h R_PSY M_phyto_h R_PDS1 M_phytfl_h R_PDS2 M_zcaro_h R_ZDS M_norsp_h R_NOR M_lyc_h R_LCYD M_dcaro_h R_LCYA M_acaro_h/0.00017840538
R_ACAROtu M_acaro_u R_CHYA2 M_h2o_u R_PSIIred M_pqh2_u R_CBFC M_h_u R_BCAROH M_bcrptxan_u R_BCRPTXANH M_nadp_u R_NADPtu M_nadp_h R_PGDHh M_ru5p_D_h R_PRUK M_rb15bp_h R_RBPCh M_3pg_h R_PGKh M_13dpg_h R_GAPDH_LPAREN_nadp_RPAREN_hi M_g3p_h R_TAh M_f6p_B_h R_TKT2h M_e4p_h R_DPHS M_2dda7p_h R_DHQS M_3dhq_h R_DQDH M_3dhsk_h R_SKDH M_skm_h R_SKK M_skm5p_h R_PSCIT M_3psme_h R_CHRS M_chor_h R_CHRM M_pphn_h R_PPOR M_34hpp_h R_TYRTAh M_akg_h R_GLUS_LPAREN_ferr_RPAREN_ M_glu_L_h R_ASPATh M_asp_L_h R_ASPK M_4pasp_h R_ASADH M_aspsa_h R_HSDH M_hom_L_h R_HSK M_phom_h R_CYSTS M_cyst_L_h R_CBL M_pyr_h R_DXS M_dxyl5p_h R_DXRI M_2me4p_h R_CMS M_4c2me_h R_CMK M_pcdme_h R_MCS M_2mecdp_h R_HDS M_h2mb4p_h R_IDS1 M_ipdp_h R_GGPS M_ggdp_h R_PSY M_phyto_h R_PDS1 M_phytfl_h R_PDS2 M_zcaro_h R_ZDS M_norsp_h R_NOR M_lyc_h R_LCYD M_dcaro_h R_LCYA M_acaro_h/0.00017840538
R_ACAROtu M_acaro_u R_CHYA2 M_h2o_u R_PSIIred M_pqh2_u R_CBFC M_h_u R_BCAROH M_bcrptxan_u R_BCRPTXANH M_nadp_u R_NADPtu M_nadp_h R_PGDHh M_ru5p_D_h R_PRUK M_rb15bp_h R_RBPCh M_3pg_h R_PGKh M_13dpg_h R_GAPDH_LPAREN_nadp_RPAREN_hi M_g3p_h R_TAh M_f6p_B_h R_TKT2h M_e4p_h R_DPHS M_2dda7p_h R_DHQS M_3dhq_h R_DQDH M_3dhsk_h R_SKDH M_skm_h R_SKK M_skm5p_h R_PSCIT M_3psme_h R_CHRS M_chor_h R_CHRM M_pphn_h R_PPOR M_34hpp_h R_TYRTAh M_akg_h R_GLUS_LPAREN_ferr_RPAREN_ M_glu_L_h R_ASPATh M_asp_L_h R_ASPK M_4pasp_h R_ASADH M_aspsa_h R_HSDH M_hom_L_h R_HSK M_phom_h R_CYSTS M_cyst_L_h R_CBL M_pyr_h R_DXS M_dxyl5p_h R_DXRI M_2me4p_h R_CMS M_4c2me_h R_CMK M_pcdme_h R_MCS M_2mecdp_h R_HDS M_h2mb4p_h R_IDS1 M_ipdp_h R_FPPSh M_frdp_h R_GGPS M_ggdp_h R_PSY M_phyto_h R_PDS1 M_phytfl_h R_PDS2 M_zcaro_h R_ZDS M_norsp_h R_NOR M_lyc_h R_LCYD M_dcaro_h R_LCYA M_acaro_h/0.00017840538
R_ACAROtu M_acaro_u R_CHYA2 M_h2o_u R_PSIIred M_pqh2_u R_CBFC M_h_u R_BCAROH M_bcrptxan_u R_BCRPTXANH M_nadp_u R_NADPtu M_nadp_h R_PGDHh M_ru5p_D_h R_PRUK M_rb15bp_h R_RBPCh M_3pg_h R_PGKh M_13dpg_h R_GAPDH_LPAREN_nadp_RPAREN_hi M_g3p_h R_TAh M_f6p_B_h R_TKT2h M_e4p_h R_DPHS M_2dda7p_h R_DHQS M_3dhq_h R_DQDH M_3dhsk_h R_SKDH M_skm_h R_SKK M_skm5p_h R_PSCIT M_3psme_h R_CHRS M_chor_h R_CHRM M_pphn_h R_PPOR M_34hpp_h R_TYRTAh M_akg_h R_BCTA_LPAREN_val_RPAREN_h M_glu_L_h R_ASPATh M_asp_L_h R_ASPK M_4pasp_h R_ASADH M_aspsa_h R_HSDH M_hom_L_h R_HSK M_phom_h R_CYSTS M_cyst_L_h R_CBL M_pyr_h R_DXS M_dxyl5p_h R_DXRI M_2me4p_h R_CMS M_4c2me_h R_CMK M_pcdme_h R_MCS M_2mecdp_h R_HDS M_h2mb4p_h R_IDS2 M_dmpp_h R_GPPSh M_grdp_h R_FPPSh M_frdp_h R_GGPS M_ggdp_h R_PSY M_phyto_h R_PDS1 M_phytfl_h R_PDS2 M_zcaro_h R_ZDS M_norsp_h R_NOR M_lyc_h R_LCYD M_dcaro_h R_LCYA M_acaro_h/0.00017840538
R_ACAROtu M_acaro_u R_CHYA2 M_h2o_u R_PSIIred M_pqh2_u R_CBFC M_h_u R_BCAROH M_bcrptxan_u R_BCRPTXANH M_nadp_u R_NADPtu M_nadp_h R_PGDHh M_ru5p_D_h R_PRUK M_rb15bp_h R_RBPCh M_3pg_h R_PGKh M_13dpg_h R_GAPDH_LPAREN_nadp_RPAREN_hi M_g3p_h R_TAh M_f6p_B_h R_TKT2h M_e4p_h R_DPHS M_2dda7p_h R_DHQS M_3dhq_h R_DQDH M_3dhsk_h R_SKDH M_skm_h R_SKK M_skm5p_h R_PSCIT M_3psme_h R_CHRS M_chor_h R_CHRM M_pphn_h R_PPOR M_34hpp_h R_TYRTAh M_akg_h R_BCTA_LPAREN_val_RPAREN_h M_glu_L_h R_ASPATh M_asp_L_h R_ASPK M_4pasp_h R_ASADH M_aspsa_h R_HSDH M_hom_L_h R_HSK M_phom_h R_CYSTS M_cyst_L_h R_CBL M_pyr_h R_DXS M_dxyl5p_h R_DXRI M_2me4p_h R_CMS M_4c2me_h R_CMK M_pcdme_h R_MCS M_2mecdp_h R_HDS M_h2mb4p_h R_IDS1 M_ipdp_h R_GPPSh M_grdp_h R_FPPSh M_frdp_h R_GGPS M_ggdp_h R_PSY M_phyto_h R_PDS1 M_phytfl_h R_PDS2 M_zcaro_h R_ZDS M_norsp_h R_NOR M_lyc_h R_LCYD M_dcaro_h R_LCYA M_acaro_h/0.00017840538
R_ACAROtu M_acaro_u R_CHYA2 M_h2o_u R_PSIIred M_pqh2_u R_CBFC M_h_u R_BCAROH M_bcrptxan_u R_BCRPTXANH M_nadp_u R_NADPtu M_nadp_h R_PGDHh M_ru5p_D_h R_PRUK M_rb15bp_h R_RBPCh M_3pg_h R_PGKh M_13dpg_h R_GAPDH_LPAREN_nadp_RPAREN_hi M_g3p_h R_TAh M_f6p_B_h R_TKT2h M_e4p_h R_DPHS M_2dda7p_h R_DHQS M_3dhq_h R_DQDH M_3dhsk_h R_SKDH M_skm_h R_SKK M_skm5p_h R_PSCIT M_3psme_h R_CHRS M_chor_h R_CHRM M_pphn_h R_PPOR M_34hpp_h R_TYRTAh M_akg_h R_BCTA_LPAREN_val_RPAREN_h M_glu_L_h R_ASPATh M_asp_L_h R_ASPK M_4pasp_h R_ASADH M_aspsa_h R_HSDH M_hom_L_h R_HSK M_phom_h R_CYSTS M_cyst_L_h R_CBL M_pyr_h R_DXS M_dxyl5p_h R_DXRI M_2me4p_h R_CMS M_4c2me_h R_CMK M_pcdme_h R_MCS M_2mecdp_h R_HDS M_h2mb4p_h R_IDS1 M_ipdp_h R_GGPS M_ggdp_h R_PSY M_phyto_h R_PDS1 M_phytfl_h R_PDS2 M_zcaro_h R_ZDS M_norsp_h R_NOR M_lyc_h R_LCYD M_dcaro_h R_LCYA M_acaro_h/0.00017840538
R_ACAROtu M_acaro_u R_CHYA2 M_h2o_u R_PSIIred M_pqh2_u R_CBFC M_h_u R_BCAROH M_bcrptxan_u R_BCRPTXANH M_nadp_u R_NADPtu M_nadp_h R_PGDHh M_ru5p_D_h R_PRUK M_rb15bp_h R_RBPCh M_3pg_h R_PGKh M_13dpg_h R_GAPDH_LPAREN_nadp_RPAREN_hi M_g3p_h R_TAh M_f6p_B_h R_TKT2h M_e4p_h R_DPHS M_2dda7p_h R_DHQS M_3dhq_h R_DQDH M_3dhsk_h R_SKDH M_skm_h R_SKK M_skm5p_h R_PSCIT M_3psme_h R_CHRS M_chor_h R_CHRM M_pphn_h R_PPOR M_34hpp_h R_TYRTAh M_akg_h R_BCTA_LPAREN_val_RPAREN_h M_glu_L_h R_ASPATh M_asp_L_h R_ASPK M_4pasp_h R_ASADH M_aspsa_h R_HSDH M_hom_L_h R_HSK M_phom_h R_CYSTS M_cyst_L_h R_CBL M_pyr_h R_DXS M_dxyl5p_h R_DXRI M_2me4p_h R_CMS M_4c2me_h R_CMK M_pcdme_h R_MCS M_2mecdp_h R_HDS M_h2mb4p_h R_IDS1 M_ipdp_h R_FPPSh M_frdp_h R_GGPS M_ggdp_h R_PSY M_phyto_h R_PDS1 M_phytfl_h R_PDS2 M_zcaro_h R_ZDS M_norsp_h R_NOR M_lyc_h R_LCYD M_dcaro_h R_LCYA M_acaro_h/0.00017840538
R_ACAROtu M_acaro_u R_CHYA2 M_h2o_u R_PSIIred M_pqh2_u R_CBFC M_h_u R_BCAROH M_bcrptxan_u R_BCRPTXANH M_nadp_u R_NADPtu M_nadp_h R_PGDHh M_ru5p_D_h R_PRUK M_rb15bp_h R_RBPCh M_3pg_h R_PGKh M_13dpg_h R_GAPDH_LPAREN_nadp_RPAREN_hi M_g3p_h R_TAh M_f6p_B_h R_TKT2h M_e4p_h R_DPHS M_2dda7p_h R_DHQS M_3dhq_h R_DQDH M_3dhsk_h R_SKDH M_skm_h R_SKK M_skm5p_h R_PSCIT M_3psme_h R_CHRS M_chor_h R_ATNS_LPAREN_nh4_RPAREN_ M_pyr_h R_DXS M_dxyl5p_h R_DXRI M_2me4p_h R_CMS M_4c2me_h R_CMK M_pcdme_h R_MCS M_2mecdp_h R_HDS M_h2mb4p_h R_IDS2 M_dmpp_h R_GPPSh M_grdp_h R_FPPSh M_frdp_h R_GGPS M_ggdp_h R_PSY M_phyto_h R_PDS1 M_phytfl_h R_PDS2 M_zcaro_h R_ZDS M_norsp_h R_NOR M_lyc_h R_LCYD M_dcaro_h R_LCYA M_acaro_h/0.00017840538
R_ACAROtu M_acaro_u R_CHYA2 M_h2o_u R_PSIIred M_pqh2_u R_CBFC M_h_u R_BCAROH M_bcrptxan_u R_BCRPTXANH M_nadp_u R_NADPtu M_nadp_h R_PGDHh M_ru5p_D_h R_PRUK M_rb15bp_h R_RBPCh M_3pg_h R_PGKh M_13dpg_h R_GAPDH_LPAREN_nadp_RPAREN_hi M_g3p_h R_TAh M_f6p_B_h R_TKT2h M_e4p_h R_DPHS M_2dda7p_h R_DHQS M_3dhq_h R_DQDH M_3dhsk_h R_SKDH M_skm_h R_SKK M_skm5p_h R_PSCIT M_3psme_h R_CHRS M_chor_h R_ATNS_LPAREN_nh4_RPAREN_ M_pyr_h R_DXS M_dxyl5p_h R_DXRI M_2me4p_h R_CMS M_4c2me_h R_CMK M_pcdme_h R_MCS M_2mecdp_h R_HDS M_h2mb4p_h R_IDS1 M_ipdp_h R_GPPSh M_grdp_h R_FPPSh M_frdp_h R_GGPS M_ggdp_h R_PSY M_phyto_h R_PDS1 M_phytfl_h R_PDS2 M_zcaro_h R_ZDS M_norsp_h R_NOR M_lyc_h R_LCYD M_dcaro_h R_LCYA M_acaro_h/0.00017840538
R_ACAROtu M_acaro_u R_CHYA2 M_h2o_u R_PSIIred M_pqh2_u R_CBFC M_h_u R_BCAROH M_bcrptxan_u R_BCRPTXANH M_nadp_u R_NADPtu M_nadp_h R_PGDHh M_ru5p_D_h R_PRUK M_rb15bp_h R_RBPCh M_3pg_h R_PGKh M_13dpg_h R_GAPDH_LPAREN_nadp_RPAREN_hi M_g3p_h R_TAh M_f6p_B_h R_TKT2h M_e4p_h R_DPHS M_2dda7p_h R_DHQS M_3dhq_h R_DQDH M_3dhsk_h R_SKDH M_skm_h R_SKK M_skm5p_h R_PSCIT M_3psme_h R_CHRS M_chor_h R_ATNS_LPAREN_nh4_RPAREN_ M_pyr_h R_DXS M_dxyl5p_h R_DXRI M_2me4p_h R_CMS M_4c2me_h R_CMK M_pcdme_h R_MCS M_2mecdp_h R_HDS M_h2mb4p_h R_IDS1 M_ipdp_h R_GGPS M_ggdp_h R_PSY M_phyto_h R_PDS1 M_phytfl_h R_PDS2 M_zcaro_h R_ZDS M_norsp_h R_NOR M_lyc_h R_LCYD M_dcaro_h R_LCYA M_acaro_h/0.00017840538
R_ACAROtu M_acaro_u R_CHYA2 M_h2o_u R_PSIIred M_pqh2_u R_CBFC M_h_u R_BCAROH M_bcrptxan_u R_BCRPTXANH M_nadp_u R_NADPtu M_nadp_h R_PGDHh M_ru5p_D_h R_PRUK M_rb15bp_h R_RBPCh M_3pg_h R_PGKh M_13dpg_h R_GAPDH_LPAREN_nadp_RPAREN_hi M_g3p_h R_TAh M_f6p_B_h R_TKT2h M_e4p_h R_DPHS M_2dda7p_h R_DHQS M_3dhq_h R_DQDH M_3dhsk_h R_SKDH M_skm_h R_SKK M_skm5p_h R_PSCIT M_3psme_h R_CHRS M_chor_h R_ATNS_LPAREN_nh4_RPAREN_ M_pyr_h R_DXS M_dxyl5p_h R_DXRI M_2me4p_h R_CMS M_4c2me_h R_CMK M_pcdme_h R_MCS M_2mecdp_h R_HDS M_h2mb4p_h R_IDS1 M_ipdp_h R_FPPSh M_frdp_h R_GGPS M_ggdp_h R_PSY M_phyto_h R_PDS1 M_phytfl_h R_PDS2 M_zcaro_h R_ZDS M_norsp_h R_NOR M_lyc_h R_LCYD M_dcaro_h R_LCYA M_acaro_h/0.00017840538
R_ACAROtu M_acaro_u R_CHYA2 M_h2o_u R_PSIIred M_pqh2_u R_CBFC M_h_u R_BCAROH M_bcrptxan_u R_BCRPTXANH M_nadp_u R_NADPtu M_nadp_h R_PGDHh M_ru5p_D_h R_PRUK M_rb15bp_h R_RBPCh M_3pg_h R_PGKh M_13dpg_h R_GAPDH_LPAREN_nadp_RPAREN_hi M_g3p_h R_TAh M_e4p_h R_DPHS M_2dda7p_h R_DHQS M_3dhq_h R_DQDH M_3dhsk_h R_SKDH M_skm_h R_SKK M_skm5p_h R_PSCIT M_3psme_h R_CHRS M_chor_h R_CHRM M_pphn_h R_PPOR M_34hpp_h R_TYRTAh M_akg_h R_GLUS_LPAREN_ferr_RPAREN_ M_glu_L_h R_ASPATh M_asp_L_h R_ASPK M_4pasp_h R_ASADH M_aspsa_h R_HSDH M_hom_L_h R_HSK M_phom_h R_CYSTS M_cyst_L_h R_CBL M_pyr_h R_DXS M_dxyl5p_h R_DXRI M_2me4p_h R_CMS M_4c2me_h R_CMK M_pcdme_h R_MCS M_2mecdp_h R_HDS M_h2mb4p_h R_IDS2 M_dmpp_h R_GPPSh M_grdp_h R_FPPSh M_frdp_h R_GGPS M_ggdp_h R_PSY M_phyto_h R_PDS1 M_phytfl_h R_PDS2 M_zcaro_h R_ZDS M_norsp_h R_NOR M_lyc_h R_LCYD M_dcaro_h R_LCYA M_acaro_h/0.00017840538
R_ACAROtu M_acaro_u R_CHYA2 M_h2o_u R_PSIIred M_pqh2_u R_CBFC M_h_u R_BCAROH M_bcrptxan_u R_BCRPTXANH M_nadp_u R_NADPtu M_nadp_h R_PGDHh M_ru5p_D_h R_PRUK M_rb15bp_h R_RBPCh M_3pg_h R_PGKh M_13dpg_h R_GAPDH_LPAREN_nadp_RPAREN_hi M_g3p_h R_TAh M_e4p_h R_DPHS M_2dda7p_h R_DHQS M_3dhq_h R_DQDH M_3dhsk_h R_SKDH M_skm_h R_SKK M_skm5p_h R_PSCIT M_3psme_h R_CHRS M_chor_h R_CHRM M_pphn_h R_PPOR M_34hpp_h R_TYRTAh M_akg_h R_GLUS_LPAREN_ferr_RPAREN_ M_glu_L_h R_ASPATh M_asp_L_h R_ASPK M_4pasp_h R_ASADH M_aspsa_h R_HSDH M_hom_L_h R_HSK M_phom_h R_CYSTS M_cyst_L_h R_CBL M_pyr_h R_DXS M_dxyl5p_h R_DXRI M_2me4p_h R_CMS M_4c2me_h R_CMK M_pcdme_h R_MCS M_2mecdp_h R_HDS M_h2mb4p_h R_IDS1 M_ipdp_h R_GPPSh M_grdp_h R_FPPSh M_frdp_h R_GGPS M_ggdp_h R_PSY M_phyto_h R_PDS1 M_phytfl_h R_PDS2 M_zcaro_h R_ZDS M_norsp_h R_NOR M_lyc_h R_LCYD M_dcaro_h R_LCYA M_acaro_h/0.00017840538
R_ACAROtu M_acaro_u R_CHYA2 M_h2o_u R_PSIIred M_pqh2_u R_CBFC M_h_u R_BCAROH M_bcrptxan_u R_BCRPTXANH M_nadp_u R_NADPtu M_nadp_h R_PGDHh M_ru5p_D_h R_PRUK M_rb15bp_h R_RBPCh M_3pg_h R_PGKh M_13dpg_h R_GAPDH_LPAREN_nadp_RPAREN_hi M_g3p_h R_TAh M_e4p_h R_DPHS M_2dda7p_h R_DHQS M_3dhq_h R_DQDH M_3dhsk_h R_SKDH M_skm_h R_SKK M_skm5p_h R_PSCIT M_3psme_h R_CHRS M_chor_h R_CHRM M_pphn_h R_PPOR M_34hpp_h R_TYRTAh M_akg_h R_GLUS_LPAREN_ferr_RPAREN_ M_glu_L_h R_ASPATh M_asp_L_h R_ASPK M_4pasp_h R_ASADH M_aspsa_h R_HSDH M_hom_L_h R_HSK M_phom_h R_CYSTS M_cyst_L_h R_CBL M_pyr_h R_DXS M_dxyl5p_h R_DXRI M_2me4p_h R_CMS M_4c2me_h R_CMK M_pcdme_h R_MCS M_2mecdp_h R_HDS M_h2mb4p_h R_IDS1 M_ipdp_h R_GGPS M_ggdp_h R_PSY M_phyto_h R_PDS1 M_phytfl_h R_PDS2 M_zcaro_h R_ZDS M_norsp_h R_NOR M_lyc_h R_LCYD M_dcaro_h R_LCYA M_acaro_h/0.00017840538
R_ACAROtu M_acaro_u R_CHYA2 M_h2o_u R_PSIIred M_pqh2_u R_CBFC M_h_u R_BCAROH M_bcrptxan_u R_BCRPTXANH M_nadp_u R_NADPtu M_nadp_h R_PGDHh M_ru5p_D_h R_PRUK M_rb15bp_h R_RBPCh M_3pg_h R_PGKh M_13dpg_h R_GAPDH_LPAREN_nadp_RPAREN_hi M_g3p_h R_TAh M_e4p_h R_DPHS M_2dda7p_h R_DHQS M_3dhq_h R_DQDH M_3dhsk_h R_SKDH M_skm_h R_SKK M_skm5p_h R_PSCIT M_3psme_h R_CHRS M_chor_h R_CHRM M_pphn_h R_PPOR M_34hpp_h R_TYRTAh M_akg_h R_GLUS_LPAREN_ferr_RPAREN_ M_glu_L_h R_ASPATh M_asp_L_h R_ASPK M_4pasp_h R_ASADH M_aspsa_h R_HSDH M_hom_L_h R_HSK M_phom_h R_CYSTS M_cyst_L_h R_CBL M_pyr_h R_DXS M_dxyl5p_h R_DXRI M_2me4p_h R_CMS M_4c2me_h R_CMK M_pcdme_h R_MCS M_2mecdp_h R_HDS M_h2mb4p_h R_IDS1 M_ipdp_h R_FPPSh M_frdp_h R_GGPS M_ggdp_h R_PSY M_phyto_h R_PDS1 M_phytfl_h R_PDS2 M_zcaro_h R_ZDS M_norsp_h R_NOR M_lyc_h R_LCYD M_dcaro_h R_LCYA M_acaro_h/0.00017840538
R_ACAROtu M_acaro_u R_CHYA2 M_h2o_u R_PSIIred M_pqh2_u R_CBFC M_h_u R_BCAROH M_bcrptxan_u R_BCRPTXANH M_nadp_u R_NADPtu M_nadp_h R_PGDHh M_ru5p_D_h R_PRUK M_rb15bp_h R_RBPCh M_3pg_h R_PGKh M_13dpg_h R_GAPDH_LPAREN_nadp_RPAREN_hi M_g3p_h R_TAh M_e4p_h R_DPHS M_2dda7p_h R_DHQS M_3dhq_h R_DQDH M_3dhsk_h R_SKDH M_skm_h R_SKK M_skm5p_h R_PSCIT M_3psme_h R_CHRS M_chor_h R_CHRM M_pphn_h R_PPOR M_34hpp_h R_TYRTAh M_akg_h R_BCTA_LPAREN_val_RPAREN_h M_glu_L_h R_ASPATh M_asp_L_h R_ASPK M_4pasp_h R_ASADH M_aspsa_h R_HSDH M_hom_L_h R_HSK M_phom_h R_CYSTS M_cyst_L_h R_CBL M_pyr_h R_DXS M_dxyl5p_h R_DXRI M_2me4p_h R_CMS M_4c2me_h R_CMK M_pcdme_h R_MCS M_2mecdp_h R_HDS M_h2mb4p_h R_IDS2 M_dmpp_h R_GPPSh M_grdp_h R_FPPSh M_frdp_h R_GGPS M_ggdp_h R_PSY M_phyto_h R_PDS1 M_phytfl_h R_PDS2 M_zcaro_h R_ZDS M_norsp_h R_NOR M_lyc_h R_LCYD M_dcaro_h R_LCYA M_acaro_h/0.00017840538
R_ACAROtu M_acaro_u R_CHYA2 M_h2o_u R_PSIIred M_pqh2_u R_CBFC M_h_u R_BCAROH M_bcrptxan_u R_BCRPTXANH M_nadp_u R_NADPtu M_nadp_h R_PGDHh M_ru5p_D_h R_PRUK M_rb15bp_h R_RBPCh M_3pg_h R_PGKh M_13dpg_h R_GAPDH_LPAREN_nadp_RPAREN_hi M_g3p_h R_TAh M_e4p_h R_DPHS M_2dda7p_h R_DHQS M_3dhq_h R_DQDH M_3dhsk_h R_SKDH M_skm_h R_SKK M_skm5p_h R_PSCIT M_3psme_h R_CHRS M_chor_h R_CHRM M_pphn_h R_PPOR M_34hpp_h R_TYRTAh M_akg_h R_BCTA_LPAREN_val_RPAREN_h M_glu_L_h R_ASPATh M_asp_L_h R_ASPK M_4pasp_h R_ASADH M_aspsa_h R_HSDH M_hom_L_h R_HSK M_phom_h R_CYSTS M_cyst_L_h R_CBL M_pyr_h R_DXS M_dxyl5p_h R_DXRI M_2me4p_h R_CMS M_4c2me_h R_CMK M_pcdme_h R_MCS M_2mecdp_h R_HDS M_h2mb4p_h R_IDS1 M_ipdp_h R_GPPSh M_grdp_h R_FPPSh M_frdp_h R_GGPS M_ggdp_h R_PSY M_phyto_h R_PDS1 M_phytfl_h R_PDS2 M_zcaro_h R_ZDS M_norsp_h R_NOR M_lyc_h R_LCYD M_dcaro_h R_LCYA M_acaro_h/0.00017840538
R_ACAROtu M_acaro_u R_CHYA2 M_h2o_u R_PSIIred M_pqh2_u R_CBFC M_h_u R_BCAROH M_bcrptxan_u R_BCRPTXANH M_nadp_u R_NADPtu M_nadp_h R_PGDHh M_ru5p_D_h R_PRUK M_rb15bp_h R_RBPCh M_3pg_h R_PGKh M_13dpg_h R_GAPDH_LPAREN_nadp_RPAREN_hi M_g3p_h R_TAh M_e4p_h R_DPHS M_2dda7p_h R_DHQS M_3dhq_h R_DQDH M_3dhsk_h R_SKDH M_skm_h R_SKK M_skm5p_h R_PSCIT M_3psme_h R_CHRS M_chor_h R_CHRM M_pphn_h R_PPOR M_34hpp_h R_TYRTAh M_akg_h R_BCTA_LPAREN_val_RPAREN_h M_glu_L_h R_ASPATh M_asp_L_h R_ASPK M_4pasp_h R_ASADH M_aspsa_h R_HSDH M_hom_L_h R_HSK M_phom_h R_CYSTS M_cyst_L_h R_CBL M_pyr_h R_DXS M_dxyl5p_h R_DXRI M_2me4p_h R_CMS M_4c2me_h R_CMK M_pcdme_h R_MCS M_2mecdp_h R_HDS M_h2mb4p_h R_IDS1 M_ipdp_h R_GGPS M_ggdp_h R_PSY M_phyto_h R_PDS1 M_phytfl_h R_PDS2 M_zcaro_h R_ZDS M_norsp_h R_NOR M_lyc_h R_LCYD M_dcaro_h R_LCYA M_acaro_h/0.00017840538
R_ACAROtu M_acaro_u R_CHYA2 M_h2o_u R_PSIIred M_pqh2_u R_CBFC M_h_u R_BCAROH M_bcrptxan_u R_BCRPTXANH M_nadp_u R_NADPtu M_nadp_h R_PGDHh M_ru5p_D_h R_PRUK M_rb15bp_h R_RBPCh M_3pg_h R_PGKh M_13dpg_h R_GAPDH_LPAREN_nadp_RPAREN_hi M_g3p_h R_TAh M_e4p_h R_DPHS M_2dda7p_h R_DHQS M_3dhq_h R_DQDH M_3dhsk_h R_SKDH M_skm_h R_SKK M_skm5p_h R_PSCIT M_3psme_h R_CHRS M_chor_h R_CHRM M_pphn_h R_PPOR M_34hpp_h R_TYRTAh M_akg_h R_BCTA_LPAREN_val_RPAREN_h M_glu_L_h R_ASPATh M_asp_L_h R_ASPK M_4pasp_h R_ASADH M_aspsa_h R_HSDH M_hom_L_h R_HSK M_phom_h R_CYSTS M_cyst_L_h R_CBL M_pyr_h R_DXS M_dxyl5p_h R_DXRI M_2me4p_h R_CMS M_4c2me_h R_CMK M_pcdme_h R_MCS M_2mecdp_h R_HDS M_h2mb4p_h R_IDS1 M_ipdp_h R_FPPSh M_frdp_h R_GGPS M_ggdp_h R_PSY M_phyto_h R_PDS1 M_phytfl_h R_PDS2 M_zcaro_h R_ZDS M_norsp_h R_NOR M_lyc_h R_LCYD M_dcaro_h R_LCYA M_acaro_h/0.00017840538
R_ACAROtu M_acaro_u R_CHYA2 M_h2o_u R_PSIIred M_pqh2_u R_CBFC M_h_u R_BCAROH M_bcrptxan_u R_BCRPTXANH M_nadp_u R_NADPtu M_nadp_h R_PGDHh M_ru5p_D_h R_PRUK M_rb15bp_h R_RBPCh M_3pg_h R_PGKh M_13dpg_h R_GAPDH_LPAREN_nadp_RPAREN_hi M_g3p_h R_TAh M_e4p_h R_DPHS M_2dda7p_h R_DHQS M_3dhq_h R_DQDH M_3dhsk_h R_SKDH M_skm_h R_SKK M_skm5p_h R_PSCIT M_3psme_h R_CHRS M_chor_h R_ATNS_LPAREN_nh4_RPAREN_ M_pyr_h R_DXS M_dxyl5p_h R_DXRI M_2me4p_h R_CMS M_4c2me_h R_CMK M_pcdme_h R_MCS M_2mecdp_h R_HDS M_h2mb4p_h R_IDS2 M_dmpp_h R_GPPSh M_grdp_h R_FPPSh M_frdp_h R_GGPS M_ggdp_h R_PSY M_phyto_h R_PDS1 M_phytfl_h R_PDS2 M_zcaro_h R_ZDS M_norsp_h R_NOR M_lyc_h R_LCYD M_dcaro_h R_LCYA M_acaro_h/0.00017840538
R_ACAROtu M_acaro_u R_CHYA2 M_h2o_u R_PSIIred M_pqh2_u R_CBFC M_h_u R_BCAROH M_bcrptxan_u R_BCRPTXANH M_nadp_u R_NADPtu M_nadp_h R_PGDHh M_ru5p_D_h R_PRUK M_rb15bp_h R_RBPCh M_3pg_h R_PGKh M_13dpg_h R_GAPDH_LPAREN_nadp_RPAREN_hi M_g3p_h R_TAh M_e4p_h R_DPHS M_2dda7p_h R_DHQS M_3dhq_h R_DQDH M_3dhsk_h R_SKDH M_skm_h R_SKK M_skm5p_h R_PSCIT M_3psme_h R_CHRS M_chor_h R_ATNS_LPAREN_nh4_RPAREN_ M_pyr_h R_DXS M_dxyl5p_h R_DXRI M_2me4p_h R_CMS M_4c2me_h R_CMK M_pcdme_h R_MCS M_2mecdp_h R_HDS M_h2mb4p_h R_IDS1 M_ipdp_h R_GPPSh M_grdp_h R_FPPSh M_frdp_h R_GGPS M_ggdp_h R_PSY M_phyto_h R_PDS1 M_phytfl_h R_PDS2 M_zcaro_h R_ZDS M_norsp_h R_NOR M_lyc_h R_LCYD M_dcaro_h R_LCYA M_acaro_h/0.00017840538
R_ACAROtu M_acaro_u R_CHYA2 M_h2o_u R_PSIIred M_pqh2_u R_CBFC M_h_u R_BCAROH M_bcrptxan_u R_BCRPTXANH M_nadp_u R_NADPtu M_nadp_h R_PGDHh M_ru5p_D_h R_PRUK M_rb15bp_h R_RBPCh M_3pg_h R_PGKh M_13dpg_h R_GAPDH_LPAREN_nadp_RPAREN_hi M_g3p_h R_TAh M_e4p_h R_DPHS M_2dda7p_h R_DHQS M_3dhq_h R_DQDH M_3dhsk_h R_SKDH M_skm_h R_SKK M_skm5p_h R_PSCIT M_3psme_h R_CHRS M_chor_h R_ATNS_LPAREN_nh4_RPAREN_ M_pyr_h R_DXS M_dxyl5p_h R_DXRI M_2me4p_h R_CMS M_4c2me_h R_CMK M_pcdme_h R_MCS M_2mecdp_h R_HDS M_h2mb4p_h R_IDS1 M_ipdp_h R_GGPS M_ggdp_h R_PSY M_phyto_h R_PDS1 M_phytfl_h R_PDS2 M_zcaro_h R_ZDS M_norsp_h R_NOR M_lyc_h R_LCYD M_dcaro_h R_LCYA M_acaro_h/0.00017840538
R_ACAROtu M_acaro_u R_CHYA2 M_h2o_u R_PSIIred M_pqh2_u R_CBFC M_h_u R_BCAROH M_bcrptxan_u R_BCRPTXANH M_nadp_u R_NADPtu M_nadp_h R_PGDHh M_ru5p_D_h R_PRUK M_rb15bp_h R_RBPCh M_3pg_h R_PGKh M_13dpg_h R_GAPDH_LPAREN_nadp_RPAREN_hi M_g3p_h R_TAh M_e4p_h R_DPHS M_2dda7p_h R_DHQS M_3dhq_h R_DQDH M_3dhsk_h R_SKDH M_skm_h R_SKK M_skm5p_h R_PSCIT M_3psme_h R_CHRS M_chor_h R_ATNS_LPAREN_nh4_RPAREN_ M_pyr_h R_DXS M_dxyl5p_h R_DXRI M_2me4p_h R_CMS M_4c2me_h R_CMK M_pcdme_h R_MCS M_2mecdp_h R_HDS M_h2mb4p_h R_IDS1 M_ipdp_h R_FPPSh M_frdp_h R_GGPS M_ggdp_h R_PSY M_phyto_h R_PDS1 M_phytfl_h R_PDS2 M_zcaro_h R_ZDS M_norsp_h R_NOR M_lyc_h R_LCYD M_dcaro_h R_LCYA M_acaro_h/0.00017840538
R_ACAROtu M_acaro_u R_CHYA2 M_h2o_u R_PSIIred M_pqh2_u R_CBFC M_h_u R_BCAROH M_bcrptxan_u R_BCRPTXANH M_nadp_u R_NADPtu M_nadp_h R_PGDHh M_ru5p_D_h R_PRUK M_rb15bp_h R_RBPCh M_3pg_h R_PGKh M_13dpg_h R_GAPDH_LPAREN_nadp_RPAREN_hi M_g3p_h R_DXS M_dxyl5p_h R_DXRI M_2me4p_h R_CMS M_4c2me_h R_CMK M_pcdme_h R_MCS M_2mecdp_h R_HDS M_h2mb4p_h R_IDS2 M_dmpp_h R_GPPSh M_grdp_h R_FPPSh M_frdp_h R_GGPS M_ggdp_h R_PSY M_phyto_h R_PDS1 M_phytfl_h R_PDS2 M_zcaro_h R_ZDS M_norsp_h R_NOR M_lyc_h R_LCYD M_dcaro_h R_LCYA M_acaro_h/0.00017840538
R_ACAROtu M_acaro_u R_CHYA2 M_h2o_u R_PSIIred M_pqh2_u R_CBFC M_h_u R_BCAROH M_bcrptxan_u R_BCRPTXANH M_nadp_u R_NADPtu M_nadp_h R_PGDHh M_ru5p_D_h R_PRUK M_rb15bp_h R_RBPCh M_3pg_h R_PGKh M_13dpg_h R_GAPDH_LPAREN_nadp_RPAREN_hi M_g3p_h R_DXS M_dxyl5p_h R_DXRI M_2me4p_h R_CMS M_4c2me_h R_CMK M_pcdme_h R_MCS M_2mecdp_h R_HDS M_h2mb4p_h R_IDS1 M_ipdp_h R_GPPSh M_grdp_h R_FPPSh M_frdp_h R_GGPS M_ggdp_h R_PSY M_phyto_h R_PDS1 M_phytfl_h R_PDS2 M_zcaro_h R_ZDS M_norsp_h R_NOR M_lyc_h R_LCYD M_dcaro_h R_LCYA M_acaro_h/0.00017840538
R_ACAROtu M_acaro_u R_CHYA2 M_h2o_u R_PSIIred M_pqh2_u R_CBFC M_h_u R_BCAROH M_bcrptxan_u R_BCRPTXANH M_nadp_u R_NADPtu M_nadp_h R_PGDHh M_ru5p_D_h R_PRUK M_rb15bp_h R_RBPCh M_3pg_h R_PGKh M_13dpg_h R_GAPDH_LPAREN_nadp_RPAREN_hi M_g3p_h R_DXS M_dxyl5p_h R_DXRI M_2me4p_h R_CMS M_4c2me_h R_CMK M_pcdme_h R_MCS M_2mecdp_h R_HDS M_h2mb4p_h R_IDS1 M_ipdp_h R_GGPS M_ggdp_h R_PSY M_phyto_h R_PDS1 M_phytfl_h R_PDS2 M_zcaro_h R_ZDS M_norsp_h R_NOR M_lyc_h R_LCYD M_dcaro_h R_LCYA M_acaro_h/0.00017840538
R_ACAROtu M_acaro_u R_CHYA2 M_h2o_u R_PSIIred M_pqh2_u R_CBFC M_h_u R_BCAROH M_bcrptxan_u R_BCRPTXANH M_nadp_u R_NADPtu M_nadp_h R_PGDHh M_ru5p_D_h R_PRUK M_rb15bp_h R_RBPCh M_3pg_h R_PGKh M_13dpg_h R_GAPDH_LPAREN_nadp_RPAREN_hi M_g3p_h R_DXS M_dxyl5p_h R_DXRI M_2me4p_h R_CMS M_4c2me_h R_CMK M_pcdme_h R_MCS M_2mecdp_h R_HDS M_h2mb4p_h R_IDS1 M_ipdp_h R_FPPSh M_frdp_h R_GGPS M_ggdp_h R_PSY M_phyto_h R_PDS1 M_phytfl_h R_PDS2 M_zcaro_h R_ZDS M_norsp_h R_NOR M_lyc_h R_LCYD M_dcaro_h R_LCYA M_acaro_h/0.00017840538
R_ACAROtu M_acaro_u R_CHYA2 M_crpxan_u R_CXHY M_h2o_u R_PSIIred M_pqh2_u R_CBFC M_h_u R_BCAROH M_nadp_u R_NADPtu M_nadp_h R_PGDHh M_ru5p_D_h R_PRUK M_rb15bp_h R_RBPCh M_3pg_h R_PGKh M_13dpg_h R_GAPDHh M_g3p_h R_TPIh M_dhap_h R_FBA3hi M_s17bp_h R_SBP M_s7p_h R_TAh M_f6p_B_h R_TKT2h M_e4p_h R_DPHS M_2dda7p_h R_DHQS M_3dhq_h R_DQDH M_3dhsk_h R_SKDH M_skm_h R_SKK M_skm5p_h R_PSCIT M_3psme_h R_CHRS M_chor_h R_CHRM M_pphn_h R_PPOR M_34hpp_h R_TYRTAh M_akg_h R_GLUS_LPAREN_ferr_RPAREN_ M_glu_L_h R_ASPATh M_asp_L_h R_ASPK M_4pasp_h R_ASADH M_aspsa_h R_HSDH M_hom_L_h R_HSK M_phom_h R_CYSTS M_cyst_L_h R_CBL M_pyr_h R_DXS M_dxyl5p_h R_DXRI M_2me4p_h R_CMS M_4c2me_h R_CMK M_pcdme_h R_MCS M_2mecdp_h R_HDS M_h2mb4p_h R_IDS2 M_dmpp_h R_GPPSh M_grdp_h R_FPPSh M_frdp_h R_GGPS M_ggdp_h R_PSY M_phyto_h R_PDS1 M_phytfl_h R_PDS2 M_zcaro_h R_ZDS M_norsp_h R_NOR M_lyc_h R_LCYD M_dcaro_h R_LCYA M_acaro_h/0.00017840538
R_ACAROtu M_acaro_u R_CHYA2 M_crpxan_u R_CXHY M_h2o_u R_PSIIred M_pqh2_u R_CBFC M_h_u R_BCAROH M_nadp_u R_NADPtu M_nadp_h R_PGDHh M_ru5p_D_h R_PRUK M_rb15bp_h R_RBPCh M_3pg_h R_PGKh M_13dpg_h R_GAPDHh M_g3p_h R_TPIh M_dhap_h R_FBA3hi M_s17bp_h R_SBP M_s7p_h R_TAh M_f6p_B_h R_TKT2h M_e4p_h R_DPHS M_2dda7p_h R_DHQS M_3dhq_h R_DQDH M_3dhsk_h R_SKDH M_skm_h R_SKK M_skm5p_h R_PSCIT M_3psme_h R_CHRS M_chor_h R_CHRM M_pphn_h R_PPOR M_34hpp_h R_TYRTAh M_akg_h R_GLUS_LPAREN_ferr_RPAREN_ M_glu_L_h R_ASPATh M_asp_L_h R_ASPK M_4pasp_h R_ASADH M_aspsa_h R_HSDH M_hom_L_h R_HSK M_phom_h R_CYSTS M_cyst_L_h R_CBL M_pyr_h R_DXS M_dxyl5p_h R_DXRI M_2me4p_h R_CMS M_4c2me_h R_CMK M_pcdme_h R_MCS M_2mecdp_h R_HDS M_h2mb4p_h R_IDS1 M_ipdp_h R_GPPSh M_grdp_h R_FPPSh M_frdp_h R_GGPS M_ggdp_h R_PSY M_phyto_h R_PDS1 M_phytfl_h R_PDS2 M_zcaro_h R_ZDS M_norsp_h R_NOR M_lyc_h R_LCYD M_dcaro_h R_LCYA M_acaro_h/0.00017840538
R_ACAROtu M_acaro_u R_CHYA2 M_crpxan_u R_CXHY M_h2o_u R_PSIIred M_pqh2_u R_CBFC M_h_u R_BCAROH M_nadp_u R_NADPtu M_nadp_h R_PGDHh M_ru5p_D_h R_PRUK M_rb15bp_h R_RBPCh M_3pg_h R_PGKh M_13dpg_h R_GAPDHh M_g3p_h R_TPIh M_dhap_h R_FBA3hi M_s17bp_h R_SBP M_s7p_h R_TAh M_f6p_B_h R_TKT2h M_e4p_h R_DPHS M_2dda7p_h R_DHQS M_3dhq_h R_DQDH M_3dhsk_h R_SKDH M_skm_h R_SKK M_skm5p_h R_PSCIT M_3psme_h R_CHRS M_chor_h R_CHRM M_pphn_h R_PPOR M_34hpp_h R_TYRTAh M_akg_h R_GLUS_LPAREN_ferr_RPAREN_ M_glu_L_h R_ASPATh M_asp_L_h R_ASPK M_4pasp_h R_ASADH M_aspsa_h R_HSDH M_hom_L_h R_HSK M_phom_h R_CYSTS M_cyst_L_h R_CBL M_pyr_h R_DXS M_dxyl5p_h R_DXRI M_2me4p_h R_CMS M_4c2me_h R_CMK M_pcdme_h R_MCS M_2mecdp_h R_HDS M_h2mb4p_h R_IDS1 M_ipdp_h R_GGPS M_ggdp_h R_PSY M_phyto_h R_PDS1 M_phytfl_h R_PDS2 M_zcaro_h R_ZDS M_norsp_h R_NOR M_lyc_h R_LCYD M_dcaro_h R_LCYA M_acaro_h/0.00017840538
R_ACAROtu M_acaro_u R_CHYA2 M_crpxan_u R_CXHY M_h2o_u R_PSIIred M_pqh2_u R_CBFC M_h_u R_BCAROH M_nadp_u R_NADPtu M_nadp_h R_PGDHh M_ru5p_D_h R_PRUK M_rb15bp_h R_RBPCh M_3pg_h R_PGKh M_13dpg_h R_GAPDHh M_g3p_h R_TPIh M_dhap_h R_FBA3hi M_s17bp_h R_SBP M_s7p_h R_TAh M_f6p_B_h R_TKT2h M_e4p_h R_DPHS M_2dda7p_h R_DHQS M_3dhq_h R_DQDH M_3dhsk_h R_SKDH M_skm_h R_SKK M_skm5p_h R_PSCIT M_3psme_h R_CHRS M_chor_h R_CHRM M_pphn_h R_PPOR M_34hpp_h R_TYRTAh M_akg_h R_GLUS_LPAREN_ferr_RPAREN_ M_glu_L_h R_ASPATh M_asp_L_h R_ASPK M_4pasp_h R_ASADH M_aspsa_h R_HSDH M_hom_L_h R_HSK M_phom_h R_CYSTS M_cyst_L_h R_CBL M_pyr_h R_DXS M_dxyl5p_h R_DXRI M_2me4p_h R_CMS M_4c2me_h R_CMK M_pcdme_h R_MCS M_2mecdp_h R_HDS M_h2mb4p_h R_IDS1 M_ipdp_h R_FPPSh M_frdp_h R_GGPS M_ggdp_h R_PSY M_phyto_h R_PDS1 M_phytfl_h R_PDS2 M_zcaro_h R_ZDS M_norsp_h R_NOR M_lyc_h R_LCYD M_dcaro_h R_LCYA M_acaro_h/0.00017840538
R_ACAROtu M_acaro_u R_CHYA2 M_crpxan_u R_CXHY M_h2o_u R_PSIIred M_pqh2_u R_CBFC M_h_u R_BCAROH M_nadp_u R_NADPtu M_nadp_h R_PGDHh M_ru5p_D_h R_PRUK M_rb15bp_h R_RBPCh M_3pg_h R_PGKh M_13dpg_h R_GAPDHh M_g3p_h R_TPIh M_dhap_h R_FBA3hi M_s17bp_h R_SBP M_s7p_h R_TAh M_f6p_B_h R_TKT2h M_e4p_h R_DPHS M_2dda7p_h R_DHQS M_3dhq_h R_DQDH M_3dhsk_h R_SKDH M_skm_h R_SKK M_skm5p_h R_PSCIT M_3psme_h R_CHRS M_chor_h R_CHRM M_pphn_h R_PPOR M_34hpp_h R_TYRTAh M_akg_h R_BCTA_LPAREN_val_RPAREN_h M_glu_L_h R_ASPATh M_asp_L_h R_ASPK M_4pasp_h R_ASADH M_aspsa_h R_HSDH M_hom_L_h R_HSK M_phom_h R_CYSTS M_cyst_L_h R_CBL M_pyr_h R_DXS M_dxyl5p_h R_DXRI M_2me4p_h R_CMS M_4c2me_h R_CMK M_pcdme_h R_MCS M_2mecdp_h R_HDS M_h2mb4p_h R_IDS2 M_dmpp_h R_GPPSh M_grdp_h R_FPPSh M_frdp_h R_GGPS M_ggdp_h R_PSY M_phyto_h R_PDS1 M_phytfl_h R_PDS2 M_zcaro_h R_ZDS M_norsp_h R_NOR M_lyc_h R_LCYD M_dcaro_h R_LCYA M_acaro_h/0.00017840538
R_ACAROtu M_acaro_u R_CHYA2 M_crpxan_u R_CXHY M_h2o_u R_PSIIred M_pqh2_u R_CBFC M_h_u R_BCAROH M_nadp_u R_NADPtu M_nadp_h R_PGDHh M_ru5p_D_h R_PRUK M_rb15bp_h R_RBPCh M_3pg_h R_PGKh M_13dpg_h R_GAPDHh M_g3p_h R_TPIh M_dhap_h R_FBA3hi M_s17bp_h R_SBP M_s7p_h R_TAh M_f6p_B_h R_TKT2h M_e4p_h R_DPHS M_2dda7p_h R_DHQS M_3dhq_h R_DQDH M_3dhsk_h R_SKDH M_skm_h R_SKK M_skm5p_h R_PSCIT M_3psme_h R_CHRS M_chor_h R_CHRM M_pphn_h R_PPOR M_34hpp_h R_TYRTAh M_akg_h R_BCTA_LPAREN_val_RPAREN_h M_glu_L_h R_ASPATh M_asp_L_h R_ASPK M_4pasp_h R_ASADH M_aspsa_h R_HSDH M_hom_L_h R_HSK M_phom_h R_CYSTS M_cyst_L_h R_CBL M_pyr_h R_DXS M_dxyl5p_h R_DXRI M_2me4p_h R_CMS M_4c2me_h R_CMK M_pcdme_h R_MCS M_2mecdp_h R_HDS M_h2mb4p_h R_IDS1 M_ipdp_h R_GPPSh M_grdp_h R_FPPSh M_frdp_h R_GGPS M_ggdp_h R_PSY M_phyto_h R_PDS1 M_phytfl_h R_PDS2 M_zcaro_h R_ZDS M_norsp_h R_NOR M_lyc_h R_LCYD M_dcaro_h R_LCYA M_acaro_h/0.00017840538
R_ACAROtu M_acaro_u R_CHYA2 M_crpxan_u R_CXHY M_h2o_u R_PSIIred M_pqh2_u R_CBFC M_h_u R_BCAROH M_nadp_u R_NADPtu M_nadp_h R_PGDHh M_ru5p_D_h R_PRUK M_rb15bp_h R_RBPCh M_3pg_h R_PGKh M_13dpg_h R_GAPDHh M_g3p_h R_TPIh M_dhap_h R_FBA3hi M_s17bp_h R_SBP M_s7p_h R_TAh M_f6p_B_h R_TKT2h M_e4p_h R_DPHS M_2dda7p_h R_DHQS M_3dhq_h R_DQDH M_3dhsk_h R_SKDH M_skm_h R_SKK M_skm5p_h R_PSCIT M_3psme_h R_CHRS M_chor_h R_CHRM M_pphn_h R_PPOR M_34hpp_h R_TYRTAh M_akg_h R_BCTA_LPAREN_val_RPAREN_h M_glu_L_h R_ASPATh M_asp_L_h R_ASPK M_4pasp_h R_ASADH M_aspsa_h R_HSDH M_hom_L_h R_HSK M_phom_h R_CYSTS M_cyst_L_h R_CBL M_pyr_h R_DXS M_dxyl5p_h R_DXRI M_2me4p_h R_CMS M_4c2me_h R_CMK M_pcdme_h R_MCS M_2mecdp_h R_HDS M_h2mb4p_h R_IDS1 M_ipdp_h R_GGPS M_ggdp_h R_PSY M_phyto_h R_PDS1 M_phytfl_h R_PDS2 M_zcaro_h R_ZDS M_norsp_h R_NOR M_lyc_h R_LCYD M_dcaro_h R_LCYA M_acaro_h/0.00017840538
R_ACAROtu M_acaro_u R_CHYA2 M_crpxan_u R_CXHY M_h2o_u R_PSIIred M_pqh2_u R_CBFC M_h_u R_BCAROH M_nadp_u R_NADPtu M_nadp_h R_PGDHh M_ru5p_D_h R_PRUK M_rb15bp_h R_RBPCh M_3pg_h R_PGKh M_13dpg_h R_GAPDHh M_g3p_h R_TPIh M_dhap_h R_FBA3hi M_s17bp_h R_SBP M_s7p_h R_TAh M_f6p_B_h R_TKT2h M_e4p_h R_DPHS M_2dda7p_h R_DHQS M_3dhq_h R_DQDH M_3dhsk_h R_SKDH M_skm_h R_SKK M_skm5p_h R_PSCIT M_3psme_h R_CHRS M_chor_h R_CHRM M_pphn_h R_PPOR M_34hpp_h R_TYRTAh M_akg_h R_BCTA_LPAREN_val_RPAREN_h M_glu_L_h R_ASPATh M_asp_L_h R_ASPK M_4pasp_h R_ASADH M_aspsa_h R_HSDH M_hom_L_h R_HSK M_phom_h R_CYSTS M_cyst_L_h R_CBL M_pyr_h R_DXS M_dxyl5p_h R_DXRI M_2me4p_h R_CMS M_4c2me_h R_CMK M_pcdme_h R_MCS M_2mecdp_h R_HDS M_h2mb4p_h R_IDS1 M_ipdp_h R_FPPSh M_frdp_h R_GGPS M_ggdp_h R_PSY M_phyto_h R_PDS1 M_phytfl_h R_PDS2 M_zcaro_h R_ZDS M_norsp_h R_NOR M_lyc_h R_LCYD M_dcaro_h R_LCYA M_acaro_h/0.00017840538
R_ACAROtu M_acaro_u R_CHYA2 M_crpxan_u R_CXHY M_h2o_u R_PSIIred M_pqh2_u R_CBFC M_h_u R_BCAROH M_nadp_u R_NADPtu M_nadp_h R_PGDHh M_ru5p_D_h R_PRUK M_rb15bp_h R_RBPCh M_3pg_h R_PGKh M_13dpg_h R_GAPDHh M_g3p_h R_TPIh M_dhap_h R_FBA3hi M_s17bp_h R_SBP M_s7p_h R_TAh M_f6p_B_h R_TKT2h M_e4p_h R_DPHS M_2dda7p_h R_DHQS M_3dhq_h R_DQDH M_3dhsk_h R_SKDH M_skm_h R_SKK M_skm5p_h R_PSCIT M_3psme_h R_CHRS M_chor_h R_ATNS_LPAREN_nh4_RPAREN_ M_pyr_h R_DXS M_dxyl5p_h R_DXRI M_2me4p_h R_CMS M_4c2me_h R_CMK M_pcdme_h R_MCS M_2mecdp_h R_HDS M_h2mb4p_h R_IDS2 M_dmpp_h R_GPPSh M_grdp_h R_FPPSh M_frdp_h R_GGPS M_ggdp_h R_PSY M_phyto_h R_PDS1 M_phytfl_h R_PDS2 M_zcaro_h R_ZDS M_norsp_h R_NOR M_lyc_h R_LCYD M_dcaro_h R_LCYA M_acaro_h/0.00017840538
R_ACAROtu M_acaro_u R_CHYA2 M_crpxan_u R_CXHY M_h2o_u R_PSIIred M_pqh2_u R_CBFC M_h_u R_BCAROH M_nadp_u R_NADPtu M_nadp_h R_PGDHh M_ru5p_D_h R_PRUK M_rb15bp_h R_RBPCh M_3pg_h R_PGKh M_13dpg_h R_GAPDHh M_g3p_h R_TPIh M_dhap_h R_FBA3hi M_s17bp_h R_SBP M_s7p_h R_TAh M_f6p_B_h R_TKT2h M_e4p_h R_DPHS M_2dda7p_h R_DHQS M_3dhq_h R_DQDH M_3dhsk_h R_SKDH M_skm_h R_SKK M_skm5p_h R_PSCIT M_3psme_h R_CHRS M_chor_h R_ATNS_LPAREN_nh4_RPAREN_ M_pyr_h R_DXS M_dxyl5p_h R_DXRI M_2me4p_h R_CMS M_4c2me_h R_CMK M_pcdme_h R_MCS M_2mecdp_h R_HDS M_h2mb4p_h R_IDS1 M_ipdp_h R_GPPSh M_grdp_h R_FPPSh M_frdp_h R_GGPS M_ggdp_h R_PSY M_phyto_h R_PDS1 M_phytfl_h R_PDS2 M_zcaro_h R_ZDS M_norsp_h R_NOR M_lyc_h R_LCYD M_dcaro_h R_LCYA M_acaro_h/0.00017840538
R_ACAROtu M_acaro_u R_CHYA2 M_crpxan_u R_CXHY M_h2o_u R_PSIIred M_pqh2_u R_CBFC M_h_u R_BCAROH M_nadp_u R_NADPtu M_nadp_h R_PGDHh M_ru5p_D_h R_PRUK M_rb15bp_h R_RBPCh M_3pg_h R_PGKh M_13dpg_h R_GAPDHh M_g3p_h R_TPIh M_dhap_h R_FBA3hi M_s17bp_h R_SBP M_s7p_h R_TAh M_f6p_B_h R_TKT2h M_e4p_h R_DPHS M_2dda7p_h R_DHQS M_3dhq_h R_DQDH M_3dhsk_h R_SKDH M_skm_h R_SKK M_skm5p_h R_PSCIT M_3psme_h R_CHRS M_chor_h R_ATNS_LPAREN_nh4_RPAREN_ M_pyr_h R_DXS M_dxyl5p_h R_DXRI M_2me4p_h R_CMS M_4c2me_h R_CMK M_pcdme_h R_MCS M_2mecdp_h R_HDS M_h2mb4p_h R_IDS1 M_ipdp_h R_GGPS M_ggdp_h R_PSY M_phyto_h R_PDS1 M_phytfl_h R_PDS2 M_zcaro_h R_ZDS M_norsp_h R_NOR M_lyc_h R_LCYD M_dcaro_h R_LCYA M_acaro_h/0.00017840538
R_ACAROtu M_acaro_u R_CHYA2 M_crpxan_u R_CXHY M_h2o_u R_PSIIred M_pqh2_u R_CBFC M_h_u R_BCAROH M_nadp_u R_NADPtu M_nadp_h R_PGDHh M_ru5p_D_h R_PRUK M_rb15bp_h R_RBPCh M_3pg_h R_PGKh M_13dpg_h R_GAPDHh M_g3p_h R_TPIh M_dhap_h R_FBA3hi M_s17bp_h R_SBP M_s7p_h R_TAh M_f6p_B_h R_TKT2h M_e4p_h R_DPHS M_2dda7p_h R_DHQS M_3dhq_h R_DQDH M_3dhsk_h R_SKDH M_skm_h R_SKK M_skm5p_h R_PSCIT M_3psme_h R_CHRS M_chor_h R_ATNS_LPAREN_nh4_RPAREN_ M_pyr_h R_DXS M_dxyl5p_h R_DXRI M_2me4p_h R_CMS M_4c2me_h R_CMK M_pcdme_h R_MCS M_2mecdp_h R_HDS M_h2mb4p_h R_IDS1 M_ipdp_h R_FPPSh M_frdp_h R_GGPS M_ggdp_h R_PSY M_phyto_h R_PDS1 M_phytfl_h R_PDS2 M_zcaro_h R_ZDS M_norsp_h R_NOR M_lyc_h R_LCYD M_dcaro_h R_LCYA M_acaro_h/0.00017840538
R_ACAROtu M_acaro_u R_CHYA2 M_crpxan_u R_CXHY M_h2o_u R_PSIIred M_pqh2_u R_CBFC M_h_u R_BCAROH M_nadp_u R_NADPtu M_nadp_h R_PGDHh M_ru5p_D_h R_PRUK M_rb15bp_h R_RBPCh M_3pg_h R_PGKh M_13dpg_h R_GAPDHh M_g3p_h R_TPIh M_dhap_h R_FBA3hi M_s17bp_h R_SBP M_s7p_h R_TAh M_e4p_h R_DPHS M_2dda7p_h R_DHQS M_3dhq_h R_DQDH M_3dhsk_h R_SKDH M_skm_h R_SKK M_skm5p_h R_PSCIT M_3psme_h R_CHRS M_chor_h R_CHRM M_pphn_h R_PPOR M_34hpp_h R_TYRTAh M_akg_h R_GLUS_LPAREN_ferr_RPAREN_ M_glu_L_h R_ASPATh M_asp_L_h R_ASPK M_4pasp_h R_ASADH M_aspsa_h R_HSDH M_hom_L_h R_HSK M_phom_h R_CYSTS M_cyst_L_h R_CBL M_pyr_h R_DXS M_dxyl5p_h R_DXRI M_2me4p_h R_CMS M_4c2me_h R_CMK M_pcdme_h R_MCS M_2mecdp_h R_HDS M_h2mb4p_h R_IDS2 M_dmpp_h R_GPPSh M_grdp_h R_FPPSh M_frdp_h R_GGPS M_ggdp_h R_PSY M_phyto_h R_PDS1 M_phytfl_h R_PDS2 M_zcaro_h R_ZDS M_norsp_h R_NOR M_lyc_h R_LCYD M_dcaro_h R_LCYA M_acaro_h/0.00017840538
R_ACAROtu M_acaro_u R_CHYA2 M_crpxan_u R_CXHY M_h2o_u R_PSIIred M_pqh2_u R_CBFC M_h_u R_BCAROH M_nadp_u R_NADPtu M_nadp_h R_PGDHh M_ru5p_D_h R_PRUK M_rb15bp_h R_RBPCh M_3pg_h R_PGKh M_13dpg_h R_GAPDHh M_g3p_h R_TPIh M_dhap_h R_FBA3hi M_s17bp_h R_SBP M_s7p_h R_TAh M_e4p_h R_DPHS M_2dda7p_h R_DHQS M_3dhq_h R_DQDH M_3dhsk_h R_SKDH M_skm_h R_SKK M_skm5p_h R_PSCIT M_3psme_h R_CHRS M_chor_h R_CHRM M_pphn_h R_PPOR M_34hpp_h R_TYRTAh M_akg_h R_GLUS_LPAREN_ferr_RPAREN_ M_glu_L_h R_ASPATh M_asp_L_h R_ASPK M_4pasp_h R_ASADH M_aspsa_h R_HSDH M_hom_L_h R_HSK M_phom_h R_CYSTS M_cyst_L_h R_CBL M_pyr_h R_DXS M_dxyl5p_h R_DXRI M_2me4p_h R_CMS M_4c2me_h R_CMK M_pcdme_h R_MCS M_2mecdp_h R_HDS M_h2mb4p_h R_IDS1 M_ipdp_h R_GPPSh M_grdp_h R_FPPSh M_frdp_h R_GGPS M_ggdp_h R_PSY M_phyto_h R_PDS1 M_phytfl_h R_PDS2 M_zcaro_h R_ZDS M_norsp_h R_NOR M_lyc_h R_LCYD M_dcaro_h R_LCYA M_acaro_h/0.00017840538
R_ACAROtu M_acaro_u R_CHYA2 M_crpxan_u R_CXHY M_h2o_u R_PSIIred M_pqh2_u R_CBFC M_h_u R_BCAROH M_nadp_u R_NADPtu M_nadp_h R_PGDHh M_ru5p_D_h R_PRUK M_rb15bp_h R_RBPCh M_3pg_h R_PGKh M_13dpg_h R_GAPDHh M_g3p_h R_TPIh M_dhap_h R_FBA3hi M_s17bp_h R_SBP M_s7p_h R_TAh M_e4p_h R_DPHS M_2dda7p_h R_DHQS M_3dhq_h R_DQDH M_3dhsk_h R_SKDH M_skm_h R_SKK M_skm5p_h R_PSCIT M_3psme_h R_CHRS M_chor_h R_CHRM M_pphn_h R_PPOR M_34hpp_h R_TYRTAh M_akg_h R_GLUS_LPAREN_ferr_RPAREN_ M_glu_L_h R_ASPATh M_asp_L_h R_ASPK M_4pasp_h R_ASADH M_aspsa_h R_HSDH M_hom_L_h R_HSK M_phom_h R_CYSTS M_cyst_L_h R_CBL M_pyr_h R_DXS M_dxyl5p_h R_DXRI M_2me4p_h R_CMS M_4c2me_h R_CMK M_pcdme_h R_MCS M_2mecdp_h R_HDS M_h2mb4p_h R_IDS1 M_ipdp_h R_GGPS M_ggdp_h R_PSY M_phyto_h R_PDS1 M_phytfl_h R_PDS2 M_zcaro_h R_ZDS M_norsp_h R_NOR M_lyc_h R_LCYD M_dcaro_h R_LCYA M_acaro_h/0.00017840538
R_ACAROtu M_acaro_u R_CHYA2 M_crpxan_u R_CXHY M_h2o_u R_PSIIred M_pqh2_u R_CBFC M_h_u R_BCAROH M_nadp_u R_NADPtu M_nadp_h R_PGDHh M_ru5p_D_h R_PRUK M_rb15bp_h R_RBPCh M_3pg_h R_PGKh M_13dpg_h R_GAPDHh M_g3p_h R_TPIh M_dhap_h R_FBA3hi M_s17bp_h R_SBP M_s7p_h R_TAh M_e4p_h R_DPHS M_2dda7p_h R_DHQS M_3dhq_h R_DQDH M_3dhsk_h R_SKDH M_skm_h R_SKK M_skm5p_h R_PSCIT M_3psme_h R_CHRS M_chor_h R_CHRM M_pphn_h R_PPOR M_34hpp_h R_TYRTAh M_akg_h R_GLUS_LPAREN_ferr_RPAREN_ M_glu_L_h R_ASPATh M_asp_L_h R_ASPK M_4pasp_h R_ASADH M_aspsa_h R_HSDH M_hom_L_h R_HSK M_phom_h R_CYSTS M_cyst_L_h R_CBL M_pyr_h R_DXS M_dxyl5p_h R_DXRI M_2me4p_h R_CMS M_4c2me_h R_CMK M_pcdme_h R_MCS M_2mecdp_h R_HDS M_h2mb4p_h R_IDS1 M_ipdp_h R_FPPSh M_frdp_h R_GGPS M_ggdp_h R_PSY M_phyto_h R_PDS1 M_phytfl_h R_PDS2 M_zcaro_h R_ZDS M_norsp_h R_NOR M_lyc_h R_LCYD M_dcaro_h R_LCYA M_acaro_h/0.00017840538
R_ACAROtu M_acaro_u R_CHYA2 M_crpxan_u R_CXHY M_h2o_u R_PSIIred M_pqh2_u R_CBFC M_h_u R_BCAROH M_nadp_u R_NADPtu M_nadp_h R_PGDHh M_ru5p_D_h R_PRUK M_rb15bp_h R_RBPCh M_3pg_h R_PGKh M_13dpg_h R_GAPDHh M_g3p_h R_TPIh M_dhap_h R_FBA3hi M_s17bp_h R_SBP M_s7p_h R_TAh M_e4p_h R_DPHS M_2dda7p_h R_DHQS M_3dhq_h R_DQDH M_3dhsk_h R_SKDH M_skm_h R_SKK M_skm5p_h R_PSCIT M_3psme_h R_CHRS M_chor_h R_CHRM M_pphn_h R_PPOR M_34hpp_h R_TYRTAh M_akg_h R_BCTA_LPAREN_val_RPAREN_h M_glu_L_h R_ASPATh M_asp_L_h R_ASPK M_4pasp_h R_ASADH M_aspsa_h R_HSDH M_hom_L_h R_HSK M_phom_h R_CYSTS M_cyst_L_h R_CBL M_pyr_h R_DXS M_dxyl5p_h R_DXRI M_2me4p_h R_CMS M_4c2me_h R_CMK M_pcdme_h R_MCS M_2mecdp_h R_HDS M_h2mb4p_h R_IDS2 M_dmpp_h R_GPPSh M_grdp_h R_FPPSh M_frdp_h R_GGPS M_ggdp_h R_PSY M_phyto_h R_PDS1 M_phytfl_h R_PDS2 M_zcaro_h R_ZDS M_norsp_h R_NOR M_lyc_h R_LCYD M_dcaro_h R_LCYA M_acaro_h/0.00017840538
R_ACAROtu M_acaro_u R_CHYA2 M_crpxan_u R_CXHY M_h2o_u R_PSIIred M_pqh2_u R_CBFC M_h_u R_BCAROH M_nadp_u R_NADPtu M_nadp_h R_PGDHh M_ru5p_D_h R_PRUK M_rb15bp_h R_RBPCh M_3pg_h R_PGKh M_13dpg_h R_GAPDHh M_g3p_h R_TPIh M_dhap_h R_FBA3hi M_s17bp_h R_SBP M_s7p_h R_TAh M_e4p_h R_DPHS M_2dda7p_h R_DHQS M_3dhq_h R_DQDH M_3dhsk_h R_SKDH M_skm_h R_SKK M_skm5p_h R_PSCIT M_3psme_h R_CHRS M_chor_h R_CHRM M_pphn_h R_PPOR M_34hpp_h R_TYRTAh M_akg_h R_BCTA_LPAREN_val_RPAREN_h M_glu_L_h R_ASPATh M_asp_L_h R_ASPK M_4pasp_h R_ASADH M_aspsa_h R_HSDH M_hom_L_h R_HSK M_phom_h R_CYSTS M_cyst_L_h R_CBL M_pyr_h R_DXS M_dxyl5p_h R_DXRI M_2me4p_h R_CMS M_4c2me_h R_CMK M_pcdme_h R_MCS M_2mecdp_h R_HDS M_h2mb4p_h R_IDS1 M_ipdp_h R_GPPSh M_grdp_h R_FPPSh M_frdp_h R_GGPS M_ggdp_h R_PSY M_phyto_h R_PDS1 M_phytfl_h R_PDS2 M_zcaro_h R_ZDS M_norsp_h R_NOR M_lyc_h R_LCYD M_dcaro_h R_LCYA M_acaro_h/0.00017840538
R_ACAROtu M_acaro_u R_CHYA2 M_crpxan_u R_CXHY M_h2o_u R_PSIIred M_pqh2_u R_CBFC M_h_u R_BCAROH M_nadp_u R_NADPtu M_nadp_h R_PGDHh M_ru5p_D_h R_PRUK M_rb15bp_h R_RBPCh M_3pg_h R_PGKh M_13dpg_h R_GAPDHh M_g3p_h R_TPIh M_dhap_h R_FBA3hi M_s17bp_h R_SBP M_s7p_h R_TAh M_e4p_h R_DPHS M_2dda7p_h R_DHQS M_3dhq_h R_DQDH M_3dhsk_h R_SKDH M_skm_h R_SKK M_skm5p_h R_PSCIT M_3psme_h R_CHRS M_chor_h R_CHRM M_pphn_h R_PPOR M_34hpp_h R_TYRTAh M_akg_h R_BCTA_LPAREN_val_RPAREN_h M_glu_L_h R_ASPATh M_asp_L_h R_ASPK M_4pasp_h R_ASADH M_aspsa_h R_HSDH M_hom_L_h R_HSK M_phom_h R_CYSTS M_cyst_L_h R_CBL M_pyr_h R_DXS M_dxyl5p_h R_DXRI M_2me4p_h R_CMS M_4c2me_h R_CMK M_pcdme_h R_MCS M_2mecdp_h R_HDS M_h2mb4p_h R_IDS1 M_ipdp_h R_GGPS M_ggdp_h R_PSY M_phyto_h R_PDS1 M_phytfl_h R_PDS2 M_zcaro_h R_ZDS M_norsp_h R_NOR M_lyc_h R_LCYD M_dcaro_h R_LCYA M_acaro_h/0.00017840538
R_ACAROtu M_acaro_u R_CHYA2 M_crpxan_u R_CXHY M_h2o_u R_PSIIred M_pqh2_u R_CBFC M_h_u R_BCAROH M_nadp_u R_NADPtu M_nadp_h R_PGDHh M_ru5p_D_h R_PRUK M_rb15bp_h R_RBPCh M_3pg_h R_PGKh M_13dpg_h R_GAPDHh M_g3p_h R_TPIh M_dhap_h R_FBA3hi M_s17bp_h R_SBP M_s7p_h R_TAh M_e4p_h R_DPHS M_2dda7p_h R_DHQS M_3dhq_h R_DQDH M_3dhsk_h R_SKDH M_skm_h R_SKK M_skm5p_h R_PSCIT M_3psme_h R_CHRS M_chor_h R_CHRM M_pphn_h R_PPOR M_34hpp_h R_TYRTAh M_akg_h R_BCTA_LPAREN_val_RPAREN_h M_glu_L_h R_ASPATh M_asp_L_h R_ASPK M_4pasp_h R_ASADH M_aspsa_h R_HSDH M_hom_L_h R_HSK M_phom_h R_CYSTS M_cyst_L_h R_CBL M_pyr_h R_DXS M_dxyl5p_h R_DXRI M_2me4p_h R_CMS M_4c2me_h R_CMK M_pcdme_h R_MCS M_2mecdp_h R_HDS M_h2mb4p_h R_IDS1 M_ipdp_h R_FPPSh M_frdp_h R_GGPS M_ggdp_h R_PSY M_phyto_h R_PDS1 M_phytfl_h R_PDS2 M_zcaro_h R_ZDS M_norsp_h R_NOR M_lyc_h R_LCYD M_dcaro_h R_LCYA M_acaro_h/0.00017840538
R_ACAROtu M_acaro_u R_CHYA2 M_crpxan_u R_CXHY M_h2o_u R_PSIIred M_pqh2_u R_CBFC M_h_u R_BCAROH M_nadp_u R_NADPtu M_nadp_h R_PGDHh M_ru5p_D_h R_PRUK M_rb15bp_h R_RBPCh M_3pg_h R_PGKh M_13dpg_h R_GAPDHh M_g3p_h R_TPIh M_dhap_h R_FBA3hi M_s17bp_h R_SBP M_s7p_h R_TAh M_e4p_h R_DPHS M_2dda7p_h R_DHQS M_3dhq_h R_DQDH M_3dhsk_h R_SKDH M_skm_h R_SKK M_skm5p_h R_PSCIT M_3psme_h R_CHRS M_chor_h R_ATNS_LPAREN_nh4_RPAREN_ M_pyr_h R_DXS M_dxyl5p_h R_DXRI M_2me4p_h R_CMS M_4c2me_h R_CMK M_pcdme_h R_MCS M_2mecdp_h R_HDS M_h2mb4p_h R_IDS2 M_dmpp_h R_GPPSh M_grdp_h R_FPPSh M_frdp_h R_GGPS M_ggdp_h R_PSY M_phyto_h R_PDS1 M_phytfl_h R_PDS2 M_zcaro_h R_ZDS M_norsp_h R_NOR M_lyc_h R_LCYD M_dcaro_h R_LCYA M_acaro_h/0.00017840538
R_ACAROtu M_acaro_u R_CHYA2 M_crpxan_u R_CXHY M_h2o_u R_PSIIred M_pqh2_u R_CBFC M_h_u R_BCAROH M_nadp_u R_NADPtu M_nadp_h R_PGDHh M_ru5p_D_h R_PRUK M_rb15bp_h R_RBPCh M_3pg_h R_PGKh M_13dpg_h R_GAPDHh M_g3p_h R_TPIh M_dhap_h R_FBA3hi M_s17bp_h R_SBP M_s7p_h R_TAh M_e4p_h R_DPHS M_2dda7p_h R_DHQS M_3dhq_h R_DQDH M_3dhsk_h R_SKDH M_skm_h R_SKK M_skm5p_h R_PSCIT M_3psme_h R_CHRS M_chor_h R_ATNS_LPAREN_nh4_RPAREN_ M_pyr_h R_DXS M_dxyl5p_h R_DXRI M_2me4p_h R_CMS M_4c2me_h R_CMK M_pcdme_h R_MCS M_2mecdp_h R_HDS M_h2mb4p_h R_IDS1 M_ipdp_h R_GPPSh M_grdp_h R_FPPSh M_frdp_h R_GGPS M_ggdp_h R_PSY M_phyto_h R_PDS1 M_phytfl_h R_PDS2 M_zcaro_h R_ZDS M_norsp_h R_NOR M_lyc_h R_LCYD M_dcaro_h R_LCYA M_acaro_h/0.00017840538
R_ACAROtu M_acaro_u R_CHYA2 M_crpxan_u R_CXHY M_h2o_u R_PSIIred M_pqh2_u R_CBFC M_h_u R_BCAROH M_nadp_u R_NADPtu M_nadp_h R_PGDHh M_ru5p_D_h R_PRUK M_rb15bp_h R_RBPCh M_3pg_h R_PGKh M_13dpg_h R_GAPDHh M_g3p_h R_TPIh M_dhap_h R_FBA3hi M_s17bp_h R_SBP M_s7p_h R_TAh M_e4p_h R_DPHS M_2dda7p_h R_DHQS M_3dhq_h R_DQDH M_3dhsk_h R_SKDH M_skm_h R_SKK M_skm5p_h R_PSCIT M_3psme_h R_CHRS M_chor_h R_ATNS_LPAREN_nh4_RPAREN_ M_pyr_h R_DXS M_dxyl5p_h R_DXRI M_2me4p_h R_CMS M_4c2me_h R_CMK M_pcdme_h R_MCS M_2mecdp_h R_HDS M_h2mb4p_h R_IDS1 M_ipdp_h R_GGPS M_ggdp_h R_PSY M_phyto_h R_PDS1 M_phytfl_h R_PDS2 M_zcaro_h R_ZDS M_norsp_h R_NOR M_lyc_h R_LCYD M_dcaro_h R_LCYA M_acaro_h/0.00017840538
R_ACAROtu M_acaro_u R_CHYA2 M_crpxan_u R_CXHY M_h2o_u R_PSIIred M_pqh2_u R_CBFC M_h_u R_BCAROH M_nadp_u R_NADPtu M_nadp_h R_PGDHh M_ru5p_D_h R_PRUK M_rb15bp_h R_RBPCh M_3pg_h R_PGKh M_13dpg_h R_GAPDHh M_g3p_h R_TPIh M_dhap_h R_FBA3hi M_s17bp_h R_SBP M_s7p_h R_TAh M_e4p_h R_DPHS M_2dda7p_h R_DHQS M_3dhq_h R_DQDH M_3dhsk_h R_SKDH M_skm_h R_SKK M_skm5p_h R_PSCIT M_3psme_h R_CHRS M_chor_h R_ATNS_LPAREN_nh4_RPAREN_ M_pyr_h R_DXS M_dxyl5p_h R_DXRI M_2me4p_h R_CMS M_4c2me_h R_CMK M_pcdme_h R_MCS M_2mecdp_h R_HDS M_h2mb4p_h R_IDS1 M_ipdp_h R_FPPSh M_frdp_h R_GGPS M_ggdp_h R_PSY M_phyto_h R_PDS1 M_phytfl_h R_PDS2 M_zcaro_h R_ZDS M_norsp_h R_NOR M_lyc_h R_LCYD M_dcaro_h R_LCYA M_acaro_h/0.00017840538
R_ACAROtu M_acaro_u R_CHYA2 M_crpxan_u R_CXHY M_h2o_u R_PSIIred M_pqh2_u R_CBFC M_h_u R_BCAROH M_nadp_u R_NADPtu M_nadp_h R_PGDHh M_ru5p_D_h R_PRUK M_rb15bp_h R_RBPCh M_3pg_h R_PGKh M_13dpg_h R_GAPDHh M_g3p_h R_TKT2h M_e4p_h R_DPHS M_2dda7p_h R_DHQS M_3dhq_h R_DQDH M_3dhsk_h R_SKDH M_skm_h R_SKK M_skm5p_h R_PSCIT M_3psme_h R_CHRS M_chor_h R_CHRM M_pphn_h R_PPOR M_34hpp_h R_TYRTAh M_akg_h R_GLUS_LPAREN_ferr_RPAREN_ M_glu_L_h R_ASPATh M_asp_L_h R_ASPK M_4pasp_h R_ASADH M_aspsa_h R_HSDH M_hom_L_h R_HSK M_phom_h R_CYSTS M_cyst_L_h R_CBL M_pyr_h R_DXS M_dxyl5p_h R_DXRI M_2me4p_h R_CMS M_4c2me_h R_CMK M_pcdme_h R_MCS M_2mecdp_h R_HDS M_h2mb4p_h R_IDS2 M_dmpp_h R_GPPSh M_grdp_h R_FPPSh M_frdp_h R_GGPS M_ggdp_h R_PSY M_phyto_h R_PDS1 M_phytfl_h R_PDS2 M_zcaro_h R_ZDS M_norsp_h R_NOR M_lyc_h R_LCYD M_dcaro_h R_LCYA M_acaro_h/0.00017840538
R_ACAROtu M_acaro_u R_CHYA2 M_crpxan_u R_CXHY M_h2o_u R_PSIIred M_pqh2_u R_CBFC M_h_u R_BCAROH M_nadp_u R_NADPtu M_nadp_h R_PGDHh M_ru5p_D_h R_PRUK M_rb15bp_h R_RBPCh M_3pg_h R_PGKh M_13dpg_h R_GAPDHh M_g3p_h R_TKT2h M_e4p_h R_DPHS M_2dda7p_h R_DHQS M_3dhq_h R_DQDH M_3dhsk_h R_SKDH M_skm_h R_SKK M_skm5p_h R_PSCIT M_3psme_h R_CHRS M_chor_h R_CHRM M_pphn_h R_PPOR M_34hpp_h R_TYRTAh M_akg_h R_GLUS_LPAREN_ferr_RPAREN_ M_glu_L_h R_ASPATh M_asp_L_h R_ASPK M_4pasp_h R_ASADH M_aspsa_h R_HSDH M_hom_L_h R_HSK M_phom_h R_CYSTS M_cyst_L_h R_CBL M_pyr_h R_DXS M_dxyl5p_h R_DXRI M_2me4p_h R_CMS M_4c2me_h R_CMK M_pcdme_h R_MCS M_2mecdp_h R_HDS M_h2mb4p_h R_IDS1 M_ipdp_h R_GPPSh M_grdp_h R_FPPSh M_frdp_h R_GGPS M_ggdp_h R_PSY M_phyto_h R_PDS1 M_phytfl_h R_PDS2 M_zcaro_h R_ZDS M_norsp_h R_NOR M_lyc_h R_LCYD M_dcaro_h R_LCYA M_acaro_h/0.00017840538
R_ACAROtu M_acaro_u R_CHYA2 M_crpxan_u R_CXHY M_h2o_u R_PSIIred M_pqh2_u R_CBFC M_h_u R_BCAROH M_nadp_u R_NADPtu M_nadp_h R_PGDHh M_ru5p_D_h R_PRUK M_rb15bp_h R_RBPCh M_3pg_h R_PGKh M_13dpg_h R_GAPDHh M_g3p_h R_TKT2h M_e4p_h R_DPHS M_2dda7p_h R_DHQS M_3dhq_h R_DQDH M_3dhsk_h R_SKDH M_skm_h R_SKK M_skm5p_h R_PSCIT M_3psme_h R_CHRS M_chor_h R_CHRM M_pphn_h R_PPOR M_34hpp_h R_TYRTAh M_akg_h R_GLUS_LPAREN_ferr_RPAREN_ M_glu_L_h R_ASPATh M_asp_L_h R_ASPK M_4pasp_h R_ASADH M_aspsa_h R_HSDH M_hom_L_h R_HSK M_phom_h R_CYSTS M_cyst_L_h R_CBL M_pyr_h R_DXS M_dxyl5p_h R_DXRI M_2me4p_h R_CMS M_4c2me_h R_CMK M_pcdme_h R_MCS M_2mecdp_h R_HDS M_h2mb4p_h R_IDS1 M_ipdp_h R_GGPS M_ggdp_h R_PSY M_phyto_h R_PDS1 M_phytfl_h R_PDS2 M_zcaro_h R_ZDS M_norsp_h R_NOR M_lyc_h R_LCYD M_dcaro_h R_LCYA M_acaro_h/0.00017840538
R_ACAROtu M_acaro_u R_CHYA2 M_crpxan_u R_CXHY M_h2o_u R_PSIIred M_pqh2_u R_CBFC M_h_u R_BCAROH M_nadp_u R_NADPtu M_nadp_h R_PGDHh M_ru5p_D_h R_PRUK M_rb15bp_h R_RBPCh M_3pg_h R_PGKh M_13dpg_h R_GAPDHh M_g3p_h R_TKT2h M_e4p_h R_DPHS M_2dda7p_h R_DHQS M_3dhq_h R_DQDH M_3dhsk_h R_SKDH M_skm_h R_SKK M_skm5p_h R_PSCIT M_3psme_h R_CHRS M_chor_h R_CHRM M_pphn_h R_PPOR M_34hpp_h R_TYRTAh M_akg_h R_GLUS_LPAREN_ferr_RPAREN_ M_glu_L_h R_ASPATh M_asp_L_h R_ASPK M_4pasp_h R_ASADH M_aspsa_h R_HSDH M_hom_L_h R_HSK M_phom_h R_CYSTS M_cyst_L_h R_CBL M_pyr_h R_DXS M_dxyl5p_h R_DXRI M_2me4p_h R_CMS M_4c2me_h R_CMK M_pcdme_h R_MCS M_2mecdp_h R_HDS M_h2mb4p_h R_IDS1 M_ipdp_h R_FPPSh M_frdp_h R_GGPS M_ggdp_h R_PSY M_phyto_h R_PDS1 M_phytfl_h R_PDS2 M_zcaro_h R_ZDS M_norsp_h R_NOR M_lyc_h R_LCYD M_dcaro_h R_LCYA M_acaro_h/0.00017840538
R_ACAROtu M_acaro_u R_CHYA2 M_crpxan_u R_CXHY M_h2o_u R_PSIIred M_pqh2_u R_CBFC M_h_u R_BCAROH M_nadp_u R_NADPtu M_nadp_h R_PGDHh M_ru5p_D_h R_PRUK M_rb15bp_h R_RBPCh M_3pg_h R_PGKh M_13dpg_h R_GAPDHh M_g3p_h R_TKT2h M_e4p_h R_DPHS M_2dda7p_h R_DHQS M_3dhq_h R_DQDH M_3dhsk_h R_SKDH M_skm_h R_SKK M_skm5p_h R_PSCIT M_3psme_h R_CHRS M_chor_h R_CHRM M_pphn_h R_PPOR M_34hpp_h R_TYRTAh M_akg_h R_BCTA_LPAREN_val_RPAREN_h M_glu_L_h R_ASPATh M_asp_L_h R_ASPK M_4pasp_h R_ASADH M_aspsa_h R_HSDH M_hom_L_h R_HSK M_phom_h R_CYSTS M_cyst_L_h R_CBL M_pyr_h R_DXS M_dxyl5p_h R_DXRI M_2me4p_h R_CMS M_4c2me_h R_CMK M_pcdme_h R_MCS M_2mecdp_h R_HDS M_h2mb4p_h R_IDS2 M_dmpp_h R_GPPSh M_grdp_h R_FPPSh M_frdp_h R_GGPS M_ggdp_h R_PSY M_phyto_h R_PDS1 M_phytfl_h R_PDS2 M_zcaro_h R_ZDS M_norsp_h R_NOR M_lyc_h R_LCYD M_dcaro_h R_LCYA M_acaro_h/0.00017840538
R_ACAROtu M_acaro_u R_CHYA2 M_crpxan_u R_CXHY M_h2o_u R_PSIIred M_pqh2_u R_CBFC M_h_u R_BCAROH M_nadp_u R_NADPtu M_nadp_h R_PGDHh M_ru5p_D_h R_PRUK M_rb15bp_h R_RBPCh M_3pg_h R_PGKh M_13dpg_h R_GAPDHh M_g3p_h R_TKT2h M_e4p_h R_DPHS M_2dda7p_h R_DHQS M_3dhq_h R_DQDH M_3dhsk_h R_SKDH M_skm_h R_SKK M_skm5p_h R_PSCIT M_3psme_h R_CHRS M_chor_h R_CHRM M_pphn_h R_PPOR M_34hpp_h R_TYRTAh M_akg_h R_BCTA_LPAREN_val_RPAREN_h M_glu_L_h R_ASPATh M_asp_L_h R_ASPK M_4pasp_h R_ASADH M_aspsa_h R_HSDH M_hom_L_h R_HSK M_phom_h R_CYSTS M_cyst_L_h R_CBL M_pyr_h R_DXS M_dxyl5p_h R_DXRI M_2me4p_h R_CMS M_4c2me_h R_CMK M_pcdme_h R_MCS M_2mecdp_h R_HDS M_h2mb4p_h R_IDS1 M_ipdp_h R_GPPSh M_grdp_h R_FPPSh M_frdp_h R_GGPS M_ggdp_h R_PSY M_phyto_h R_PDS1 M_phytfl_h R_PDS2 M_zcaro_h R_ZDS M_norsp_h R_NOR M_lyc_h R_LCYD M_dcaro_h R_LCYA M_acaro_h/0.00017840538
R_ACAROtu M_acaro_u R_CHYA2 M_crpxan_u R_CXHY M_h2o_u R_PSIIred M_pqh2_u R_CBFC M_h_u R_BCAROH M_nadp_u R_NADPtu M_nadp_h R_PGDHh M_ru5p_D_h R_PRUK M_rb15bp_h R_RBPCh M_3pg_h R_PGKh M_13dpg_h R_GAPDHh M_g3p_h R_TKT2h M_e4p_h R_DPHS M_2dda7p_h R_DHQS M_3dhq_h R_DQDH M_3dhsk_h R_SKDH M_skm_h R_SKK M_skm5p_h R_PSCIT M_3psme_h R_CHRS M_chor_h R_CHRM M_pphn_h R_PPOR M_34hpp_h R_TYRTAh M_akg_h R_BCTA_LPAREN_val_RPAREN_h M_glu_L_h R_ASPATh M_asp_L_h R_ASPK M_4pasp_h R_ASADH M_aspsa_h R_HSDH M_hom_L_h R_HSK M_phom_h R_CYSTS M_cyst_L_h R_CBL M_pyr_h R_DXS M_dxyl5p_h R_DXRI M_2me4p_h R_CMS M_4c2me_h R_CMK M_pcdme_h R_MCS M_2mecdp_h R_HDS M_h2mb4p_h R_IDS1 M_ipdp_h R_GGPS M_ggdp_h R_PSY M_phyto_h R_PDS1 M_phytfl_h R_PDS2 M_zcaro_h R_ZDS M_norsp_h R_NOR M_lyc_h R_LCYD M_dcaro_h R_LCYA M_acaro_h/0.00017840538
R_ACAROtu M_acaro_u R_CHYA2 M_crpxan_u R_CXHY M_h2o_u R_PSIIred M_pqh2_u R_CBFC M_h_u R_BCAROH M_nadp_u R_NADPtu M_nadp_h R_PGDHh M_ru5p_D_h R_PRUK M_rb15bp_h R_RBPCh M_3pg_h R_PGKh M_13dpg_h R_GAPDHh M_g3p_h R_TKT2h M_e4p_h R_DPHS M_2dda7p_h R_DHQS M_3dhq_h R_DQDH M_3dhsk_h R_SKDH M_skm_h R_SKK M_skm5p_h R_PSCIT M_3psme_h R_CHRS M_chor_h R_CHRM M_pphn_h R_PPOR M_34hpp_h R_TYRTAh M_akg_h R_BCTA_LPAREN_val_RPAREN_h M_glu_L_h R_ASPATh M_asp_L_h R_ASPK M_4pasp_h R_ASADH M_aspsa_h R_HSDH M_hom_L_h R_HSK M_phom_h R_CYSTS M_cyst_L_h R_CBL M_pyr_h R_DXS M_dxyl5p_h R_DXRI M_2me4p_h R_CMS M_4c2me_h R_CMK M_pcdme_h R_MCS M_2mecdp_h R_HDS M_h2mb4p_h R_IDS1 M_ipdp_h R_FPPSh M_frdp_h R_GGPS M_ggdp_h R_PSY M_phyto_h R_PDS1 M_phytfl_h R_PDS2 M_zcaro_h R_ZDS M_norsp_h R_NOR M_lyc_h R_LCYD M_dcaro_h R_LCYA M_acaro_h/0.00017840538
R_ACAROtu M_acaro_u R_CHYA2 M_crpxan_u R_CXHY M_h2o_u R_PSIIred M_pqh2_u R_CBFC M_h_u R_BCAROH M_nadp_u R_NADPtu M_nadp_h R_PGDHh M_ru5p_D_h R_PRUK M_rb15bp_h R_RBPCh M_3pg_h R_PGKh M_13dpg_h R_GAPDHh M_g3p_h R_TKT2h M_e4p_h R_DPHS M_2dda7p_h R_DHQS M_3dhq_h R_DQDH M_3dhsk_h R_SKDH M_skm_h R_SKK M_skm5p_h R_PSCIT M_3psme_h R_CHRS M_chor_h R_ATNS_LPAREN_nh4_RPAREN_ M_pyr_h R_DXS M_dxyl5p_h R_DXRI M_2me4p_h R_CMS M_4c2me_h R_CMK M_pcdme_h R_MCS M_2mecdp_h R_HDS M_h2mb4p_h R_IDS2 M_dmpp_h R_GPPSh M_grdp_h R_FPPSh M_frdp_h R_GGPS M_ggdp_h R_PSY M_phyto_h R_PDS1 M_phytfl_h R_PDS2 M_zcaro_h R_ZDS M_norsp_h R_NOR M_lyc_h R_LCYD M_dcaro_h R_LCYA M_acaro_h/0.00017840538
R_ACAROtu M_acaro_u R_CHYA2 M_crpxan_u R_CXHY M_h2o_u R_PSIIred M_pqh2_u R_CBFC M_h_u R_BCAROH M_nadp_u R_NADPtu M_nadp_h R_PGDHh M_ru5p_D_h R_PRUK M_rb15bp_h R_RBPCh M_3pg_h R_PGKh M_13dpg_h R_GAPDHh M_g3p_h R_TKT2h M_e4p_h R_DPHS M_2dda7p_h R_DHQS M_3dhq_h R_DQDH M_3dhsk_h R_SKDH M_skm_h R_SKK M_skm5p_h R_PSCIT M_3psme_h R_CHRS M_chor_h R_ATNS_LPAREN_nh4_RPAREN_ M_pyr_h R_DXS M_dxyl5p_h R_DXRI M_2me4p_h R_CMS M_4c2me_h R_CMK M_pcdme_h R_MCS M_2mecdp_h R_HDS M_h2mb4p_h R_IDS1 M_ipdp_h R_GPPSh M_grdp_h R_FPPSh M_frdp_h R_GGPS M_ggdp_h R_PSY M_phyto_h R_PDS1 M_phytfl_h R_PDS2 M_zcaro_h R_ZDS M_norsp_h R_NOR M_lyc_h R_LCYD M_dcaro_h R_LCYA M_acaro_h/0.00017840538
R_ACAROtu M_acaro_u R_CHYA2 M_crpxan_u R_CXHY M_h2o_u R_PSIIred M_pqh2_u R_CBFC M_h_u R_BCAROH M_nadp_u R_NADPtu M_nadp_h R_PGDHh M_ru5p_D_h R_PRUK M_rb15bp_h R_RBPCh M_3pg_h R_PGKh M_13dpg_h R_GAPDHh M_g3p_h R_TKT2h M_e4p_h R_DPHS M_2dda7p_h R_DHQS M_3dhq_h R_DQDH M_3dhsk_h R_SKDH M_skm_h R_SKK M_skm5p_h R_PSCIT M_3psme_h R_CHRS M_chor_h R_ATNS_LPAREN_nh4_RPAREN_ M_pyr_h R_DXS M_dxyl5p_h R_DXRI M_2me4p_h R_CMS M_4c2me_h R_CMK M_pcdme_h R_MCS M_2mecdp_h R_HDS M_h2mb4p_h R_IDS1 M_ipdp_h R_GGPS M_ggdp_h R_PSY M_phyto_h R_PDS1 M_phytfl_h R_PDS2 M_zcaro_h R_ZDS M_norsp_h R_NOR M_lyc_h R_LCYD M_dcaro_h R_LCYA M_acaro_h/0.00017840538
R_ACAROtu M_acaro_u R_CHYA2 M_crpxan_u R_CXHY M_h2o_u R_PSIIred M_pqh2_u R_CBFC M_h_u R_BCAROH M_nadp_u R_NADPtu M_nadp_h R_PGDHh M_ru5p_D_h R_PRUK M_rb15bp_h R_RBPCh M_3pg_h R_PGKh M_13dpg_h R_GAPDHh M_g3p_h R_TKT2h M_e4p_h R_DPHS M_2dda7p_h R_DHQS M_3dhq_h R_DQDH M_3dhsk_h R_SKDH M_skm_h R_SKK M_skm5p_h R_PSCIT M_3psme_h R_CHRS M_chor_h R_ATNS_LPAREN_nh4_RPAREN_ M_pyr_h R_DXS M_dxyl5p_h R_DXRI M_2me4p_h R_CMS M_4c2me_h R_CMK M_pcdme_h R_MCS M_2mecdp_h R_HDS M_h2mb4p_h R_IDS1 M_ipdp_h R_FPPSh M_frdp_h R_GGPS M_ggdp_h R_PSY M_phyto_h R_PDS1 M_phytfl_h R_PDS2 M_zcaro_h R_ZDS M_norsp_h R_NOR M_lyc_h R_LCYD M_dcaro_h R_LCYA M_acaro_h/0.00017840538
R_ACAROtu M_acaro_u R_CHYA2 M_crpxan_u R_CXHY M_h2o_u R_PSIIred M_pqh2_u R_CBFC M_h_u R_BCAROH M_nadp_u R_NADPtu M_nadp_h R_PGDHh M_ru5p_D_h R_PRUK M_rb15bp_h R_RBPCh M_3pg_h R_PGKh M_13dpg_h R_GAPDHh M_g3p_h R_TAh M_f6p_B_h R_TKT2h M_e4p_h R_DPHS M_2dda7p_h R_DHQS M_3dhq_h R_DQDH M_3dhsk_h R_SKDH M_skm_h R_SKK M_skm5p_h R_PSCIT M_3psme_h R_CHRS M_chor_h R_CHRM M_pphn_h R_PPOR M_34hpp_h R_TYRTAh M_akg_h R_GLUS_LPAREN_ferr_RPAREN_ M_glu_L_h R_ASPATh M_asp_L_h R_ASPK M_4pasp_h R_ASADH M_aspsa_h R_HSDH M_hom_L_h R_HSK M_phom_h R_CYSTS M_cyst_L_h R_CBL M_pyr_h R_DXS M_dxyl5p_h R_DXRI M_2me4p_h R_CMS M_4c2me_h R_CMK M_pcdme_h R_MCS M_2mecdp_h R_HDS M_h2mb4p_h R_IDS2 M_dmpp_h R_GPPSh M_grdp_h R_FPPSh M_frdp_h R_GGPS M_ggdp_h R_PSY M_phyto_h R_PDS1 M_phytfl_h R_PDS2 M_zcaro_h R_ZDS M_norsp_h R_NOR M_lyc_h R_LCYD M_dcaro_h R_LCYA M_acaro_h/0.00017840538
R_ACAROtu M_acaro_u R_CHYA2 M_crpxan_u R_CXHY M_h2o_u R_PSIIred M_pqh2_u R_CBFC M_h_u R_BCAROH M_nadp_u R_NADPtu M_nadp_h R_PGDHh M_ru5p_D_h R_PRUK M_rb15bp_h R_RBPCh M_3pg_h R_PGKh M_13dpg_h R_GAPDHh M_g3p_h R_TAh M_f6p_B_h R_TKT2h M_e4p_h R_DPHS M_2dda7p_h R_DHQS M_3dhq_h R_DQDH M_3dhsk_h R_SKDH M_skm_h R_SKK M_skm5p_h R_PSCIT M_3psme_h R_CHRS M_chor_h R_CHRM M_pphn_h R_PPOR M_34hpp_h R_TYRTAh M_akg_h R_GLUS_LPAREN_ferr_RPAREN_ M_glu_L_h R_ASPATh M_asp_L_h R_ASPK M_4pasp_h R_ASADH M_aspsa_h R_HSDH M_hom_L_h R_HSK M_phom_h R_CYSTS M_cyst_L_h R_CBL M_pyr_h R_DXS M_dxyl5p_h R_DXRI M_2me4p_h R_CMS M_4c2me_h R_CMK M_pcdme_h R_MCS M_2mecdp_h R_HDS M_h2mb4p_h R_IDS1 M_ipdp_h R_GPPSh M_grdp_h R_FPPSh M_frdp_h R_GGPS M_ggdp_h R_PSY M_phyto_h R_PDS1 M_phytfl_h R_PDS2 M_zcaro_h R_ZDS M_norsp_h R_NOR M_lyc_h R_LCYD M_dcaro_h R_LCYA M_acaro_h/0.00017840538
R_ACAROtu M_acaro_u R_CHYA2 M_crpxan_u R_CXHY M_h2o_u R_PSIIred M_pqh2_u R_CBFC M_h_u R_BCAROH M_nadp_u R_NADPtu M_nadp_h R_PGDHh M_ru5p_D_h R_PRUK M_rb15bp_h R_RBPCh M_3pg_h R_PGKh M_13dpg_h R_GAPDHh M_g3p_h R_TAh M_f6p_B_h R_TKT2h M_e4p_h R_DPHS M_2dda7p_h R_DHQS M_3dhq_h R_DQDH M_3dhsk_h R_SKDH M_skm_h R_SKK M_skm5p_h R_PSCIT M_3psme_h R_CHRS M_chor_h R_CHRM M_pphn_h R_PPOR M_34hpp_h R_TYRTAh M_akg_h R_GLUS_LPAREN_ferr_RPAREN_ M_glu_L_h R_ASPATh M_asp_L_h R_ASPK M_4pasp_h R_ASADH M_aspsa_h R_HSDH M_hom_L_h R_HSK M_phom_h R_CYSTS M_cyst_L_h R_CBL M_pyr_h R_DXS M_dxyl5p_h R_DXRI M_2me4p_h R_CMS M_4c2me_h R_CMK M_pcdme_h R_MCS M_2mecdp_h R_HDS M_h2mb4p_h R_IDS1 M_ipdp_h R_GGPS M_ggdp_h R_PSY M_phyto_h R_PDS1 M_phytfl_h R_PDS2 M_zcaro_h R_ZDS M_norsp_h R_NOR M_lyc_h R_LCYD M_dcaro_h R_LCYA M_acaro_h/0.00017840538
R_ACAROtu M_acaro_u R_CHYA2 M_crpxan_u R_CXHY M_h2o_u R_PSIIred M_pqh2_u R_CBFC M_h_u R_BCAROH M_nadp_u R_NADPtu M_nadp_h R_PGDHh M_ru5p_D_h R_PRUK M_rb15bp_h R_RBPCh M_3pg_h R_PGKh M_13dpg_h R_GAPDHh M_g3p_h R_TAh M_f6p_B_h R_TKT2h M_e4p_h R_DPHS M_2dda7p_h R_DHQS M_3dhq_h R_DQDH M_3dhsk_h R_SKDH M_skm_h R_SKK M_skm5p_h R_PSCIT M_3psme_h R_CHRS M_chor_h R_CHRM M_pphn_h R_PPOR M_34hpp_h R_TYRTAh M_akg_h R_GLUS_LPAREN_ferr_RPAREN_ M_glu_L_h R_ASPATh M_asp_L_h R_ASPK M_4pasp_h R_ASADH M_aspsa_h R_HSDH M_hom_L_h R_HSK M_phom_h R_CYSTS M_cyst_L_h R_CBL M_pyr_h R_DXS M_dxyl5p_h R_DXRI M_2me4p_h R_CMS M_4c2me_h R_CMK M_pcdme_h R_MCS M_2mecdp_h R_HDS M_h2mb4p_h R_IDS1 M_ipdp_h R_FPPSh M_frdp_h R_GGPS M_ggdp_h R_PSY M_phyto_h R_PDS1 M_phytfl_h R_PDS2 M_zcaro_h R_ZDS M_norsp_h R_NOR M_lyc_h R_LCYD M_dcaro_h R_LCYA M_acaro_h/0.00017840538
R_ACAROtu M_acaro_u R_CHYA2 M_crpxan_u R_CXHY M_h2o_u R_PSIIred M_pqh2_u R_CBFC M_h_u R_BCAROH M_nadp_u R_NADPtu M_nadp_h R_PGDHh M_ru5p_D_h R_PRUK M_rb15bp_h R_RBPCh M_3pg_h R_PGKh M_13dpg_h R_GAPDHh M_g3p_h R_TAh M_f6p_B_h R_TKT2h M_e4p_h R_DPHS M_2dda7p_h R_DHQS M_3dhq_h R_DQDH M_3dhsk_h R_SKDH M_skm_h R_SKK M_skm5p_h R_PSCIT M_3psme_h R_CHRS M_chor_h R_CHRM M_pphn_h R_PPOR M_34hpp_h R_TYRTAh M_akg_h R_BCTA_LPAREN_val_RPAREN_h M_glu_L_h R_ASPATh M_asp_L_h R_ASPK M_4pasp_h R_ASADH M_aspsa_h R_HSDH M_hom_L_h R_HSK M_phom_h R_CYSTS M_cyst_L_h R_CBL M_pyr_h R_DXS M_dxyl5p_h R_DXRI M_2me4p_h R_CMS M_4c2me_h R_CMK M_pcdme_h R_MCS M_2mecdp_h R_HDS M_h2mb4p_h R_IDS2 M_dmpp_h R_GPPSh M_grdp_h R_FPPSh M_frdp_h R_GGPS M_ggdp_h R_PSY M_phyto_h R_PDS1 M_phytfl_h R_PDS2 M_zcaro_h R_ZDS M_norsp_h R_NOR M_lyc_h R_LCYD M_dcaro_h R_LCYA M_acaro_h/0.00017840538
R_ACAROtu M_acaro_u R_CHYA2 M_crpxan_u R_CXHY M_h2o_u R_PSIIred M_pqh2_u R_CBFC M_h_u R_BCAROH M_nadp_u R_NADPtu M_nadp_h R_PGDHh M_ru5p_D_h R_PRUK M_rb15bp_h R_RBPCh M_3pg_h R_PGKh M_13dpg_h R_GAPDHh M_g3p_h R_TAh M_f6p_B_h R_TKT2h M_e4p_h R_DPHS M_2dda7p_h R_DHQS M_3dhq_h R_DQDH M_3dhsk_h R_SKDH M_skm_h R_SKK M_skm5p_h R_PSCIT M_3psme_h R_CHRS M_chor_h R_CHRM M_pphn_h R_PPOR M_34hpp_h R_TYRTAh M_akg_h R_BCTA_LPAREN_val_RPAREN_h M_glu_L_h R_ASPATh M_asp_L_h R_ASPK M_4pasp_h R_ASADH M_aspsa_h R_HSDH M_hom_L_h R_HSK M_phom_h R_CYSTS M_cyst_L_h R_CBL M_pyr_h R_DXS M_dxyl5p_h R_DXRI M_2me4p_h R_CMS M_4c2me_h R_CMK M_pcdme_h R_MCS M_2mecdp_h R_HDS M_h2mb4p_h R_IDS1 M_ipdp_h R_GPPSh M_grdp_h R_FPPSh M_frdp_h R_GGPS M_ggdp_h R_PSY M_phyto_h R_PDS1 M_phytfl_h R_PDS2 M_zcaro_h R_ZDS M_norsp_h R_NOR M_lyc_h R_LCYD M_dcaro_h R_LCYA M_acaro_h/0.00017840538
R_ACAROtu M_acaro_u R_CHYA2 M_crpxan_u R_CXHY M_h2o_u R_PSIIred M_pqh2_u R_CBFC M_h_u R_BCAROH M_nadp_u R_NADPtu M_nadp_h R_PGDHh M_ru5p_D_h R_PRUK M_rb15bp_h R_RBPCh M_3pg_h R_PGKh M_13dpg_h R_GAPDHh M_g3p_h R_TAh M_f6p_B_h R_TKT2h M_e4p_h R_DPHS M_2dda7p_h R_DHQS M_3dhq_h R_DQDH M_3dhsk_h R_SKDH M_skm_h R_SKK M_skm5p_h R_PSCIT M_3psme_h R_CHRS M_chor_h R_CHRM M_pphn_h R_PPOR M_34hpp_h R_TYRTAh M_akg_h R_BCTA_LPAREN_val_RPAREN_h M_glu_L_h R_ASPATh M_asp_L_h R_ASPK M_4pasp_h R_ASADH M_aspsa_h R_HSDH M_hom_L_h R_HSK M_phom_h R_CYSTS M_cyst_L_h R_CBL M_pyr_h R_DXS M_dxyl5p_h R_DXRI M_2me4p_h R_CMS M_4c2me_h R_CMK M_pcdme_h R_MCS M_2mecdp_h R_HDS M_h2mb4p_h R_IDS1 M_ipdp_h R_GGPS M_ggdp_h R_PSY M_phyto_h R_PDS1 M_phytfl_h R_PDS2 M_zcaro_h R_ZDS M_norsp_h R_NOR M_lyc_h R_LCYD M_dcaro_h R_LCYA M_acaro_h/0.00017840538
R_ACAROtu M_acaro_u R_CHYA2 M_crpxan_u R_CXHY M_h2o_u R_PSIIred M_pqh2_u R_CBFC M_h_u R_BCAROH M_nadp_u R_NADPtu M_nadp_h R_PGDHh M_ru5p_D_h R_PRUK M_rb15bp_h R_RBPCh M_3pg_h R_PGKh M_13dpg_h R_GAPDHh M_g3p_h R_TAh M_f6p_B_h R_TKT2h M_e4p_h R_DPHS M_2dda7p_h R_DHQS M_3dhq_h R_DQDH M_3dhsk_h R_SKDH M_skm_h R_SKK M_skm5p_h R_PSCIT M_3psme_h R_CHRS M_chor_h R_CHRM M_pphn_h R_PPOR M_34hpp_h R_TYRTAh M_akg_h R_BCTA_LPAREN_val_RPAREN_h M_glu_L_h R_ASPATh M_asp_L_h R_ASPK M_4pasp_h R_ASADH M_aspsa_h R_HSDH M_hom_L_h R_HSK M_phom_h R_CYSTS M_cyst_L_h R_CBL M_pyr_h R_DXS M_dxyl5p_h R_DXRI M_2me4p_h R_CMS M_4c2me_h R_CMK M_pcdme_h R_MCS M_2mecdp_h R_HDS M_h2mb4p_h R_IDS1 M_ipdp_h R_FPPSh M_frdp_h R_GGPS M_ggdp_h R_PSY M_phyto_h R_PDS1 M_phytfl_h R_PDS2 M_zcaro_h R_ZDS M_norsp_h R_NOR M_lyc_h R_LCYD M_dcaro_h R_LCYA M_acaro_h/0.00017840538
R_ACAROtu M_acaro_u R_CHYA2 M_crpxan_u R_CXHY M_h2o_u R_PSIIred M_pqh2_u R_CBFC M_h_u R_BCAROH M_nadp_u R_NADPtu M_nadp_h R_PGDHh M_ru5p_D_h R_PRUK M_rb15bp_h R_RBPCh M_3pg_h R_PGKh M_13dpg_h R_GAPDHh M_g3p_h R_TAh M_f6p_B_h R_TKT2h M_e4p_h R_DPHS M_2dda7p_h R_DHQS M_3dhq_h R_DQDH M_3dhsk_h R_SKDH M_skm_h R_SKK M_skm5p_h R_PSCIT M_3psme_h R_CHRS M_chor_h R_ATNS_LPAREN_nh4_RPAREN_ M_pyr_h R_DXS M_dxyl5p_h R_DXRI M_2me4p_h R_CMS M_4c2me_h R_CMK M_pcdme_h R_MCS M_2mecdp_h R_HDS M_h2mb4p_h R_IDS2 M_dmpp_h R_GPPSh M_grdp_h R_FPPSh M_frdp_h R_GGPS M_ggdp_h R_PSY M_phyto_h R_PDS1 M_phytfl_h R_PDS2 M_zcaro_h R_ZDS M_norsp_h R_NOR M_lyc_h R_LCYD M_dcaro_h R_LCYA M_acaro_h/0.00017840538
R_ACAROtu M_acaro_u R_CHYA2 M_crpxan_u R_CXHY M_h2o_u R_PSIIred M_pqh2_u R_CBFC M_h_u R_BCAROH M_nadp_u R_NADPtu M_nadp_h R_PGDHh M_ru5p_D_h R_PRUK M_rb15bp_h R_RBPCh M_3pg_h R_PGKh M_13dpg_h R_GAPDHh M_g3p_h R_TAh M_f6p_B_h R_TKT2h M_e4p_h R_DPHS M_2dda7p_h R_DHQS M_3dhq_h R_DQDH M_3dhsk_h R_SKDH M_skm_h R_SKK M_skm5p_h R_PSCIT M_3psme_h R_CHRS M_chor_h R_ATNS_LPAREN_nh4_RPAREN_ M_pyr_h R_DXS M_dxyl5p_h R_DXRI M_2me4p_h R_CMS M_4c2me_h R_CMK M_pcdme_h R_MCS M_2mecdp_h R_HDS M_h2mb4p_h R_IDS1 M_ipdp_h R_GPPSh M_grdp_h R_FPPSh M_frdp_h R_GGPS M_ggdp_h R_PSY M_phyto_h R_PDS1 M_phytfl_h R_PDS2 M_zcaro_h R_ZDS M_norsp_h R_NOR M_lyc_h R_LCYD M_dcaro_h R_LCYA M_acaro_h/0.00017840538
R_ACAROtu M_acaro_u R_CHYA2 M_crpxan_u R_CXHY M_h2o_u R_PSIIred M_pqh2_u R_CBFC M_h_u R_BCAROH M_nadp_u R_NADPtu M_nadp_h R_PGDHh M_ru5p_D_h R_PRUK M_rb15bp_h R_RBPCh M_3pg_h R_PGKh M_13dpg_h R_GAPDHh M_g3p_h R_TAh M_f6p_B_h R_TKT2h M_e4p_h R_DPHS M_2dda7p_h R_DHQS M_3dhq_h R_DQDH M_3dhsk_h R_SKDH M_skm_h R_SKK M_skm5p_h R_PSCIT M_3psme_h R_CHRS M_chor_h R_ATNS_LPAREN_nh4_RPAREN_ M_pyr_h R_DXS M_dxyl5p_h R_DXRI M_2me4p_h R_CMS M_4c2me_h R_CMK M_pcdme_h R_MCS M_2mecdp_h R_HDS M_h2mb4p_h R_IDS1 M_ipdp_h R_GGPS M_ggdp_h R_PSY M_phyto_h R_PDS1 M_phytfl_h R_PDS2 M_zcaro_h R_ZDS M_norsp_h R_NOR M_lyc_h R_LCYD M_dcaro_h R_LCYA M_acaro_h/0.00017840538
R_ACAROtu M_acaro_u R_CHYA2 M_crpxan_u R_CXHY M_h2o_u R_PSIIred M_pqh2_u R_CBFC M_h_u R_BCAROH M_nadp_u R_NADPtu M_nadp_h R_PGDHh M_ru5p_D_h R_PRUK M_rb15bp_h R_RBPCh M_3pg_h R_PGKh M_13dpg_h R_GAPDHh M_g3p_h R_TAh M_f6p_B_h R_TKT2h M_e4p_h R_DPHS M_2dda7p_h R_DHQS M_3dhq_h R_DQDH M_3dhsk_h R_SKDH M_skm_h R_SKK M_skm5p_h R_PSCIT M_3psme_h R_CHRS M_chor_h R_ATNS_LPAREN_nh4_RPAREN_ M_pyr_h R_DXS M_dxyl5p_h R_DXRI M_2me4p_h R_CMS M_4c2me_h R_CMK M_pcdme_h R_MCS M_2mecdp_h R_HDS M_h2mb4p_h R_IDS1 M_ipdp_h R_FPPSh M_frdp_h R_GGPS M_ggdp_h R_PSY M_phyto_h R_PDS1 M_phytfl_h R_PDS2 M_zcaro_h R_ZDS M_norsp_h R_NOR M_lyc_h R_LCYD M_dcaro_h R_LCYA M_acaro_h/0.00017840538
R_ACAROtu M_acaro_u R_CHYA2 M_crpxan_u R_CXHY M_h2o_u R_PSIIred M_pqh2_u R_CBFC M_h_u R_BCAROH M_nadp_u R_NADPtu M_nadp_h R_PGDHh M_ru5p_D_h R_PRUK M_rb15bp_h R_RBPCh M_3pg_h R_PGKh M_13dpg_h R_GAPDHh M_g3p_h R_TAh M_e4p_h R_DPHS M_2dda7p_h R_DHQS M_3dhq_h R_DQDH M_3dhsk_h R_SKDH M_skm_h R_SKK M_skm5p_h R_PSCIT M_3psme_h R_CHRS M_chor_h R_CHRM M_pphn_h R_PPOR M_34hpp_h R_TYRTAh M_akg_h R_GLUS_LPAREN_ferr_RPAREN_ M_glu_L_h R_ASPATh M_asp_L_h R_ASPK M_4pasp_h R_ASADH M_aspsa_h R_HSDH M_hom_L_h R_HSK M_phom_h R_CYSTS M_cyst_L_h R_CBL M_pyr_h R_DXS M_dxyl5p_h R_DXRI M_2me4p_h R_CMS M_4c2me_h R_CMK M_pcdme_h R_MCS M_2mecdp_h R_HDS M_h2mb4p_h R_IDS2 M_dmpp_h R_GPPSh M_grdp_h R_FPPSh M_frdp_h R_GGPS M_ggdp_h R_PSY M_phyto_h R_PDS1 M_phytfl_h R_PDS2 M_zcaro_h R_ZDS M_norsp_h R_NOR M_lyc_h R_LCYD M_dcaro_h R_LCYA M_acaro_h/0.00017840538
R_ACAROtu M_acaro_u R_CHYA2 M_crpxan_u R_CXHY M_h2o_u R_PSIIred M_pqh2_u R_CBFC M_h_u R_BCAROH M_nadp_u R_NADPtu M_nadp_h R_PGDHh M_ru5p_D_h R_PRUK M_rb15bp_h R_RBPCh M_3pg_h R_PGKh M_13dpg_h R_GAPDHh M_g3p_h R_TAh M_e4p_h R_DPHS M_2dda7p_h R_DHQS M_3dhq_h R_DQDH M_3dhsk_h R_SKDH M_skm_h R_SKK M_skm5p_h R_PSCIT M_3psme_h R_CHRS M_chor_h R_CHRM M_pphn_h R_PPOR M_34hpp_h R_TYRTAh M_akg_h R_GLUS_LPAREN_ferr_RPAREN_ M_glu_L_h R_ASPATh M_asp_L_h R_ASPK M_4pasp_h R_ASADH M_aspsa_h R_HSDH M_hom_L_h R_HSK M_phom_h R_CYSTS M_cyst_L_h R_CBL M_pyr_h R_DXS M_dxyl5p_h R_DXRI M_2me4p_h R_CMS M_4c2me_h R_CMK M_pcdme_h R_MCS M_2mecdp_h R_HDS M_h2mb4p_h R_IDS1 M_ipdp_h R_GPPSh M_grdp_h R_FPPSh M_frdp_h R_GGPS M_ggdp_h R_PSY M_phyto_h R_PDS1 M_phytfl_h R_PDS2 M_zcaro_h R_ZDS M_norsp_h R_NOR M_lyc_h R_LCYD M_dcaro_h R_LCYA M_acaro_h/0.00017840538
R_ACAROtu M_acaro_u R_CHYA2 M_crpxan_u R_CXHY M_h2o_u R_PSIIred M_pqh2_u R_CBFC M_h_u R_BCAROH M_nadp_u R_NADPtu M_nadp_h R_PGDHh M_ru5p_D_h R_PRUK M_rb15bp_h R_RBPCh M_3pg_h R_PGKh M_13dpg_h R_GAPDHh M_g3p_h R_TAh M_e4p_h R_DPHS M_2dda7p_h R_DHQS M_3dhq_h R_DQDH M_3dhsk_h R_SKDH M_skm_h R_SKK M_skm5p_h R_PSCIT M_3psme_h R_CHRS M_chor_h R_CHRM M_pphn_h R_PPOR M_34hpp_h R_TYRTAh M_akg_h R_GLUS_LPAREN_ferr_RPAREN_ M_glu_L_h R_ASPATh M_asp_L_h R_ASPK M_4pasp_h R_ASADH M_aspsa_h R_HSDH M_hom_L_h R_HSK M_phom_h R_CYSTS M_cyst_L_h R_CBL M_pyr_h R_DXS M_dxyl5p_h R_DXRI M_2me4p_h R_CMS M_4c2me_h R_CMK M_pcdme_h R_MCS M_2mecdp_h R_HDS M_h2mb4p_h R_IDS1 M_ipdp_h R_GGPS M_ggdp_h R_PSY M_phyto_h R_PDS1 M_phytfl_h R_PDS2 M_zcaro_h R_ZDS M_norsp_h R_NOR M_lyc_h R_LCYD M_dcaro_h R_LCYA M_acaro_h/0.00017840538
R_ACAROtu M_acaro_u R_CHYA2 M_crpxan_u R_CXHY M_h2o_u R_PSIIred M_pqh2_u R_CBFC M_h_u R_BCAROH M_nadp_u R_NADPtu M_nadp_h R_PGDHh M_ru5p_D_h R_PRUK M_rb15bp_h R_RBPCh M_3pg_h R_PGKh M_13dpg_h R_GAPDHh M_g3p_h R_TAh M_e4p_h R_DPHS M_2dda7p_h R_DHQS M_3dhq_h R_DQDH M_3dhsk_h R_SKDH M_skm_h R_SKK M_skm5p_h R_PSCIT M_3psme_h R_CHRS M_chor_h R_CHRM M_pphn_h R_PPOR M_34hpp_h R_TYRTAh M_akg_h R_GLUS_LPAREN_ferr_RPAREN_ M_glu_L_h R_ASPATh M_asp_L_h R_ASPK M_4pasp_h R_ASADH M_aspsa_h R_HSDH M_hom_L_h R_HSK M_phom_h R_CYSTS M_cyst_L_h R_CBL M_pyr_h R_DXS M_dxyl5p_h R_DXRI M_2me4p_h R_CMS M_4c2me_h R_CMK M_pcdme_h R_MCS M_2mecdp_h R_HDS M_h2mb4p_h R_IDS1 M_ipdp_h R_FPPSh M_frdp_h R_GGPS M_ggdp_h R_PSY M_phyto_h R_PDS1 M_phytfl_h R_PDS2 M_zcaro_h R_ZDS M_norsp_h R_NOR M_lyc_h R_LCYD M_dcaro_h R_LCYA M_acaro_h/0.00017840538
R_ACAROtu M_acaro_u R_CHYA2 M_crpxan_u R_CXHY M_h2o_u R_PSIIred M_pqh2_u R_CBFC M_h_u R_BCAROH M_nadp_u R_NADPtu M_nadp_h R_PGDHh M_ru5p_D_h R_PRUK M_rb15bp_h R_RBPCh M_3pg_h R_PGKh M_13dpg_h R_GAPDHh M_g3p_h R_TAh M_e4p_h R_DPHS M_2dda7p_h R_DHQS M_3dhq_h R_DQDH M_3dhsk_h R_SKDH M_skm_h R_SKK M_skm5p_h R_PSCIT M_3psme_h R_CHRS M_chor_h R_CHRM M_pphn_h R_PPOR M_34hpp_h R_TYRTAh M_akg_h R_BCTA_LPAREN_val_RPAREN_h M_glu_L_h R_ASPATh M_asp_L_h R_ASPK M_4pasp_h R_ASADH M_aspsa_h R_HSDH M_hom_L_h R_HSK M_phom_h R_CYSTS M_cyst_L_h R_CBL M_pyr_h R_DXS M_dxyl5p_h R_DXRI M_2me4p_h R_CMS M_4c2me_h R_CMK M_pcdme_h R_MCS M_2mecdp_h R_HDS M_h2mb4p_h R_IDS2 M_dmpp_h R_GPPSh M_grdp_h R_FPPSh M_frdp_h R_GGPS M_ggdp_h R_PSY M_phyto_h R_PDS1 M_phytfl_h R_PDS2 M_zcaro_h R_ZDS M_norsp_h R_NOR M_lyc_h R_LCYD M_dcaro_h R_LCYA M_acaro_h/0.00017840538
R_ACAROtu M_acaro_u R_CHYA2 M_crpxan_u R_CXHY M_h2o_u R_PSIIred M_pqh2_u R_CBFC M_h_u R_BCAROH M_nadp_u R_NADPtu M_nadp_h R_PGDHh M_ru5p_D_h R_PRUK M_rb15bp_h R_RBPCh M_3pg_h R_PGKh M_13dpg_h R_GAPDHh M_g3p_h R_TAh M_e4p_h R_DPHS M_2dda7p_h R_DHQS M_3dhq_h R_DQDH M_3dhsk_h R_SKDH M_skm_h R_SKK M_skm5p_h R_PSCIT M_3psme_h R_CHRS M_chor_h R_CHRM M_pphn_h R_PPOR M_34hpp_h R_TYRTAh M_akg_h R_BCTA_LPAREN_val_RPAREN_h M_glu_L_h R_ASPATh M_asp_L_h R_ASPK M_4pasp_h R_ASADH M_aspsa_h R_HSDH M_hom_L_h R_HSK M_phom_h R_CYSTS M_cyst_L_h R_CBL M_pyr_h R_DXS M_dxyl5p_h R_DXRI M_2me4p_h R_CMS M_4c2me_h R_CMK M_pcdme_h R_MCS M_2mecdp_h R_HDS M_h2mb4p_h R_IDS1 M_ipdp_h R_GPPSh M_grdp_h R_FPPSh M_frdp_h R_GGPS M_ggdp_h R_PSY M_phyto_h R_PDS1 M_phytfl_h R_PDS2 M_zcaro_h R_ZDS M_norsp_h R_NOR M_lyc_h R_LCYD M_dcaro_h R_LCYA M_acaro_h/0.00017840538
R_ACAROtu M_acaro_u R_CHYA2 M_crpxan_u R_CXHY M_h2o_u R_PSIIred M_pqh2_u R_CBFC M_h_u R_BCAROH M_nadp_u R_NADPtu M_nadp_h R_PGDHh M_ru5p_D_h R_PRUK M_rb15bp_h R_RBPCh M_3pg_h R_PGKh M_13dpg_h R_GAPDHh M_g3p_h R_TAh M_e4p_h R_DPHS M_2dda7p_h R_DHQS M_3dhq_h R_DQDH M_3dhsk_h R_SKDH M_skm_h R_SKK M_skm5p_h R_PSCIT M_3psme_h R_CHRS M_chor_h R_CHRM M_pphn_h R_PPOR M_34hpp_h R_TYRTAh M_akg_h R_BCTA_LPAREN_val_RPAREN_h M_glu_L_h R_ASPATh M_asp_L_h R_ASPK M_4pasp_h R_ASADH M_aspsa_h R_HSDH M_hom_L_h R_HSK M_phom_h R_CYSTS M_cyst_L_h R_CBL M_pyr_h R_DXS M_dxyl5p_h R_DXRI M_2me4p_h R_CMS M_4c2me_h R_CMK M_pcdme_h R_MCS M_2mecdp_h R_HDS M_h2mb4p_h R_IDS1 M_ipdp_h R_GGPS M_ggdp_h R_PSY M_phyto_h R_PDS1 M_phytfl_h R_PDS2 M_zcaro_h R_ZDS M_norsp_h R_NOR M_lyc_h R_LCYD M_dcaro_h R_LCYA M_acaro_h/0.00017840538
R_ACAROtu M_acaro_u R_CHYA2 M_crpxan_u R_CXHY M_h2o_u R_PSIIred M_pqh2_u R_CBFC M_h_u R_BCAROH M_nadp_u R_NADPtu M_nadp_h R_PGDHh M_ru5p_D_h R_PRUK M_rb15bp_h R_RBPCh M_3pg_h R_PGKh M_13dpg_h R_GAPDHh M_g3p_h R_TAh M_e4p_h R_DPHS M_2dda7p_h R_DHQS M_3dhq_h R_DQDH M_3dhsk_h R_SKDH M_skm_h R_SKK M_skm5p_h R_PSCIT M_3psme_h R_CHRS M_chor_h R_CHRM M_pphn_h R_PPOR M_34hpp_h R_TYRTAh M_akg_h R_BCTA_LPAREN_val_RPAREN_h M_glu_L_h R_ASPATh M_asp_L_h R_ASPK M_4pasp_h R_ASADH M_aspsa_h R_HSDH M_hom_L_h R_HSK M_phom_h R_CYSTS M_cyst_L_h R_CBL M_pyr_h R_DXS M_dxyl5p_h R_DXRI M_2me4p_h R_CMS M_4c2me_h R_CMK M_pcdme_h R_MCS M_2mecdp_h R_HDS M_h2mb4p_h R_IDS1 M_ipdp_h R_FPPSh M_frdp_h R_GGPS M_ggdp_h R_PSY M_phyto_h R_PDS1 M_phytfl_h R_PDS2 M_zcaro_h R_ZDS M_norsp_h R_NOR M_lyc_h R_LCYD M_dcaro_h R_LCYA M_acaro_h/0.00017840538
R_ACAROtu M_acaro_u R_CHYA2 M_crpxan_u R_CXHY M_h2o_u R_PSIIred M_pqh2_u R_CBFC M_h_u R_BCAROH M_nadp_u R_NADPtu M_nadp_h R_PGDHh M_ru5p_D_h R_PRUK M_rb15bp_h R_RBPCh M_3pg_h R_PGKh M_13dpg_h R_GAPDHh M_g3p_h R_TAh M_e4p_h R_DPHS M_2dda7p_h R_DHQS M_3dhq_h R_DQDH M_3dhsk_h R_SKDH M_skm_h R_SKK M_skm5p_h R_PSCIT M_3psme_h R_CHRS M_chor_h R_ATNS_LPAREN_nh4_RPAREN_ M_pyr_h R_DXS M_dxyl5p_h R_DXRI M_2me4p_h R_CMS M_4c2me_h R_CMK M_pcdme_h R_MCS M_2mecdp_h R_HDS M_h2mb4p_h R_IDS2 M_dmpp_h R_GPPSh M_grdp_h R_FPPSh M_frdp_h R_GGPS M_ggdp_h R_PSY M_phyto_h R_PDS1 M_phytfl_h R_PDS2 M_zcaro_h R_ZDS M_norsp_h R_NOR M_lyc_h R_LCYD M_dcaro_h R_LCYA M_acaro_h/0.00017840538
R_ACAROtu M_acaro_u R_CHYA2 M_crpxan_u R_CXHY M_h2o_u R_PSIIred M_pqh2_u R_CBFC M_h_u R_BCAROH M_nadp_u R_NADPtu M_nadp_h R_PGDHh M_ru5p_D_h R_PRUK M_rb15bp_h R_RBPCh M_3pg_h R_PGKh M_13dpg_h R_GAPDHh M_g3p_h R_TAh M_e4p_h R_DPHS M_2dda7p_h R_DHQS M_3dhq_h R_DQDH M_3dhsk_h R_SKDH M_skm_h R_SKK M_skm5p_h R_PSCIT M_3psme_h R_CHRS M_chor_h R_ATNS_LPAREN_nh4_RPAREN_ M_pyr_h R_DXS M_dxyl5p_h R_DXRI M_2me4p_h R_CMS M_4c2me_h R_CMK M_pcdme_h R_MCS M_2mecdp_h R_HDS M_h2mb4p_h R_IDS1 M_ipdp_h R_GPPSh M_grdp_h R_FPPSh M_frdp_h R_GGPS M_ggdp_h R_PSY M_phyto_h R_PDS1 M_phytfl_h R_PDS2 M_zcaro_h R_ZDS M_norsp_h R_NOR M_lyc_h R_LCYD M_dcaro_h R_LCYA M_acaro_h/0.00017840538
R_ACAROtu M_acaro_u R_CHYA2 M_crpxan_u R_CXHY M_h2o_u R_PSIIred M_pqh2_u R_CBFC M_h_u R_BCAROH M_nadp_u R_NADPtu M_nadp_h R_PGDHh M_ru5p_D_h R_PRUK M_rb15bp_h R_RBPCh M_3pg_h R_PGKh M_13dpg_h R_GAPDHh M_g3p_h R_TAh M_e4p_h R_DPHS M_2dda7p_h R_DHQS M_3dhq_h R_DQDH M_3dhsk_h R_SKDH M_skm_h R_SKK M_skm5p_h R_PSCIT M_3psme_h R_CHRS M_chor_h R_ATNS_LPAREN_nh4_RPAREN_ M_pyr_h R_DXS M_dxyl5p_h R_DXRI M_2me4p_h R_CMS M_4c2me_h R_CMK M_pcdme_h R_MCS M_2mecdp_h R_HDS M_h2mb4p_h R_IDS1 M_ipdp_h R_GGPS M_ggdp_h R_PSY M_phyto_h R_PDS1 M_phytfl_h R_PDS2 M_zcaro_h R_ZDS M_norsp_h R_NOR M_lyc_h R_LCYD M_dcaro_h R_LCYA M_acaro_h/0.00017840538
R_ACAROtu M_acaro_u R_CHYA2 M_crpxan_u R_CXHY M_h2o_u R_PSIIred M_pqh2_u R_CBFC M_h_u R_BCAROH M_nadp_u R_NADPtu M_nadp_h R_PGDHh M_ru5p_D_h R_PRUK M_rb15bp_h R_RBPCh M_3pg_h R_PGKh M_13dpg_h R_GAPDHh M_g3p_h R_TAh M_e4p_h R_DPHS M_2dda7p_h R_DHQS M_3dhq_h R_DQDH M_3dhsk_h R_SKDH M_skm_h R_SKK M_skm5p_h R_PSCIT M_3psme_h R_CHRS M_chor_h R_ATNS_LPAREN_nh4_RPAREN_ M_pyr_h R_DXS M_dxyl5p_h R_DXRI M_2me4p_h R_CMS M_4c2me_h R_CMK M_pcdme_h R_MCS M_2mecdp_h R_HDS M_h2mb4p_h R_IDS1 M_ipdp_h R_FPPSh M_frdp_h R_GGPS M_ggdp_h R_PSY M_phyto_h R_PDS1 M_phytfl_h R_PDS2 M_zcaro_h R_ZDS M_norsp_h R_NOR M_lyc_h R_LCYD M_dcaro_h R_LCYA M_acaro_h/0.00017840538
R_ACAROtu M_acaro_u R_CHYA2 M_crpxan_u R_CXHY M_h2o_u R_PSIIred M_pqh2_u R_CBFC M_h_u R_BCAROH M_nadp_u R_NADPtu M_nadp_h R_PGDHh M_ru5p_D_h R_PRUK M_rb15bp_h R_RBPCh M_3pg_h R_PGKh M_13dpg_h R_GAPDHh M_g3p_h R_DXS M_dxyl5p_h R_DXRI M_2me4p_h R_CMS M_4c2me_h R_CMK M_pcdme_h R_MCS M_2mecdp_h R_HDS M_h2mb4p_h R_IDS2 M_dmpp_h R_GPPSh M_grdp_h R_FPPSh M_frdp_h R_GGPS M_ggdp_h R_PSY M_phyto_h R_PDS1 M_phytfl_h R_PDS2 M_zcaro_h R_ZDS M_norsp_h R_NOR M_lyc_h R_LCYD M_dcaro_h R_LCYA M_acaro_h/0.00017840538
R_ACAROtu M_acaro_u R_CHYA2 M_crpxan_u R_CXHY M_h2o_u R_PSIIred M_pqh2_u R_CBFC M_h_u R_BCAROH M_nadp_u R_NADPtu M_nadp_h R_PGDHh M_ru5p_D_h R_PRUK M_rb15bp_h R_RBPCh M_3pg_h R_PGKh M_13dpg_h R_GAPDHh M_g3p_h R_DXS M_dxyl5p_h R_DXRI M_2me4p_h R_CMS M_4c2me_h R_CMK M_pcdme_h R_MCS M_2mecdp_h R_HDS M_h2mb4p_h R_IDS1 M_ipdp_h R_GPPSh M_grdp_h R_FPPSh M_frdp_h R_GGPS M_ggdp_h R_PSY M_phyto_h R_PDS1 M_phytfl_h R_PDS2 M_zcaro_h R_ZDS M_norsp_h R_NOR M_lyc_h R_LCYD M_dcaro_h R_LCYA M_acaro_h/0.00017840538
R_ACAROtu M_acaro_u R_CHYA2 M_crpxan_u R_CXHY M_h2o_u R_PSIIred M_pqh2_u R_CBFC M_h_u R_BCAROH M_nadp_u R_NADPtu M_nadp_h R_PGDHh M_ru5p_D_h R_PRUK M_rb15bp_h R_RBPCh M_3pg_h R_PGKh M_13dpg_h R_GAPDHh M_g3p_h R_DXS M_dxyl5p_h R_DXRI M_2me4p_h R_CMS M_4c2me_h R_CMK M_pcdme_h R_MCS M_2mecdp_h R_HDS M_h2mb4p_h R_IDS1 M_ipdp_h R_GGPS M_ggdp_h R_PSY M_phyto_h R_PDS1 M_phytfl_h R_PDS2 M_zcaro_h R_ZDS M_norsp_h R_NOR M_lyc_h R_LCYD M_dcaro_h R_LCYA M_acaro_h/0.00017840538
R_ACAROtu M_acaro_u R_CHYA2 M_crpxan_u R_CXHY M_h2o_u R_PSIIred M_pqh2_u R_CBFC M_h_u R_BCAROH M_nadp_u R_NADPtu M_nadp_h R_PGDHh M_ru5p_D_h R_PRUK M_rb15bp_h R_RBPCh M_3pg_h R_PGKh M_13dpg_h R_GAPDHh M_g3p_h R_DXS M_dxyl5p_h R_DXRI M_2me4p_h R_CMS M_4c2me_h R_CMK M_pcdme_h R_MCS M_2mecdp_h R_HDS M_h2mb4p_h R_IDS1 M_ipdp_h R_FPPSh M_frdp_h R_GGPS M_ggdp_h R_PSY M_phyto_h R_PDS1 M_phytfl_h R_PDS2 M_zcaro_h R_ZDS M_norsp_h R_NOR M_lyc_h R_LCYD M_dcaro_h R_LCYA M_acaro_h/0.00017840538
R_ACAROtu M_acaro_u R_CHYA2 M_crpxan_u R_CXHY M_h2o_u R_PSIIred M_pqh2_u R_CBFC M_h_u R_BCAROH M_nadp_u R_NADPtu M_nadp_h R_PGDHh M_ru5p_D_h R_PRUK M_rb15bp_h R_RBPCh M_3pg_h R_PGKh M_13dpg_h R_GAPDH_LPAREN_nadp_RPAREN_hi M_g3p_h R_TPIh M_dhap_h R_FBA3hi M_s17bp_h R_SBP M_s7p_h R_TAh M_f6p_B_h R_TKT2h M_e4p_h R_DPHS M_2dda7p_h R_DHQS M_3dhq_h R_DQDH M_3dhsk_h R_SKDH M_skm_h R_SKK M_skm5p_h R_PSCIT M_3psme_h R_CHRS M_chor_h R_CHRM M_pphn_h R_PPOR M_34hpp_h R_TYRTAh M_akg_h R_GLUS_LPAREN_ferr_RPAREN_ M_glu_L_h R_ASPATh M_asp_L_h R_ASPK M_4pasp_h R_ASADH M_aspsa_h R_HSDH M_hom_L_h R_HSK M_phom_h R_CYSTS M_cyst_L_h R_CBL M_pyr_h R_DXS M_dxyl5p_h R_DXRI M_2me4p_h R_CMS M_4c2me_h R_CMK M_pcdme_h R_MCS M_2mecdp_h R_HDS M_h2mb4p_h R_IDS2 M_dmpp_h R_GPPSh M_grdp_h R_FPPSh M_frdp_h R_GGPS M_ggdp_h R_PSY M_phyto_h R_PDS1 M_phytfl_h R_PDS2 M_zcaro_h R_ZDS M_norsp_h R_NOR M_lyc_h R_LCYD M_dcaro_h R_LCYA M_acaro_h/0.00017840538
R_ACAROtu M_acaro_u R_CHYA2 M_crpxan_u R_CXHY M_h2o_u R_PSIIred M_pqh2_u R_CBFC M_h_u R_BCAROH M_nadp_u R_NADPtu M_nadp_h R_PGDHh M_ru5p_D_h R_PRUK M_rb15bp_h R_RBPCh M_3pg_h R_PGKh M_13dpg_h R_GAPDH_LPAREN_nadp_RPAREN_hi M_g3p_h R_TPIh M_dhap_h R_FBA3hi M_s17bp_h R_SBP M_s7p_h R_TAh M_f6p_B_h R_TKT2h M_e4p_h R_DPHS M_2dda7p_h R_DHQS M_3dhq_h R_DQDH M_3dhsk_h R_SKDH M_skm_h R_SKK M_skm5p_h R_PSCIT M_3psme_h R_CHRS M_chor_h R_CHRM M_pphn_h R_PPOR M_34hpp_h R_TYRTAh M_akg_h R_GLUS_LPAREN_ferr_RPAREN_ M_glu_L_h R_ASPATh M_asp_L_h R_ASPK M_4pasp_h R_ASADH M_aspsa_h R_HSDH M_hom_L_h R_HSK M_phom_h R_CYSTS M_cyst_L_h R_CBL M_pyr_h R_DXS M_dxyl5p_h R_DXRI M_2me4p_h R_CMS M_4c2me_h R_CMK M_pcdme_h R_MCS M_2mecdp_h R_HDS M_h2mb4p_h R_IDS1 M_ipdp_h R_GPPSh M_grdp_h R_FPPSh M_frdp_h R_GGPS M_ggdp_h R_PSY M_phyto_h R_PDS1 M_phytfl_h R_PDS2 M_zcaro_h R_ZDS M_norsp_h R_NOR M_lyc_h R_LCYD M_dcaro_h R_LCYA M_acaro_h/0.00017840538
R_ACAROtu M_acaro_u R_CHYA2 M_crpxan_u R_CXHY M_h2o_u R_PSIIred M_pqh2_u R_CBFC M_h_u R_BCAROH M_nadp_u R_NADPtu M_nadp_h R_PGDHh M_ru5p_D_h R_PRUK M_rb15bp_h R_RBPCh M_3pg_h R_PGKh M_13dpg_h R_GAPDH_LPAREN_nadp_RPAREN_hi M_g3p_h R_TPIh M_dhap_h R_FBA3hi M_s17bp_h R_SBP M_s7p_h R_TAh M_f6p_B_h R_TKT2h M_e4p_h R_DPHS M_2dda7p_h R_DHQS M_3dhq_h R_DQDH M_3dhsk_h R_SKDH M_skm_h R_SKK M_skm5p_h R_PSCIT M_3psme_h R_CHRS M_chor_h R_CHRM M_pphn_h R_PPOR M_34hpp_h R_TYRTAh M_akg_h R_GLUS_LPAREN_ferr_RPAREN_ M_glu_L_h R_ASPATh M_asp_L_h R_ASPK M_4pasp_h R_ASADH M_aspsa_h R_HSDH M_hom_L_h R_HSK M_phom_h R_CYSTS M_cyst_L_h R_CBL M_pyr_h R_DXS M_dxyl5p_h R_DXRI M_2me4p_h R_CMS M_4c2me_h R_CMK M_pcdme_h R_MCS M_2mecdp_h R_HDS M_h2mb4p_h R_IDS1 M_ipdp_h R_GGPS M_ggdp_h R_PSY M_phyto_h R_PDS1 M_phytfl_h R_PDS2 M_zcaro_h R_ZDS M_norsp_h R_NOR M_lyc_h R_LCYD M_dcaro_h R_LCYA M_acaro_h/0.00017840538
R_ACAROtu M_acaro_u R_CHYA2 M_crpxan_u R_CXHY M_h2o_u R_PSIIred M_pqh2_u R_CBFC M_h_u R_BCAROH M_nadp_u R_NADPtu M_nadp_h R_PGDHh M_ru5p_D_h R_PRUK M_rb15bp_h R_RBPCh M_3pg_h R_PGKh M_13dpg_h R_GAPDH_LPAREN_nadp_RPAREN_hi M_g3p_h R_TPIh M_dhap_h R_FBA3hi M_s17bp_h R_SBP M_s7p_h R_TAh M_f6p_B_h R_TKT2h M_e4p_h R_DPHS M_2dda7p_h R_DHQS M_3dhq_h R_DQDH M_3dhsk_h R_SKDH M_skm_h R_SKK M_skm5p_h R_PSCIT M_3psme_h R_CHRS M_chor_h R_CHRM M_pphn_h R_PPOR M_34hpp_h R_TYRTAh M_akg_h R_GLUS_LPAREN_ferr_RPAREN_ M_glu_L_h R_ASPATh M_asp_L_h R_ASPK M_4pasp_h R_ASADH M_aspsa_h R_HSDH M_hom_L_h R_HSK M_phom_h R_CYSTS M_cyst_L_h R_CBL M_pyr_h R_DXS M_dxyl5p_h R_DXRI M_2me4p_h R_CMS M_4c2me_h R_CMK M_pcdme_h R_MCS M_2mecdp_h R_HDS M_h2mb4p_h R_IDS1 M_ipdp_h R_FPPSh M_frdp_h R_GGPS M_ggdp_h R_PSY M_phyto_h R_PDS1 M_phytfl_h R_PDS2 M_zcaro_h R_ZDS M_norsp_h R_NOR M_lyc_h R_LCYD M_dcaro_h R_LCYA M_acaro_h/0.00017840538
R_ACAROtu M_acaro_u R_CHYA2 M_crpxan_u R_CXHY M_h2o_u R_PSIIred M_pqh2_u R_CBFC M_h_u R_BCAROH M_nadp_u R_NADPtu M_nadp_h R_PGDHh M_ru5p_D_h R_PRUK M_rb15bp_h R_RBPCh M_3pg_h R_PGKh M_13dpg_h R_GAPDH_LPAREN_nadp_RPAREN_hi M_g3p_h R_TPIh M_dhap_h R_FBA3hi M_s17bp_h R_SBP M_s7p_h R_TAh M_f6p_B_h R_TKT2h M_e4p_h R_DPHS M_2dda7p_h R_DHQS M_3dhq_h R_DQDH M_3dhsk_h R_SKDH M_skm_h R_SKK M_skm5p_h R_PSCIT M_3psme_h R_CHRS M_chor_h R_CHRM M_pphn_h R_PPOR M_34hpp_h R_TYRTAh M_akg_h R_BCTA_LPAREN_val_RPAREN_h M_glu_L_h R_ASPATh M_asp_L_h R_ASPK M_4pasp_h R_ASADH M_aspsa_h R_HSDH M_hom_L_h R_HSK M_phom_h R_CYSTS M_cyst_L_h R_CBL M_pyr_h R_DXS M_dxyl5p_h R_DXRI M_2me4p_h R_CMS M_4c2me_h R_CMK M_pcdme_h R_MCS M_2mecdp_h R_HDS M_h2mb4p_h R_IDS2 M_dmpp_h R_GPPSh M_grdp_h R_FPPSh M_frdp_h R_GGPS M_ggdp_h R_PSY M_phyto_h R_PDS1 M_phytfl_h R_PDS2 M_zcaro_h R_ZDS M_norsp_h R_NOR M_lyc_h R_LCYD M_dcaro_h R_LCYA M_acaro_h/0.00017840538
R_ACAROtu M_acaro_u R_CHYA2 M_crpxan_u R_CXHY M_h2o_u R_PSIIred M_pqh2_u R_CBFC M_h_u R_BCAROH M_nadp_u R_NADPtu M_nadp_h R_PGDHh M_ru5p_D_h R_PRUK M_rb15bp_h R_RBPCh M_3pg_h R_PGKh M_13dpg_h R_GAPDH_LPAREN_nadp_RPAREN_hi M_g3p_h R_TPIh M_dhap_h R_FBA3hi M_s17bp_h R_SBP M_s7p_h R_TAh M_f6p_B_h R_TKT2h M_e4p_h R_DPHS M_2dda7p_h R_DHQS M_3dhq_h R_DQDH M_3dhsk_h R_SKDH M_skm_h R_SKK M_skm5p_h R_PSCIT M_3psme_h R_CHRS M_chor_h R_CHRM M_pphn_h R_PPOR M_34hpp_h R_TYRTAh M_akg_h R_BCTA_LPAREN_val_RPAREN_h M_glu_L_h R_ASPATh M_asp_L_h R_ASPK M_4pasp_h R_ASADH M_aspsa_h R_HSDH M_hom_L_h R_HSK M_phom_h R_CYSTS M_cyst_L_h R_CBL M_pyr_h R_DXS M_dxyl5p_h R_DXRI M_2me4p_h R_CMS M_4c2me_h R_CMK M_pcdme_h R_MCS M_2mecdp_h R_HDS M_h2mb4p_h R_IDS1 M_ipdp_h R_GPPSh M_grdp_h R_FPPSh M_frdp_h R_GGPS M_ggdp_h R_PSY M_phyto_h R_PDS1 M_phytfl_h R_PDS2 M_zcaro_h R_ZDS M_norsp_h R_NOR M_lyc_h R_LCYD M_dcaro_h R_LCYA M_acaro_h/0.00017840538
R_ACAROtu M_acaro_u R_CHYA2 M_crpxan_u R_CXHY M_h2o_u R_PSIIred M_pqh2_u R_CBFC M_h_u R_BCAROH M_nadp_u R_NADPtu M_nadp_h R_PGDHh M_ru5p_D_h R_PRUK M_rb15bp_h R_RBPCh M_3pg_h R_PGKh M_13dpg_h R_GAPDH_LPAREN_nadp_RPAREN_hi M_g3p_h R_TPIh M_dhap_h R_FBA3hi M_s17bp_h R_SBP M_s7p_h R_TAh M_f6p_B_h R_TKT2h M_e4p_h R_DPHS M_2dda7p_h R_DHQS M_3dhq_h R_DQDH M_3dhsk_h R_SKDH M_skm_h R_SKK M_skm5p_h R_PSCIT M_3psme_h R_CHRS M_chor_h R_CHRM M_pphn_h R_PPOR M_34hpp_h R_TYRTAh M_akg_h R_BCTA_LPAREN_val_RPAREN_h M_glu_L_h R_ASPATh M_asp_L_h R_ASPK M_4pasp_h R_ASADH M_aspsa_h R_HSDH M_hom_L_h R_HSK M_phom_h R_CYSTS M_cyst_L_h R_CBL M_pyr_h R_DXS M_dxyl5p_h R_DXRI M_2me4p_h R_CMS M_4c2me_h R_CMK M_pcdme_h R_MCS M_2mecdp_h R_HDS M_h2mb4p_h R_IDS1 M_ipdp_h R_GGPS M_ggdp_h R_PSY M_phyto_h R_PDS1 M_phytfl_h R_PDS2 M_zcaro_h R_ZDS M_norsp_h R_NOR M_lyc_h R_LCYD M_dcaro_h R_LCYA M_acaro_h/0.00017840538
R_ACAROtu M_acaro_u R_CHYA2 M_crpxan_u R_CXHY M_h2o_u R_PSIIred M_pqh2_u R_CBFC M_h_u R_BCAROH M_nadp_u R_NADPtu M_nadp_h R_PGDHh M_ru5p_D_h R_PRUK M_rb15bp_h R_RBPCh M_3pg_h R_PGKh M_13dpg_h R_GAPDH_LPAREN_nadp_RPAREN_hi M_g3p_h R_TPIh M_dhap_h R_FBA3hi M_s17bp_h R_SBP M_s7p_h R_TAh M_f6p_B_h R_TKT2h M_e4p_h R_DPHS M_2dda7p_h R_DHQS M_3dhq_h R_DQDH M_3dhsk_h R_SKDH M_skm_h R_SKK M_skm5p_h R_PSCIT M_3psme_h R_CHRS M_chor_h R_CHRM M_pphn_h R_PPOR M_34hpp_h R_TYRTAh M_akg_h R_BCTA_LPAREN_val_RPAREN_h M_glu_L_h R_ASPATh M_asp_L_h R_ASPK M_4pasp_h R_ASADH M_aspsa_h R_HSDH M_hom_L_h R_HSK M_phom_h R_CYSTS M_cyst_L_h R_CBL M_pyr_h R_DXS M_dxyl5p_h R_DXRI M_2me4p_h R_CMS M_4c2me_h R_CMK M_pcdme_h R_MCS M_2mecdp_h R_HDS M_h2mb4p_h R_IDS1 M_ipdp_h R_FPPSh M_frdp_h R_GGPS M_ggdp_h R_PSY M_phyto_h R_PDS1 M_phytfl_h R_PDS2 M_zcaro_h R_ZDS M_norsp_h R_NOR M_lyc_h R_LCYD M_dcaro_h R_LCYA M_acaro_h/0.00017840538
R_ACAROtu M_acaro_u R_CHYA2 M_crpxan_u R_CXHY M_h2o_u R_PSIIred M_pqh2_u R_CBFC M_h_u R_BCAROH M_nadp_u R_NADPtu M_nadp_h R_PGDHh M_ru5p_D_h R_PRUK M_rb15bp_h R_RBPCh M_3pg_h R_PGKh M_13dpg_h R_GAPDH_LPAREN_nadp_RPAREN_hi M_g3p_h R_TPIh M_dhap_h R_FBA3hi M_s17bp_h R_SBP M_s7p_h R_TAh M_f6p_B_h R_TKT2h M_e4p_h R_DPHS M_2dda7p_h R_DHQS M_3dhq_h R_DQDH M_3dhsk_h R_SKDH M_skm_h R_SKK M_skm5p_h R_PSCIT M_3psme_h R_CHRS M_chor_h R_ATNS_LPAREN_nh4_RPAREN_ M_pyr_h R_DXS M_dxyl5p_h R_DXRI M_2me4p_h R_CMS M_4c2me_h R_CMK M_pcdme_h R_MCS M_2mecdp_h R_HDS M_h2mb4p_h R_IDS2 M_dmpp_h R_GPPSh M_grdp_h R_FPPSh M_frdp_h R_GGPS M_ggdp_h R_PSY M_phyto_h R_PDS1 M_phytfl_h R_PDS2 M_zcaro_h R_ZDS M_norsp_h R_NOR M_lyc_h R_LCYD M_dcaro_h R_LCYA M_acaro_h/0.00017840538
R_ACAROtu M_acaro_u R_CHYA2 M_crpxan_u R_CXHY M_h2o_u R_PSIIred M_pqh2_u R_CBFC M_h_u R_BCAROH M_nadp_u R_NADPtu M_nadp_h R_PGDHh M_ru5p_D_h R_PRUK M_rb15bp_h R_RBPCh M_3pg_h R_PGKh M_13dpg_h R_GAPDH_LPAREN_nadp_RPAREN_hi M_g3p_h R_TPIh M_dhap_h R_FBA3hi M_s17bp_h R_SBP M_s7p_h R_TAh M_f6p_B_h R_TKT2h M_e4p_h R_DPHS M_2dda7p_h R_DHQS M_3dhq_h R_DQDH M_3dhsk_h R_SKDH M_skm_h R_SKK M_skm5p_h R_PSCIT M_3psme_h R_CHRS M_chor_h R_ATNS_LPAREN_nh4_RPAREN_ M_pyr_h R_DXS M_dxyl5p_h R_DXRI M_2me4p_h R_CMS M_4c2me_h R_CMK M_pcdme_h R_MCS M_2mecdp_h R_HDS M_h2mb4p_h R_IDS1 M_ipdp_h R_GPPSh M_grdp_h R_FPPSh M_frdp_h R_GGPS M_ggdp_h R_PSY M_phyto_h R_PDS1 M_phytfl_h R_PDS2 M_zcaro_h R_ZDS M_norsp_h R_NOR M_lyc_h R_LCYD M_dcaro_h R_LCYA M_acaro_h/0.00017840538
R_ACAROtu M_acaro_u R_CHYA2 M_crpxan_u R_CXHY M_h2o_u R_PSIIred M_pqh2_u R_CBFC M_h_u R_BCAROH M_nadp_u R_NADPtu M_nadp_h R_PGDHh M_ru5p_D_h R_PRUK M_rb15bp_h R_RBPCh M_3pg_h R_PGKh M_13dpg_h R_GAPDH_LPAREN_nadp_RPAREN_hi M_g3p_h R_TPIh M_dhap_h R_FBA3hi M_s17bp_h R_SBP M_s7p_h R_TAh M_f6p_B_h R_TKT2h M_e4p_h R_DPHS M_2dda7p_h R_DHQS M_3dhq_h R_DQDH M_3dhsk_h R_SKDH M_skm_h R_SKK M_skm5p_h R_PSCIT M_3psme_h R_CHRS M_chor_h R_ATNS_LPAREN_nh4_RPAREN_ M_pyr_h R_DXS M_dxyl5p_h R_DXRI M_2me4p_h R_CMS M_4c2me_h R_CMK M_pcdme_h R_MCS M_2mecdp_h R_HDS M_h2mb4p_h R_IDS1 M_ipdp_h R_GGPS M_ggdp_h R_PSY M_phyto_h R_PDS1 M_phytfl_h R_PDS2 M_zcaro_h R_ZDS M_norsp_h R_NOR M_lyc_h R_LCYD M_dcaro_h R_LCYA M_acaro_h/0.00017840538
R_ACAROtu M_acaro_u R_CHYA2 M_crpxan_u R_CXHY M_h2o_u R_PSIIred M_pqh2_u R_CBFC M_h_u R_BCAROH M_nadp_u R_NADPtu M_nadp_h R_PGDHh M_ru5p_D_h R_PRUK M_rb15bp_h R_RBPCh M_3pg_h R_PGKh M_13dpg_h R_GAPDH_LPAREN_nadp_RPAREN_hi M_g3p_h R_TPIh M_dhap_h R_FBA3hi M_s17bp_h R_SBP M_s7p_h R_TAh M_f6p_B_h R_TKT2h M_e4p_h R_DPHS M_2dda7p_h R_DHQS M_3dhq_h R_DQDH M_3dhsk_h R_SKDH M_skm_h R_SKK M_skm5p_h R_PSCIT M_3psme_h R_CHRS M_chor_h R_ATNS_LPAREN_nh4_RPAREN_ M_pyr_h R_DXS M_dxyl5p_h R_DXRI M_2me4p_h R_CMS M_4c2me_h R_CMK M_pcdme_h R_MCS M_2mecdp_h R_HDS M_h2mb4p_h R_IDS1 M_ipdp_h R_FPPSh M_frdp_h R_GGPS M_ggdp_h R_PSY M_phyto_h R_PDS1 M_phytfl_h R_PDS2 M_zcaro_h R_ZDS M_norsp_h R_NOR M_lyc_h R_LCYD M_dcaro_h R_LCYA M_acaro_h/0.00017840538
R_ACAROtu M_acaro_u R_CHYA2 M_crpxan_u R_CXHY M_h2o_u R_PSIIred M_pqh2_u R_CBFC M_h_u R_BCAROH M_nadp_u R_NADPtu M_nadp_h R_PGDHh M_ru5p_D_h R_PRUK M_rb15bp_h R_RBPCh M_3pg_h R_PGKh M_13dpg_h R_GAPDH_LPAREN_nadp_RPAREN_hi M_g3p_h R_TPIh M_dhap_h R_FBA3hi M_s17bp_h R_SBP M_s7p_h R_TAh M_e4p_h R_DPHS M_2dda7p_h R_DHQS M_3dhq_h R_DQDH M_3dhsk_h R_SKDH M_skm_h R_SKK M_skm5p_h R_PSCIT M_3psme_h R_CHRS M_chor_h R_CHRM M_pphn_h R_PPOR M_34hpp_h R_TYRTAh M_akg_h R_GLUS_LPAREN_ferr_RPAREN_ M_glu_L_h R_ASPATh M_asp_L_h R_ASPK M_4pasp_h R_ASADH M_aspsa_h R_HSDH M_hom_L_h R_HSK M_phom_h R_CYSTS M_cyst_L_h R_CBL M_pyr_h R_DXS M_dxyl5p_h R_DXRI M_2me4p_h R_CMS M_4c2me_h R_CMK M_pcdme_h R_MCS M_2mecdp_h R_HDS M_h2mb4p_h R_IDS2 M_dmpp_h R_GPPSh M_grdp_h R_FPPSh M_frdp_h R_GGPS M_ggdp_h R_PSY M_phyto_h R_PDS1 M_phytfl_h R_PDS2 M_zcaro_h R_ZDS M_norsp_h R_NOR M_lyc_h R_LCYD M_dcaro_h R_LCYA M_acaro_h/0.00017840538
R_ACAROtu M_acaro_u R_CHYA2 M_crpxan_u R_CXHY M_h2o_u R_PSIIred M_pqh2_u R_CBFC M_h_u R_BCAROH M_nadp_u R_NADPtu M_nadp_h R_PGDHh M_ru5p_D_h R_PRUK M_rb15bp_h R_RBPCh M_3pg_h R_PGKh M_13dpg_h R_GAPDH_LPAREN_nadp_RPAREN_hi M_g3p_h R_TPIh M_dhap_h R_FBA3hi M_s17bp_h R_SBP M_s7p_h R_TAh M_e4p_h R_DPHS M_2dda7p_h R_DHQS M_3dhq_h R_DQDH M_3dhsk_h R_SKDH M_skm_h R_SKK M_skm5p_h R_PSCIT M_3psme_h R_CHRS M_chor_h R_CHRM M_pphn_h R_PPOR M_34hpp_h R_TYRTAh M_akg_h R_GLUS_LPAREN_ferr_RPAREN_ M_glu_L_h R_ASPATh M_asp_L_h R_ASPK M_4pasp_h R_ASADH M_aspsa_h R_HSDH M_hom_L_h R_HSK M_phom_h R_CYSTS M_cyst_L_h R_CBL M_pyr_h R_DXS M_dxyl5p_h R_DXRI M_2me4p_h R_CMS M_4c2me_h R_CMK M_pcdme_h R_MCS M_2mecdp_h R_HDS M_h2mb4p_h R_IDS1 M_ipdp_h R_GPPSh M_grdp_h R_FPPSh M_frdp_h R_GGPS M_ggdp_h R_PSY M_phyto_h R_PDS1 M_phytfl_h R_PDS2 M_zcaro_h R_ZDS M_norsp_h R_NOR M_lyc_h R_LCYD M_dcaro_h R_LCYA M_acaro_h/0.00017840538
R_ACAROtu M_acaro_u R_CHYA2 M_crpxan_u R_CXHY M_h2o_u R_PSIIred M_pqh2_u R_CBFC M_h_u R_BCAROH M_nadp_u R_NADPtu M_nadp_h R_PGDHh M_ru5p_D_h R_PRUK M_rb15bp_h R_RBPCh M_3pg_h R_PGKh M_13dpg_h R_GAPDH_LPAREN_nadp_RPAREN_hi M_g3p_h R_TPIh M_dhap_h R_FBA3hi M_s17bp_h R_SBP M_s7p_h R_TAh M_e4p_h R_DPHS M_2dda7p_h R_DHQS M_3dhq_h R_DQDH M_3dhsk_h R_SKDH M_skm_h R_SKK M_skm5p_h R_PSCIT M_3psme_h R_CHRS M_chor_h R_CHRM M_pphn_h R_PPOR M_34hpp_h R_TYRTAh M_akg_h R_GLUS_LPAREN_ferr_RPAREN_ M_glu_L_h R_ASPATh M_asp_L_h R_ASPK M_4pasp_h R_ASADH M_aspsa_h R_HSDH M_hom_L_h R_HSK M_phom_h R_CYSTS M_cyst_L_h R_CBL M_pyr_h R_DXS M_dxyl5p_h R_DXRI M_2me4p_h R_CMS M_4c2me_h R_CMK M_pcdme_h R_MCS M_2mecdp_h R_HDS M_h2mb4p_h R_IDS1 M_ipdp_h R_GGPS M_ggdp_h R_PSY M_phyto_h R_PDS1 M_phytfl_h R_PDS2 M_zcaro_h R_ZDS M_norsp_h R_NOR M_lyc_h R_LCYD M_dcaro_h R_LCYA M_acaro_h/0.00017840538
R_ACAROtu M_acaro_u R_CHYA2 M_crpxan_u R_CXHY M_h2o_u R_PSIIred M_pqh2_u R_CBFC M_h_u R_BCAROH M_nadp_u R_NADPtu M_nadp_h R_PGDHh M_ru5p_D_h R_PRUK M_rb15bp_h R_RBPCh M_3pg_h R_PGKh M_13dpg_h R_GAPDH_LPAREN_nadp_RPAREN_hi M_g3p_h R_TPIh M_dhap_h R_FBA3hi M_s17bp_h R_SBP M_s7p_h R_TAh M_e4p_h R_DPHS M_2dda7p_h R_DHQS M_3dhq_h R_DQDH M_3dhsk_h R_SKDH M_skm_h R_SKK M_skm5p_h R_PSCIT M_3psme_h R_CHRS M_chor_h R_CHRM M_pphn_h R_PPOR M_34hpp_h R_TYRTAh M_akg_h R_GLUS_LPAREN_ferr_RPAREN_ M_glu_L_h R_ASPATh M_asp_L_h R_ASPK M_4pasp_h R_ASADH M_aspsa_h R_HSDH M_hom_L_h R_HSK M_phom_h R_CYSTS M_cyst_L_h R_CBL M_pyr_h R_DXS M_dxyl5p_h R_DXRI M_2me4p_h R_CMS M_4c2me_h R_CMK M_pcdme_h R_MCS M_2mecdp_h R_HDS M_h2mb4p_h R_IDS1 M_ipdp_h R_FPPSh M_frdp_h R_GGPS M_ggdp_h R_PSY M_phyto_h R_PDS1 M_phytfl_h R_PDS2 M_zcaro_h R_ZDS M_norsp_h R_NOR M_lyc_h R_LCYD M_dcaro_h R_LCYA M_acaro_h/0.00017840538
R_ACAROtu M_acaro_u R_CHYA2 M_crpxan_u R_CXHY M_h2o_u R_PSIIred M_pqh2_u R_CBFC M_h_u R_BCAROH M_nadp_u R_NADPtu M_nadp_h R_PGDHh M_ru5p_D_h R_PRUK M_rb15bp_h R_RBPCh M_3pg_h R_PGKh M_13dpg_h R_GAPDH_LPAREN_nadp_RPAREN_hi M_g3p_h R_TPIh M_dhap_h R_FBA3hi M_s17bp_h R_SBP M_s7p_h R_TAh M_e4p_h R_DPHS M_2dda7p_h R_DHQS M_3dhq_h R_DQDH M_3dhsk_h R_SKDH M_skm_h R_SKK M_skm5p_h R_PSCIT M_3psme_h R_CHRS M_chor_h R_CHRM M_pphn_h R_PPOR M_34hpp_h R_TYRTAh M_akg_h R_BCTA_LPAREN_val_RPAREN_h M_glu_L_h R_ASPATh M_asp_L_h R_ASPK M_4pasp_h R_ASADH M_aspsa_h R_HSDH M_hom_L_h R_HSK M_phom_h R_CYSTS M_cyst_L_h R_CBL M_pyr_h R_DXS M_dxyl5p_h R_DXRI M_2me4p_h R_CMS M_4c2me_h R_CMK M_pcdme_h R_MCS M_2mecdp_h R_HDS M_h2mb4p_h R_IDS2 M_dmpp_h R_GPPSh M_grdp_h R_FPPSh M_frdp_h R_GGPS M_ggdp_h R_PSY M_phyto_h R_PDS1 M_phytfl_h R_PDS2 M_zcaro_h R_ZDS M_norsp_h R_NOR M_lyc_h R_LCYD M_dcaro_h R_LCYA M_acaro_h/0.00017840538
R_ACAROtu M_acaro_u R_CHYA2 M_crpxan_u R_CXHY M_h2o_u R_PSIIred M_pqh2_u R_CBFC M_h_u R_BCAROH M_nadp_u R_NADPtu M_nadp_h R_PGDHh M_ru5p_D_h R_PRUK M_rb15bp_h R_RBPCh M_3pg_h R_PGKh M_13dpg_h R_GAPDH_LPAREN_nadp_RPAREN_hi M_g3p_h R_TPIh M_dhap_h R_FBA3hi M_s17bp_h R_SBP M_s7p_h R_TAh M_e4p_h R_DPHS M_2dda7p_h R_DHQS M_3dhq_h R_DQDH M_3dhsk_h R_SKDH M_skm_h R_SKK M_skm5p_h R_PSCIT M_3psme_h R_CHRS M_chor_h R_CHRM M_pphn_h R_PPOR M_34hpp_h R_TYRTAh M_akg_h R_BCTA_LPAREN_val_RPAREN_h M_glu_L_h R_ASPATh M_asp_L_h R_ASPK M_4pasp_h R_ASADH M_aspsa_h R_HSDH M_hom_L_h R_HSK M_phom_h R_CYSTS M_cyst_L_h R_CBL M_pyr_h R_DXS M_dxyl5p_h R_DXRI M_2me4p_h R_CMS M_4c2me_h R_CMK M_pcdme_h R_MCS M_2mecdp_h R_HDS M_h2mb4p_h R_IDS1 M_ipdp_h R_GPPSh M_grdp_h R_FPPSh M_frdp_h R_GGPS M_ggdp_h R_PSY M_phyto_h R_PDS1 M_phytfl_h R_PDS2 M_zcaro_h R_ZDS M_norsp_h R_NOR M_lyc_h R_LCYD M_dcaro_h R_LCYA M_acaro_h/0.00017840538
R_ACAROtu M_acaro_u R_CHYA2 M_crpxan_u R_CXHY M_h2o_u R_PSIIred M_pqh2_u R_CBFC M_h_u R_BCAROH M_nadp_u R_NADPtu M_nadp_h R_PGDHh M_ru5p_D_h R_PRUK M_rb15bp_h R_RBPCh M_3pg_h R_PGKh M_13dpg_h R_GAPDH_LPAREN_nadp_RPAREN_hi M_g3p_h R_TPIh M_dhap_h R_FBA3hi M_s17bp_h R_SBP M_s7p_h R_TAh M_e4p_h R_DPHS M_2dda7p_h R_DHQS M_3dhq_h R_DQDH M_3dhsk_h R_SKDH M_skm_h R_SKK M_skm5p_h R_PSCIT M_3psme_h R_CHRS M_chor_h R_CHRM M_pphn_h R_PPOR M_34hpp_h R_TYRTAh M_akg_h R_BCTA_LPAREN_val_RPAREN_h M_glu_L_h R_ASPATh M_asp_L_h R_ASPK M_4pasp_h R_ASADH M_aspsa_h R_HSDH M_hom_L_h R_HSK M_phom_h R_CYSTS M_cyst_L_h R_CBL M_pyr_h R_DXS M_dxyl5p_h R_DXRI M_2me4p_h R_CMS M_4c2me_h R_CMK M_pcdme_h R_MCS M_2mecdp_h R_HDS M_h2mb4p_h R_IDS1 M_ipdp_h R_GGPS M_ggdp_h R_PSY M_phyto_h R_PDS1 M_phytfl_h R_PDS2 M_zcaro_h R_ZDS M_norsp_h R_NOR M_lyc_h R_LCYD M_dcaro_h R_LCYA M_acaro_h/0.00017840538
R_ACAROtu M_acaro_u R_CHYA2 M_crpxan_u R_CXHY M_h2o_u R_PSIIred M_pqh2_u R_CBFC M_h_u R_BCAROH M_nadp_u R_NADPtu M_nadp_h R_PGDHh M_ru5p_D_h R_PRUK M_rb15bp_h R_RBPCh M_3pg_h R_PGKh M_13dpg_h R_GAPDH_LPAREN_nadp_RPAREN_hi M_g3p_h R_TPIh M_dhap_h R_FBA3hi M_s17bp_h R_SBP M_s7p_h R_TAh M_e4p_h R_DPHS M_2dda7p_h R_DHQS M_3dhq_h R_DQDH M_3dhsk_h R_SKDH M_skm_h R_SKK M_skm5p_h R_PSCIT M_3psme_h R_CHRS M_chor_h R_CHRM M_pphn_h R_PPOR M_34hpp_h R_TYRTAh M_akg_h R_BCTA_LPAREN_val_RPAREN_h M_glu_L_h R_ASPATh M_asp_L_h R_ASPK M_4pasp_h R_ASADH M_aspsa_h R_HSDH M_hom_L_h R_HSK M_phom_h R_CYSTS M_cyst_L_h R_CBL M_pyr_h R_DXS M_dxyl5p_h R_DXRI M_2me4p_h R_CMS M_4c2me_h R_CMK M_pcdme_h R_MCS M_2mecdp_h R_HDS M_h2mb4p_h R_IDS1 M_ipdp_h R_FPPSh M_frdp_h R_GGPS M_ggdp_h R_PSY M_phyto_h R_PDS1 M_phytfl_h R_PDS2 M_zcaro_h R_ZDS M_norsp_h R_NOR M_lyc_h R_LCYD M_dcaro_h R_LCYA M_acaro_h/0.00017840538
R_ACAROtu M_acaro_u R_CHYA2 M_crpxan_u R_CXHY M_h2o_u R_PSIIred M_pqh2_u R_CBFC M_h_u R_BCAROH M_nadp_u R_NADPtu M_nadp_h R_PGDHh M_ru5p_D_h R_PRUK M_rb15bp_h R_RBPCh M_3pg_h R_PGKh M_13dpg_h R_GAPDH_LPAREN_nadp_RPAREN_hi M_g3p_h R_TPIh M_dhap_h R_FBA3hi M_s17bp_h R_SBP M_s7p_h R_TAh M_e4p_h R_DPHS M_2dda7p_h R_DHQS M_3dhq_h R_DQDH M_3dhsk_h R_SKDH M_skm_h R_SKK M_skm5p_h R_PSCIT M_3psme_h R_CHRS M_chor_h R_ATNS_LPAREN_nh4_RPAREN_ M_pyr_h R_DXS M_dxyl5p_h R_DXRI M_2me4p_h R_CMS M_4c2me_h R_CMK M_pcdme_h R_MCS M_2mecdp_h R_HDS M_h2mb4p_h R_IDS2 M_dmpp_h R_GPPSh M_grdp_h R_FPPSh M_frdp_h R_GGPS M_ggdp_h R_PSY M_phyto_h R_PDS1 M_phytfl_h R_PDS2 M_zcaro_h R_ZDS M_norsp_h R_NOR M_lyc_h R_LCYD M_dcaro_h R_LCYA M_acaro_h/0.00017840538
R_ACAROtu M_acaro_u R_CHYA2 M_crpxan_u R_CXHY M_h2o_u R_PSIIred M_pqh2_u R_CBFC M_h_u R_BCAROH M_nadp_u R_NADPtu M_nadp_h R_PGDHh M_ru5p_D_h R_PRUK M_rb15bp_h R_RBPCh M_3pg_h R_PGKh M_13dpg_h R_GAPDH_LPAREN_nadp_RPAREN_hi M_g3p_h R_TPIh M_dhap_h R_FBA3hi M_s17bp_h R_SBP M_s7p_h R_TAh M_e4p_h R_DPHS M_2dda7p_h R_DHQS M_3dhq_h R_DQDH M_3dhsk_h R_SKDH M_skm_h R_SKK M_skm5p_h R_PSCIT M_3psme_h R_CHRS M_chor_h R_ATNS_LPAREN_nh4_RPAREN_ M_pyr_h R_DXS M_dxyl5p_h R_DXRI M_2me4p_h R_CMS M_4c2me_h R_CMK M_pcdme_h R_MCS M_2mecdp_h R_HDS M_h2mb4p_h R_IDS1 M_ipdp_h R_GPPSh M_grdp_h R_FPPSh M_frdp_h R_GGPS M_ggdp_h R_PSY M_phyto_h R_PDS1 M_phytfl_h R_PDS2 M_zcaro_h R_ZDS M_norsp_h R_NOR M_lyc_h R_LCYD M_dcaro_h R_LCYA M_acaro_h/0.00017840538
R_ACAROtu M_acaro_u R_CHYA2 M_crpxan_u R_CXHY M_h2o_u R_PSIIred M_pqh2_u R_CBFC M_h_u R_BCAROH M_nadp_u R_NADPtu M_nadp_h R_PGDHh M_ru5p_D_h R_PRUK M_rb15bp_h R_RBPCh M_3pg_h R_PGKh M_13dpg_h R_GAPDH_LPAREN_nadp_RPAREN_hi M_g3p_h R_TPIh M_dhap_h R_FBA3hi M_s17bp_h R_SBP M_s7p_h R_TAh M_e4p_h R_DPHS M_2dda7p_h R_DHQS M_3dhq_h R_DQDH M_3dhsk_h R_SKDH M_skm_h R_SKK M_skm5p_h R_PSCIT M_3psme_h R_CHRS M_chor_h R_ATNS_LPAREN_nh4_RPAREN_ M_pyr_h R_DXS M_dxyl5p_h R_DXRI M_2me4p_h R_CMS M_4c2me_h R_CMK M_pcdme_h R_MCS M_2mecdp_h R_HDS M_h2mb4p_h R_IDS1 M_ipdp_h R_GGPS M_ggdp_h R_PSY M_phyto_h R_PDS1 M_phytfl_h R_PDS2 M_zcaro_h R_ZDS M_norsp_h R_NOR M_lyc_h R_LCYD M_dcaro_h R_LCYA M_acaro_h/0.00017840538
R_ACAROtu M_acaro_u R_CHYA2 M_crpxan_u R_CXHY M_h2o_u R_PSIIred M_pqh2_u R_CBFC M_h_u R_BCAROH M_nadp_u R_NADPtu M_nadp_h R_PGDHh M_ru5p_D_h R_PRUK M_rb15bp_h R_RBPCh M_3pg_h R_PGKh M_13dpg_h R_GAPDH_LPAREN_nadp_RPAREN_hi M_g3p_h R_TPIh M_dhap_h R_FBA3hi M_s17bp_h R_SBP M_s7p_h R_TAh M_e4p_h R_DPHS M_2dda7p_h R_DHQS M_3dhq_h R_DQDH M_3dhsk_h R_SKDH M_skm_h R_SKK M_skm5p_h R_PSCIT M_3psme_h R_CHRS M_chor_h R_ATNS_LPAREN_nh4_RPAREN_ M_pyr_h R_DXS M_dxyl5p_h R_DXRI M_2me4p_h R_CMS M_4c2me_h R_CMK M_pcdme_h R_MCS M_2mecdp_h R_HDS M_h2mb4p_h R_IDS1 M_ipdp_h R_FPPSh M_frdp_h R_GGPS M_ggdp_h R_PSY M_phyto_h R_PDS1 M_phytfl_h R_PDS2 M_zcaro_h R_ZDS M_norsp_h R_NOR M_lyc_h R_LCYD M_dcaro_h R_LCYA M_acaro_h/0.00017840538
R_ACAROtu M_acaro_u R_CHYA2 M_crpxan_u R_CXHY M_h2o_u R_PSIIred M_pqh2_u R_CBFC M_h_u R_BCAROH M_nadp_u R_NADPtu M_nadp_h R_PGDHh M_ru5p_D_h R_PRUK M_rb15bp_h R_RBPCh M_3pg_h R_PGKh M_13dpg_h R_GAPDH_LPAREN_nadp_RPAREN_hi M_g3p_h R_TKT2h M_e4p_h R_DPHS M_2dda7p_h R_DHQS M_3dhq_h R_DQDH M_3dhsk_h R_SKDH M_skm_h R_SKK M_skm5p_h R_PSCIT M_3psme_h R_CHRS M_chor_h R_CHRM M_pphn_h R_PPOR M_34hpp_h R_TYRTAh M_akg_h R_GLUS_LPAREN_ferr_RPAREN_ M_glu_L_h R_ASPATh M_asp_L_h R_ASPK M_4pasp_h R_ASADH M_aspsa_h R_HSDH M_hom_L_h R_HSK M_phom_h R_CYSTS M_cyst_L_h R_CBL M_pyr_h R_DXS M_dxyl5p_h R_DXRI M_2me4p_h R_CMS M_4c2me_h R_CMK M_pcdme_h R_MCS M_2mecdp_h R_HDS M_h2mb4p_h R_IDS2 M_dmpp_h R_GPPSh M_grdp_h R_FPPSh M_frdp_h R_GGPS M_ggdp_h R_PSY M_phyto_h R_PDS1 M_phytfl_h R_PDS2 M_zcaro_h R_ZDS M_norsp_h R_NOR M_lyc_h R_LCYD M_dcaro_h R_LCYA M_acaro_h/0.00017840538
R_ACAROtu M_acaro_u R_CHYA2 M_crpxan_u R_CXHY M_h2o_u R_PSIIred M_pqh2_u R_CBFC M_h_u R_BCAROH M_nadp_u R_NADPtu M_nadp_h R_PGDHh M_ru5p_D_h R_PRUK M_rb15bp_h R_RBPCh M_3pg_h R_PGKh M_13dpg_h R_GAPDH_LPAREN_nadp_RPAREN_hi M_g3p_h R_TKT2h M_e4p_h R_DPHS M_2dda7p_h R_DHQS M_3dhq_h R_DQDH M_3dhsk_h R_SKDH M_skm_h R_SKK M_skm5p_h R_PSCIT M_3psme_h R_CHRS M_chor_h R_CHRM M_pphn_h R_PPOR M_34hpp_h R_TYRTAh M_akg_h R_GLUS_LPAREN_ferr_RPAREN_ M_glu_L_h R_ASPATh M_asp_L_h R_ASPK M_4pasp_h R_ASADH M_aspsa_h R_HSDH M_hom_L_h R_HSK M_phom_h R_CYSTS M_cyst_L_h R_CBL M_pyr_h R_DXS M_dxyl5p_h R_DXRI M_2me4p_h R_CMS M_4c2me_h R_CMK M_pcdme_h R_MCS M_2mecdp_h R_HDS M_h2mb4p_h R_IDS1 M_ipdp_h R_GPPSh M_grdp_h R_FPPSh M_frdp_h R_GGPS M_ggdp_h R_PSY M_phyto_h R_PDS1 M_phytfl_h R_PDS2 M_zcaro_h R_ZDS M_norsp_h R_NOR M_lyc_h R_LCYD M_dcaro_h R_LCYA M_acaro_h/0.00017840538
R_ACAROtu M_acaro_u R_CHYA2 M_crpxan_u R_CXHY M_h2o_u R_PSIIred M_pqh2_u R_CBFC M_h_u R_BCAROH M_nadp_u R_NADPtu M_nadp_h R_PGDHh M_ru5p_D_h R_PRUK M_rb15bp_h R_RBPCh M_3pg_h R_PGKh M_13dpg_h R_GAPDH_LPAREN_nadp_RPAREN_hi M_g3p_h R_TKT2h M_e4p_h R_DPHS M_2dda7p_h R_DHQS M_3dhq_h R_DQDH M_3dhsk_h R_SKDH M_skm_h R_SKK M_skm5p_h R_PSCIT M_3psme_h R_CHRS M_chor_h R_CHRM M_pphn_h R_PPOR M_34hpp_h R_TYRTAh M_akg_h R_GLUS_LPAREN_ferr_RPAREN_ M_glu_L_h R_ASPATh M_asp_L_h R_ASPK M_4pasp_h R_ASADH M_aspsa_h R_HSDH M_hom_L_h R_HSK M_phom_h R_CYSTS M_cyst_L_h R_CBL M_pyr_h R_DXS M_dxyl5p_h R_DXRI M_2me4p_h R_CMS M_4c2me_h R_CMK M_pcdme_h R_MCS M_2mecdp_h R_HDS M_h2mb4p_h R_IDS1 M_ipdp_h R_GGPS M_ggdp_h R_PSY M_phyto_h R_PDS1 M_phytfl_h R_PDS2 M_zcaro_h R_ZDS M_norsp_h R_NOR M_lyc_h R_LCYD M_dcaro_h R_LCYA M_acaro_h/0.00017840538
R_ACAROtu M_acaro_u R_CHYA2 M_crpxan_u R_CXHY M_h2o_u R_PSIIred M_pqh2_u R_CBFC M_h_u R_BCAROH M_nadp_u R_NADPtu M_nadp_h R_PGDHh M_ru5p_D_h R_PRUK M_rb15bp_h R_RBPCh M_3pg_h R_PGKh M_13dpg_h R_GAPDH_LPAREN_nadp_RPAREN_hi M_g3p_h R_TKT2h M_e4p_h R_DPHS M_2dda7p_h R_DHQS M_3dhq_h R_DQDH M_3dhsk_h R_SKDH M_skm_h R_SKK M_skm5p_h R_PSCIT M_3psme_h R_CHRS M_chor_h R_CHRM M_pphn_h R_PPOR M_34hpp_h R_TYRTAh M_akg_h R_GLUS_LPAREN_ferr_RPAREN_ M_glu_L_h R_ASPATh M_asp_L_h R_ASPK M_4pasp_h R_ASADH M_aspsa_h R_HSDH M_hom_L_h R_HSK M_phom_h R_CYSTS M_cyst_L_h R_CBL M_pyr_h R_DXS M_dxyl5p_h R_DXRI M_2me4p_h R_CMS M_4c2me_h R_CMK M_pcdme_h R_MCS M_2mecdp_h R_HDS M_h2mb4p_h R_IDS1 M_ipdp_h R_FPPSh M_frdp_h R_GGPS M_ggdp_h R_PSY M_phyto_h R_PDS1 M_phytfl_h R_PDS2 M_zcaro_h R_ZDS M_norsp_h R_NOR M_lyc_h R_LCYD M_dcaro_h R_LCYA M_acaro_h/0.00017840538
R_ACAROtu M_acaro_u R_CHYA2 M_crpxan_u R_CXHY M_h2o_u R_PSIIred M_pqh2_u R_CBFC M_h_u R_BCAROH M_nadp_u R_NADPtu M_nadp_h R_PGDHh M_ru5p_D_h R_PRUK M_rb15bp_h R_RBPCh M_3pg_h R_PGKh M_13dpg_h R_GAPDH_LPAREN_nadp_RPAREN_hi M_g3p_h R_TKT2h M_e4p_h R_DPHS M_2dda7p_h R_DHQS M_3dhq_h R_DQDH M_3dhsk_h R_SKDH M_skm_h R_SKK M_skm5p_h R_PSCIT M_3psme_h R_CHRS M_chor_h R_CHRM M_pphn_h R_PPOR M_34hpp_h R_TYRTAh M_akg_h R_BCTA_LPAREN_val_RPAREN_h M_glu_L_h R_ASPATh M_asp_L_h R_ASPK M_4pasp_h R_ASADH M_aspsa_h R_HSDH M_hom_L_h R_HSK M_phom_h R_CYSTS M_cyst_L_h R_CBL M_pyr_h R_DXS M_dxyl5p_h R_DXRI M_2me4p_h R_CMS M_4c2me_h R_CMK M_pcdme_h R_MCS M_2mecdp_h R_HDS M_h2mb4p_h R_IDS2 M_dmpp_h R_GPPSh M_grdp_h R_FPPSh M_frdp_h R_GGPS M_ggdp_h R_PSY M_phyto_h R_PDS1 M_phytfl_h R_PDS2 M_zcaro_h R_ZDS M_norsp_h R_NOR M_lyc_h R_LCYD M_dcaro_h R_LCYA M_acaro_h/0.00017840538
R_ACAROtu M_acaro_u R_CHYA2 M_crpxan_u R_CXHY M_h2o_u R_PSIIred M_pqh2_u R_CBFC M_h_u R_BCAROH M_nadp_u R_NADPtu M_nadp_h R_PGDHh M_ru5p_D_h R_PRUK M_rb15bp_h R_RBPCh M_3pg_h R_PGKh M_13dpg_h R_GAPDH_LPAREN_nadp_RPAREN_hi M_g3p_h R_TKT2h M_e4p_h R_DPHS M_2dda7p_h R_DHQS M_3dhq_h R_DQDH M_3dhsk_h R_SKDH M_skm_h R_SKK M_skm5p_h R_PSCIT M_3psme_h R_CHRS M_chor_h R_CHRM M_pphn_h R_PPOR M_34hpp_h R_TYRTAh M_akg_h R_BCTA_LPAREN_val_RPAREN_h M_glu_L_h R_ASPATh M_asp_L_h R_ASPK M_4pasp_h R_ASADH M_aspsa_h R_HSDH M_hom_L_h R_HSK M_phom_h R_CYSTS M_cyst_L_h R_CBL M_pyr_h R_DXS M_dxyl5p_h R_DXRI M_2me4p_h R_CMS M_4c2me_h R_CMK M_pcdme_h R_MCS M_2mecdp_h R_HDS M_h2mb4p_h R_IDS1 M_ipdp_h R_GPPSh M_grdp_h R_FPPSh M_frdp_h R_GGPS M_ggdp_h R_PSY M_phyto_h R_PDS1 M_phytfl_h R_PDS2 M_zcaro_h R_ZDS M_norsp_h R_NOR M_lyc_h R_LCYD M_dcaro_h R_LCYA M_acaro_h/0.00017840538
R_ACAROtu M_acaro_u R_CHYA2 M_crpxan_u R_CXHY M_h2o_u R_PSIIred M_pqh2_u R_CBFC M_h_u R_BCAROH M_nadp_u R_NADPtu M_nadp_h R_PGDHh M_ru5p_D_h R_PRUK M_rb15bp_h R_RBPCh M_3pg_h R_PGKh M_13dpg_h R_GAPDH_LPAREN_nadp_RPAREN_hi M_g3p_h R_TKT2h M_e4p_h R_DPHS M_2dda7p_h R_DHQS M_3dhq_h R_DQDH M_3dhsk_h R_SKDH M_skm_h R_SKK M_skm5p_h R_PSCIT M_3psme_h R_CHRS M_chor_h R_CHRM M_pphn_h R_PPOR M_34hpp_h R_TYRTAh M_akg_h R_BCTA_LPAREN_val_RPAREN_h M_glu_L_h R_ASPATh M_asp_L_h R_ASPK M_4pasp_h R_ASADH M_aspsa_h R_HSDH M_hom_L_h R_HSK M_phom_h R_CYSTS M_cyst_L_h R_CBL M_pyr_h R_DXS M_dxyl5p_h R_DXRI M_2me4p_h R_CMS M_4c2me_h R_CMK M_pcdme_h R_MCS M_2mecdp_h R_HDS M_h2mb4p_h R_IDS1 M_ipdp_h R_GGPS M_ggdp_h R_PSY M_phyto_h R_PDS1 M_phytfl_h R_PDS2 M_zcaro_h R_ZDS M_norsp_h R_NOR M_lyc_h R_LCYD M_dcaro_h R_LCYA M_acaro_h/0.00017840538
R_ACAROtu M_acaro_u R_CHYA2 M_crpxan_u R_CXHY M_h2o_u R_PSIIred M_pqh2_u R_CBFC M_h_u R_BCAROH M_nadp_u R_NADPtu M_nadp_h R_PGDHh M_ru5p_D_h R_PRUK M_rb15bp_h R_RBPCh M_3pg_h R_PGKh M_13dpg_h R_GAPDH_LPAREN_nadp_RPAREN_hi M_g3p_h R_TKT2h M_e4p_h R_DPHS M_2dda7p_h R_DHQS M_3dhq_h R_DQDH M_3dhsk_h R_SKDH M_skm_h R_SKK M_skm5p_h R_PSCIT M_3psme_h R_CHRS M_chor_h R_CHRM M_pphn_h R_PPOR M_34hpp_h R_TYRTAh M_akg_h R_BCTA_LPAREN_val_RPAREN_h M_glu_L_h R_ASPATh M_asp_L_h R_ASPK M_4pasp_h R_ASADH M_aspsa_h R_HSDH M_hom_L_h R_HSK M_phom_h R_CYSTS M_cyst_L_h R_CBL M_pyr_h R_DXS M_dxyl5p_h R_DXRI M_2me4p_h R_CMS M_4c2me_h R_CMK M_pcdme_h R_MCS M_2mecdp_h R_HDS M_h2mb4p_h R_IDS1 M_ipdp_h R_FPPSh M_frdp_h R_GGPS M_ggdp_h R_PSY M_phyto_h R_PDS1 M_phytfl_h R_PDS2 M_zcaro_h R_ZDS M_norsp_h R_NOR M_lyc_h R_LCYD M_dcaro_h R_LCYA M_acaro_h/0.00017840538
R_ACAROtu M_acaro_u R_CHYA2 M_crpxan_u R_CXHY M_h2o_u R_PSIIred M_pqh2_u R_CBFC M_h_u R_BCAROH M_nadp_u R_NADPtu M_nadp_h R_PGDHh M_ru5p_D_h R_PRUK M_rb15bp_h R_RBPCh M_3pg_h R_PGKh M_13dpg_h R_GAPDH_LPAREN_nadp_RPAREN_hi M_g3p_h R_TKT2h M_e4p_h R_DPHS M_2dda7p_h R_DHQS M_3dhq_h R_DQDH M_3dhsk_h R_SKDH M_skm_h R_SKK M_skm5p_h R_PSCIT M_3psme_h R_CHRS M_chor_h R_ATNS_LPAREN_nh4_RPAREN_ M_pyr_h R_DXS M_dxyl5p_h R_DXRI M_2me4p_h R_CMS M_4c2me_h R_CMK M_pcdme_h R_MCS M_2mecdp_h R_HDS M_h2mb4p_h R_IDS2 M_dmpp_h R_GPPSh M_grdp_h R_FPPSh M_frdp_h R_GGPS M_ggdp_h R_PSY M_phyto_h R_PDS1 M_phytfl_h R_PDS2 M_zcaro_h R_ZDS M_norsp_h R_NOR M_lyc_h R_LCYD M_dcaro_h R_LCYA M_acaro_h/0.00017840538
R_ACAROtu M_acaro_u R_CHYA2 M_crpxan_u R_CXHY M_h2o_u R_PSIIred M_pqh2_u R_CBFC M_h_u R_BCAROH M_nadp_u R_NADPtu M_nadp_h R_PGDHh M_ru5p_D_h R_PRUK M_rb15bp_h R_RBPCh M_3pg_h R_PGKh M_13dpg_h R_GAPDH_LPAREN_nadp_RPAREN_hi M_g3p_h R_TKT2h M_e4p_h R_DPHS M_2dda7p_h R_DHQS M_3dhq_h R_DQDH M_3dhsk_h R_SKDH M_skm_h R_SKK M_skm5p_h R_PSCIT M_3psme_h R_CHRS M_chor_h R_ATNS_LPAREN_nh4_RPAREN_ M_pyr_h R_DXS M_dxyl5p_h R_DXRI M_2me4p_h R_CMS M_4c2me_h R_CMK M_pcdme_h R_MCS M_2mecdp_h R_HDS M_h2mb4p_h R_IDS1 M_ipdp_h R_GPPSh M_grdp_h R_FPPSh M_frdp_h R_GGPS M_ggdp_h R_PSY M_phyto_h R_PDS1 M_phytfl_h R_PDS2 M_zcaro_h R_ZDS M_norsp_h R_NOR M_lyc_h R_LCYD M_dcaro_h R_LCYA M_acaro_h/0.00017840538
R_ACAROtu M_acaro_u R_CHYA2 M_crpxan_u R_CXHY M_h2o_u R_PSIIred M_pqh2_u R_CBFC M_h_u R_BCAROH M_nadp_u R_NADPtu M_nadp_h R_PGDHh M_ru5p_D_h R_PRUK M_rb15bp_h R_RBPCh M_3pg_h R_PGKh M_13dpg_h R_GAPDH_LPAREN_nadp_RPAREN_hi M_g3p_h R_TKT2h M_e4p_h R_DPHS M_2dda7p_h R_DHQS M_3dhq_h R_DQDH M_3dhsk_h R_SKDH M_skm_h R_SKK M_skm5p_h R_PSCIT M_3psme_h R_CHRS M_chor_h R_ATNS_LPAREN_nh4_RPAREN_ M_pyr_h R_DXS M_dxyl5p_h R_DXRI M_2me4p_h R_CMS M_4c2me_h R_CMK M_pcdme_h R_MCS M_2mecdp_h R_HDS M_h2mb4p_h R_IDS1 M_ipdp_h R_GGPS M_ggdp_h R_PSY M_phyto_h R_PDS1 M_phytfl_h R_PDS2 M_zcaro_h R_ZDS M_norsp_h R_NOR M_lyc_h R_LCYD M_dcaro_h R_LCYA M_acaro_h/0.00017840538
R_ACAROtu M_acaro_u R_CHYA2 M_crpxan_u R_CXHY M_h2o_u R_PSIIred M_pqh2_u R_CBFC M_h_u R_BCAROH M_nadp_u R_NADPtu M_nadp_h R_PGDHh M_ru5p_D_h R_PRUK M_rb15bp_h R_RBPCh M_3pg_h R_PGKh M_13dpg_h R_GAPDH_LPAREN_nadp_RPAREN_hi M_g3p_h R_TKT2h M_e4p_h R_DPHS M_2dda7p_h R_DHQS M_3dhq_h R_DQDH M_3dhsk_h R_SKDH M_skm_h R_SKK M_skm5p_h R_PSCIT M_3psme_h R_CHRS M_chor_h R_ATNS_LPAREN_nh4_RPAREN_ M_pyr_h R_DXS M_dxyl5p_h R_DXRI M_2me4p_h R_CMS M_4c2me_h R_CMK M_pcdme_h R_MCS M_2mecdp_h R_HDS M_h2mb4p_h R_IDS1 M_ipdp_h R_FPPSh M_frdp_h R_GGPS M_ggdp_h R_PSY M_phyto_h R_PDS1 M_phytfl_h R_PDS2 M_zcaro_h R_ZDS M_norsp_h R_NOR M_lyc_h R_LCYD M_dcaro_h R_LCYA M_acaro_h/0.00017840538
R_ACAROtu M_acaro_u R_CHYA2 M_crpxan_u R_CXHY M_h2o_u R_PSIIred M_pqh2_u R_CBFC M_h_u R_BCAROH M_nadp_u R_NADPtu M_nadp_h R_PGDHh M_ru5p_D_h R_PRUK M_rb15bp_h R_RBPCh M_3pg_h R_PGKh M_13dpg_h R_GAPDH_LPAREN_nadp_RPAREN_hi M_g3p_h R_TAh M_f6p_B_h R_TKT2h M_e4p_h R_DPHS M_2dda7p_h R_DHQS M_3dhq_h R_DQDH M_3dhsk_h R_SKDH M_skm_h R_SKK M_skm5p_h R_PSCIT M_3psme_h R_CHRS M_chor_h R_CHRM M_pphn_h R_PPOR M_34hpp_h R_TYRTAh M_akg_h R_GLUS_LPAREN_ferr_RPAREN_ M_glu_L_h R_ASPATh M_asp_L_h R_ASPK M_4pasp_h R_ASADH M_aspsa_h R_HSDH M_hom_L_h R_HSK M_phom_h R_CYSTS M_cyst_L_h R_CBL M_pyr_h R_DXS M_dxyl5p_h R_DXRI M_2me4p_h R_CMS M_4c2me_h R_CMK M_pcdme_h R_MCS M_2mecdp_h R_HDS M_h2mb4p_h R_IDS2 M_dmpp_h R_GPPSh M_grdp_h R_FPPSh M_frdp_h R_GGPS M_ggdp_h R_PSY M_phyto_h R_PDS1 M_phytfl_h R_PDS2 M_zcaro_h R_ZDS M_norsp_h R_NOR M_lyc_h R_LCYD M_dcaro_h R_LCYA M_acaro_h/0.00017840538
R_ACAROtu M_acaro_u R_CHYA2 M_crpxan_u R_CXHY M_h2o_u R_PSIIred M_pqh2_u R_CBFC M_h_u R_BCAROH M_nadp_u R_NADPtu M_nadp_h R_PGDHh M_ru5p_D_h R_PRUK M_rb15bp_h R_RBPCh M_3pg_h R_PGKh M_13dpg_h R_GAPDH_LPAREN_nadp_RPAREN_hi M_g3p_h R_TAh M_f6p_B_h R_TKT2h M_e4p_h R_DPHS M_2dda7p_h R_DHQS M_3dhq_h R_DQDH M_3dhsk_h R_SKDH M_skm_h R_SKK M_skm5p_h R_PSCIT M_3psme_h R_CHRS M_chor_h R_CHRM M_pphn_h R_PPOR M_34hpp_h R_TYRTAh M_akg_h R_GLUS_LPAREN_ferr_RPAREN_ M_glu_L_h R_ASPATh M_asp_L_h R_ASPK M_4pasp_h R_ASADH M_aspsa_h R_HSDH M_hom_L_h R_HSK M_phom_h R_CYSTS M_cyst_L_h R_CBL M_pyr_h R_DXS M_dxyl5p_h R_DXRI M_2me4p_h R_CMS M_4c2me_h R_CMK M_pcdme_h R_MCS M_2mecdp_h R_HDS M_h2mb4p_h R_IDS1 M_ipdp_h R_GPPSh M_grdp_h R_FPPSh M_frdp_h R_GGPS M_ggdp_h R_PSY M_phyto_h R_PDS1 M_phytfl_h R_PDS2 M_zcaro_h R_ZDS M_norsp_h R_NOR M_lyc_h R_LCYD M_dcaro_h R_LCYA M_acaro_h/0.00017840538
R_ACAROtu M_acaro_u R_CHYA2 M_crpxan_u R_CXHY M_h2o_u R_PSIIred M_pqh2_u R_CBFC M_h_u R_BCAROH M_nadp_u R_NADPtu M_nadp_h R_PGDHh M_ru5p_D_h R_PRUK M_rb15bp_h R_RBPCh M_3pg_h R_PGKh M_13dpg_h R_GAPDH_LPAREN_nadp_RPAREN_hi M_g3p_h R_TAh M_f6p_B_h R_TKT2h M_e4p_h R_DPHS M_2dda7p_h R_DHQS M_3dhq_h R_DQDH M_3dhsk_h R_SKDH M_skm_h R_SKK M_skm5p_h R_PSCIT M_3psme_h R_CHRS M_chor_h R_CHRM M_pphn_h R_PPOR M_34hpp_h R_TYRTAh M_akg_h R_GLUS_LPAREN_ferr_RPAREN_ M_glu_L_h R_ASPATh M_asp_L_h R_ASPK M_4pasp_h R_ASADH M_aspsa_h R_HSDH M_hom_L_h R_HSK M_phom_h R_CYSTS M_cyst_L_h R_CBL M_pyr_h R_DXS M_dxyl5p_h R_DXRI M_2me4p_h R_CMS M_4c2me_h R_CMK M_pcdme_h R_MCS M_2mecdp_h R_HDS M_h2mb4p_h R_IDS1 M_ipdp_h R_GGPS M_ggdp_h R_PSY M_phyto_h R_PDS1 M_phytfl_h R_PDS2 M_zcaro_h R_ZDS M_norsp_h R_NOR M_lyc_h R_LCYD M_dcaro_h R_LCYA M_acaro_h/0.00017840538
R_ACAROtu M_acaro_u R_CHYA2 M_crpxan_u R_CXHY M_h2o_u R_PSIIred M_pqh2_u R_CBFC M_h_u R_BCAROH M_nadp_u R_NADPtu M_nadp_h R_PGDHh M_ru5p_D_h R_PRUK M_rb15bp_h R_RBPCh M_3pg_h R_PGKh M_13dpg_h R_GAPDH_LPAREN_nadp_RPAREN_hi M_g3p_h R_TAh M_f6p_B_h R_TKT2h M_e4p_h R_DPHS M_2dda7p_h R_DHQS M_3dhq_h R_DQDH M_3dhsk_h R_SKDH M_skm_h R_SKK M_skm5p_h R_PSCIT M_3psme_h R_CHRS M_chor_h R_CHRM M_pphn_h R_PPOR M_34hpp_h R_TYRTAh M_akg_h R_GLUS_LPAREN_ferr_RPAREN_ M_glu_L_h R_ASPATh M_asp_L_h R_ASPK M_4pasp_h R_ASADH M_aspsa_h R_HSDH M_hom_L_h R_HSK M_phom_h R_CYSTS M_cyst_L_h R_CBL M_pyr_h R_DXS M_dxyl5p_h R_DXRI M_2me4p_h R_CMS M_4c2me_h R_CMK M_pcdme_h R_MCS M_2mecdp_h R_HDS M_h2mb4p_h R_IDS1 M_ipdp_h R_FPPSh M_frdp_h R_GGPS M_ggdp_h R_PSY M_phyto_h R_PDS1 M_phytfl_h R_PDS2 M_zcaro_h R_ZDS M_norsp_h R_NOR M_lyc_h R_LCYD M_dcaro_h R_LCYA M_acaro_h/0.00017840538
R_ACAROtu M_acaro_u R_CHYA2 M_crpxan_u R_CXHY M_h2o_u R_PSIIred M_pqh2_u R_CBFC M_h_u R_BCAROH M_nadp_u R_NADPtu M_nadp_h R_PGDHh M_ru5p_D_h R_PRUK M_rb15bp_h R_RBPCh M_3pg_h R_PGKh M_13dpg_h R_GAPDH_LPAREN_nadp_RPAREN_hi M_g3p_h R_TAh M_f6p_B_h R_TKT2h M_e4p_h R_DPHS M_2dda7p_h R_DHQS M_3dhq_h R_DQDH M_3dhsk_h R_SKDH M_skm_h R_SKK M_skm5p_h R_PSCIT M_3psme_h R_CHRS M_chor_h R_CHRM M_pphn_h R_PPOR M_34hpp_h R_TYRTAh M_akg_h R_BCTA_LPAREN_val_RPAREN_h M_glu_L_h R_ASPATh M_asp_L_h R_ASPK M_4pasp_h R_ASADH M_aspsa_h R_HSDH M_hom_L_h R_HSK M_phom_h R_CYSTS M_cyst_L_h R_CBL M_pyr_h R_DXS M_dxyl5p_h R_DXRI M_2me4p_h R_CMS M_4c2me_h R_CMK M_pcdme_h R_MCS M_2mecdp_h R_HDS M_h2mb4p_h R_IDS2 M_dmpp_h R_GPPSh M_grdp_h R_FPPSh M_frdp_h R_GGPS M_ggdp_h R_PSY M_phyto_h R_PDS1 M_phytfl_h R_PDS2 M_zcaro_h R_ZDS M_norsp_h R_NOR M_lyc_h R_LCYD M_dcaro_h R_LCYA M_acaro_h/0.00017840538
R_ACAROtu M_acaro_u R_CHYA2 M_crpxan_u R_CXHY M_h2o_u R_PSIIred M_pqh2_u R_CBFC M_h_u R_BCAROH M_nadp_u R_NADPtu M_nadp_h R_PGDHh M_ru5p_D_h R_PRUK M_rb15bp_h R_RBPCh M_3pg_h R_PGKh M_13dpg_h R_GAPDH_LPAREN_nadp_RPAREN_hi M_g3p_h R_TAh M_f6p_B_h R_TKT2h M_e4p_h R_DPHS M_2dda7p_h R_DHQS M_3dhq_h R_DQDH M_3dhsk_h R_SKDH M_skm_h R_SKK M_skm5p_h R_PSCIT M_3psme_h R_CHRS M_chor_h R_CHRM M_pphn_h R_PPOR M_34hpp_h R_TYRTAh M_akg_h R_BCTA_LPAREN_val_RPAREN_h M_glu_L_h R_ASPATh M_asp_L_h R_ASPK M_4pasp_h R_ASADH M_aspsa_h R_HSDH M_hom_L_h R_HSK M_phom_h R_CYSTS M_cyst_L_h R_CBL M_pyr_h R_DXS M_dxyl5p_h R_DXRI M_2me4p_h R_CMS M_4c2me_h R_CMK M_pcdme_h R_MCS M_2mecdp_h R_HDS M_h2mb4p_h R_IDS1 M_ipdp_h R_GPPSh M_grdp_h R_FPPSh M_frdp_h R_GGPS M_ggdp_h R_PSY M_phyto_h R_PDS1 M_phytfl_h R_PDS2 M_zcaro_h R_ZDS M_norsp_h R_NOR M_lyc_h R_LCYD M_dcaro_h R_LCYA M_acaro_h/0.00017840538
R_ACAROtu M_acaro_u R_CHYA2 M_crpxan_u R_CXHY M_h2o_u R_PSIIred M_pqh2_u R_CBFC M_h_u R_BCAROH M_nadp_u R_NADPtu M_nadp_h R_PGDHh M_ru5p_D_h R_PRUK M_rb15bp_h R_RBPCh M_3pg_h R_PGKh M_13dpg_h R_GAPDH_LPAREN_nadp_RPAREN_hi M_g3p_h R_TAh M_f6p_B_h R_TKT2h M_e4p_h R_DPHS M_2dda7p_h R_DHQS M_3dhq_h R_DQDH M_3dhsk_h R_SKDH M_skm_h R_SKK M_skm5p_h R_PSCIT M_3psme_h R_CHRS M_chor_h R_CHRM M_pphn_h R_PPOR M_34hpp_h R_TYRTAh M_akg_h R_BCTA_LPAREN_val_RPAREN_h M_glu_L_h R_ASPATh M_asp_L_h R_ASPK M_4pasp_h R_ASADH M_aspsa_h R_HSDH M_hom_L_h R_HSK M_phom_h R_CYSTS M_cyst_L_h R_CBL M_pyr_h R_DXS M_dxyl5p_h R_DXRI M_2me4p_h R_CMS M_4c2me_h R_CMK M_pcdme_h R_MCS M_2mecdp_h R_HDS M_h2mb4p_h R_IDS1 M_ipdp_h R_GGPS M_ggdp_h R_PSY M_phyto_h R_PDS1 M_phytfl_h R_PDS2 M_zcaro_h R_ZDS M_norsp_h R_NOR M_lyc_h R_LCYD M_dcaro_h R_LCYA M_acaro_h/0.00017840538
R_ACAROtu M_acaro_u R_CHYA2 M_crpxan_u R_CXHY M_h2o_u R_PSIIred M_pqh2_u R_CBFC M_h_u R_BCAROH M_nadp_u R_NADPtu M_nadp_h R_PGDHh M_ru5p_D_h R_PRUK M_rb15bp_h R_RBPCh M_3pg_h R_PGKh M_13dpg_h R_GAPDH_LPAREN_nadp_RPAREN_hi M_g3p_h R_TAh M_f6p_B_h R_TKT2h M_e4p_h R_DPHS M_2dda7p_h R_DHQS M_3dhq_h R_DQDH M_3dhsk_h R_SKDH M_skm_h R_SKK M_skm5p_h R_PSCIT M_3psme_h R_CHRS M_chor_h R_CHRM M_pphn_h R_PPOR M_34hpp_h R_TYRTAh M_akg_h R_BCTA_LPAREN_val_RPAREN_h M_glu_L_h R_ASPATh M_asp_L_h R_ASPK M_4pasp_h R_ASADH M_aspsa_h R_HSDH M_hom_L_h R_HSK M_phom_h R_CYSTS M_cyst_L_h R_CBL M_pyr_h R_DXS M_dxyl5p_h R_DXRI M_2me4p_h R_CMS M_4c2me_h R_CMK M_pcdme_h R_MCS M_2mecdp_h R_HDS M_h2mb4p_h R_IDS1 M_ipdp_h R_FPPSh M_frdp_h R_GGPS M_ggdp_h R_PSY M_phyto_h R_PDS1 M_phytfl_h R_PDS2 M_zcaro_h R_ZDS M_norsp_h R_NOR M_lyc_h R_LCYD M_dcaro_h R_LCYA M_acaro_h/0.00017840538
R_ACAROtu M_acaro_u R_CHYA2 M_crpxan_u R_CXHY M_h2o_u R_PSIIred M_pqh2_u R_CBFC M_h_u R_BCAROH M_nadp_u R_NADPtu M_nadp_h R_PGDHh M_ru5p_D_h R_PRUK M_rb15bp_h R_RBPCh M_3pg_h R_PGKh M_13dpg_h R_GAPDH_LPAREN_nadp_RPAREN_hi M_g3p_h R_TAh M_f6p_B_h R_TKT2h M_e4p_h R_DPHS M_2dda7p_h R_DHQS M_3dhq_h R_DQDH M_3dhsk_h R_SKDH M_skm_h R_SKK M_skm5p_h R_PSCIT M_3psme_h R_CHRS M_chor_h R_ATNS_LPAREN_nh4_RPAREN_ M_pyr_h R_DXS M_dxyl5p_h R_DXRI M_2me4p_h R_CMS M_4c2me_h R_CMK M_pcdme_h R_MCS M_2mecdp_h R_HDS M_h2mb4p_h R_IDS2 M_dmpp_h R_GPPSh M_grdp_h R_FPPSh M_frdp_h R_GGPS M_ggdp_h R_PSY M_phyto_h R_PDS1 M_phytfl_h R_PDS2 M_zcaro_h R_ZDS M_norsp_h R_NOR M_lyc_h R_LCYD M_dcaro_h R_LCYA M_acaro_h/0.00017840538
R_ACAROtu M_acaro_u R_CHYA2 M_crpxan_u R_CXHY M_h2o_u R_PSIIred M_pqh2_u R_CBFC M_h_u R_BCAROH M_nadp_u R_NADPtu M_nadp_h R_PGDHh M_ru5p_D_h R_PRUK M_rb15bp_h R_RBPCh M_3pg_h R_PGKh M_13dpg_h R_GAPDH_LPAREN_nadp_RPAREN_hi M_g3p_h R_TAh M_f6p_B_h R_TKT2h M_e4p_h R_DPHS M_2dda7p_h R_DHQS M_3dhq_h R_DQDH M_3dhsk_h R_SKDH M_skm_h R_SKK M_skm5p_h R_PSCIT M_3psme_h R_CHRS M_chor_h R_ATNS_LPAREN_nh4_RPAREN_ M_pyr_h R_DXS M_dxyl5p_h R_DXRI M_2me4p_h R_CMS M_4c2me_h R_CMK M_pcdme_h R_MCS M_2mecdp_h R_HDS M_h2mb4p_h R_IDS1 M_ipdp_h R_GPPSh M_grdp_h R_FPPSh M_frdp_h R_GGPS M_ggdp_h R_PSY M_phyto_h R_PDS1 M_phytfl_h R_PDS2 M_zcaro_h R_ZDS M_norsp_h R_NOR M_lyc_h R_LCYD M_dcaro_h R_LCYA M_acaro_h/0.00017840538
R_ACAROtu M_acaro_u R_CHYA2 M_crpxan_u R_CXHY M_h2o_u R_PSIIred M_pqh2_u R_CBFC M_h_u R_BCAROH M_nadp_u R_NADPtu M_nadp_h R_PGDHh M_ru5p_D_h R_PRUK M_rb15bp_h R_RBPCh M_3pg_h R_PGKh M_13dpg_h R_GAPDH_LPAREN_nadp_RPAREN_hi M_g3p_h R_TAh M_f6p_B_h R_TKT2h M_e4p_h R_DPHS M_2dda7p_h R_DHQS M_3dhq_h R_DQDH M_3dhsk_h R_SKDH M_skm_h R_SKK M_skm5p_h R_PSCIT M_3psme_h R_CHRS M_chor_h R_ATNS_LPAREN_nh4_RPAREN_ M_pyr_h R_DXS M_dxyl5p_h R_DXRI M_2me4p_h R_CMS M_4c2me_h R_CMK M_pcdme_h R_MCS M_2mecdp_h R_HDS M_h2mb4p_h R_IDS1 M_ipdp_h R_GGPS M_ggdp_h R_PSY M_phyto_h R_PDS1 M_phytfl_h R_PDS2 M_zcaro_h R_ZDS M_norsp_h R_NOR M_lyc_h R_LCYD M_dcaro_h R_LCYA M_acaro_h/0.00017840538
R_ACAROtu M_acaro_u R_CHYA2 M_crpxan_u R_CXHY M_h2o_u R_PSIIred M_pqh2_u R_CBFC M_h_u R_BCAROH M_nadp_u R_NADPtu M_nadp_h R_PGDHh M_ru5p_D_h R_PRUK M_rb15bp_h R_RBPCh M_3pg_h R_PGKh M_13dpg_h R_GAPDH_LPAREN_nadp_RPAREN_hi M_g3p_h R_TAh M_f6p_B_h R_TKT2h M_e4p_h R_DPHS M_2dda7p_h R_DHQS M_3dhq_h R_DQDH M_3dhsk_h R_SKDH M_skm_h R_SKK M_skm5p_h R_PSCIT M_3psme_h R_CHRS M_chor_h R_ATNS_LPAREN_nh4_RPAREN_ M_pyr_h R_DXS M_dxyl5p_h R_DXRI M_2me4p_h R_CMS M_4c2me_h R_CMK M_pcdme_h R_MCS M_2mecdp_h R_HDS M_h2mb4p_h R_IDS1 M_ipdp_h R_FPPSh M_frdp_h R_GGPS M_ggdp_h R_PSY M_phyto_h R_PDS1 M_phytfl_h R_PDS2 M_zcaro_h R_ZDS M_norsp_h R_NOR M_lyc_h R_LCYD M_dcaro_h R_LCYA M_acaro_h/0.00017840538
R_ACAROtu M_acaro_u R_CHYA2 M_crpxan_u R_CXHY M_h2o_u R_PSIIred M_pqh2_u R_CBFC M_h_u R_BCAROH M_nadp_u R_NADPtu M_nadp_h R_PGDHh M_ru5p_D_h R_PRUK M_rb15bp_h R_RBPCh M_3pg_h R_PGKh M_13dpg_h R_GAPDH_LPAREN_nadp_RPAREN_hi M_g3p_h R_TAh M_e4p_h R_DPHS M_2dda7p_h R_DHQS M_3dhq_h R_DQDH M_3dhsk_h R_SKDH M_skm_h R_SKK M_skm5p_h R_PSCIT M_3psme_h R_CHRS M_chor_h R_CHRM M_pphn_h R_PPOR M_34hpp_h R_TYRTAh M_akg_h R_GLUS_LPAREN_ferr_RPAREN_ M_glu_L_h R_ASPATh M_asp_L_h R_ASPK M_4pasp_h R_ASADH M_aspsa_h R_HSDH M_hom_L_h R_HSK M_phom_h R_CYSTS M_cyst_L_h R_CBL M_pyr_h R_DXS M_dxyl5p_h R_DXRI M_2me4p_h R_CMS M_4c2me_h R_CMK M_pcdme_h R_MCS M_2mecdp_h R_HDS M_h2mb4p_h R_IDS2 M_dmpp_h R_GPPSh M_grdp_h R_FPPSh M_frdp_h R_GGPS M_ggdp_h R_PSY M_phyto_h R_PDS1 M_phytfl_h R_PDS2 M_zcaro_h R_ZDS M_norsp_h R_NOR M_lyc_h R_LCYD M_dcaro_h R_LCYA M_acaro_h/0.00017840538
R_ACAROtu M_acaro_u R_CHYA2 M_crpxan_u R_CXHY M_h2o_u R_PSIIred M_pqh2_u R_CBFC M_h_u R_BCAROH M_nadp_u R_NADPtu M_nadp_h R_PGDHh M_ru5p_D_h R_PRUK M_rb15bp_h R_RBPCh M_3pg_h R_PGKh M_13dpg_h R_GAPDH_LPAREN_nadp_RPAREN_hi M_g3p_h R_TAh M_e4p_h R_DPHS M_2dda7p_h R_DHQS M_3dhq_h R_DQDH M_3dhsk_h R_SKDH M_skm_h R_SKK M_skm5p_h R_PSCIT M_3psme_h R_CHRS M_chor_h R_CHRM M_pphn_h R_PPOR M_34hpp_h R_TYRTAh M_akg_h R_GLUS_LPAREN_ferr_RPAREN_ M_glu_L_h R_ASPATh M_asp_L_h R_ASPK M_4pasp_h R_ASADH M_aspsa_h R_HSDH M_hom_L_h R_HSK M_phom_h R_CYSTS M_cyst_L_h R_CBL M_pyr_h R_DXS M_dxyl5p_h R_DXRI M_2me4p_h R_CMS M_4c2me_h R_CMK M_pcdme_h R_MCS M_2mecdp_h R_HDS M_h2mb4p_h R_IDS1 M_ipdp_h R_GPPSh M_grdp_h R_FPPSh M_frdp_h R_GGPS M_ggdp_h R_PSY M_phyto_h R_PDS1 M_phytfl_h R_PDS2 M_zcaro_h R_ZDS M_norsp_h R_NOR M_lyc_h R_LCYD M_dcaro_h R_LCYA M_acaro_h/0.00017840538
R_ACAROtu M_acaro_u R_CHYA2 M_crpxan_u R_CXHY M_h2o_u R_PSIIred M_pqh2_u R_CBFC M_h_u R_BCAROH M_nadp_u R_NADPtu M_nadp_h R_PGDHh M_ru5p_D_h R_PRUK M_rb15bp_h R_RBPCh M_3pg_h R_PGKh M_13dpg_h R_GAPDH_LPAREN_nadp_RPAREN_hi M_g3p_h R_TAh M_e4p_h R_DPHS M_2dda7p_h R_DHQS M_3dhq_h R_DQDH M_3dhsk_h R_SKDH M_skm_h R_SKK M_skm5p_h R_PSCIT M_3psme_h R_CHRS M_chor_h R_CHRM M_pphn_h R_PPOR M_34hpp_h R_TYRTAh M_akg_h R_GLUS_LPAREN_ferr_RPAREN_ M_glu_L_h R_ASPATh M_asp_L_h R_ASPK M_4pasp_h R_ASADH M_aspsa_h R_HSDH M_hom_L_h R_HSK M_phom_h R_CYSTS M_cyst_L_h R_CBL M_pyr_h R_DXS M_dxyl5p_h R_DXRI M_2me4p_h R_CMS M_4c2me_h R_CMK M_pcdme_h R_MCS M_2mecdp_h R_HDS M_h2mb4p_h R_IDS1 M_ipdp_h R_GGPS M_ggdp_h R_PSY M_phyto_h R_PDS1 M_phytfl_h R_PDS2 M_zcaro_h R_ZDS M_norsp_h R_NOR M_lyc_h R_LCYD M_dcaro_h R_LCYA M_acaro_h/0.00017840538
R_ACAROtu M_acaro_u R_CHYA2 M_crpxan_u R_CXHY M_h2o_u R_PSIIred M_pqh2_u R_CBFC M_h_u R_BCAROH M_nadp_u R_NADPtu M_nadp_h R_PGDHh M_ru5p_D_h R_PRUK M_rb15bp_h R_RBPCh M_3pg_h R_PGKh M_13dpg_h R_GAPDH_LPAREN_nadp_RPAREN_hi M_g3p_h R_TAh M_e4p_h R_DPHS M_2dda7p_h R_DHQS M_3dhq_h R_DQDH M_3dhsk_h R_SKDH M_skm_h R_SKK M_skm5p_h R_PSCIT M_3psme_h R_CHRS M_chor_h R_CHRM M_pphn_h R_PPOR M_34hpp_h R_TYRTAh M_akg_h R_GLUS_LPAREN_ferr_RPAREN_ M_glu_L_h R_ASPATh M_asp_L_h R_ASPK M_4pasp_h R_ASADH M_aspsa_h R_HSDH M_hom_L_h R_HSK M_phom_h R_CYSTS M_cyst_L_h R_CBL M_pyr_h R_DXS M_dxyl5p_h R_DXRI M_2me4p_h R_CMS M_4c2me_h R_CMK M_pcdme_h R_MCS M_2mecdp_h R_HDS M_h2mb4p_h R_IDS1 M_ipdp_h R_FPPSh M_frdp_h R_GGPS M_ggdp_h R_PSY M_phyto_h R_PDS1 M_phytfl_h R_PDS2 M_zcaro_h R_ZDS M_norsp_h R_NOR M_lyc_h R_LCYD M_dcaro_h R_LCYA M_acaro_h/0.00017840538
R_ACAROtu M_acaro_u R_CHYA2 M_crpxan_u R_CXHY M_h2o_u R_PSIIred M_pqh2_u R_CBFC M_h_u R_BCAROH M_nadp_u R_NADPtu M_nadp_h R_PGDHh M_ru5p_D_h R_PRUK M_rb15bp_h R_RBPCh M_3pg_h R_PGKh M_13dpg_h R_GAPDH_LPAREN_nadp_RPAREN_hi M_g3p_h R_TAh M_e4p_h R_DPHS M_2dda7p_h R_DHQS M_3dhq_h R_DQDH M_3dhsk_h R_SKDH M_skm_h R_SKK M_skm5p_h R_PSCIT M_3psme_h R_CHRS M_chor_h R_CHRM M_pphn_h R_PPOR M_34hpp_h R_TYRTAh M_akg_h R_BCTA_LPAREN_val_RPAREN_h M_glu_L_h R_ASPATh M_asp_L_h R_ASPK M_4pasp_h R_ASADH M_aspsa_h R_HSDH M_hom_L_h R_HSK M_phom_h R_CYSTS M_cyst_L_h R_CBL M_pyr_h R_DXS M_dxyl5p_h R_DXRI M_2me4p_h R_CMS M_4c2me_h R_CMK M_pcdme_h R_MCS M_2mecdp_h R_HDS M_h2mb4p_h R_IDS2 M_dmpp_h R_GPPSh M_grdp_h R_FPPSh M_frdp_h R_GGPS M_ggdp_h R_PSY M_phyto_h R_PDS1 M_phytfl_h R_PDS2 M_zcaro_h R_ZDS M_norsp_h R_NOR M_lyc_h R_LCYD M_dcaro_h R_LCYA M_acaro_h/0.00017840538
R_ACAROtu M_acaro_u R_CHYA2 M_crpxan_u R_CXHY M_h2o_u R_PSIIred M_pqh2_u R_CBFC M_h_u R_BCAROH M_nadp_u R_NADPtu M_nadp_h R_PGDHh M_ru5p_D_h R_PRUK M_rb15bp_h R_RBPCh M_3pg_h R_PGKh M_13dpg_h R_GAPDH_LPAREN_nadp_RPAREN_hi M_g3p_h R_TAh M_e4p_h R_DPHS M_2dda7p_h R_DHQS M_3dhq_h R_DQDH M_3dhsk_h R_SKDH M_skm_h R_SKK M_skm5p_h R_PSCIT M_3psme_h R_CHRS M_chor_h R_CHRM M_pphn_h R_PPOR M_34hpp_h R_TYRTAh M_akg_h R_BCTA_LPAREN_val_RPAREN_h M_glu_L_h R_ASPATh M_asp_L_h R_ASPK M_4pasp_h R_ASADH M_aspsa_h R_HSDH M_hom_L_h R_HSK M_phom_h R_CYSTS M_cyst_L_h R_CBL M_pyr_h R_DXS M_dxyl5p_h R_DXRI M_2me4p_h R_CMS M_4c2me_h R_CMK M_pcdme_h R_MCS M_2mecdp_h R_HDS M_h2mb4p_h R_IDS1 M_ipdp_h R_GPPSh M_grdp_h R_FPPSh M_frdp_h R_GGPS M_ggdp_h R_PSY M_phyto_h R_PDS1 M_phytfl_h R_PDS2 M_zcaro_h R_ZDS M_norsp_h R_NOR M_lyc_h R_LCYD M_dcaro_h R_LCYA M_acaro_h/0.00017840538
R_ACAROtu M_acaro_u R_CHYA2 M_crpxan_u R_CXHY M_h2o_u R_PSIIred M_pqh2_u R_CBFC M_h_u R_BCAROH M_nadp_u R_NADPtu M_nadp_h R_PGDHh M_ru5p_D_h R_PRUK M_rb15bp_h R_RBPCh M_3pg_h R_PGKh M_13dpg_h R_GAPDH_LPAREN_nadp_RPAREN_hi M_g3p_h R_TAh M_e4p_h R_DPHS M_2dda7p_h R_DHQS M_3dhq_h R_DQDH M_3dhsk_h R_SKDH M_skm_h R_SKK M_skm5p_h R_PSCIT M_3psme_h R_CHRS M_chor_h R_CHRM M_pphn_h R_PPOR M_34hpp_h R_TYRTAh M_akg_h R_BCTA_LPAREN_val_RPAREN_h M_glu_L_h R_ASPATh M_asp_L_h R_ASPK M_4pasp_h R_ASADH M_aspsa_h R_HSDH M_hom_L_h R_HSK M_phom_h R_CYSTS M_cyst_L_h R_CBL M_pyr_h R_DXS M_dxyl5p_h R_DXRI M_2me4p_h R_CMS M_4c2me_h R_CMK M_pcdme_h R_MCS M_2mecdp_h R_HDS M_h2mb4p_h R_IDS1 M_ipdp_h R_GGPS M_ggdp_h R_PSY M_phyto_h R_PDS1 M_phytfl_h R_PDS2 M_zcaro_h R_ZDS M_norsp_h R_NOR M_lyc_h R_LCYD M_dcaro_h R_LCYA M_acaro_h/0.00017840538
R_ACAROtu M_acaro_u R_CHYA2 M_crpxan_u R_CXHY M_h2o_u R_PSIIred M_pqh2_u R_CBFC M_h_u R_BCAROH M_nadp_u R_NADPtu M_nadp_h R_PGDHh M_ru5p_D_h R_PRUK M_rb15bp_h R_RBPCh M_3pg_h R_PGKh M_13dpg_h R_GAPDH_LPAREN_nadp_RPAREN_hi M_g3p_h R_TAh M_e4p_h R_DPHS M_2dda7p_h R_DHQS M_3dhq_h R_DQDH M_3dhsk_h R_SKDH M_skm_h R_SKK M_skm5p_h R_PSCIT M_3psme_h R_CHRS M_chor_h R_CHRM M_pphn_h R_PPOR M_34hpp_h R_TYRTAh M_akg_h R_BCTA_LPAREN_val_RPAREN_h M_glu_L_h R_ASPATh M_asp_L_h R_ASPK M_4pasp_h R_ASADH M_aspsa_h R_HSDH M_hom_L_h R_HSK M_phom_h R_CYSTS M_cyst_L_h R_CBL M_pyr_h R_DXS M_dxyl5p_h R_DXRI M_2me4p_h R_CMS M_4c2me_h R_CMK M_pcdme_h R_MCS M_2mecdp_h R_HDS M_h2mb4p_h R_IDS1 M_ipdp_h R_FPPSh M_frdp_h R_GGPS M_ggdp_h R_PSY M_phyto_h R_PDS1 M_phytfl_h R_PDS2 M_zcaro_h R_ZDS M_norsp_h R_NOR M_lyc_h R_LCYD M_dcaro_h R_LCYA M_acaro_h/0.00017840538
R_ACAROtu M_acaro_u R_CHYA2 M_crpxan_u R_CXHY M_h2o_u R_PSIIred M_pqh2_u R_CBFC M_h_u R_BCAROH M_nadp_u R_NADPtu M_nadp_h R_PGDHh M_ru5p_D_h R_PRUK M_rb15bp_h R_RBPCh M_3pg_h R_PGKh M_13dpg_h R_GAPDH_LPAREN_nadp_RPAREN_hi M_g3p_h R_TAh M_e4p_h R_DPHS M_2dda7p_h R_DHQS M_3dhq_h R_DQDH M_3dhsk_h R_SKDH M_skm_h R_SKK M_skm5p_h R_PSCIT M_3psme_h R_CHRS M_chor_h R_ATNS_LPAREN_nh4_RPAREN_ M_pyr_h R_DXS M_dxyl5p_h R_DXRI M_2me4p_h R_CMS M_4c2me_h R_CMK M_pcdme_h R_MCS M_2mecdp_h R_HDS M_h2mb4p_h R_IDS2 M_dmpp_h R_GPPSh M_grdp_h R_FPPSh M_frdp_h R_GGPS M_ggdp_h R_PSY M_phyto_h R_PDS1 M_phytfl_h R_PDS2 M_zcaro_h R_ZDS M_norsp_h R_NOR M_lyc_h R_LCYD M_dcaro_h R_LCYA M_acaro_h/0.00017840538
R_ACAROtu M_acaro_u R_CHYA2 M_crpxan_u R_CXHY M_h2o_u R_PSIIred M_pqh2_u R_CBFC M_h_u R_BCAROH M_nadp_u R_NADPtu M_nadp_h R_PGDHh M_ru5p_D_h R_PRUK M_rb15bp_h R_RBPCh M_3pg_h R_PGKh M_13dpg_h R_GAPDH_LPAREN_nadp_RPAREN_hi M_g3p_h R_TAh M_e4p_h R_DPHS M_2dda7p_h R_DHQS M_3dhq_h R_DQDH M_3dhsk_h R_SKDH M_skm_h R_SKK M_skm5p_h R_PSCIT M_3psme_h R_CHRS M_chor_h R_ATNS_LPAREN_nh4_RPAREN_ M_pyr_h R_DXS M_dxyl5p_h R_DXRI M_2me4p_h R_CMS M_4c2me_h R_CMK M_pcdme_h R_MCS M_2mecdp_h R_HDS M_h2mb4p_h R_IDS1 M_ipdp_h R_GPPSh M_grdp_h R_FPPSh M_frdp_h R_GGPS M_ggdp_h R_PSY M_phyto_h R_PDS1 M_phytfl_h R_PDS2 M_zcaro_h R_ZDS M_norsp_h R_NOR M_lyc_h R_LCYD M_dcaro_h R_LCYA M_acaro_h/0.00017840538
R_ACAROtu M_acaro_u R_CHYA2 M_crpxan_u R_CXHY M_h2o_u R_PSIIred M_pqh2_u R_CBFC M_h_u R_BCAROH M_nadp_u R_NADPtu M_nadp_h R_PGDHh M_ru5p_D_h R_PRUK M_rb15bp_h R_RBPCh M_3pg_h R_PGKh M_13dpg_h R_GAPDH_LPAREN_nadp_RPAREN_hi M_g3p_h R_TAh M_e4p_h R_DPHS M_2dda7p_h R_DHQS M_3dhq_h R_DQDH M_3dhsk_h R_SKDH M_skm_h R_SKK M_skm5p_h R_PSCIT M_3psme_h R_CHRS M_chor_h R_ATNS_LPAREN_nh4_RPAREN_ M_pyr_h R_DXS M_dxyl5p_h R_DXRI M_2me4p_h R_CMS M_4c2me_h R_CMK M_pcdme_h R_MCS M_2mecdp_h R_HDS M_h2mb4p_h R_IDS1 M_ipdp_h R_GGPS M_ggdp_h R_PSY M_phyto_h R_PDS1 M_phytfl_h R_PDS2 M_zcaro_h R_ZDS M_norsp_h R_NOR M_lyc_h R_LCYD M_dcaro_h R_LCYA M_acaro_h/0.00017840538
R_ACAROtu M_acaro_u R_CHYA2 M_crpxan_u R_CXHY M_h2o_u R_PSIIred M_pqh2_u R_CBFC M_h_u R_BCAROH M_nadp_u R_NADPtu M_nadp_h R_PGDHh M_ru5p_D_h R_PRUK M_rb15bp_h R_RBPCh M_3pg_h R_PGKh M_13dpg_h R_GAPDH_LPAREN_nadp_RPAREN_hi M_g3p_h R_TAh M_e4p_h R_DPHS M_2dda7p_h R_DHQS M_3dhq_h R_DQDH M_3dhsk_h R_SKDH M_skm_h R_SKK M_skm5p_h R_PSCIT M_3psme_h R_CHRS M_chor_h R_ATNS_LPAREN_nh4_RPAREN_ M_pyr_h R_DXS M_dxyl5p_h R_DXRI M_2me4p_h R_CMS M_4c2me_h R_CMK M_pcdme_h R_MCS M_2mecdp_h R_HDS M_h2mb4p_h R_IDS1 M_ipdp_h R_FPPSh M_frdp_h R_GGPS M_ggdp_h R_PSY M_phyto_h R_PDS1 M_phytfl_h R_PDS2 M_zcaro_h R_ZDS M_norsp_h R_NOR M_lyc_h R_LCYD M_dcaro_h R_LCYA M_acaro_h/0.00017840538
R_ACAROtu M_acaro_u R_CHYA2 M_crpxan_u R_CXHY M_h2o_u R_PSIIred M_pqh2_u R_CBFC M_h_u R_BCAROH M_nadp_u R_NADPtu M_nadp_h R_PGDHh M_ru5p_D_h R_PRUK M_rb15bp_h R_RBPCh M_3pg_h R_PGKh M_13dpg_h R_GAPDH_LPAREN_nadp_RPAREN_hi M_g3p_h R_DXS M_dxyl5p_h R_DXRI M_2me4p_h R_CMS M_4c2me_h R_CMK M_pcdme_h R_MCS M_2mecdp_h R_HDS M_h2mb4p_h R_IDS2 M_dmpp_h R_GPPSh M_grdp_h R_FPPSh M_frdp_h R_GGPS M_ggdp_h R_PSY M_phyto_h R_PDS1 M_phytfl_h R_PDS2 M_zcaro_h R_ZDS M_norsp_h R_NOR M_lyc_h R_LCYD M_dcaro_h R_LCYA M_acaro_h/0.00017840538
R_ACAROtu M_acaro_u R_CHYA2 M_crpxan_u R_CXHY M_h2o_u R_PSIIred M_pqh2_u R_CBFC M_h_u R_BCAROH M_nadp_u R_NADPtu M_nadp_h R_PGDHh M_ru5p_D_h R_PRUK M_rb15bp_h R_RBPCh M_3pg_h R_PGKh M_13dpg_h R_GAPDH_LPAREN_nadp_RPAREN_hi M_g3p_h R_DXS M_dxyl5p_h R_DXRI M_2me4p_h R_CMS M_4c2me_h R_CMK M_pcdme_h R_MCS M_2mecdp_h R_HDS M_h2mb4p_h R_IDS1 M_ipdp_h R_GPPSh M_grdp_h R_FPPSh M_frdp_h R_GGPS M_ggdp_h R_PSY M_phyto_h R_PDS1 M_phytfl_h R_PDS2 M_zcaro_h R_ZDS M_norsp_h R_NOR M_lyc_h R_LCYD M_dcaro_h R_LCYA M_acaro_h/0.00017840538
R_ACAROtu M_acaro_u R_CHYA2 M_crpxan_u R_CXHY M_h2o_u R_PSIIred M_pqh2_u R_CBFC M_h_u R_BCAROH M_nadp_u R_NADPtu M_nadp_h R_PGDHh M_ru5p_D_h R_PRUK M_rb15bp_h R_RBPCh M_3pg_h R_PGKh M_13dpg_h R_GAPDH_LPAREN_nadp_RPAREN_hi M_g3p_h R_DXS M_dxyl5p_h R_DXRI M_2me4p_h R_CMS M_4c2me_h R_CMK M_pcdme_h R_MCS M_2mecdp_h R_HDS M_h2mb4p_h R_IDS1 M_ipdp_h R_GGPS M_ggdp_h R_PSY M_phyto_h R_PDS1 M_phytfl_h R_PDS2 M_zcaro_h R_ZDS M_norsp_h R_NOR M_lyc_h R_LCYD M_dcaro_h R_LCYA M_acaro_h/0.00017840538
R_ACAROtu M_acaro_u R_CHYA2 M_crpxan_u R_CXHY M_h2o_u R_PSIIred M_pqh2_u R_CBFC M_h_u R_BCAROH M_nadp_u R_NADPtu M_nadp_h R_PGDHh M_ru5p_D_h R_PRUK M_rb15bp_h R_RBPCh M_3pg_h R_PGKh M_13dpg_h R_GAPDH_LPAREN_nadp_RPAREN_hi M_g3p_h R_DXS M_dxyl5p_h R_DXRI M_2me4p_h R_CMS M_4c2me_h R_CMK M_pcdme_h R_MCS M_2mecdp_h R_HDS M_h2mb4p_h R_IDS1 M_ipdp_h R_FPPSh M_frdp_h R_GGPS M_ggdp_h R_PSY M_phyto_h R_PDS1 M_phytfl_h R_PDS2 M_zcaro_h R_ZDS M_norsp_h R_NOR M_lyc_h R_LCYD M_dcaro_h R_LCYA M_acaro_h/0.00017840538
R_ACAROtu M_acaro_u R_CHYA2 M_crpxan_u R_CXHY M_h2o_u R_PSIIred M_pqh2_u R_CBFC M_h_u R_BCAROH M_bcrptxan_u R_BCRPTXANH M_nadp_u R_NADPtu M_nadp_h R_PGDHh M_ru5p_D_h R_PRUK M_rb15bp_h R_RBPCh M_3pg_h R_PGKh M_13dpg_h R_GAPDHh M_g3p_h R_TPIh M_dhap_h R_FBA3hi M_s17bp_h R_SBP M_s7p_h R_TAh M_f6p_B_h R_TKT2h M_e4p_h R_DPHS M_2dda7p_h R_DHQS M_3dhq_h R_DQDH M_3dhsk_h R_SKDH M_skm_h R_SKK M_skm5p_h R_PSCIT M_3psme_h R_CHRS M_chor_h R_CHRM M_pphn_h R_PPOR M_34hpp_h R_TYRTAh M_akg_h R_GLUS_LPAREN_ferr_RPAREN_ M_glu_L_h R_ASPATh M_asp_L_h R_ASPK M_4pasp_h R_ASADH M_aspsa_h R_HSDH M_hom_L_h R_HSK M_phom_h R_CYSTS M_cyst_L_h R_CBL M_pyr_h R_DXS M_dxyl5p_h R_DXRI M_2me4p_h R_CMS M_4c2me_h R_CMK M_pcdme_h R_MCS M_2mecdp_h R_HDS M_h2mb4p_h R_IDS2 M_dmpp_h R_GPPSh M_grdp_h R_FPPSh M_frdp_h R_GGPS M_ggdp_h R_PSY M_phyto_h R_PDS1 M_phytfl_h R_PDS2 M_zcaro_h R_ZDS M_norsp_h R_NOR M_lyc_h R_LCYD M_dcaro_h R_LCYA M_acaro_h/0.00017840538
R_ACAROtu M_acaro_u R_CHYA2 M_crpxan_u R_CXHY M_h2o_u R_PSIIred M_pqh2_u R_CBFC M_h_u R_BCAROH M_bcrptxan_u R_BCRPTXANH M_nadp_u R_NADPtu M_nadp_h R_PGDHh M_ru5p_D_h R_PRUK M_rb15bp_h R_RBPCh M_3pg_h R_PGKh M_13dpg_h R_GAPDHh M_g3p_h R_TPIh M_dhap_h R_FBA3hi M_s17bp_h R_SBP M_s7p_h R_TAh M_f6p_B_h R_TKT2h M_e4p_h R_DPHS M_2dda7p_h R_DHQS M_3dhq_h R_DQDH M_3dhsk_h R_SKDH M_skm_h R_SKK M_skm5p_h R_PSCIT M_3psme_h R_CHRS M_chor_h R_CHRM M_pphn_h R_PPOR M_34hpp_h R_TYRTAh M_akg_h R_GLUS_LPAREN_ferr_RPAREN_ M_glu_L_h R_ASPATh M_asp_L_h R_ASPK M_4pasp_h R_ASADH M_aspsa_h R_HSDH M_hom_L_h R_HSK M_phom_h R_CYSTS M_cyst_L_h R_CBL M_pyr_h R_DXS M_dxyl5p_h R_DXRI M_2me4p_h R_CMS M_4c2me_h R_CMK M_pcdme_h R_MCS M_2mecdp_h R_HDS M_h2mb4p_h R_IDS1 M_ipdp_h R_GPPSh M_grdp_h R_FPPSh M_frdp_h R_GGPS M_ggdp_h R_PSY M_phyto_h R_PDS1 M_phytfl_h R_PDS2 M_zcaro_h R_ZDS M_norsp_h R_NOR M_lyc_h R_LCYD M_dcaro_h R_LCYA M_acaro_h/0.00017840538
R_ACAROtu M_acaro_u R_CHYA2 M_crpxan_u R_CXHY M_h2o_u R_PSIIred M_pqh2_u R_CBFC M_h_u R_BCAROH M_bcrptxan_u R_BCRPTXANH M_nadp_u R_NADPtu M_nadp_h R_PGDHh M_ru5p_D_h R_PRUK M_rb15bp_h R_RBPCh M_3pg_h R_PGKh M_13dpg_h R_GAPDHh M_g3p_h R_TPIh M_dhap_h R_FBA3hi M_s17bp_h R_SBP M_s7p_h R_TAh M_f6p_B_h R_TKT2h M_e4p_h R_DPHS M_2dda7p_h R_DHQS M_3dhq_h R_DQDH M_3dhsk_h R_SKDH M_skm_h R_SKK M_skm5p_h R_PSCIT M_3psme_h R_CHRS M_chor_h R_CHRM M_pphn_h R_PPOR M_34hpp_h R_TYRTAh M_akg_h R_GLUS_LPAREN_ferr_RPAREN_ M_glu_L_h R_ASPATh M_asp_L_h R_ASPK M_4pasp_h R_ASADH M_aspsa_h R_HSDH M_hom_L_h R_HSK M_phom_h R_CYSTS M_cyst_L_h R_CBL M_pyr_h R_DXS M_dxyl5p_h R_DXRI M_2me4p_h R_CMS M_4c2me_h R_CMK M_pcdme_h R_MCS M_2mecdp_h R_HDS M_h2mb4p_h R_IDS1 M_ipdp_h R_GGPS M_ggdp_h R_PSY M_phyto_h R_PDS1 M_phytfl_h R_PDS2 M_zcaro_h R_ZDS M_norsp_h R_NOR M_lyc_h R_LCYD M_dcaro_h R_LCYA M_acaro_h/0.00017840538
R_ACAROtu M_acaro_u R_CHYA2 M_crpxan_u R_CXHY M_h2o_u R_PSIIred M_pqh2_u R_CBFC M_h_u R_BCAROH M_bcrptxan_u R_BCRPTXANH M_nadp_u R_NADPtu M_nadp_h R_PGDHh M_ru5p_D_h R_PRUK M_rb15bp_h R_RBPCh M_3pg_h R_PGKh M_13dpg_h R_GAPDHh M_g3p_h R_TPIh M_dhap_h R_FBA3hi M_s17bp_h R_SBP M_s7p_h R_TAh M_f6p_B_h R_TKT2h M_e4p_h R_DPHS M_2dda7p_h R_DHQS M_3dhq_h R_DQDH M_3dhsk_h R_SKDH M_skm_h R_SKK M_skm5p_h R_PSCIT M_3psme_h R_CHRS M_chor_h R_CHRM M_pphn_h R_PPOR M_34hpp_h R_TYRTAh M_akg_h R_GLUS_LPAREN_ferr_RPAREN_ M_glu_L_h R_ASPATh M_asp_L_h R_ASPK M_4pasp_h R_ASADH M_aspsa_h R_HSDH M_hom_L_h R_HSK M_phom_h R_CYSTS M_cyst_L_h R_CBL M_pyr_h R_DXS M_dxyl5p_h R_DXRI M_2me4p_h R_CMS M_4c2me_h R_CMK M_pcdme_h R_MCS M_2mecdp_h R_HDS M_h2mb4p_h R_IDS1 M_ipdp_h R_FPPSh M_frdp_h R_GGPS M_ggdp_h R_PSY M_phyto_h R_PDS1 M_phytfl_h R_PDS2 M_zcaro_h R_ZDS M_norsp_h R_NOR M_lyc_h R_LCYD M_dcaro_h R_LCYA M_acaro_h/0.00017840538
R_ACAROtu M_acaro_u R_CHYA2 M_crpxan_u R_CXHY M_h2o_u R_PSIIred M_pqh2_u R_CBFC M_h_u R_BCAROH M_bcrptxan_u R_BCRPTXANH M_nadp_u R_NADPtu M_nadp_h R_PGDHh M_ru5p_D_h R_PRUK M_rb15bp_h R_RBPCh M_3pg_h R_PGKh M_13dpg_h R_GAPDHh M_g3p_h R_TPIh M_dhap_h R_FBA3hi M_s17bp_h R_SBP M_s7p_h R_TAh M_f6p_B_h R_TKT2h M_e4p_h R_DPHS M_2dda7p_h R_DHQS M_3dhq_h R_DQDH M_3dhsk_h R_SKDH M_skm_h R_SKK M_skm5p_h R_PSCIT M_3psme_h R_CHRS M_chor_h R_CHRM M_pphn_h R_PPOR M_34hpp_h R_TYRTAh M_akg_h R_BCTA_LPAREN_val_RPAREN_h M_glu_L_h R_ASPATh M_asp_L_h R_ASPK M_4pasp_h R_ASADH M_aspsa_h R_HSDH M_hom_L_h R_HSK M_phom_h R_CYSTS M_cyst_L_h R_CBL M_pyr_h R_DXS M_dxyl5p_h R_DXRI M_2me4p_h R_CMS M_4c2me_h R_CMK M_pcdme_h R_MCS M_2mecdp_h R_HDS M_h2mb4p_h R_IDS2 M_dmpp_h R_GPPSh M_grdp_h R_FPPSh M_frdp_h R_GGPS M_ggdp_h R_PSY M_phyto_h R_PDS1 M_phytfl_h R_PDS2 M_zcaro_h R_ZDS M_norsp_h R_NOR M_lyc_h R_LCYD M_dcaro_h R_LCYA M_acaro_h/0.00017840538
R_ACAROtu M_acaro_u R_CHYA2 M_crpxan_u R_CXHY M_h2o_u R_PSIIred M_pqh2_u R_CBFC M_h_u R_BCAROH M_bcrptxan_u R_BCRPTXANH M_nadp_u R_NADPtu M_nadp_h R_PGDHh M_ru5p_D_h R_PRUK M_rb15bp_h R_RBPCh M_3pg_h R_PGKh M_13dpg_h R_GAPDHh M_g3p_h R_TPIh M_dhap_h R_FBA3hi M_s17bp_h R_SBP M_s7p_h R_TAh M_f6p_B_h R_TKT2h M_e4p_h R_DPHS M_2dda7p_h R_DHQS M_3dhq_h R_DQDH M_3dhsk_h R_SKDH M_skm_h R_SKK M_skm5p_h R_PSCIT M_3psme_h R_CHRS M_chor_h R_CHRM M_pphn_h R_PPOR M_34hpp_h R_TYRTAh M_akg_h R_BCTA_LPAREN_val_RPAREN_h M_glu_L_h R_ASPATh M_asp_L_h R_ASPK M_4pasp_h R_ASADH M_aspsa_h R_HSDH M_hom_L_h R_HSK M_phom_h R_CYSTS M_cyst_L_h R_CBL M_pyr_h R_DXS M_dxyl5p_h R_DXRI M_2me4p_h R_CMS M_4c2me_h R_CMK M_pcdme_h R_MCS M_2mecdp_h R_HDS M_h2mb4p_h R_IDS1 M_ipdp_h R_GPPSh M_grdp_h R_FPPSh M_frdp_h R_GGPS M_ggdp_h R_PSY M_phyto_h R_PDS1 M_phytfl_h R_PDS2 M_zcaro_h R_ZDS M_norsp_h R_NOR M_lyc_h R_LCYD M_dcaro_h R_LCYA M_acaro_h/0.00017840538
R_ACAROtu M_acaro_u R_CHYA2 M_crpxan_u R_CXHY M_h2o_u R_PSIIred M_pqh2_u R_CBFC M_h_u R_BCAROH M_bcrptxan_u R_BCRPTXANH M_nadp_u R_NADPtu M_nadp_h R_PGDHh M_ru5p_D_h R_PRUK M_rb15bp_h R_RBPCh M_3pg_h R_PGKh M_13dpg_h R_GAPDHh M_g3p_h R_TPIh M_dhap_h R_FBA3hi M_s17bp_h R_SBP M_s7p_h R_TAh M_f6p_B_h R_TKT2h M_e4p_h R_DPHS M_2dda7p_h R_DHQS M_3dhq_h R_DQDH M_3dhsk_h R_SKDH M_skm_h R_SKK M_skm5p_h R_PSCIT M_3psme_h R_CHRS M_chor_h R_CHRM M_pphn_h R_PPOR M_34hpp_h R_TYRTAh M_akg_h R_BCTA_LPAREN_val_RPAREN_h M_glu_L_h R_ASPATh M_asp_L_h R_ASPK M_4pasp_h R_ASADH M_aspsa_h R_HSDH M_hom_L_h R_HSK M_phom_h R_CYSTS M_cyst_L_h R_CBL M_pyr_h R_DXS M_dxyl5p_h R_DXRI M_2me4p_h R_CMS M_4c2me_h R_CMK M_pcdme_h R_MCS M_2mecdp_h R_HDS M_h2mb4p_h R_IDS1 M_ipdp_h R_GGPS M_ggdp_h R_PSY M_phyto_h R_PDS1 M_phytfl_h R_PDS2 M_zcaro_h R_ZDS M_norsp_h R_NOR M_lyc_h R_LCYD M_dcaro_h R_LCYA M_acaro_h/0.00017840538
R_ACAROtu M_acaro_u R_CHYA2 M_crpxan_u R_CXHY M_h2o_u R_PSIIred M_pqh2_u R_CBFC M_h_u R_BCAROH M_bcrptxan_u R_BCRPTXANH M_nadp_u R_NADPtu M_nadp_h R_PGDHh M_ru5p_D_h R_PRUK M_rb15bp_h R_RBPCh M_3pg_h R_PGKh M_13dpg_h R_GAPDHh M_g3p_h R_TPIh M_dhap_h R_FBA3hi M_s17bp_h R_SBP M_s7p_h R_TAh M_f6p_B_h R_TKT2h M_e4p_h R_DPHS M_2dda7p_h R_DHQS M_3dhq_h R_DQDH M_3dhsk_h R_SKDH M_skm_h R_SKK M_skm5p_h R_PSCIT M_3psme_h R_CHRS M_chor_h R_CHRM M_pphn_h R_PPOR M_34hpp_h R_TYRTAh M_akg_h R_BCTA_LPAREN_val_RPAREN_h M_glu_L_h R_ASPATh M_asp_L_h R_ASPK M_4pasp_h R_ASADH M_aspsa_h R_HSDH M_hom_L_h R_HSK M_phom_h R_CYSTS M_cyst_L_h R_CBL M_pyr_h R_DXS M_dxyl5p_h R_DXRI M_2me4p_h R_CMS M_4c2me_h R_CMK M_pcdme_h R_MCS M_2mecdp_h R_HDS M_h2mb4p_h R_IDS1 M_ipdp_h R_FPPSh M_frdp_h R_GGPS M_ggdp_h R_PSY M_phyto_h R_PDS1 M_phytfl_h R_PDS2 M_zcaro_h R_ZDS M_norsp_h R_NOR M_lyc_h R_LCYD M_dcaro_h R_LCYA M_acaro_h/0.00017840538
R_ACAROtu M_acaro_u R_CHYA2 M_crpxan_u R_CXHY M_h2o_u R_PSIIred M_pqh2_u R_CBFC M_h_u R_BCAROH M_bcrptxan_u R_BCRPTXANH M_nadp_u R_NADPtu M_nadp_h R_PGDHh M_ru5p_D_h R_PRUK M_rb15bp_h R_RBPCh M_3pg_h R_PGKh M_13dpg_h R_GAPDHh M_g3p_h R_TPIh M_dhap_h R_FBA3hi M_s17bp_h R_SBP M_s7p_h R_TAh M_f6p_B_h R_TKT2h M_e4p_h R_DPHS M_2dda7p_h R_DHQS M_3dhq_h R_DQDH M_3dhsk_h R_SKDH M_skm_h R_SKK M_skm5p_h R_PSCIT M_3psme_h R_CHRS M_chor_h R_ATNS_LPAREN_nh4_RPAREN_ M_pyr_h R_DXS M_dxyl5p_h R_DXRI M_2me4p_h R_CMS M_4c2me_h R_CMK M_pcdme_h R_MCS M_2mecdp_h R_HDS M_h2mb4p_h R_IDS2 M_dmpp_h R_GPPSh M_grdp_h R_FPPSh M_frdp_h R_GGPS M_ggdp_h R_PSY M_phyto_h R_PDS1 M_phytfl_h R_PDS2 M_zcaro_h R_ZDS M_norsp_h R_NOR M_lyc_h R_LCYD M_dcaro_h R_LCYA M_acaro_h/0.00017840538
R_ACAROtu M_acaro_u R_CHYA2 M_crpxan_u R_CXHY M_h2o_u R_PSIIred M_pqh2_u R_CBFC M_h_u R_BCAROH M_bcrptxan_u R_BCRPTXANH M_nadp_u R_NADPtu M_nadp_h R_PGDHh M_ru5p_D_h R_PRUK M_rb15bp_h R_RBPCh M_3pg_h R_PGKh M_13dpg_h R_GAPDHh M_g3p_h R_TPIh M_dhap_h R_FBA3hi M_s17bp_h R_SBP M_s7p_h R_TAh M_f6p_B_h R_TKT2h M_e4p_h R_DPHS M_2dda7p_h R_DHQS M_3dhq_h R_DQDH M_3dhsk_h R_SKDH M_skm_h R_SKK M_skm5p_h R_PSCIT M_3psme_h R_CHRS M_chor_h R_ATNS_LPAREN_nh4_RPAREN_ M_pyr_h R_DXS M_dxyl5p_h R_DXRI M_2me4p_h R_CMS M_4c2me_h R_CMK M_pcdme_h R_MCS M_2mecdp_h R_HDS M_h2mb4p_h R_IDS1 M_ipdp_h R_GPPSh M_grdp_h R_FPPSh M_frdp_h R_GGPS M_ggdp_h R_PSY M_phyto_h R_PDS1 M_phytfl_h R_PDS2 M_zcaro_h R_ZDS M_norsp_h R_NOR M_lyc_h R_LCYD M_dcaro_h R_LCYA M_acaro_h/0.00017840538
R_ACAROtu M_acaro_u R_CHYA2 M_crpxan_u R_CXHY M_h2o_u R_PSIIred M_pqh2_u R_CBFC M_h_u R_BCAROH M_bcrptxan_u R_BCRPTXANH M_nadp_u R_NADPtu M_nadp_h R_PGDHh M_ru5p_D_h R_PRUK M_rb15bp_h R_RBPCh M_3pg_h R_PGKh M_13dpg_h R_GAPDHh M_g3p_h R_TPIh M_dhap_h R_FBA3hi M_s17bp_h R_SBP M_s7p_h R_TAh M_f6p_B_h R_TKT2h M_e4p_h R_DPHS M_2dda7p_h R_DHQS M_3dhq_h R_DQDH M_3dhsk_h R_SKDH M_skm_h R_SKK M_skm5p_h R_PSCIT M_3psme_h R_CHRS M_chor_h R_ATNS_LPAREN_nh4_RPAREN_ M_pyr_h R_DXS M_dxyl5p_h R_DXRI M_2me4p_h R_CMS M_4c2me_h R_CMK M_pcdme_h R_MCS M_2mecdp_h R_HDS M_h2mb4p_h R_IDS1 M_ipdp_h R_GGPS M_ggdp_h R_PSY M_phyto_h R_PDS1 M_phytfl_h R_PDS2 M_zcaro_h R_ZDS M_norsp_h R_NOR M_lyc_h R_LCYD M_dcaro_h R_LCYA M_acaro_h/0.00017840538
R_ACAROtu M_acaro_u R_CHYA2 M_crpxan_u R_CXHY M_h2o_u R_PSIIred M_pqh2_u R_CBFC M_h_u R_BCAROH M_bcrptxan_u R_BCRPTXANH M_nadp_u R_NADPtu M_nadp_h R_PGDHh M_ru5p_D_h R_PRUK M_rb15bp_h R_RBPCh M_3pg_h R_PGKh M_13dpg_h R_GAPDHh M_g3p_h R_TPIh M_dhap_h R_FBA3hi M_s17bp_h R_SBP M_s7p_h R_TAh M_f6p_B_h R_TKT2h M_e4p_h R_DPHS M_2dda7p_h R_DHQS M_3dhq_h R_DQDH M_3dhsk_h R_SKDH M_skm_h R_SKK M_skm5p_h R_PSCIT M_3psme_h R_CHRS M_chor_h R_ATNS_LPAREN_nh4_RPAREN_ M_pyr_h R_DXS M_dxyl5p_h R_DXRI M_2me4p_h R_CMS M_4c2me_h R_CMK M_pcdme_h R_MCS M_2mecdp_h R_HDS M_h2mb4p_h R_IDS1 M_ipdp_h R_FPPSh M_frdp_h R_GGPS M_ggdp_h R_PSY M_phyto_h R_PDS1 M_phytfl_h R_PDS2 M_zcaro_h R_ZDS M_norsp_h R_NOR M_lyc_h R_LCYD M_dcaro_h R_LCYA M_acaro_h/0.00017840538
R_ACAROtu M_acaro_u R_CHYA2 M_crpxan_u R_CXHY M_h2o_u R_PSIIred M_pqh2_u R_CBFC M_h_u R_BCAROH M_bcrptxan_u R_BCRPTXANH M_nadp_u R_NADPtu M_nadp_h R_PGDHh M_ru5p_D_h R_PRUK M_rb15bp_h R_RBPCh M_3pg_h R_PGKh M_13dpg_h R_GAPDHh M_g3p_h R_TPIh M_dhap_h R_FBA3hi M_s17bp_h R_SBP M_s7p_h R_TAh M_e4p_h R_DPHS M_2dda7p_h R_DHQS M_3dhq_h R_DQDH M_3dhsk_h R_SKDH M_skm_h R_SKK M_skm5p_h R_PSCIT M_3psme_h R_CHRS M_chor_h R_CHRM M_pphn_h R_PPOR M_34hpp_h R_TYRTAh M_akg_h R_GLUS_LPAREN_ferr_RPAREN_ M_glu_L_h R_ASPATh M_asp_L_h R_ASPK M_4pasp_h R_ASADH M_aspsa_h R_HSDH M_hom_L_h R_HSK M_phom_h R_CYSTS M_cyst_L_h R_CBL M_pyr_h R_DXS M_dxyl5p_h R_DXRI M_2me4p_h R_CMS M_4c2me_h R_CMK M_pcdme_h R_MCS M_2mecdp_h R_HDS M_h2mb4p_h R_IDS2 M_dmpp_h R_GPPSh M_grdp_h R_FPPSh M_frdp_h R_GGPS M_ggdp_h R_PSY M_phyto_h R_PDS1 M_phytfl_h R_PDS2 M_zcaro_h R_ZDS M_norsp_h R_NOR M_lyc_h R_LCYD M_dcaro_h R_LCYA M_acaro_h/0.00017840538
R_ACAROtu M_acaro_u R_CHYA2 M_crpxan_u R_CXHY M_h2o_u R_PSIIred M_pqh2_u R_CBFC M_h_u R_BCAROH M_bcrptxan_u R_BCRPTXANH M_nadp_u R_NADPtu M_nadp_h R_PGDHh M_ru5p_D_h R_PRUK M_rb15bp_h R_RBPCh M_3pg_h R_PGKh M_13dpg_h R_GAPDHh M_g3p_h R_TPIh M_dhap_h R_FBA3hi M_s17bp_h R_SBP M_s7p_h R_TAh M_e4p_h R_DPHS M_2dda7p_h R_DHQS M_3dhq_h R_DQDH M_3dhsk_h R_SKDH M_skm_h R_SKK M_skm5p_h R_PSCIT M_3psme_h R_CHRS M_chor_h R_CHRM M_pphn_h R_PPOR M_34hpp_h R_TYRTAh M_akg_h R_GLUS_LPAREN_ferr_RPAREN_ M_glu_L_h R_ASPATh M_asp_L_h R_ASPK M_4pasp_h R_ASADH M_aspsa_h R_HSDH M_hom_L_h R_HSK M_phom_h R_CYSTS M_cyst_L_h R_CBL M_pyr_h R_DXS M_dxyl5p_h R_DXRI M_2me4p_h R_CMS M_4c2me_h R_CMK M_pcdme_h R_MCS M_2mecdp_h R_HDS M_h2mb4p_h R_IDS1 M_ipdp_h R_GPPSh M_grdp_h R_FPPSh M_frdp_h R_GGPS M_ggdp_h R_PSY M_phyto_h R_PDS1 M_phytfl_h R_PDS2 M_zcaro_h R_ZDS M_norsp_h R_NOR M_lyc_h R_LCYD M_dcaro_h R_LCYA M_acaro_h/0.00017840538
R_ACAROtu M_acaro_u R_CHYA2 M_crpxan_u R_CXHY M_h2o_u R_PSIIred M_pqh2_u R_CBFC M_h_u R_BCAROH M_bcrptxan_u R_BCRPTXANH M_nadp_u R_NADPtu M_nadp_h R_PGDHh M_ru5p_D_h R_PRUK M_rb15bp_h R_RBPCh M_3pg_h R_PGKh M_13dpg_h R_GAPDHh M_g3p_h R_TPIh M_dhap_h R_FBA3hi M_s17bp_h R_SBP M_s7p_h R_TAh M_e4p_h R_DPHS M_2dda7p_h R_DHQS M_3dhq_h R_DQDH M_3dhsk_h R_SKDH M_skm_h R_SKK M_skm5p_h R_PSCIT M_3psme_h R_CHRS M_chor_h R_CHRM M_pphn_h R_PPOR M_34hpp_h R_TYRTAh M_akg_h R_GLUS_LPAREN_ferr_RPAREN_ M_glu_L_h R_ASPATh M_asp_L_h R_ASPK M_4pasp_h R_ASADH M_aspsa_h R_HSDH M_hom_L_h R_HSK M_phom_h R_CYSTS M_cyst_L_h R_CBL M_pyr_h R_DXS M_dxyl5p_h R_DXRI M_2me4p_h R_CMS M_4c2me_h R_CMK M_pcdme_h R_MCS M_2mecdp_h R_HDS M_h2mb4p_h R_IDS1 M_ipdp_h R_GGPS M_ggdp_h R_PSY M_phyto_h R_PDS1 M_phytfl_h R_PDS2 M_zcaro_h R_ZDS M_norsp_h R_NOR M_lyc_h R_LCYD M_dcaro_h R_LCYA M_acaro_h/0.00017840538
R_ACAROtu M_acaro_u R_CHYA2 M_crpxan_u R_CXHY M_h2o_u R_PSIIred M_pqh2_u R_CBFC M_h_u R_BCAROH M_bcrptxan_u R_BCRPTXANH M_nadp_u R_NADPtu M_nadp_h R_PGDHh M_ru5p_D_h R_PRUK M_rb15bp_h R_RBPCh M_3pg_h R_PGKh M_13dpg_h R_GAPDHh M_g3p_h R_TPIh M_dhap_h R_FBA3hi M_s17bp_h R_SBP M_s7p_h R_TAh M_e4p_h R_DPHS M_2dda7p_h R_DHQS M_3dhq_h R_DQDH M_3dhsk_h R_SKDH M_skm_h R_SKK M_skm5p_h R_PSCIT M_3psme_h R_CHRS M_chor_h R_CHRM M_pphn_h R_PPOR M_34hpp_h R_TYRTAh M_akg_h R_GLUS_LPAREN_ferr_RPAREN_ M_glu_L_h R_ASPATh M_asp_L_h R_ASPK M_4pasp_h R_ASADH M_aspsa_h R_HSDH M_hom_L_h R_HSK M_phom_h R_CYSTS M_cyst_L_h R_CBL M_pyr_h R_DXS M_dxyl5p_h R_DXRI M_2me4p_h R_CMS M_4c2me_h R_CMK M_pcdme_h R_MCS M_2mecdp_h R_HDS M_h2mb4p_h R_IDS1 M_ipdp_h R_FPPSh M_frdp_h R_GGPS M_ggdp_h R_PSY M_phyto_h R_PDS1 M_phytfl_h R_PDS2 M_zcaro_h R_ZDS M_norsp_h R_NOR M_lyc_h R_LCYD M_dcaro_h R_LCYA M_acaro_h/0.00017840538
R_ACAROtu M_acaro_u R_CHYA2 M_crpxan_u R_CXHY M_h2o_u R_PSIIred M_pqh2_u R_CBFC M_h_u R_BCAROH M_bcrptxan_u R_BCRPTXANH M_nadp_u R_NADPtu M_nadp_h R_PGDHh M_ru5p_D_h R_PRUK M_rb15bp_h R_RBPCh M_3pg_h R_PGKh M_13dpg_h R_GAPDHh M_g3p_h R_TPIh M_dhap_h R_FBA3hi M_s17bp_h R_SBP M_s7p_h R_TAh M_e4p_h R_DPHS M_2dda7p_h R_DHQS M_3dhq_h R_DQDH M_3dhsk_h R_SKDH M_skm_h R_SKK M_skm5p_h R_PSCIT M_3psme_h R_CHRS M_chor_h R_CHRM M_pphn_h R_PPOR M_34hpp_h R_TYRTAh M_akg_h R_BCTA_LPAREN_val_RPAREN_h M_glu_L_h R_ASPATh M_asp_L_h R_ASPK M_4pasp_h R_ASADH M_aspsa_h R_HSDH M_hom_L_h R_HSK M_phom_h R_CYSTS M_cyst_L_h R_CBL M_pyr_h R_DXS M_dxyl5p_h R_DXRI M_2me4p_h R_CMS M_4c2me_h R_CMK M_pcdme_h R_MCS M_2mecdp_h R_HDS M_h2mb4p_h R_IDS2 M_dmpp_h R_GPPSh M_grdp_h R_FPPSh M_frdp_h R_GGPS M_ggdp_h R_PSY M_phyto_h R_PDS1 M_phytfl_h R_PDS2 M_zcaro_h R_ZDS M_norsp_h R_NOR M_lyc_h R_LCYD M_dcaro_h R_LCYA M_acaro_h/0.00017840538
R_ACAROtu M_acaro_u R_CHYA2 M_crpxan_u R_CXHY M_h2o_u R_PSIIred M_pqh2_u R_CBFC M_h_u R_BCAROH M_bcrptxan_u R_BCRPTXANH M_nadp_u R_NADPtu M_nadp_h R_PGDHh M_ru5p_D_h R_PRUK M_rb15bp_h R_RBPCh M_3pg_h R_PGKh M_13dpg_h R_GAPDHh M_g3p_h R_TPIh M_dhap_h R_FBA3hi M_s17bp_h R_SBP M_s7p_h R_TAh M_e4p_h R_DPHS M_2dda7p_h R_DHQS M_3dhq_h R_DQDH M_3dhsk_h R_SKDH M_skm_h R_SKK M_skm5p_h R_PSCIT M_3psme_h R_CHRS M_chor_h R_CHRM M_pphn_h R_PPOR M_34hpp_h R_TYRTAh M_akg_h R_BCTA_LPAREN_val_RPAREN_h M_glu_L_h R_ASPATh M_asp_L_h R_ASPK M_4pasp_h R_ASADH M_aspsa_h R_HSDH M_hom_L_h R_HSK M_phom_h R_CYSTS M_cyst_L_h R_CBL M_pyr_h R_DXS M_dxyl5p_h R_DXRI M_2me4p_h R_CMS M_4c2me_h R_CMK M_pcdme_h R_MCS M_2mecdp_h R_HDS M_h2mb4p_h R_IDS1 M_ipdp_h R_GPPSh M_grdp_h R_FPPSh M_frdp_h R_GGPS M_ggdp_h R_PSY M_phyto_h R_PDS1 M_phytfl_h R_PDS2 M_zcaro_h R_ZDS M_norsp_h R_NOR M_lyc_h R_LCYD M_dcaro_h R_LCYA M_acaro_h/0.00017840538
R_ACAROtu M_acaro_u R_CHYA2 M_crpxan_u R_CXHY M_h2o_u R_PSIIred M_pqh2_u R_CBFC M_h_u R_BCAROH M_bcrptxan_u R_BCRPTXANH M_nadp_u R_NADPtu M_nadp_h R_PGDHh M_ru5p_D_h R_PRUK M_rb15bp_h R_RBPCh M_3pg_h R_PGKh M_13dpg_h R_GAPDHh M_g3p_h R_TPIh M_dhap_h R_FBA3hi M_s17bp_h R_SBP M_s7p_h R_TAh M_e4p_h R_DPHS M_2dda7p_h R_DHQS M_3dhq_h R_DQDH M_3dhsk_h R_SKDH M_skm_h R_SKK M_skm5p_h R_PSCIT M_3psme_h R_CHRS M_chor_h R_CHRM M_pphn_h R_PPOR M_34hpp_h R_TYRTAh M_akg_h R_BCTA_LPAREN_val_RPAREN_h M_glu_L_h R_ASPATh M_asp_L_h R_ASPK M_4pasp_h R_ASADH M_aspsa_h R_HSDH M_hom_L_h R_HSK M_phom_h R_CYSTS M_cyst_L_h R_CBL M_pyr_h R_DXS M_dxyl5p_h R_DXRI M_2me4p_h R_CMS M_4c2me_h R_CMK M_pcdme_h R_MCS M_2mecdp_h R_HDS M_h2mb4p_h R_IDS1 M_ipdp_h R_GGPS M_ggdp_h R_PSY M_phyto_h R_PDS1 M_phytfl_h R_PDS2 M_zcaro_h R_ZDS M_norsp_h R_NOR M_lyc_h R_LCYD M_dcaro_h R_LCYA M_acaro_h/0.00017840538
R_ACAROtu M_acaro_u R_CHYA2 M_crpxan_u R_CXHY M_h2o_u R_PSIIred M_pqh2_u R_CBFC M_h_u R_BCAROH M_bcrptxan_u R_BCRPTXANH M_nadp_u R_NADPtu M_nadp_h R_PGDHh M_ru5p_D_h R_PRUK M_rb15bp_h R_RBPCh M_3pg_h R_PGKh M_13dpg_h R_GAPDHh M_g3p_h R_TPIh M_dhap_h R_FBA3hi M_s17bp_h R_SBP M_s7p_h R_TAh M_e4p_h R_DPHS M_2dda7p_h R_DHQS M_3dhq_h R_DQDH M_3dhsk_h R_SKDH M_skm_h R_SKK M_skm5p_h R_PSCIT M_3psme_h R_CHRS M_chor_h R_CHRM M_pphn_h R_PPOR M_34hpp_h R_TYRTAh M_akg_h R_BCTA_LPAREN_val_RPAREN_h M_glu_L_h R_ASPATh M_asp_L_h R_ASPK M_4pasp_h R_ASADH M_aspsa_h R_HSDH M_hom_L_h R_HSK M_phom_h R_CYSTS M_cyst_L_h R_CBL M_pyr_h R_DXS M_dxyl5p_h R_DXRI M_2me4p_h R_CMS M_4c2me_h R_CMK M_pcdme_h R_MCS M_2mecdp_h R_HDS M_h2mb4p_h R_IDS1 M_ipdp_h R_FPPSh M_frdp_h R_GGPS M_ggdp_h R_PSY M_phyto_h R_PDS1 M_phytfl_h R_PDS2 M_zcaro_h R_ZDS M_norsp_h R_NOR M_lyc_h R_LCYD M_dcaro_h R_LCYA M_acaro_h/0.00017840538
R_ACAROtu M_acaro_u R_CHYA2 M_crpxan_u R_CXHY M_h2o_u R_PSIIred M_pqh2_u R_CBFC M_h_u R_BCAROH M_bcrptxan_u R_BCRPTXANH M_nadp_u R_NADPtu M_nadp_h R_PGDHh M_ru5p_D_h R_PRUK M_rb15bp_h R_RBPCh M_3pg_h R_PGKh M_13dpg_h R_GAPDHh M_g3p_h R_TPIh M_dhap_h R_FBA3hi M_s17bp_h R_SBP M_s7p_h R_TAh M_e4p_h R_DPHS M_2dda7p_h R_DHQS M_3dhq_h R_DQDH M_3dhsk_h R_SKDH M_skm_h R_SKK M_skm5p_h R_PSCIT M_3psme_h R_CHRS M_chor_h R_ATNS_LPAREN_nh4_RPAREN_ M_pyr_h R_DXS M_dxyl5p_h R_DXRI M_2me4p_h R_CMS M_4c2me_h R_CMK M_pcdme_h R_MCS M_2mecdp_h R_HDS M_h2mb4p_h R_IDS2 M_dmpp_h R_GPPSh M_grdp_h R_FPPSh M_frdp_h R_GGPS M_ggdp_h R_PSY M_phyto_h R_PDS1 M_phytfl_h R_PDS2 M_zcaro_h R_ZDS M_norsp_h R_NOR M_lyc_h R_LCYD M_dcaro_h R_LCYA M_acaro_h/0.00017840538
R_ACAROtu M_acaro_u R_CHYA2 M_crpxan_u R_CXHY M_h2o_u R_PSIIred M_pqh2_u R_CBFC M_h_u R_BCAROH M_bcrptxan_u R_BCRPTXANH M_nadp_u R_NADPtu M_nadp_h R_PGDHh M_ru5p_D_h R_PRUK M_rb15bp_h R_RBPCh M_3pg_h R_PGKh M_13dpg_h R_GAPDHh M_g3p_h R_TPIh M_dhap_h R_FBA3hi M_s17bp_h R_SBP M_s7p_h R_TAh M_e4p_h R_DPHS M_2dda7p_h R_DHQS M_3dhq_h R_DQDH M_3dhsk_h R_SKDH M_skm_h R_SKK M_skm5p_h R_PSCIT M_3psme_h R_CHRS M_chor_h R_ATNS_LPAREN_nh4_RPAREN_ M_pyr_h R_DXS M_dxyl5p_h R_DXRI M_2me4p_h R_CMS M_4c2me_h R_CMK M_pcdme_h R_MCS M_2mecdp_h R_HDS M_h2mb4p_h R_IDS1 M_ipdp_h R_GPPSh M_grdp_h R_FPPSh M_frdp_h R_GGPS M_ggdp_h R_PSY M_phyto_h R_PDS1 M_phytfl_h R_PDS2 M_zcaro_h R_ZDS M_norsp_h R_NOR M_lyc_h R_LCYD M_dcaro_h R_LCYA M_acaro_h/0.00017840538
R_ACAROtu M_acaro_u R_CHYA2 M_crpxan_u R_CXHY M_h2o_u R_PSIIred M_pqh2_u R_CBFC M_h_u R_BCAROH M_bcrptxan_u R_BCRPTXANH M_nadp_u R_NADPtu M_nadp_h R_PGDHh M_ru5p_D_h R_PRUK M_rb15bp_h R_RBPCh M_3pg_h R_PGKh M_13dpg_h R_GAPDHh M_g3p_h R_TPIh M_dhap_h R_FBA3hi M_s17bp_h R_SBP M_s7p_h R_TAh M_e4p_h R_DPHS M_2dda7p_h R_DHQS M_3dhq_h R_DQDH M_3dhsk_h R_SKDH M_skm_h R_SKK M_skm5p_h R_PSCIT M_3psme_h R_CHRS M_chor_h R_ATNS_LPAREN_nh4_RPAREN_ M_pyr_h R_DXS M_dxyl5p_h R_DXRI M_2me4p_h R_CMS M_4c2me_h R_CMK M_pcdme_h R_MCS M_2mecdp_h R_HDS M_h2mb4p_h R_IDS1 M_ipdp_h R_GGPS M_ggdp_h R_PSY M_phyto_h R_PDS1 M_phytfl_h R_PDS2 M_zcaro_h R_ZDS M_norsp_h R_NOR M_lyc_h R_LCYD M_dcaro_h R_LCYA M_acaro_h/0.00017840538
R_ACAROtu M_acaro_u R_CHYA2 M_crpxan_u R_CXHY M_h2o_u R_PSIIred M_pqh2_u R_CBFC M_h_u R_BCAROH M_bcrptxan_u R_BCRPTXANH M_nadp_u R_NADPtu M_nadp_h R_PGDHh M_ru5p_D_h R_PRUK M_rb15bp_h R_RBPCh M_3pg_h R_PGKh M_13dpg_h R_GAPDHh M_g3p_h R_TPIh M_dhap_h R_FBA3hi M_s17bp_h R_SBP M_s7p_h R_TAh M_e4p_h R_DPHS M_2dda7p_h R_DHQS M_3dhq_h R_DQDH M_3dhsk_h R_SKDH M_skm_h R_SKK M_skm5p_h R_PSCIT M_3psme_h R_CHRS M_chor_h R_ATNS_LPAREN_nh4_RPAREN_ M_pyr_h R_DXS M_dxyl5p_h R_DXRI M_2me4p_h R_CMS M_4c2me_h R_CMK M_pcdme_h R_MCS M_2mecdp_h R_HDS M_h2mb4p_h R_IDS1 M_ipdp_h R_FPPSh M_frdp_h R_GGPS M_ggdp_h R_PSY M_phyto_h R_PDS1 M_phytfl_h R_PDS2 M_zcaro_h R_ZDS M_norsp_h R_NOR M_lyc_h R_LCYD M_dcaro_h R_LCYA M_acaro_h/0.00017840538
R_ACAROtu M_acaro_u R_CHYA2 M_crpxan_u R_CXHY M_h2o_u R_PSIIred M_pqh2_u R_CBFC M_h_u R_BCAROH M_bcrptxan_u R_BCRPTXANH M_nadp_u R_NADPtu M_nadp_h R_PGDHh M_ru5p_D_h R_PRUK M_rb15bp_h R_RBPCh M_3pg_h R_PGKh M_13dpg_h R_GAPDHh M_g3p_h R_TKT2h M_e4p_h R_DPHS M_2dda7p_h R_DHQS M_3dhq_h R_DQDH M_3dhsk_h R_SKDH M_skm_h R_SKK M_skm5p_h R_PSCIT M_3psme_h R_CHRS M_chor_h R_CHRM M_pphn_h R_PPOR M_34hpp_h R_TYRTAh M_akg_h R_GLUS_LPAREN_ferr_RPAREN_ M_glu_L_h R_ASPATh M_asp_L_h R_ASPK M_4pasp_h R_ASADH M_aspsa_h R_HSDH M_hom_L_h R_HSK M_phom_h R_CYSTS M_cyst_L_h R_CBL M_pyr_h R_DXS M_dxyl5p_h R_DXRI M_2me4p_h R_CMS M_4c2me_h R_CMK M_pcdme_h R_MCS M_2mecdp_h R_HDS M_h2mb4p_h R_IDS2 M_dmpp_h R_GPPSh M_grdp_h R_FPPSh M_frdp_h R_GGPS M_ggdp_h R_PSY M_phyto_h R_PDS1 M_phytfl_h R_PDS2 M_zcaro_h R_ZDS M_norsp_h R_NOR M_lyc_h R_LCYD M_dcaro_h R_LCYA M_acaro_h/0.00017840538
R_ACAROtu M_acaro_u R_CHYA2 M_crpxan_u R_CXHY M_h2o_u R_PSIIred M_pqh2_u R_CBFC M_h_u R_BCAROH M_bcrptxan_u R_BCRPTXANH M_nadp_u R_NADPtu M_nadp_h R_PGDHh M_ru5p_D_h R_PRUK M_rb15bp_h R_RBPCh M_3pg_h R_PGKh M_13dpg_h R_GAPDHh M_g3p_h R_TKT2h M_e4p_h R_DPHS M_2dda7p_h R_DHQS M_3dhq_h R_DQDH M_3dhsk_h R_SKDH M_skm_h R_SKK M_skm5p_h R_PSCIT M_3psme_h R_CHRS M_chor_h R_CHRM M_pphn_h R_PPOR M_34hpp_h R_TYRTAh M_akg_h R_GLUS_LPAREN_ferr_RPAREN_ M_glu_L_h R_ASPATh M_asp_L_h R_ASPK M_4pasp_h R_ASADH M_aspsa_h R_HSDH M_hom_L_h R_HSK M_phom_h R_CYSTS M_cyst_L_h R_CBL M_pyr_h R_DXS M_dxyl5p_h R_DXRI M_2me4p_h R_CMS M_4c2me_h R_CMK M_pcdme_h R_MCS M_2mecdp_h R_HDS M_h2mb4p_h R_IDS1 M_ipdp_h R_GPPSh M_grdp_h R_FPPSh M_frdp_h R_GGPS M_ggdp_h R_PSY M_phyto_h R_PDS1 M_phytfl_h R_PDS2 M_zcaro_h R_ZDS M_norsp_h R_NOR M_lyc_h R_LCYD M_dcaro_h R_LCYA M_acaro_h/0.00017840538
R_ACAROtu M_acaro_u R_CHYA2 M_crpxan_u R_CXHY M_h2o_u R_PSIIred M_pqh2_u R_CBFC M_h_u R_BCAROH M_bcrptxan_u R_BCRPTXANH M_nadp_u R_NADPtu M_nadp_h R_PGDHh M_ru5p_D_h R_PRUK M_rb15bp_h R_RBPCh M_3pg_h R_PGKh M_13dpg_h R_GAPDHh M_g3p_h R_TKT2h M_e4p_h R_DPHS M_2dda7p_h R_DHQS M_3dhq_h R_DQDH M_3dhsk_h R_SKDH M_skm_h R_SKK M_skm5p_h R_PSCIT M_3psme_h R_CHRS M_chor_h R_CHRM M_pphn_h R_PPOR M_34hpp_h R_TYRTAh M_akg_h R_GLUS_LPAREN_ferr_RPAREN_ M_glu_L_h R_ASPATh M_asp_L_h R_ASPK M_4pasp_h R_ASADH M_aspsa_h R_HSDH M_hom_L_h R_HSK M_phom_h R_CYSTS M_cyst_L_h R_CBL M_pyr_h R_DXS M_dxyl5p_h R_DXRI M_2me4p_h R_CMS M_4c2me_h R_CMK M_pcdme_h R_MCS M_2mecdp_h R_HDS M_h2mb4p_h R_IDS1 M_ipdp_h R_GGPS M_ggdp_h R_PSY M_phyto_h R_PDS1 M_phytfl_h R_PDS2 M_zcaro_h R_ZDS M_norsp_h R_NOR M_lyc_h R_LCYD M_dcaro_h R_LCYA M_acaro_h/0.00017840538
R_ACAROtu M_acaro_u R_CHYA2 M_crpxan_u R_CXHY M_h2o_u R_PSIIred M_pqh2_u R_CBFC M_h_u R_BCAROH M_bcrptxan_u R_BCRPTXANH M_nadp_u R_NADPtu M_nadp_h R_PGDHh M_ru5p_D_h R_PRUK M_rb15bp_h R_RBPCh M_3pg_h R_PGKh M_13dpg_h R_GAPDHh M_g3p_h R_TKT2h M_e4p_h R_DPHS M_2dda7p_h R_DHQS M_3dhq_h R_DQDH M_3dhsk_h R_SKDH M_skm_h R_SKK M_skm5p_h R_PSCIT M_3psme_h R_CHRS M_chor_h R_CHRM M_pphn_h R_PPOR M_34hpp_h R_TYRTAh M_akg_h R_GLUS_LPAREN_ferr_RPAREN_ M_glu_L_h R_ASPATh M_asp_L_h R_ASPK M_4pasp_h R_ASADH M_aspsa_h R_HSDH M_hom_L_h R_HSK M_phom_h R_CYSTS M_cyst_L_h R_CBL M_pyr_h R_DXS M_dxyl5p_h R_DXRI M_2me4p_h R_CMS M_4c2me_h R_CMK M_pcdme_h R_MCS M_2mecdp_h R_HDS M_h2mb4p_h R_IDS1 M_ipdp_h R_FPPSh M_frdp_h R_GGPS M_ggdp_h R_PSY M_phyto_h R_PDS1 M_phytfl_h R_PDS2 M_zcaro_h R_ZDS M_norsp_h R_NOR M_lyc_h R_LCYD M_dcaro_h R_LCYA M_acaro_h/0.00017840538
R_ACAROtu M_acaro_u R_CHYA2 M_crpxan_u R_CXHY M_h2o_u R_PSIIred M_pqh2_u R_CBFC M_h_u R_BCAROH M_bcrptxan_u R_BCRPTXANH M_nadp_u R_NADPtu M_nadp_h R_PGDHh M_ru5p_D_h R_PRUK M_rb15bp_h R_RBPCh M_3pg_h R_PGKh M_13dpg_h R_GAPDHh M_g3p_h R_TKT2h M_e4p_h R_DPHS M_2dda7p_h R_DHQS M_3dhq_h R_DQDH M_3dhsk_h R_SKDH M_skm_h R_SKK M_skm5p_h R_PSCIT M_3psme_h R_CHRS M_chor_h R_CHRM M_pphn_h R_PPOR M_34hpp_h R_TYRTAh M_akg_h R_BCTA_LPAREN_val_RPAREN_h M_glu_L_h R_ASPATh M_asp_L_h R_ASPK M_4pasp_h R_ASADH M_aspsa_h R_HSDH M_hom_L_h R_HSK M_phom_h R_CYSTS M_cyst_L_h R_CBL M_pyr_h R_DXS M_dxyl5p_h R_DXRI M_2me4p_h R_CMS M_4c2me_h R_CMK M_pcdme_h R_MCS M_2mecdp_h R_HDS M_h2mb4p_h R_IDS2 M_dmpp_h R_GPPSh M_grdp_h R_FPPSh M_frdp_h R_GGPS M_ggdp_h R_PSY M_phyto_h R_PDS1 M_phytfl_h R_PDS2 M_zcaro_h R_ZDS M_norsp_h R_NOR M_lyc_h R_LCYD M_dcaro_h R_LCYA M_acaro_h/0.00017840538
R_ACAROtu M_acaro_u R_CHYA2 M_crpxan_u R_CXHY M_h2o_u R_PSIIred M_pqh2_u R_CBFC M_h_u R_BCAROH M_bcrptxan_u R_BCRPTXANH M_nadp_u R_NADPtu M_nadp_h R_PGDHh M_ru5p_D_h R_PRUK M_rb15bp_h R_RBPCh M_3pg_h R_PGKh M_13dpg_h R_GAPDHh M_g3p_h R_TKT2h M_e4p_h R_DPHS M_2dda7p_h R_DHQS M_3dhq_h R_DQDH M_3dhsk_h R_SKDH M_skm_h R_SKK M_skm5p_h R_PSCIT M_3psme_h R_CHRS M_chor_h R_CHRM M_pphn_h R_PPOR M_34hpp_h R_TYRTAh M_akg_h R_BCTA_LPAREN_val_RPAREN_h M_glu_L_h R_ASPATh M_asp_L_h R_ASPK M_4pasp_h R_ASADH M_aspsa_h R_HSDH M_hom_L_h R_HSK M_phom_h R_CYSTS M_cyst_L_h R_CBL M_pyr_h R_DXS M_dxyl5p_h R_DXRI M_2me4p_h R_CMS M_4c2me_h R_CMK M_pcdme_h R_MCS M_2mecdp_h R_HDS M_h2mb4p_h R_IDS1 M_ipdp_h R_GPPSh M_grdp_h R_FPPSh M_frdp_h R_GGPS M_ggdp_h R_PSY M_phyto_h R_PDS1 M_phytfl_h R_PDS2 M_zcaro_h R_ZDS M_norsp_h R_NOR M_lyc_h R_LCYD M_dcaro_h R_LCYA M_acaro_h/0.00017840538
R_ACAROtu M_acaro_u R_CHYA2 M_crpxan_u R_CXHY M_h2o_u R_PSIIred M_pqh2_u R_CBFC M_h_u R_BCAROH M_bcrptxan_u R_BCRPTXANH M_nadp_u R_NADPtu M_nadp_h R_PGDHh M_ru5p_D_h R_PRUK M_rb15bp_h R_RBPCh M_3pg_h R_PGKh M_13dpg_h R_GAPDHh M_g3p_h R_TKT2h M_e4p_h R_DPHS M_2dda7p_h R_DHQS M_3dhq_h R_DQDH M_3dhsk_h R_SKDH M_skm_h R_SKK M_skm5p_h R_PSCIT M_3psme_h R_CHRS M_chor_h R_CHRM M_pphn_h R_PPOR M_34hpp_h R_TYRTAh M_akg_h R_BCTA_LPAREN_val_RPAREN_h M_glu_L_h R_ASPATh M_asp_L_h R_ASPK M_4pasp_h R_ASADH M_aspsa_h R_HSDH M_hom_L_h R_HSK M_phom_h R_CYSTS M_cyst_L_h R_CBL M_pyr_h R_DXS M_dxyl5p_h R_DXRI M_2me4p_h R_CMS M_4c2me_h R_CMK M_pcdme_h R_MCS M_2mecdp_h R_HDS M_h2mb4p_h R_IDS1 M_ipdp_h R_GGPS M_ggdp_h R_PSY M_phyto_h R_PDS1 M_phytfl_h R_PDS2 M_zcaro_h R_ZDS M_norsp_h R_NOR M_lyc_h R_LCYD M_dcaro_h R_LCYA M_acaro_h/0.00017840538
R_ACAROtu M_acaro_u R_CHYA2 M_crpxan_u R_CXHY M_h2o_u R_PSIIred M_pqh2_u R_CBFC M_h_u R_BCAROH M_bcrptxan_u R_BCRPTXANH M_nadp_u R_NADPtu M_nadp_h R_PGDHh M_ru5p_D_h R_PRUK M_rb15bp_h R_RBPCh M_3pg_h R_PGKh M_13dpg_h R_GAPDHh M_g3p_h R_TKT2h M_e4p_h R_DPHS M_2dda7p_h R_DHQS M_3dhq_h R_DQDH M_3dhsk_h R_SKDH M_skm_h R_SKK M_skm5p_h R_PSCIT M_3psme_h R_CHRS M_chor_h R_CHRM M_pphn_h R_PPOR M_34hpp_h R_TYRTAh M_akg_h R_BCTA_LPAREN_val_RPAREN_h M_glu_L_h R_ASPATh M_asp_L_h R_ASPK M_4pasp_h R_ASADH M_aspsa_h R_HSDH M_hom_L_h R_HSK M_phom_h R_CYSTS M_cyst_L_h R_CBL M_pyr_h R_DXS M_dxyl5p_h R_DXRI M_2me4p_h R_CMS M_4c2me_h R_CMK M_pcdme_h R_MCS M_2mecdp_h R_HDS M_h2mb4p_h R_IDS1 M_ipdp_h R_FPPSh M_frdp_h R_GGPS M_ggdp_h R_PSY M_phyto_h R_PDS1 M_phytfl_h R_PDS2 M_zcaro_h R_ZDS M_norsp_h R_NOR M_lyc_h R_LCYD M_dcaro_h R_LCYA M_acaro_h/0.00017840538
R_ACAROtu M_acaro_u R_CHYA2 M_crpxan_u R_CXHY M_h2o_u R_PSIIred M_pqh2_u R_CBFC M_h_u R_BCAROH M_bcrptxan_u R_BCRPTXANH M_nadp_u R_NADPtu M_nadp_h R_PGDHh M_ru5p_D_h R_PRUK M_rb15bp_h R_RBPCh M_3pg_h R_PGKh M_13dpg_h R_GAPDHh M_g3p_h R_TKT2h M_e4p_h R_DPHS M_2dda7p_h R_DHQS M_3dhq_h R_DQDH M_3dhsk_h R_SKDH M_skm_h R_SKK M_skm5p_h R_PSCIT M_3psme_h R_CHRS M_chor_h R_ATNS_LPAREN_nh4_RPAREN_ M_pyr_h R_DXS M_dxyl5p_h R_DXRI M_2me4p_h R_CMS M_4c2me_h R_CMK M_pcdme_h R_MCS M_2mecdp_h R_HDS M_h2mb4p_h R_IDS2 M_dmpp_h R_GPPSh M_grdp_h R_FPPSh M_frdp_h R_GGPS M_ggdp_h R_PSY M_phyto_h R_PDS1 M_phytfl_h R_PDS2 M_zcaro_h R_ZDS M_norsp_h R_NOR M_lyc_h R_LCYD M_dcaro_h R_LCYA M_acaro_h/0.00017840538
R_ACAROtu M_acaro_u R_CHYA2 M_crpxan_u R_CXHY M_h2o_u R_PSIIred M_pqh2_u R_CBFC M_h_u R_BCAROH M_bcrptxan_u R_BCRPTXANH M_nadp_u R_NADPtu M_nadp_h R_PGDHh M_ru5p_D_h R_PRUK M_rb15bp_h R_RBPCh M_3pg_h R_PGKh M_13dpg_h R_GAPDHh M_g3p_h R_TKT2h M_e4p_h R_DPHS M_2dda7p_h R_DHQS M_3dhq_h R_DQDH M_3dhsk_h R_SKDH M_skm_h R_SKK M_skm5p_h R_PSCIT M_3psme_h R_CHRS M_chor_h R_ATNS_LPAREN_nh4_RPAREN_ M_pyr_h R_DXS M_dxyl5p_h R_DXRI M_2me4p_h R_CMS M_4c2me_h R_CMK M_pcdme_h R_MCS M_2mecdp_h R_HDS M_h2mb4p_h R_IDS1 M_ipdp_h R_GPPSh M_grdp_h R_FPPSh M_frdp_h R_GGPS M_ggdp_h R_PSY M_phyto_h R_PDS1 M_phytfl_h R_PDS2 M_zcaro_h R_ZDS M_norsp_h R_NOR M_lyc_h R_LCYD M_dcaro_h R_LCYA M_acaro_h/0.00017840538
R_ACAROtu M_acaro_u R_CHYA2 M_crpxan_u R_CXHY M_h2o_u R_PSIIred M_pqh2_u R_CBFC M_h_u R_BCAROH M_bcrptxan_u R_BCRPTXANH M_nadp_u R_NADPtu M_nadp_h R_PGDHh M_ru5p_D_h R_PRUK M_rb15bp_h R_RBPCh M_3pg_h R_PGKh M_13dpg_h R_GAPDHh M_g3p_h R_TKT2h M_e4p_h R_DPHS M_2dda7p_h R_DHQS M_3dhq_h R_DQDH M_3dhsk_h R_SKDH M_skm_h R_SKK M_skm5p_h R_PSCIT M_3psme_h R_CHRS M_chor_h R_ATNS_LPAREN_nh4_RPAREN_ M_pyr_h R_DXS M_dxyl5p_h R_DXRI M_2me4p_h R_CMS M_4c2me_h R_CMK M_pcdme_h R_MCS M_2mecdp_h R_HDS M_h2mb4p_h R_IDS1 M_ipdp_h R_GGPS M_ggdp_h R_PSY M_phyto_h R_PDS1 M_phytfl_h R_PDS2 M_zcaro_h R_ZDS M_norsp_h R_NOR M_lyc_h R_LCYD M_dcaro_h R_LCYA M_acaro_h/0.00017840538
R_ACAROtu M_acaro_u R_CHYA2 M_crpxan_u R_CXHY M_h2o_u R_PSIIred M_pqh2_u R_CBFC M_h_u R_BCAROH M_bcrptxan_u R_BCRPTXANH M_nadp_u R_NADPtu M_nadp_h R_PGDHh M_ru5p_D_h R_PRUK M_rb15bp_h R_RBPCh M_3pg_h R_PGKh M_13dpg_h R_GAPDHh M_g3p_h R_TKT2h M_e4p_h R_DPHS M_2dda7p_h R_DHQS M_3dhq_h R_DQDH M_3dhsk_h R_SKDH M_skm_h R_SKK M_skm5p_h R_PSCIT M_3psme_h R_CHRS M_chor_h R_ATNS_LPAREN_nh4_RPAREN_ M_pyr_h R_DXS M_dxyl5p_h R_DXRI M_2me4p_h R_CMS M_4c2me_h R_CMK M_pcdme_h R_MCS M_2mecdp_h R_HDS M_h2mb4p_h R_IDS1 M_ipdp_h R_FPPSh M_frdp_h R_GGPS M_ggdp_h R_PSY M_phyto_h R_PDS1 M_phytfl_h R_PDS2 M_zcaro_h R_ZDS M_norsp_h R_NOR M_lyc_h R_LCYD M_dcaro_h R_LCYA M_acaro_h/0.00017840538
R_ACAROtu M_acaro_u R_CHYA2 M_crpxan_u R_CXHY M_h2o_u R_PSIIred M_pqh2_u R_CBFC M_h_u R_BCAROH M_bcrptxan_u R_BCRPTXANH M_nadp_u R_NADPtu M_nadp_h R_PGDHh M_ru5p_D_h R_PRUK M_rb15bp_h R_RBPCh M_3pg_h R_PGKh M_13dpg_h R_GAPDHh M_g3p_h R_TAh M_f6p_B_h R_TKT2h M_e4p_h R_DPHS M_2dda7p_h R_DHQS M_3dhq_h R_DQDH M_3dhsk_h R_SKDH M_skm_h R_SKK M_skm5p_h R_PSCIT M_3psme_h R_CHRS M_chor_h R_CHRM M_pphn_h R_PPOR M_34hpp_h R_TYRTAh M_akg_h R_GLUS_LPAREN_ferr_RPAREN_ M_glu_L_h R_ASPATh M_asp_L_h R_ASPK M_4pasp_h R_ASADH M_aspsa_h R_HSDH M_hom_L_h R_HSK M_phom_h R_CYSTS M_cyst_L_h R_CBL M_pyr_h R_DXS M_dxyl5p_h R_DXRI M_2me4p_h R_CMS M_4c2me_h R_CMK M_pcdme_h R_MCS M_2mecdp_h R_HDS M_h2mb4p_h R_IDS2 M_dmpp_h R_GPPSh M_grdp_h R_FPPSh M_frdp_h R_GGPS M_ggdp_h R_PSY M_phyto_h R_PDS1 M_phytfl_h R_PDS2 M_zcaro_h R_ZDS M_norsp_h R_NOR M_lyc_h R_LCYD M_dcaro_h R_LCYA M_acaro_h/0.00017840538
R_ACAROtu M_acaro_u R_CHYA2 M_crpxan_u R_CXHY M_h2o_u R_PSIIred M_pqh2_u R_CBFC M_h_u R_BCAROH M_bcrptxan_u R_BCRPTXANH M_nadp_u R_NADPtu M_nadp_h R_PGDHh M_ru5p_D_h R_PRUK M_rb15bp_h R_RBPCh M_3pg_h R_PGKh M_13dpg_h R_GAPDHh M_g3p_h R_TAh M_f6p_B_h R_TKT2h M_e4p_h R_DPHS M_2dda7p_h R_DHQS M_3dhq_h R_DQDH M_3dhsk_h R_SKDH M_skm_h R_SKK M_skm5p_h R_PSCIT M_3psme_h R_CHRS M_chor_h R_CHRM M_pphn_h R_PPOR M_34hpp_h R_TYRTAh M_akg_h R_GLUS_LPAREN_ferr_RPAREN_ M_glu_L_h R_ASPATh M_asp_L_h R_ASPK M_4pasp_h R_ASADH M_aspsa_h R_HSDH M_hom_L_h R_HSK M_phom_h R_CYSTS M_cyst_L_h R_CBL M_pyr_h R_DXS M_dxyl5p_h R_DXRI M_2me4p_h R_CMS M_4c2me_h R_CMK M_pcdme_h R_MCS M_2mecdp_h R_HDS M_h2mb4p_h R_IDS1 M_ipdp_h R_GPPSh M_grdp_h R_FPPSh M_frdp_h R_GGPS M_ggdp_h R_PSY M_phyto_h R_PDS1 M_phytfl_h R_PDS2 M_zcaro_h R_ZDS M_norsp_h R_NOR M_lyc_h R_LCYD M_dcaro_h R_LCYA M_acaro_h/0.00017840538
R_ACAROtu M_acaro_u R_CHYA2 M_crpxan_u R_CXHY M_h2o_u R_PSIIred M_pqh2_u R_CBFC M_h_u R_BCAROH M_bcrptxan_u R_BCRPTXANH M_nadp_u R_NADPtu M_nadp_h R_PGDHh M_ru5p_D_h R_PRUK M_rb15bp_h R_RBPCh M_3pg_h R_PGKh M_13dpg_h R_GAPDHh M_g3p_h R_TAh M_f6p_B_h R_TKT2h M_e4p_h R_DPHS M_2dda7p_h R_DHQS M_3dhq_h R_DQDH M_3dhsk_h R_SKDH M_skm_h R_SKK M_skm5p_h R_PSCIT M_3psme_h R_CHRS M_chor_h R_CHRM M_pphn_h R_PPOR M_34hpp_h R_TYRTAh M_akg_h R_GLUS_LPAREN_ferr_RPAREN_ M_glu_L_h R_ASPATh M_asp_L_h R_ASPK M_4pasp_h R_ASADH M_aspsa_h R_HSDH M_hom_L_h R_HSK M_phom_h R_CYSTS M_cyst_L_h R_CBL M_pyr_h R_DXS M_dxyl5p_h R_DXRI M_2me4p_h R_CMS M_4c2me_h R_CMK M_pcdme_h R_MCS M_2mecdp_h R_HDS M_h2mb4p_h R_IDS1 M_ipdp_h R_GGPS M_ggdp_h R_PSY M_phyto_h R_PDS1 M_phytfl_h R_PDS2 M_zcaro_h R_ZDS M_norsp_h R_NOR M_lyc_h R_LCYD M_dcaro_h R_LCYA M_acaro_h/0.00017840538
R_ACAROtu M_acaro_u R_CHYA2 M_crpxan_u R_CXHY M_h2o_u R_PSIIred M_pqh2_u R_CBFC M_h_u R_BCAROH M_bcrptxan_u R_BCRPTXANH M_nadp_u R_NADPtu M_nadp_h R_PGDHh M_ru5p_D_h R_PRUK M_rb15bp_h R_RBPCh M_3pg_h R_PGKh M_13dpg_h R_GAPDHh M_g3p_h R_TAh M_f6p_B_h R_TKT2h M_e4p_h R_DPHS M_2dda7p_h R_DHQS M_3dhq_h R_DQDH M_3dhsk_h R_SKDH M_skm_h R_SKK M_skm5p_h R_PSCIT M_3psme_h R_CHRS M_chor_h R_CHRM M_pphn_h R_PPOR M_34hpp_h R_TYRTAh M_akg_h R_GLUS_LPAREN_ferr_RPAREN_ M_glu_L_h R_ASPATh M_asp_L_h R_ASPK M_4pasp_h R_ASADH M_aspsa_h R_HSDH M_hom_L_h R_HSK M_phom_h R_CYSTS M_cyst_L_h R_CBL M_pyr_h R_DXS M_dxyl5p_h R_DXRI M_2me4p_h R_CMS M_4c2me_h R_CMK M_pcdme_h R_MCS M_2mecdp_h R_HDS M_h2mb4p_h R_IDS1 M_ipdp_h R_FPPSh M_frdp_h R_GGPS M_ggdp_h R_PSY M_phyto_h R_PDS1 M_phytfl_h R_PDS2 M_zcaro_h R_ZDS M_norsp_h R_NOR M_lyc_h R_LCYD M_dcaro_h R_LCYA M_acaro_h/0.00017840538
R_ACAROtu M_acaro_u R_CHYA2 M_crpxan_u R_CXHY M_h2o_u R_PSIIred M_pqh2_u R_CBFC M_h_u R_BCAROH M_bcrptxan_u R_BCRPTXANH M_nadp_u R_NADPtu M_nadp_h R_PGDHh M_ru5p_D_h R_PRUK M_rb15bp_h R_RBPCh M_3pg_h R_PGKh M_13dpg_h R_GAPDHh M_g3p_h R_TAh M_f6p_B_h R_TKT2h M_e4p_h R_DPHS M_2dda7p_h R_DHQS M_3dhq_h R_DQDH M_3dhsk_h R_SKDH M_skm_h R_SKK M_skm5p_h R_PSCIT M_3psme_h R_CHRS M_chor_h R_CHRM M_pphn_h R_PPOR M_34hpp_h R_TYRTAh M_akg_h R_BCTA_LPAREN_val_RPAREN_h M_glu_L_h R_ASPATh M_asp_L_h R_ASPK M_4pasp_h R_ASADH M_aspsa_h R_HSDH M_hom_L_h R_HSK M_phom_h R_CYSTS M_cyst_L_h R_CBL M_pyr_h R_DXS M_dxyl5p_h R_DXRI M_2me4p_h R_CMS M_4c2me_h R_CMK M_pcdme_h R_MCS M_2mecdp_h R_HDS M_h2mb4p_h R_IDS2 M_dmpp_h R_GPPSh M_grdp_h R_FPPSh M_frdp_h R_GGPS M_ggdp_h R_PSY M_phyto_h R_PDS1 M_phytfl_h R_PDS2 M_zcaro_h R_ZDS M_norsp_h R_NOR M_lyc_h R_LCYD M_dcaro_h R_LCYA M_acaro_h/0.00017840538
R_ACAROtu M_acaro_u R_CHYA2 M_crpxan_u R_CXHY M_h2o_u R_PSIIred M_pqh2_u R_CBFC M_h_u R_BCAROH M_bcrptxan_u R_BCRPTXANH M_nadp_u R_NADPtu M_nadp_h R_PGDHh M_ru5p_D_h R_PRUK M_rb15bp_h R_RBPCh M_3pg_h R_PGKh M_13dpg_h R_GAPDHh M_g3p_h R_TAh M_f6p_B_h R_TKT2h M_e4p_h R_DPHS M_2dda7p_h R_DHQS M_3dhq_h R_DQDH M_3dhsk_h R_SKDH M_skm_h R_SKK M_skm5p_h R_PSCIT M_3psme_h R_CHRS M_chor_h R_CHRM M_pphn_h R_PPOR M_34hpp_h R_TYRTAh M_akg_h R_BCTA_LPAREN_val_RPAREN_h M_glu_L_h R_ASPATh M_asp_L_h R_ASPK M_4pasp_h R_ASADH M_aspsa_h R_HSDH M_hom_L_h R_HSK M_phom_h R_CYSTS M_cyst_L_h R_CBL M_pyr_h R_DXS M_dxyl5p_h R_DXRI M_2me4p_h R_CMS M_4c2me_h R_CMK M_pcdme_h R_MCS M_2mecdp_h R_HDS M_h2mb4p_h R_IDS1 M_ipdp_h R_GPPSh M_grdp_h R_FPPSh M_frdp_h R_GGPS M_ggdp_h R_PSY M_phyto_h R_PDS1 M_phytfl_h R_PDS2 M_zcaro_h R_ZDS M_norsp_h R_NOR M_lyc_h R_LCYD M_dcaro_h R_LCYA M_acaro_h/0.00017840538
R_ACAROtu M_acaro_u R_CHYA2 M_crpxan_u R_CXHY M_h2o_u R_PSIIred M_pqh2_u R_CBFC M_h_u R_BCAROH M_bcrptxan_u R_BCRPTXANH M_nadp_u R_NADPtu M_nadp_h R_PGDHh M_ru5p_D_h R_PRUK M_rb15bp_h R_RBPCh M_3pg_h R_PGKh M_13dpg_h R_GAPDHh M_g3p_h R_TAh M_f6p_B_h R_TKT2h M_e4p_h R_DPHS M_2dda7p_h R_DHQS M_3dhq_h R_DQDH M_3dhsk_h R_SKDH M_skm_h R_SKK M_skm5p_h R_PSCIT M_3psme_h R_CHRS M_chor_h R_CHRM M_pphn_h R_PPOR M_34hpp_h R_TYRTAh M_akg_h R_BCTA_LPAREN_val_RPAREN_h M_glu_L_h R_ASPATh M_asp_L_h R_ASPK M_4pasp_h R_ASADH M_aspsa_h R_HSDH M_hom_L_h R_HSK M_phom_h R_CYSTS M_cyst_L_h R_CBL M_pyr_h R_DXS M_dxyl5p_h R_DXRI M_2me4p_h R_CMS M_4c2me_h R_CMK M_pcdme_h R_MCS M_2mecdp_h R_HDS M_h2mb4p_h R_IDS1 M_ipdp_h R_GGPS M_ggdp_h R_PSY M_phyto_h R_PDS1 M_phytfl_h R_PDS2 M_zcaro_h R_ZDS M_norsp_h R_NOR M_lyc_h R_LCYD M_dcaro_h R_LCYA M_acaro_h/0.00017840538
R_ACAROtu M_acaro_u R_CHYA2 M_crpxan_u R_CXHY M_h2o_u R_PSIIred M_pqh2_u R_CBFC M_h_u R_BCAROH M_bcrptxan_u R_BCRPTXANH M_nadp_u R_NADPtu M_nadp_h R_PGDHh M_ru5p_D_h R_PRUK M_rb15bp_h R_RBPCh M_3pg_h R_PGKh M_13dpg_h R_GAPDHh M_g3p_h R_TAh M_f6p_B_h R_TKT2h M_e4p_h R_DPHS M_2dda7p_h R_DHQS M_3dhq_h R_DQDH M_3dhsk_h R_SKDH M_skm_h R_SKK M_skm5p_h R_PSCIT M_3psme_h R_CHRS M_chor_h R_CHRM M_pphn_h R_PPOR M_34hpp_h R_TYRTAh M_akg_h R_BCTA_LPAREN_val_RPAREN_h M_glu_L_h R_ASPATh M_asp_L_h R_ASPK M_4pasp_h R_ASADH M_aspsa_h R_HSDH M_hom_L_h R_HSK M_phom_h R_CYSTS M_cyst_L_h R_CBL M_pyr_h R_DXS M_dxyl5p_h R_DXRI M_2me4p_h R_CMS M_4c2me_h R_CMK M_pcdme_h R_MCS M_2mecdp_h R_HDS M_h2mb4p_h R_IDS1 M_ipdp_h R_FPPSh M_frdp_h R_GGPS M_ggdp_h R_PSY M_phyto_h R_PDS1 M_phytfl_h R_PDS2 M_zcaro_h R_ZDS M_norsp_h R_NOR M_lyc_h R_LCYD M_dcaro_h R_LCYA M_acaro_h/0.00017840538
R_ACAROtu M_acaro_u R_CHYA2 M_crpxan_u R_CXHY M_h2o_u R_PSIIred M_pqh2_u R_CBFC M_h_u R_BCAROH M_bcrptxan_u R_BCRPTXANH M_nadp_u R_NADPtu M_nadp_h R_PGDHh M_ru5p_D_h R_PRUK M_rb15bp_h R_RBPCh M_3pg_h R_PGKh M_13dpg_h R_GAPDHh M_g3p_h R_TAh M_f6p_B_h R_TKT2h M_e4p_h R_DPHS M_2dda7p_h R_DHQS M_3dhq_h R_DQDH M_3dhsk_h R_SKDH M_skm_h R_SKK M_skm5p_h R_PSCIT M_3psme_h R_CHRS M_chor_h R_ATNS_LPAREN_nh4_RPAREN_ M_pyr_h R_DXS M_dxyl5p_h R_DXRI M_2me4p_h R_CMS M_4c2me_h R_CMK M_pcdme_h R_MCS M_2mecdp_h R_HDS M_h2mb4p_h R_IDS2 M_dmpp_h R_GPPSh M_grdp_h R_FPPSh M_frdp_h R_GGPS M_ggdp_h R_PSY M_phyto_h R_PDS1 M_phytfl_h R_PDS2 M_zcaro_h R_ZDS M_norsp_h R_NOR M_lyc_h R_LCYD M_dcaro_h R_LCYA M_acaro_h/0.00017840538
R_ACAROtu M_acaro_u R_CHYA2 M_crpxan_u R_CXHY M_h2o_u R_PSIIred M_pqh2_u R_CBFC M_h_u R_BCAROH M_bcrptxan_u R_BCRPTXANH M_nadp_u R_NADPtu M_nadp_h R_PGDHh M_ru5p_D_h R_PRUK M_rb15bp_h R_RBPCh M_3pg_h R_PGKh M_13dpg_h R_GAPDHh M_g3p_h R_TAh M_f6p_B_h R_TKT2h M_e4p_h R_DPHS M_2dda7p_h R_DHQS M_3dhq_h R_DQDH M_3dhsk_h R_SKDH M_skm_h R_SKK M_skm5p_h R_PSCIT M_3psme_h R_CHRS M_chor_h R_ATNS_LPAREN_nh4_RPAREN_ M_pyr_h R_DXS M_dxyl5p_h R_DXRI M_2me4p_h R_CMS M_4c2me_h R_CMK M_pcdme_h R_MCS M_2mecdp_h R_HDS M_h2mb4p_h R_IDS1 M_ipdp_h R_GPPSh M_grdp_h R_FPPSh M_frdp_h R_GGPS M_ggdp_h R_PSY M_phyto_h R_PDS1 M_phytfl_h R_PDS2 M_zcaro_h R_ZDS M_norsp_h R_NOR M_lyc_h R_LCYD M_dcaro_h R_LCYA M_acaro_h/0.00017840538
R_ACAROtu M_acaro_u R_CHYA2 M_crpxan_u R_CXHY M_h2o_u R_PSIIred M_pqh2_u R_CBFC M_h_u R_BCAROH M_bcrptxan_u R_BCRPTXANH M_nadp_u R_NADPtu M_nadp_h R_PGDHh M_ru5p_D_h R_PRUK M_rb15bp_h R_RBPCh M_3pg_h R_PGKh M_13dpg_h R_GAPDHh M_g3p_h R_TAh M_f6p_B_h R_TKT2h M_e4p_h R_DPHS M_2dda7p_h R_DHQS M_3dhq_h R_DQDH M_3dhsk_h R_SKDH M_skm_h R_SKK M_skm5p_h R_PSCIT M_3psme_h R_CHRS M_chor_h R_ATNS_LPAREN_nh4_RPAREN_ M_pyr_h R_DXS M_dxyl5p_h R_DXRI M_2me4p_h R_CMS M_4c2me_h R_CMK M_pcdme_h R_MCS M_2mecdp_h R_HDS M_h2mb4p_h R_IDS1 M_ipdp_h R_GGPS M_ggdp_h R_PSY M_phyto_h R_PDS1 M_phytfl_h R_PDS2 M_zcaro_h R_ZDS M_norsp_h R_NOR M_lyc_h R_LCYD M_dcaro_h R_LCYA M_acaro_h/0.00017840538
R_ACAROtu M_acaro_u R_CHYA2 M_crpxan_u R_CXHY M_h2o_u R_PSIIred M_pqh2_u R_CBFC M_h_u R_BCAROH M_bcrptxan_u R_BCRPTXANH M_nadp_u R_NADPtu M_nadp_h R_PGDHh M_ru5p_D_h R_PRUK M_rb15bp_h R_RBPCh M_3pg_h R_PGKh M_13dpg_h R_GAPDHh M_g3p_h R_TAh M_f6p_B_h R_TKT2h M_e4p_h R_DPHS M_2dda7p_h R_DHQS M_3dhq_h R_DQDH M_3dhsk_h R_SKDH M_skm_h R_SKK M_skm5p_h R_PSCIT M_3psme_h R_CHRS M_chor_h R_ATNS_LPAREN_nh4_RPAREN_ M_pyr_h R_DXS M_dxyl5p_h R_DXRI M_2me4p_h R_CMS M_4c2me_h R_CMK M_pcdme_h R_MCS M_2mecdp_h R_HDS M_h2mb4p_h R_IDS1 M_ipdp_h R_FPPSh M_frdp_h R_GGPS M_ggdp_h R_PSY M_phyto_h R_PDS1 M_phytfl_h R_PDS2 M_zcaro_h R_ZDS M_norsp_h R_NOR M_lyc_h R_LCYD M_dcaro_h R_LCYA M_acaro_h/0.00017840538
R_ACAROtu M_acaro_u R_CHYA2 M_crpxan_u R_CXHY M_h2o_u R_PSIIred M_pqh2_u R_CBFC M_h_u R_BCAROH M_bcrptxan_u R_BCRPTXANH M_nadp_u R_NADPtu M_nadp_h R_PGDHh M_ru5p_D_h R_PRUK M_rb15bp_h R_RBPCh M_3pg_h R_PGKh M_13dpg_h R_GAPDHh M_g3p_h R_TAh M_e4p_h R_DPHS M_2dda7p_h R_DHQS M_3dhq_h R_DQDH M_3dhsk_h R_SKDH M_skm_h R_SKK M_skm5p_h R_PSCIT M_3psme_h R_CHRS M_chor_h R_CHRM M_pphn_h R_PPOR M_34hpp_h R_TYRTAh M_akg_h R_GLUS_LPAREN_ferr_RPAREN_ M_glu_L_h R_ASPATh M_asp_L_h R_ASPK M_4pasp_h R_ASADH M_aspsa_h R_HSDH M_hom_L_h R_HSK M_phom_h R_CYSTS M_cyst_L_h R_CBL M_pyr_h R_DXS M_dxyl5p_h R_DXRI M_2me4p_h R_CMS M_4c2me_h R_CMK M_pcdme_h R_MCS M_2mecdp_h R_HDS M_h2mb4p_h R_IDS2 M_dmpp_h R_GPPSh M_grdp_h R_FPPSh M_frdp_h R_GGPS M_ggdp_h R_PSY M_phyto_h R_PDS1 M_phytfl_h R_PDS2 M_zcaro_h R_ZDS M_norsp_h R_NOR M_lyc_h R_LCYD M_dcaro_h R_LCYA M_acaro_h/0.00017840538
R_ACAROtu M_acaro_u R_CHYA2 M_crpxan_u R_CXHY M_h2o_u R_PSIIred M_pqh2_u R_CBFC M_h_u R_BCAROH M_bcrptxan_u R_BCRPTXANH M_nadp_u R_NADPtu M_nadp_h R_PGDHh M_ru5p_D_h R_PRUK M_rb15bp_h R_RBPCh M_3pg_h R_PGKh M_13dpg_h R_GAPDHh M_g3p_h R_TAh M_e4p_h R_DPHS M_2dda7p_h R_DHQS M_3dhq_h R_DQDH M_3dhsk_h R_SKDH M_skm_h R_SKK M_skm5p_h R_PSCIT M_3psme_h R_CHRS M_chor_h R_CHRM M_pphn_h R_PPOR M_34hpp_h R_TYRTAh M_akg_h R_GLUS_LPAREN_ferr_RPAREN_ M_glu_L_h R_ASPATh M_asp_L_h R_ASPK M_4pasp_h R_ASADH M_aspsa_h R_HSDH M_hom_L_h R_HSK M_phom_h R_CYSTS M_cyst_L_h R_CBL M_pyr_h R_DXS M_dxyl5p_h R_DXRI M_2me4p_h R_CMS M_4c2me_h R_CMK M_pcdme_h R_MCS M_2mecdp_h R_HDS M_h2mb4p_h R_IDS1 M_ipdp_h R_GPPSh M_grdp_h R_FPPSh M_frdp_h R_GGPS M_ggdp_h R_PSY M_phyto_h R_PDS1 M_phytfl_h R_PDS2 M_zcaro_h R_ZDS M_norsp_h R_NOR M_lyc_h R_LCYD M_dcaro_h R_LCYA M_acaro_h/0.00017840538
R_ACAROtu M_acaro_u R_CHYA2 M_crpxan_u R_CXHY M_h2o_u R_PSIIred M_pqh2_u R_CBFC M_h_u R_BCAROH M_bcrptxan_u R_BCRPTXANH M_nadp_u R_NADPtu M_nadp_h R_PGDHh M_ru5p_D_h R_PRUK M_rb15bp_h R_RBPCh M_3pg_h R_PGKh M_13dpg_h R_GAPDHh M_g3p_h R_TAh M_e4p_h R_DPHS M_2dda7p_h R_DHQS M_3dhq_h R_DQDH M_3dhsk_h R_SKDH M_skm_h R_SKK M_skm5p_h R_PSCIT M_3psme_h R_CHRS M_chor_h R_CHRM M_pphn_h R_PPOR M_34hpp_h R_TYRTAh M_akg_h R_GLUS_LPAREN_ferr_RPAREN_ M_glu_L_h R_ASPATh M_asp_L_h R_ASPK M_4pasp_h R_ASADH M_aspsa_h R_HSDH M_hom_L_h R_HSK M_phom_h R_CYSTS M_cyst_L_h R_CBL M_pyr_h R_DXS M_dxyl5p_h R_DXRI M_2me4p_h R_CMS M_4c2me_h R_CMK M_pcdme_h R_MCS M_2mecdp_h R_HDS M_h2mb4p_h R_IDS1 M_ipdp_h R_GGPS M_ggdp_h R_PSY M_phyto_h R_PDS1 M_phytfl_h R_PDS2 M_zcaro_h R_ZDS M_norsp_h R_NOR M_lyc_h R_LCYD M_dcaro_h R_LCYA M_acaro_h/0.00017840538
R_ACAROtu M_acaro_u R_CHYA2 M_crpxan_u R_CXHY M_h2o_u R_PSIIred M_pqh2_u R_CBFC M_h_u R_BCAROH M_bcrptxan_u R_BCRPTXANH M_nadp_u R_NADPtu M_nadp_h R_PGDHh M_ru5p_D_h R_PRUK M_rb15bp_h R_RBPCh M_3pg_h R_PGKh M_13dpg_h R_GAPDHh M_g3p_h R_TAh M_e4p_h R_DPHS M_2dda7p_h R_DHQS M_3dhq_h R_DQDH M_3dhsk_h R_SKDH M_skm_h R_SKK M_skm5p_h R_PSCIT M_3psme_h R_CHRS M_chor_h R_CHRM M_pphn_h R_PPOR M_34hpp_h R_TYRTAh M_akg_h R_GLUS_LPAREN_ferr_RPAREN_ M_glu_L_h R_ASPATh M_asp_L_h R_ASPK M_4pasp_h R_ASADH M_aspsa_h R_HSDH M_hom_L_h R_HSK M_phom_h R_CYSTS M_cyst_L_h R_CBL M_pyr_h R_DXS M_dxyl5p_h R_DXRI M_2me4p_h R_CMS M_4c2me_h R_CMK M_pcdme_h R_MCS M_2mecdp_h R_HDS M_h2mb4p_h R_IDS1 M_ipdp_h R_FPPSh M_frdp_h R_GGPS M_ggdp_h R_PSY M_phyto_h R_PDS1 M_phytfl_h R_PDS2 M_zcaro_h R_ZDS M_norsp_h R_NOR M_lyc_h R_LCYD M_dcaro_h R_LCYA M_acaro_h/0.00017840538
R_ACAROtu M_acaro_u R_CHYA2 M_crpxan_u R_CXHY M_h2o_u R_PSIIred M_pqh2_u R_CBFC M_h_u R_BCAROH M_bcrptxan_u R_BCRPTXANH M_nadp_u R_NADPtu M_nadp_h R_PGDHh M_ru5p_D_h R_PRUK M_rb15bp_h R_RBPCh M_3pg_h R_PGKh M_13dpg_h R_GAPDHh M_g3p_h R_TAh M_e4p_h R_DPHS M_2dda7p_h R_DHQS M_3dhq_h R_DQDH M_3dhsk_h R_SKDH M_skm_h R_SKK M_skm5p_h R_PSCIT M_3psme_h R_CHRS M_chor_h R_CHRM M_pphn_h R_PPOR M_34hpp_h R_TYRTAh M_akg_h R_BCTA_LPAREN_val_RPAREN_h M_glu_L_h R_ASPATh M_asp_L_h R_ASPK M_4pasp_h R_ASADH M_aspsa_h R_HSDH M_hom_L_h R_HSK M_phom_h R_CYSTS M_cyst_L_h R_CBL M_pyr_h R_DXS M_dxyl5p_h R_DXRI M_2me4p_h R_CMS M_4c2me_h R_CMK M_pcdme_h R_MCS M_2mecdp_h R_HDS M_h2mb4p_h R_IDS2 M_dmpp_h R_GPPSh M_grdp_h R_FPPSh M_frdp_h R_GGPS M_ggdp_h R_PSY M_phyto_h R_PDS1 M_phytfl_h R_PDS2 M_zcaro_h R_ZDS M_norsp_h R_NOR M_lyc_h R_LCYD M_dcaro_h R_LCYA M_acaro_h/0.00017840538
R_ACAROtu M_acaro_u R_CHYA2 M_crpxan_u R_CXHY M_h2o_u R_PSIIred M_pqh2_u R_CBFC M_h_u R_BCAROH M_bcrptxan_u R_BCRPTXANH M_nadp_u R_NADPtu M_nadp_h R_PGDHh M_ru5p_D_h R_PRUK M_rb15bp_h R_RBPCh M_3pg_h R_PGKh M_13dpg_h R_GAPDHh M_g3p_h R_TAh M_e4p_h R_DPHS M_2dda7p_h R_DHQS M_3dhq_h R_DQDH M_3dhsk_h R_SKDH M_skm_h R_SKK M_skm5p_h R_PSCIT M_3psme_h R_CHRS M_chor_h R_CHRM M_pphn_h R_PPOR M_34hpp_h R_TYRTAh M_akg_h R_BCTA_LPAREN_val_RPAREN_h M_glu_L_h R_ASPATh M_asp_L_h R_ASPK M_4pasp_h R_ASADH M_aspsa_h R_HSDH M_hom_L_h R_HSK M_phom_h R_CYSTS M_cyst_L_h R_CBL M_pyr_h R_DXS M_dxyl5p_h R_DXRI M_2me4p_h R_CMS M_4c2me_h R_CMK M_pcdme_h R_MCS M_2mecdp_h R_HDS M_h2mb4p_h R_IDS1 M_ipdp_h R_GPPSh M_grdp_h R_FPPSh M_frdp_h R_GGPS M_ggdp_h R_PSY M_phyto_h R_PDS1 M_phytfl_h R_PDS2 M_zcaro_h R_ZDS M_norsp_h R_NOR M_lyc_h R_LCYD M_dcaro_h R_LCYA M_acaro_h/0.00017840538
R_ACAROtu M_acaro_u R_CHYA2 M_crpxan_u R_CXHY M_h2o_u R_PSIIred M_pqh2_u R_CBFC M_h_u R_BCAROH M_bcrptxan_u R_BCRPTXANH M_nadp_u R_NADPtu M_nadp_h R_PGDHh M_ru5p_D_h R_PRUK M_rb15bp_h R_RBPCh M_3pg_h R_PGKh M_13dpg_h R_GAPDHh M_g3p_h R_TAh M_e4p_h R_DPHS M_2dda7p_h R_DHQS M_3dhq_h R_DQDH M_3dhsk_h R_SKDH M_skm_h R_SKK M_skm5p_h R_PSCIT M_3psme_h R_CHRS M_chor_h R_CHRM M_pphn_h R_PPOR M_34hpp_h R_TYRTAh M_akg_h R_BCTA_LPAREN_val_RPAREN_h M_glu_L_h R_ASPATh M_asp_L_h R_ASPK M_4pasp_h R_ASADH M_aspsa_h R_HSDH M_hom_L_h R_HSK M_phom_h R_CYSTS M_cyst_L_h R_CBL M_pyr_h R_DXS M_dxyl5p_h R_DXRI M_2me4p_h R_CMS M_4c2me_h R_CMK M_pcdme_h R_MCS M_2mecdp_h R_HDS M_h2mb4p_h R_IDS1 M_ipdp_h R_GGPS M_ggdp_h R_PSY M_phyto_h R_PDS1 M_phytfl_h R_PDS2 M_zcaro_h R_ZDS M_norsp_h R_NOR M_lyc_h R_LCYD M_dcaro_h R_LCYA M_acaro_h/0.00017840538
R_ACAROtu M_acaro_u R_CHYA2 M_crpxan_u R_CXHY M_h2o_u R_PSIIred M_pqh2_u R_CBFC M_h_u R_BCAROH M_bcrptxan_u R_BCRPTXANH M_nadp_u R_NADPtu M_nadp_h R_PGDHh M_ru5p_D_h R_PRUK M_rb15bp_h R_RBPCh M_3pg_h R_PGKh M_13dpg_h R_GAPDHh M_g3p_h R_TAh M_e4p_h R_DPHS M_2dda7p_h R_DHQS M_3dhq_h R_DQDH M_3dhsk_h R_SKDH M_skm_h R_SKK M_skm5p_h R_PSCIT M_3psme_h R_CHRS M_chor_h R_CHRM M_pphn_h R_PPOR M_34hpp_h R_TYRTAh M_akg_h R_BCTA_LPAREN_val_RPAREN_h M_glu_L_h R_ASPATh M_asp_L_h R_ASPK M_4pasp_h R_ASADH M_aspsa_h R_HSDH M_hom_L_h R_HSK M_phom_h R_CYSTS M_cyst_L_h R_CBL M_pyr_h R_DXS M_dxyl5p_h R_DXRI M_2me4p_h R_CMS M_4c2me_h R_CMK M_pcdme_h R_MCS M_2mecdp_h R_HDS M_h2mb4p_h R_IDS1 M_ipdp_h R_FPPSh M_frdp_h R_GGPS M_ggdp_h R_PSY M_phyto_h R_PDS1 M_phytfl_h R_PDS2 M_zcaro_h R_ZDS M_norsp_h R_NOR M_lyc_h R_LCYD M_dcaro_h R_LCYA M_acaro_h/0.00017840538
R_ACAROtu M_acaro_u R_CHYA2 M_crpxan_u R_CXHY M_h2o_u R_PSIIred M_pqh2_u R_CBFC M_h_u R_BCAROH M_bcrptxan_u R_BCRPTXANH M_nadp_u R_NADPtu M_nadp_h R_PGDHh M_ru5p_D_h R_PRUK M_rb15bp_h R_RBPCh M_3pg_h R_PGKh M_13dpg_h R_GAPDHh M_g3p_h R_TAh M_e4p_h R_DPHS M_2dda7p_h R_DHQS M_3dhq_h R_DQDH M_3dhsk_h R_SKDH M_skm_h R_SKK M_skm5p_h R_PSCIT M_3psme_h R_CHRS M_chor_h R_ATNS_LPAREN_nh4_RPAREN_ M_pyr_h R_DXS M_dxyl5p_h R_DXRI M_2me4p_h R_CMS M_4c2me_h R_CMK M_pcdme_h R_MCS M_2mecdp_h R_HDS M_h2mb4p_h R_IDS2 M_dmpp_h R_GPPSh M_grdp_h R_FPPSh M_frdp_h R_GGPS M_ggdp_h R_PSY M_phyto_h R_PDS1 M_phytfl_h R_PDS2 M_zcaro_h R_ZDS M_norsp_h R_NOR M_lyc_h R_LCYD M_dcaro_h R_LCYA M_acaro_h/0.00017840538
R_ACAROtu M_acaro_u R_CHYA2 M_crpxan_u R_CXHY M_h2o_u R_PSIIred M_pqh2_u R_CBFC M_h_u R_BCAROH M_bcrptxan_u R_BCRPTXANH M_nadp_u R_NADPtu M_nadp_h R_PGDHh M_ru5p_D_h R_PRUK M_rb15bp_h R_RBPCh M_3pg_h R_PGKh M_13dpg_h R_GAPDHh M_g3p_h R_TAh M_e4p_h R_DPHS M_2dda7p_h R_DHQS M_3dhq_h R_DQDH M_3dhsk_h R_SKDH M_skm_h R_SKK M_skm5p_h R_PSCIT M_3psme_h R_CHRS M_chor_h R_ATNS_LPAREN_nh4_RPAREN_ M_pyr_h R_DXS M_dxyl5p_h R_DXRI M_2me4p_h R_CMS M_4c2me_h R_CMK M_pcdme_h R_MCS M_2mecdp_h R_HDS M_h2mb4p_h R_IDS1 M_ipdp_h R_GPPSh M_grdp_h R_FPPSh M_frdp_h R_GGPS M_ggdp_h R_PSY M_phyto_h R_PDS1 M_phytfl_h R_PDS2 M_zcaro_h R_ZDS M_norsp_h R_NOR M_lyc_h R_LCYD M_dcaro_h R_LCYA M_acaro_h/0.00017840538
R_ACAROtu M_acaro_u R_CHYA2 M_crpxan_u R_CXHY M_h2o_u R_PSIIred M_pqh2_u R_CBFC M_h_u R_BCAROH M_bcrptxan_u R_BCRPTXANH M_nadp_u R_NADPtu M_nadp_h R_PGDHh M_ru5p_D_h R_PRUK M_rb15bp_h R_RBPCh M_3pg_h R_PGKh M_13dpg_h R_GAPDHh M_g3p_h R_TAh M_e4p_h R_DPHS M_2dda7p_h R_DHQS M_3dhq_h R_DQDH M_3dhsk_h R_SKDH M_skm_h R_SKK M_skm5p_h R_PSCIT M_3psme_h R_CHRS M_chor_h R_ATNS_LPAREN_nh4_RPAREN_ M_pyr_h R_DXS M_dxyl5p_h R_DXRI M_2me4p_h R_CMS M_4c2me_h R_CMK M_pcdme_h R_MCS M_2mecdp_h R_HDS M_h2mb4p_h R_IDS1 M_ipdp_h R_GGPS M_ggdp_h R_PSY M_phyto_h R_PDS1 M_phytfl_h R_PDS2 M_zcaro_h R_ZDS M_norsp_h R_NOR M_lyc_h R_LCYD M_dcaro_h R_LCYA M_acaro_h/0.00017840538
R_ACAROtu M_acaro_u R_CHYA2 M_crpxan_u R_CXHY M_h2o_u R_PSIIred M_pqh2_u R_CBFC M_h_u R_BCAROH M_bcrptxan_u R_BCRPTXANH M_nadp_u R_NADPtu M_nadp_h R_PGDHh M_ru5p_D_h R_PRUK M_rb15bp_h R_RBPCh M_3pg_h R_PGKh M_13dpg_h R_GAPDHh M_g3p_h R_TAh M_e4p_h R_DPHS M_2dda7p_h R_DHQS M_3dhq_h R_DQDH M_3dhsk_h R_SKDH M_skm_h R_SKK M_skm5p_h R_PSCIT M_3psme_h R_CHRS M_chor_h R_ATNS_LPAREN_nh4_RPAREN_ M_pyr_h R_DXS M_dxyl5p_h R_DXRI M_2me4p_h R_CMS M_4c2me_h R_CMK M_pcdme_h R_MCS M_2mecdp_h R_HDS M_h2mb4p_h R_IDS1 M_ipdp_h R_FPPSh M_frdp_h R_GGPS M_ggdp_h R_PSY M_phyto_h R_PDS1 M_phytfl_h R_PDS2 M_zcaro_h R_ZDS M_norsp_h R_NOR M_lyc_h R_LCYD M_dcaro_h R_LCYA M_acaro_h/0.00017840538
R_ACAROtu M_acaro_u R_CHYA2 M_crpxan_u R_CXHY M_h2o_u R_PSIIred M_pqh2_u R_CBFC M_h_u R_BCAROH M_bcrptxan_u R_BCRPTXANH M_nadp_u R_NADPtu M_nadp_h R_PGDHh M_ru5p_D_h R_PRUK M_rb15bp_h R_RBPCh M_3pg_h R_PGKh M_13dpg_h R_GAPDHh M_g3p_h R_DXS M_dxyl5p_h R_DXRI M_2me4p_h R_CMS M_4c2me_h R_CMK M_pcdme_h R_MCS M_2mecdp_h R_HDS M_h2mb4p_h R_IDS2 M_dmpp_h R_GPPSh M_grdp_h R_FPPSh M_frdp_h R_GGPS M_ggdp_h R_PSY M_phyto_h R_PDS1 M_phytfl_h R_PDS2 M_zcaro_h R_ZDS M_norsp_h R_NOR M_lyc_h R_LCYD M_dcaro_h R_LCYA M_acaro_h/0.00017840538
R_ACAROtu M_acaro_u R_CHYA2 M_crpxan_u R_CXHY M_h2o_u R_PSIIred M_pqh2_u R_CBFC M_h_u R_BCAROH M_bcrptxan_u R_BCRPTXANH M_nadp_u R_NADPtu M_nadp_h R_PGDHh M_ru5p_D_h R_PRUK M_rb15bp_h R_RBPCh M_3pg_h R_PGKh M_13dpg_h R_GAPDHh M_g3p_h R_DXS M_dxyl5p_h R_DXRI M_2me4p_h R_CMS M_4c2me_h R_CMK M_pcdme_h R_MCS M_2mecdp_h R_HDS M_h2mb4p_h R_IDS1 M_ipdp_h R_GPPSh M_grdp_h R_FPPSh M_frdp_h R_GGPS M_ggdp_h R_PSY M_phyto_h R_PDS1 M_phytfl_h R_PDS2 M_zcaro_h R_ZDS M_norsp_h R_NOR M_lyc_h R_LCYD M_dcaro_h R_LCYA M_acaro_h/0.00017840538
R_ACAROtu M_acaro_u R_CHYA2 M_crpxan_u R_CXHY M_h2o_u R_PSIIred M_pqh2_u R_CBFC M_h_u R_BCAROH M_bcrptxan_u R_BCRPTXANH M_nadp_u R_NADPtu M_nadp_h R_PGDHh M_ru5p_D_h R_PRUK M_rb15bp_h R_RBPCh M_3pg_h R_PGKh M_13dpg_h R_GAPDHh M_g3p_h R_DXS M_dxyl5p_h R_DXRI M_2me4p_h R_CMS M_4c2me_h R_CMK M_pcdme_h R_MCS M_2mecdp_h R_HDS M_h2mb4p_h R_IDS1 M_ipdp_h R_GGPS M_ggdp_h R_PSY M_phyto_h R_PDS1 M_phytfl_h R_PDS2 M_zcaro_h R_ZDS M_norsp_h R_NOR M_lyc_h R_LCYD M_dcaro_h R_LCYA M_acaro_h/0.00017840538
R_ACAROtu M_acaro_u R_CHYA2 M_crpxan_u R_CXHY M_h2o_u R_PSIIred M_pqh2_u R_CBFC M_h_u R_BCAROH M_bcrptxan_u R_BCRPTXANH M_nadp_u R_NADPtu M_nadp_h R_PGDHh M_ru5p_D_h R_PRUK M_rb15bp_h R_RBPCh M_3pg_h R_PGKh M_13dpg_h R_GAPDHh M_g3p_h R_DXS M_dxyl5p_h R_DXRI M_2me4p_h R_CMS M_4c2me_h R_CMK M_pcdme_h R_MCS M_2mecdp_h R_HDS M_h2mb4p_h R_IDS1 M_ipdp_h R_FPPSh M_frdp_h R_GGPS M_ggdp_h R_PSY M_phyto_h R_PDS1 M_phytfl_h R_PDS2 M_zcaro_h R_ZDS M_norsp_h R_NOR M_lyc_h R_LCYD M_dcaro_h R_LCYA M_acaro_h/0.00017840538
R_ACAROtu M_acaro_u R_CHYA2 M_crpxan_u R_CXHY M_h2o_u R_PSIIred M_pqh2_u R_CBFC M_h_u R_BCAROH M_bcrptxan_u R_BCRPTXANH M_nadp_u R_NADPtu M_nadp_h R_PGDHh M_ru5p_D_h R_PRUK M_rb15bp_h R_RBPCh M_3pg_h R_PGKh M_13dpg_h R_GAPDH_LPAREN_nadp_RPAREN_hi M_g3p_h R_TPIh M_dhap_h R_FBA3hi M_s17bp_h R_SBP M_s7p_h R_TAh M_f6p_B_h R_TKT2h M_e4p_h R_DPHS M_2dda7p_h R_DHQS M_3dhq_h R_DQDH M_3dhsk_h R_SKDH M_skm_h R_SKK M_skm5p_h R_PSCIT M_3psme_h R_CHRS M_chor_h R_CHRM M_pphn_h R_PPOR M_34hpp_h R_TYRTAh M_akg_h R_GLUS_LPAREN_ferr_RPAREN_ M_glu_L_h R_ASPATh M_asp_L_h R_ASPK M_4pasp_h R_ASADH M_aspsa_h R_HSDH M_hom_L_h R_HSK M_phom_h R_CYSTS M_cyst_L_h R_CBL M_pyr_h R_DXS M_dxyl5p_h R_DXRI M_2me4p_h R_CMS M_4c2me_h R_CMK M_pcdme_h R_MCS M_2mecdp_h R_HDS M_h2mb4p_h R_IDS2 M_dmpp_h R_GPPSh M_grdp_h R_FPPSh M_frdp_h R_GGPS M_ggdp_h R_PSY M_phyto_h R_PDS1 M_phytfl_h R_PDS2 M_zcaro_h R_ZDS M_norsp_h R_NOR M_lyc_h R_LCYD M_dcaro_h R_LCYA M_acaro_h/0.00017840538
R_ACAROtu M_acaro_u R_CHYA2 M_crpxan_u R_CXHY M_h2o_u R_PSIIred M_pqh2_u R_CBFC M_h_u R_BCAROH M_bcrptxan_u R_BCRPTXANH M_nadp_u R_NADPtu M_nadp_h R_PGDHh M_ru5p_D_h R_PRUK M_rb15bp_h R_RBPCh M_3pg_h R_PGKh M_13dpg_h R_GAPDH_LPAREN_nadp_RPAREN_hi M_g3p_h R_TPIh M_dhap_h R_FBA3hi M_s17bp_h R_SBP M_s7p_h R_TAh M_f6p_B_h R_TKT2h M_e4p_h R_DPHS M_2dda7p_h R_DHQS M_3dhq_h R_DQDH M_3dhsk_h R_SKDH M_skm_h R_SKK M_skm5p_h R_PSCIT M_3psme_h R_CHRS M_chor_h R_CHRM M_pphn_h R_PPOR M_34hpp_h R_TYRTAh M_akg_h R_GLUS_LPAREN_ferr_RPAREN_ M_glu_L_h R_ASPATh M_asp_L_h R_ASPK M_4pasp_h R_ASADH M_aspsa_h R_HSDH M_hom_L_h R_HSK M_phom_h R_CYSTS M_cyst_L_h R_CBL M_pyr_h R_DXS M_dxyl5p_h R_DXRI M_2me4p_h R_CMS M_4c2me_h R_CMK M_pcdme_h R_MCS M_2mecdp_h R_HDS M_h2mb4p_h R_IDS1 M_ipdp_h R_GPPSh M_grdp_h R_FPPSh M_frdp_h R_GGPS M_ggdp_h R_PSY M_phyto_h R_PDS1 M_phytfl_h R_PDS2 M_zcaro_h R_ZDS M_norsp_h R_NOR M_lyc_h R_LCYD M_dcaro_h R_LCYA M_acaro_h/0.00017840538
R_ACAROtu M_acaro_u R_CHYA2 M_crpxan_u R_CXHY M_h2o_u R_PSIIred M_pqh2_u R_CBFC M_h_u R_BCAROH M_bcrptxan_u R_BCRPTXANH M_nadp_u R_NADPtu M_nadp_h R_PGDHh M_ru5p_D_h R_PRUK M_rb15bp_h R_RBPCh M_3pg_h R_PGKh M_13dpg_h R_GAPDH_LPAREN_nadp_RPAREN_hi M_g3p_h R_TPIh M_dhap_h R_FBA3hi M_s17bp_h R_SBP M_s7p_h R_TAh M_f6p_B_h R_TKT2h M_e4p_h R_DPHS M_2dda7p_h R_DHQS M_3dhq_h R_DQDH M_3dhsk_h R_SKDH M_skm_h R_SKK M_skm5p_h R_PSCIT M_3psme_h R_CHRS M_chor_h R_CHRM M_pphn_h R_PPOR M_34hpp_h R_TYRTAh M_akg_h R_GLUS_LPAREN_ferr_RPAREN_ M_glu_L_h R_ASPATh M_asp_L_h R_ASPK M_4pasp_h R_ASADH M_aspsa_h R_HSDH M_hom_L_h R_HSK M_phom_h R_CYSTS M_cyst_L_h R_CBL M_pyr_h R_DXS M_dxyl5p_h R_DXRI M_2me4p_h R_CMS M_4c2me_h R_CMK M_pcdme_h R_MCS M_2mecdp_h R_HDS M_h2mb4p_h R_IDS1 M_ipdp_h R_GGPS M_ggdp_h R_PSY M_phyto_h R_PDS1 M_phytfl_h R_PDS2 M_zcaro_h R_ZDS M_norsp_h R_NOR M_lyc_h R_LCYD M_dcaro_h R_LCYA M_acaro_h/0.00017840538
R_ACAROtu M_acaro_u R_CHYA2 M_crpxan_u R_CXHY M_h2o_u R_PSIIred M_pqh2_u R_CBFC M_h_u R_BCAROH M_bcrptxan_u R_BCRPTXANH M_nadp_u R_NADPtu M_nadp_h R_PGDHh M_ru5p_D_h R_PRUK M_rb15bp_h R_RBPCh M_3pg_h R_PGKh M_13dpg_h R_GAPDH_LPAREN_nadp_RPAREN_hi M_g3p_h R_TPIh M_dhap_h R_FBA3hi M_s17bp_h R_SBP M_s7p_h R_TAh M_f6p_B_h R_TKT2h M_e4p_h R_DPHS M_2dda7p_h R_DHQS M_3dhq_h R_DQDH M_3dhsk_h R_SKDH M_skm_h R_SKK M_skm5p_h R_PSCIT M_3psme_h R_CHRS M_chor_h R_CHRM M_pphn_h R_PPOR M_34hpp_h R_TYRTAh M_akg_h R_GLUS_LPAREN_ferr_RPAREN_ M_glu_L_h R_ASPATh M_asp_L_h R_ASPK M_4pasp_h R_ASADH M_aspsa_h R_HSDH M_hom_L_h R_HSK M_phom_h R_CYSTS M_cyst_L_h R_CBL M_pyr_h R_DXS M_dxyl5p_h R_DXRI M_2me4p_h R_CMS M_4c2me_h R_CMK M_pcdme_h R_MCS M_2mecdp_h R_HDS M_h2mb4p_h R_IDS1 M_ipdp_h R_FPPSh M_frdp_h R_GGPS M_ggdp_h R_PSY M_phyto_h R_PDS1 M_phytfl_h R_PDS2 M_zcaro_h R_ZDS M_norsp_h R_NOR M_lyc_h R_LCYD M_dcaro_h R_LCYA M_acaro_h/0.00017840538
R_ACAROtu M_acaro_u R_CHYA2 M_crpxan_u R_CXHY M_h2o_u R_PSIIred M_pqh2_u R_CBFC M_h_u R_BCAROH M_bcrptxan_u R_BCRPTXANH M_nadp_u R_NADPtu M_nadp_h R_PGDHh M_ru5p_D_h R_PRUK M_rb15bp_h R_RBPCh M_3pg_h R_PGKh M_13dpg_h R_GAPDH_LPAREN_nadp_RPAREN_hi M_g3p_h R_TPIh M_dhap_h R_FBA3hi M_s17bp_h R_SBP M_s7p_h R_TAh M_f6p_B_h R_TKT2h M_e4p_h R_DPHS M_2dda7p_h R_DHQS M_3dhq_h R_DQDH M_3dhsk_h R_SKDH M_skm_h R_SKK M_skm5p_h R_PSCIT M_3psme_h R_CHRS M_chor_h R_CHRM M_pphn_h R_PPOR M_34hpp_h R_TYRTAh M_akg_h R_BCTA_LPAREN_val_RPAREN_h M_glu_L_h R_ASPATh M_asp_L_h R_ASPK M_4pasp_h R_ASADH M_aspsa_h R_HSDH M_hom_L_h R_HSK M_phom_h R_CYSTS M_cyst_L_h R_CBL M_pyr_h R_DXS M_dxyl5p_h R_DXRI M_2me4p_h R_CMS M_4c2me_h R_CMK M_pcdme_h R_MCS M_2mecdp_h R_HDS M_h2mb4p_h R_IDS2 M_dmpp_h R_GPPSh M_grdp_h R_FPPSh M_frdp_h R_GGPS M_ggdp_h R_PSY M_phyto_h R_PDS1 M_phytfl_h R_PDS2 M_zcaro_h R_ZDS M_norsp_h R_NOR M_lyc_h R_LCYD M_dcaro_h R_LCYA M_acaro_h/0.00017840538
R_ACAROtu M_acaro_u R_CHYA2 M_crpxan_u R_CXHY M_h2o_u R_PSIIred M_pqh2_u R_CBFC M_h_u R_BCAROH M_bcrptxan_u R_BCRPTXANH M_nadp_u R_NADPtu M_nadp_h R_PGDHh M_ru5p_D_h R_PRUK M_rb15bp_h R_RBPCh M_3pg_h R_PGKh M_13dpg_h R_GAPDH_LPAREN_nadp_RPAREN_hi M_g3p_h R_TPIh M_dhap_h R_FBA3hi M_s17bp_h R_SBP M_s7p_h R_TAh M_f6p_B_h R_TKT2h M_e4p_h R_DPHS M_2dda7p_h R_DHQS M_3dhq_h R_DQDH M_3dhsk_h R_SKDH M_skm_h R_SKK M_skm5p_h R_PSCIT M_3psme_h R_CHRS M_chor_h R_CHRM M_pphn_h R_PPOR M_34hpp_h R_TYRTAh M_akg_h R_BCTA_LPAREN_val_RPAREN_h M_glu_L_h R_ASPATh M_asp_L_h R_ASPK M_4pasp_h R_ASADH M_aspsa_h R_HSDH M_hom_L_h R_HSK M_phom_h R_CYSTS M_cyst_L_h R_CBL M_pyr_h R_DXS M_dxyl5p_h R_DXRI M_2me4p_h R_CMS M_4c2me_h R_CMK M_pcdme_h R_MCS M_2mecdp_h R_HDS M_h2mb4p_h R_IDS1 M_ipdp_h R_GPPSh M_grdp_h R_FPPSh M_frdp_h R_GGPS M_ggdp_h R_PSY M_phyto_h R_PDS1 M_phytfl_h R_PDS2 M_zcaro_h R_ZDS M_norsp_h R_NOR M_lyc_h R_LCYD M_dcaro_h R_LCYA M_acaro_h/0.00017840538
R_ACAROtu M_acaro_u R_CHYA2 M_crpxan_u R_CXHY M_h2o_u R_PSIIred M_pqh2_u R_CBFC M_h_u R_BCAROH M_bcrptxan_u R_BCRPTXANH M_nadp_u R_NADPtu M_nadp_h R_PGDHh M_ru5p_D_h R_PRUK M_rb15bp_h R_RBPCh M_3pg_h R_PGKh M_13dpg_h R_GAPDH_LPAREN_nadp_RPAREN_hi M_g3p_h R_TPIh M_dhap_h R_FBA3hi M_s17bp_h R_SBP M_s7p_h R_TAh M_f6p_B_h R_TKT2h M_e4p_h R_DPHS M_2dda7p_h R_DHQS M_3dhq_h R_DQDH M_3dhsk_h R_SKDH M_skm_h R_SKK M_skm5p_h R_PSCIT M_3psme_h R_CHRS M_chor_h R_CHRM M_pphn_h R_PPOR M_34hpp_h R_TYRTAh M_akg_h R_BCTA_LPAREN_val_RPAREN_h M_glu_L_h R_ASPATh M_asp_L_h R_ASPK M_4pasp_h R_ASADH M_aspsa_h R_HSDH M_hom_L_h R_HSK M_phom_h R_CYSTS M_cyst_L_h R_CBL M_pyr_h R_DXS M_dxyl5p_h R_DXRI M_2me4p_h R_CMS M_4c2me_h R_CMK M_pcdme_h R_MCS M_2mecdp_h R_HDS M_h2mb4p_h R_IDS1 M_ipdp_h R_GGPS M_ggdp_h R_PSY M_phyto_h R_PDS1 M_phytfl_h R_PDS2 M_zcaro_h R_ZDS M_norsp_h R_NOR M_lyc_h R_LCYD M_dcaro_h R_LCYA M_acaro_h/0.00017840538
R_ACAROtu M_acaro_u R_CHYA2 M_crpxan_u R_CXHY M_h2o_u R_PSIIred M_pqh2_u R_CBFC M_h_u R_BCAROH M_bcrptxan_u R_BCRPTXANH M_nadp_u R_NADPtu M_nadp_h R_PGDHh M_ru5p_D_h R_PRUK M_rb15bp_h R_RBPCh M_3pg_h R_PGKh M_13dpg_h R_GAPDH_LPAREN_nadp_RPAREN_hi M_g3p_h R_TPIh M_dhap_h R_FBA3hi M_s17bp_h R_SBP M_s7p_h R_TAh M_f6p_B_h R_TKT2h M_e4p_h R_DPHS M_2dda7p_h R_DHQS M_3dhq_h R_DQDH M_3dhsk_h R_SKDH M_skm_h R_SKK M_skm5p_h R_PSCIT M_3psme_h R_CHRS M_chor_h R_CHRM M_pphn_h R_PPOR M_34hpp_h R_TYRTAh M_akg_h R_BCTA_LPAREN_val_RPAREN_h M_glu_L_h R_ASPATh M_asp_L_h R_ASPK M_4pasp_h R_ASADH M_aspsa_h R_HSDH M_hom_L_h R_HSK M_phom_h R_CYSTS M_cyst_L_h R_CBL M_pyr_h R_DXS M_dxyl5p_h R_DXRI M_2me4p_h R_CMS M_4c2me_h R_CMK M_pcdme_h R_MCS M_2mecdp_h R_HDS M_h2mb4p_h R_IDS1 M_ipdp_h R_FPPSh M_frdp_h R_GGPS M_ggdp_h R_PSY M_phyto_h R_PDS1 M_phytfl_h R_PDS2 M_zcaro_h R_ZDS M_norsp_h R_NOR M_lyc_h R_LCYD M_dcaro_h R_LCYA M_acaro_h/0.00017840538
R_ACAROtu M_acaro_u R_CHYA2 M_crpxan_u R_CXHY M_h2o_u R_PSIIred M_pqh2_u R_CBFC M_h_u R_BCAROH M_bcrptxan_u R_BCRPTXANH M_nadp_u R_NADPtu M_nadp_h R_PGDHh M_ru5p_D_h R_PRUK M_rb15bp_h R_RBPCh M_3pg_h R_PGKh M_13dpg_h R_GAPDH_LPAREN_nadp_RPAREN_hi M_g3p_h R_TPIh M_dhap_h R_FBA3hi M_s17bp_h R_SBP M_s7p_h R_TAh M_f6p_B_h R_TKT2h M_e4p_h R_DPHS M_2dda7p_h R_DHQS M_3dhq_h R_DQDH M_3dhsk_h R_SKDH M_skm_h R_SKK M_skm5p_h R_PSCIT M_3psme_h R_CHRS M_chor_h R_ATNS_LPAREN_nh4_RPAREN_ M_pyr_h R_DXS M_dxyl5p_h R_DXRI M_2me4p_h R_CMS M_4c2me_h R_CMK M_pcdme_h R_MCS M_2mecdp_h R_HDS M_h2mb4p_h R_IDS2 M_dmpp_h R_GPPSh M_grdp_h R_FPPSh M_frdp_h R_GGPS M_ggdp_h R_PSY M_phyto_h R_PDS1 M_phytfl_h R_PDS2 M_zcaro_h R_ZDS M_norsp_h R_NOR M_lyc_h R_LCYD M_dcaro_h R_LCYA M_acaro_h/0.00017840538
R_ACAROtu M_acaro_u R_CHYA2 M_crpxan_u R_CXHY M_h2o_u R_PSIIred M_pqh2_u R_CBFC M_h_u R_BCAROH M_bcrptxan_u R_BCRPTXANH M_nadp_u R_NADPtu M_nadp_h R_PGDHh M_ru5p_D_h R_PRUK M_rb15bp_h R_RBPCh M_3pg_h R_PGKh M_13dpg_h R_GAPDH_LPAREN_nadp_RPAREN_hi M_g3p_h R_TPIh M_dhap_h R_FBA3hi M_s17bp_h R_SBP M_s7p_h R_TAh M_f6p_B_h R_TKT2h M_e4p_h R_DPHS M_2dda7p_h R_DHQS M_3dhq_h R_DQDH M_3dhsk_h R_SKDH M_skm_h R_SKK M_skm5p_h R_PSCIT M_3psme_h R_CHRS M_chor_h R_ATNS_LPAREN_nh4_RPAREN_ M_pyr_h R_DXS M_dxyl5p_h R_DXRI M_2me4p_h R_CMS M_4c2me_h R_CMK M_pcdme_h R_MCS M_2mecdp_h R_HDS M_h2mb4p_h R_IDS1 M_ipdp_h R_GPPSh M_grdp_h R_FPPSh M_frdp_h R_GGPS M_ggdp_h R_PSY M_phyto_h R_PDS1 M_phytfl_h R_PDS2 M_zcaro_h R_ZDS M_norsp_h R_NOR M_lyc_h R_LCYD M_dcaro_h R_LCYA M_acaro_h/0.00017840538
R_ACAROtu M_acaro_u R_CHYA2 M_crpxan_u R_CXHY M_h2o_u R_PSIIred M_pqh2_u R_CBFC M_h_u R_BCAROH M_bcrptxan_u R_BCRPTXANH M_nadp_u R_NADPtu M_nadp_h R_PGDHh M_ru5p_D_h R_PRUK M_rb15bp_h R_RBPCh M_3pg_h R_PGKh M_13dpg_h R_GAPDH_LPAREN_nadp_RPAREN_hi M_g3p_h R_TPIh M_dhap_h R_FBA3hi M_s17bp_h R_SBP M_s7p_h R_TAh M_f6p_B_h R_TKT2h M_e4p_h R_DPHS M_2dda7p_h R_DHQS M_3dhq_h R_DQDH M_3dhsk_h R_SKDH M_skm_h R_SKK M_skm5p_h R_PSCIT M_3psme_h R_CHRS M_chor_h R_ATNS_LPAREN_nh4_RPAREN_ M_pyr_h R_DXS M_dxyl5p_h R_DXRI M_2me4p_h R_CMS M_4c2me_h R_CMK M_pcdme_h R_MCS M_2mecdp_h R_HDS M_h2mb4p_h R_IDS1 M_ipdp_h R_GGPS M_ggdp_h R_PSY M_phyto_h R_PDS1 M_phytfl_h R_PDS2 M_zcaro_h R_ZDS M_norsp_h R_NOR M_lyc_h R_LCYD M_dcaro_h R_LCYA M_acaro_h/0.00017840538
R_ACAROtu M_acaro_u R_CHYA2 M_crpxan_u R_CXHY M_h2o_u R_PSIIred M_pqh2_u R_CBFC M_h_u R_BCAROH M_bcrptxan_u R_BCRPTXANH M_nadp_u R_NADPtu M_nadp_h R_PGDHh M_ru5p_D_h R_PRUK M_rb15bp_h R_RBPCh M_3pg_h R_PGKh M_13dpg_h R_GAPDH_LPAREN_nadp_RPAREN_hi M_g3p_h R_TPIh M_dhap_h R_FBA3hi M_s17bp_h R_SBP M_s7p_h R_TAh M_f6p_B_h R_TKT2h M_e4p_h R_DPHS M_2dda7p_h R_DHQS M_3dhq_h R_DQDH M_3dhsk_h R_SKDH M_skm_h R_SKK M_skm5p_h R_PSCIT M_3psme_h R_CHRS M_chor_h R_ATNS_LPAREN_nh4_RPAREN_ M_pyr_h R_DXS M_dxyl5p_h R_DXRI M_2me4p_h R_CMS M_4c2me_h R_CMK M_pcdme_h R_MCS M_2mecdp_h R_HDS M_h2mb4p_h R_IDS1 M_ipdp_h R_FPPSh M_frdp_h R_GGPS M_ggdp_h R_PSY M_phyto_h R_PDS1 M_phytfl_h R_PDS2 M_zcaro_h R_ZDS M_norsp_h R_NOR M_lyc_h R_LCYD M_dcaro_h R_LCYA M_acaro_h/0.00017840538
R_ACAROtu M_acaro_u R_CHYA2 M_crpxan_u R_CXHY M_h2o_u R_PSIIred M_pqh2_u R_CBFC M_h_u R_BCAROH M_bcrptxan_u R_BCRPTXANH M_nadp_u R_NADPtu M_nadp_h R_PGDHh M_ru5p_D_h R_PRUK M_rb15bp_h R_RBPCh M_3pg_h R_PGKh M_13dpg_h R_GAPDH_LPAREN_nadp_RPAREN_hi M_g3p_h R_TPIh M_dhap_h R_FBA3hi M_s17bp_h R_SBP M_s7p_h R_TAh M_e4p_h R_DPHS M_2dda7p_h R_DHQS M_3dhq_h R_DQDH M_3dhsk_h R_SKDH M_skm_h R_SKK M_skm5p_h R_PSCIT M_3psme_h R_CHRS M_chor_h R_CHRM M_pphn_h R_PPOR M_34hpp_h R_TYRTAh M_akg_h R_GLUS_LPAREN_ferr_RPAREN_ M_glu_L_h R_ASPATh M_asp_L_h R_ASPK M_4pasp_h R_ASADH M_aspsa_h R_HSDH M_hom_L_h R_HSK M_phom_h R_CYSTS M_cyst_L_h R_CBL M_pyr_h R_DXS M_dxyl5p_h R_DXRI M_2me4p_h R_CMS M_4c2me_h R_CMK M_pcdme_h R_MCS M_2mecdp_h R_HDS M_h2mb4p_h R_IDS2 M_dmpp_h R_GPPSh M_grdp_h R_FPPSh M_frdp_h R_GGPS M_ggdp_h R_PSY M_phyto_h R_PDS1 M_phytfl_h R_PDS2 M_zcaro_h R_ZDS M_norsp_h R_NOR M_lyc_h R_LCYD M_dcaro_h R_LCYA M_acaro_h/0.00017840538
R_ACAROtu M_acaro_u R_CHYA2 M_crpxan_u R_CXHY M_h2o_u R_PSIIred M_pqh2_u R_CBFC M_h_u R_BCAROH M_bcrptxan_u R_BCRPTXANH M_nadp_u R_NADPtu M_nadp_h R_PGDHh M_ru5p_D_h R_PRUK M_rb15bp_h R_RBPCh M_3pg_h R_PGKh M_13dpg_h R_GAPDH_LPAREN_nadp_RPAREN_hi M_g3p_h R_TPIh M_dhap_h R_FBA3hi M_s17bp_h R_SBP M_s7p_h R_TAh M_e4p_h R_DPHS M_2dda7p_h R_DHQS M_3dhq_h R_DQDH M_3dhsk_h R_SKDH M_skm_h R_SKK M_skm5p_h R_PSCIT M_3psme_h R_CHRS M_chor_h R_CHRM M_pphn_h R_PPOR M_34hpp_h R_TYRTAh M_akg_h R_GLUS_LPAREN_ferr_RPAREN_ M_glu_L_h R_ASPATh M_asp_L_h R_ASPK M_4pasp_h R_ASADH M_aspsa_h R_HSDH M_hom_L_h R_HSK M_phom_h R_CYSTS M_cyst_L_h R_CBL M_pyr_h R_DXS M_dxyl5p_h R_DXRI M_2me4p_h R_CMS M_4c2me_h R_CMK M_pcdme_h R_MCS M_2mecdp_h R_HDS M_h2mb4p_h R_IDS1 M_ipdp_h R_GPPSh M_grdp_h R_FPPSh M_frdp_h R_GGPS M_ggdp_h R_PSY M_phyto_h R_PDS1 M_phytfl_h R_PDS2 M_zcaro_h R_ZDS M_norsp_h R_NOR M_lyc_h R_LCYD M_dcaro_h R_LCYA M_acaro_h/0.00017840538
R_ACAROtu M_acaro_u R_CHYA2 M_crpxan_u R_CXHY M_h2o_u R_PSIIred M_pqh2_u R_CBFC M_h_u R_BCAROH M_bcrptxan_u R_BCRPTXANH M_nadp_u R_NADPtu M_nadp_h R_PGDHh M_ru5p_D_h R_PRUK M_rb15bp_h R_RBPCh M_3pg_h R_PGKh M_13dpg_h R_GAPDH_LPAREN_nadp_RPAREN_hi M_g3p_h R_TPIh M_dhap_h R_FBA3hi M_s17bp_h R_SBP M_s7p_h R_TAh M_e4p_h R_DPHS M_2dda7p_h R_DHQS M_3dhq_h R_DQDH M_3dhsk_h R_SKDH M_skm_h R_SKK M_skm5p_h R_PSCIT M_3psme_h R_CHRS M_chor_h R_CHRM M_pphn_h R_PPOR M_34hpp_h R_TYRTAh M_akg_h R_GLUS_LPAREN_ferr_RPAREN_ M_glu_L_h R_ASPATh M_asp_L_h R_ASPK M_4pasp_h R_ASADH M_aspsa_h R_HSDH M_hom_L_h R_HSK M_phom_h R_CYSTS M_cyst_L_h R_CBL M_pyr_h R_DXS M_dxyl5p_h R_DXRI M_2me4p_h R_CMS M_4c2me_h R_CMK M_pcdme_h R_MCS M_2mecdp_h R_HDS M_h2mb4p_h R_IDS1 M_ipdp_h R_GGPS M_ggdp_h R_PSY M_phyto_h R_PDS1 M_phytfl_h R_PDS2 M_zcaro_h R_ZDS M_norsp_h R_NOR M_lyc_h R_LCYD M_dcaro_h R_LCYA M_acaro_h/0.00017840538
R_ACAROtu M_acaro_u R_CHYA2 M_crpxan_u R_CXHY M_h2o_u R_PSIIred M_pqh2_u R_CBFC M_h_u R_BCAROH M_bcrptxan_u R_BCRPTXANH M_nadp_u R_NADPtu M_nadp_h R_PGDHh M_ru5p_D_h R_PRUK M_rb15bp_h R_RBPCh M_3pg_h R_PGKh M_13dpg_h R_GAPDH_LPAREN_nadp_RPAREN_hi M_g3p_h R_TPIh M_dhap_h R_FBA3hi M_s17bp_h R_SBP M_s7p_h R_TAh M_e4p_h R_DPHS M_2dda7p_h R_DHQS M_3dhq_h R_DQDH M_3dhsk_h R_SKDH M_skm_h R_SKK M_skm5p_h R_PSCIT M_3psme_h R_CHRS M_chor_h R_CHRM M_pphn_h R_PPOR M_34hpp_h R_TYRTAh M_akg_h R_GLUS_LPAREN_ferr_RPAREN_ M_glu_L_h R_ASPATh M_asp_L_h R_ASPK M_4pasp_h R_ASADH M_aspsa_h R_HSDH M_hom_L_h R_HSK M_phom_h R_CYSTS M_cyst_L_h R_CBL M_pyr_h R_DXS M_dxyl5p_h R_DXRI M_2me4p_h R_CMS M_4c2me_h R_CMK M_pcdme_h R_MCS M_2mecdp_h R_HDS M_h2mb4p_h R_IDS1 M_ipdp_h R_FPPSh M_frdp_h R_GGPS M_ggdp_h R_PSY M_phyto_h R_PDS1 M_phytfl_h R_PDS2 M_zcaro_h R_ZDS M_norsp_h R_NOR M_lyc_h R_LCYD M_dcaro_h R_LCYA M_acaro_h/0.00017840538
R_ACAROtu M_acaro_u R_CHYA2 M_crpxan_u R_CXHY M_h2o_u R_PSIIred M_pqh2_u R_CBFC M_h_u R_BCAROH M_bcrptxan_u R_BCRPTXANH M_nadp_u R_NADPtu M_nadp_h R_PGDHh M_ru5p_D_h R_PRUK M_rb15bp_h R_RBPCh M_3pg_h R_PGKh M_13dpg_h R_GAPDH_LPAREN_nadp_RPAREN_hi M_g3p_h R_TPIh M_dhap_h R_FBA3hi M_s17bp_h R_SBP M_s7p_h R_TAh M_e4p_h R_DPHS M_2dda7p_h R_DHQS M_3dhq_h R_DQDH M_3dhsk_h R_SKDH M_skm_h R_SKK M_skm5p_h R_PSCIT M_3psme_h R_CHRS M_chor_h R_CHRM M_pphn_h R_PPOR M_34hpp_h R_TYRTAh M_akg_h R_BCTA_LPAREN_val_RPAREN_h M_glu_L_h R_ASPATh M_asp_L_h R_ASPK M_4pasp_h R_ASADH M_aspsa_h R_HSDH M_hom_L_h R_HSK M_phom_h R_CYSTS M_cyst_L_h R_CBL M_pyr_h R_DXS M_dxyl5p_h R_DXRI M_2me4p_h R_CMS M_4c2me_h R_CMK M_pcdme_h R_MCS M_2mecdp_h R_HDS M_h2mb4p_h R_IDS2 M_dmpp_h R_GPPSh M_grdp_h R_FPPSh M_frdp_h R_GGPS M_ggdp_h R_PSY M_phyto_h R_PDS1 M_phytfl_h R_PDS2 M_zcaro_h R_ZDS M_norsp_h R_NOR M_lyc_h R_LCYD M_dcaro_h R_LCYA M_acaro_h/0.00017840538
R_ACAROtu M_acaro_u R_CHYA2 M_crpxan_u R_CXHY M_h2o_u R_PSIIred M_pqh2_u R_CBFC M_h_u R_BCAROH M_bcrptxan_u R_BCRPTXANH M_nadp_u R_NADPtu M_nadp_h R_PGDHh M_ru5p_D_h R_PRUK M_rb15bp_h R_RBPCh M_3pg_h R_PGKh M_13dpg_h R_GAPDH_LPAREN_nadp_RPAREN_hi M_g3p_h R_TPIh M_dhap_h R_FBA3hi M_s17bp_h R_SBP M_s7p_h R_TAh M_e4p_h R_DPHS M_2dda7p_h R_DHQS M_3dhq_h R_DQDH M_3dhsk_h R_SKDH M_skm_h R_SKK M_skm5p_h R_PSCIT M_3psme_h R_CHRS M_chor_h R_CHRM M_pphn_h R_PPOR M_34hpp_h R_TYRTAh M_akg_h R_BCTA_LPAREN_val_RPAREN_h M_glu_L_h R_ASPATh M_asp_L_h R_ASPK M_4pasp_h R_ASADH M_aspsa_h R_HSDH M_hom_L_h R_HSK M_phom_h R_CYSTS M_cyst_L_h R_CBL M_pyr_h R_DXS M_dxyl5p_h R_DXRI M_2me4p_h R_CMS M_4c2me_h R_CMK M_pcdme_h R_MCS M_2mecdp_h R_HDS M_h2mb4p_h R_IDS1 M_ipdp_h R_GPPSh M_grdp_h R_FPPSh M_frdp_h R_GGPS M_ggdp_h R_PSY M_phyto_h R_PDS1 M_phytfl_h R_PDS2 M_zcaro_h R_ZDS M_norsp_h R_NOR M_lyc_h R_LCYD M_dcaro_h R_LCYA M_acaro_h/0.00017840538
R_ACAROtu M_acaro_u R_CHYA2 M_crpxan_u R_CXHY M_h2o_u R_PSIIred M_pqh2_u R_CBFC M_h_u R_BCAROH M_bcrptxan_u R_BCRPTXANH M_nadp_u R_NADPtu M_nadp_h R_PGDHh M_ru5p_D_h R_PRUK M_rb15bp_h R_RBPCh M_3pg_h R_PGKh M_13dpg_h R_GAPDH_LPAREN_nadp_RPAREN_hi M_g3p_h R_TPIh M_dhap_h R_FBA3hi M_s17bp_h R_SBP M_s7p_h R_TAh M_e4p_h R_DPHS M_2dda7p_h R_DHQS M_3dhq_h R_DQDH M_3dhsk_h R_SKDH M_skm_h R_SKK M_skm5p_h R_PSCIT M_3psme_h R_CHRS M_chor_h R_CHRM M_pphn_h R_PPOR M_34hpp_h R_TYRTAh M_akg_h R_BCTA_LPAREN_val_RPAREN_h M_glu_L_h R_ASPATh M_asp_L_h R_ASPK M_4pasp_h R_ASADH M_aspsa_h R_HSDH M_hom_L_h R_HSK M_phom_h R_CYSTS M_cyst_L_h R_CBL M_pyr_h R_DXS M_dxyl5p_h R_DXRI M_2me4p_h R_CMS M_4c2me_h R_CMK M_pcdme_h R_MCS M_2mecdp_h R_HDS M_h2mb4p_h R_IDS1 M_ipdp_h R_GGPS M_ggdp_h R_PSY M_phyto_h R_PDS1 M_phytfl_h R_PDS2 M_zcaro_h R_ZDS M_norsp_h R_NOR M_lyc_h R_LCYD M_dcaro_h R_LCYA M_acaro_h/0.00017840538
R_ACAROtu M_acaro_u R_CHYA2 M_crpxan_u R_CXHY M_h2o_u R_PSIIred M_pqh2_u R_CBFC M_h_u R_BCAROH M_bcrptxan_u R_BCRPTXANH M_nadp_u R_NADPtu M_nadp_h R_PGDHh M_ru5p_D_h R_PRUK M_rb15bp_h R_RBPCh M_3pg_h R_PGKh M_13dpg_h R_GAPDH_LPAREN_nadp_RPAREN_hi M_g3p_h R_TPIh M_dhap_h R_FBA3hi M_s17bp_h R_SBP M_s7p_h R_TAh M_e4p_h R_DPHS M_2dda7p_h R_DHQS M_3dhq_h R_DQDH M_3dhsk_h R_SKDH M_skm_h R_SKK M_skm5p_h R_PSCIT M_3psme_h R_CHRS M_chor_h R_CHRM M_pphn_h R_PPOR M_34hpp_h R_TYRTAh M_akg_h R_BCTA_LPAREN_val_RPAREN_h M_glu_L_h R_ASPATh M_asp_L_h R_ASPK M_4pasp_h R_ASADH M_aspsa_h R_HSDH M_hom_L_h R_HSK M_phom_h R_CYSTS M_cyst_L_h R_CBL M_pyr_h R_DXS M_dxyl5p_h R_DXRI M_2me4p_h R_CMS M_4c2me_h R_CMK M_pcdme_h R_MCS M_2mecdp_h R_HDS M_h2mb4p_h R_IDS1 M_ipdp_h R_FPPSh M_frdp_h R_GGPS M_ggdp_h R_PSY M_phyto_h R_PDS1 M_phytfl_h R_PDS2 M_zcaro_h R_ZDS M_norsp_h R_NOR M_lyc_h R_LCYD M_dcaro_h R_LCYA M_acaro_h/0.00017840538
R_ACAROtu M_acaro_u R_CHYA2 M_crpxan_u R_CXHY M_h2o_u R_PSIIred M_pqh2_u R_CBFC M_h_u R_BCAROH M_bcrptxan_u R_BCRPTXANH M_nadp_u R_NADPtu M_nadp_h R_PGDHh M_ru5p_D_h R_PRUK M_rb15bp_h R_RBPCh M_3pg_h R_PGKh M_13dpg_h R_GAPDH_LPAREN_nadp_RPAREN_hi M_g3p_h R_TPIh M_dhap_h R_FBA3hi M_s17bp_h R_SBP M_s7p_h R_TAh M_e4p_h R_DPHS M_2dda7p_h R_DHQS M_3dhq_h R_DQDH M_3dhsk_h R_SKDH M_skm_h R_SKK M_skm5p_h R_PSCIT M_3psme_h R_CHRS M_chor_h R_ATNS_LPAREN_nh4_RPAREN_ M_pyr_h R_DXS M_dxyl5p_h R_DXRI M_2me4p_h R_CMS M_4c2me_h R_CMK M_pcdme_h R_MCS M_2mecdp_h R_HDS M_h2mb4p_h R_IDS2 M_dmpp_h R_GPPSh M_grdp_h R_FPPSh M_frdp_h R_GGPS M_ggdp_h R_PSY M_phyto_h R_PDS1 M_phytfl_h R_PDS2 M_zcaro_h R_ZDS M_norsp_h R_NOR M_lyc_h R_LCYD M_dcaro_h R_LCYA M_acaro_h/0.00017840538
R_ACAROtu M_acaro_u R_CHYA2 M_crpxan_u R_CXHY M_h2o_u R_PSIIred M_pqh2_u R_CBFC M_h_u R_BCAROH M_bcrptxan_u R_BCRPTXANH M_nadp_u R_NADPtu M_nadp_h R_PGDHh M_ru5p_D_h R_PRUK M_rb15bp_h R_RBPCh M_3pg_h R_PGKh M_13dpg_h R_GAPDH_LPAREN_nadp_RPAREN_hi M_g3p_h R_TPIh M_dhap_h R_FBA3hi M_s17bp_h R_SBP M_s7p_h R_TAh M_e4p_h R_DPHS M_2dda7p_h R_DHQS M_3dhq_h R_DQDH M_3dhsk_h R_SKDH M_skm_h R_SKK M_skm5p_h R_PSCIT M_3psme_h R_CHRS M_chor_h R_ATNS_LPAREN_nh4_RPAREN_ M_pyr_h R_DXS M_dxyl5p_h R_DXRI M_2me4p_h R_CMS M_4c2me_h R_CMK M_pcdme_h R_MCS M_2mecdp_h R_HDS M_h2mb4p_h R_IDS1 M_ipdp_h R_GPPSh M_grdp_h R_FPPSh M_frdp_h R_GGPS M_ggdp_h R_PSY M_phyto_h R_PDS1 M_phytfl_h R_PDS2 M_zcaro_h R_ZDS M_norsp_h R_NOR M_lyc_h R_LCYD M_dcaro_h R_LCYA M_acaro_h/0.00017840538
R_ACAROtu M_acaro_u R_CHYA2 M_crpxan_u R_CXHY M_h2o_u R_PSIIred M_pqh2_u R_CBFC M_h_u R_BCAROH M_bcrptxan_u R_BCRPTXANH M_nadp_u R_NADPtu M_nadp_h R_PGDHh M_ru5p_D_h R_PRUK M_rb15bp_h R_RBPCh M_3pg_h R_PGKh M_13dpg_h R_GAPDH_LPAREN_nadp_RPAREN_hi M_g3p_h R_TPIh M_dhap_h R_FBA3hi M_s17bp_h R_SBP M_s7p_h R_TAh M_e4p_h R_DPHS M_2dda7p_h R_DHQS M_3dhq_h R_DQDH M_3dhsk_h R_SKDH M_skm_h R_SKK M_skm5p_h R_PSCIT M_3psme_h R_CHRS M_chor_h R_ATNS_LPAREN_nh4_RPAREN_ M_pyr_h R_DXS M_dxyl5p_h R_DXRI M_2me4p_h R_CMS M_4c2me_h R_CMK M_pcdme_h R_MCS M_2mecdp_h R_HDS M_h2mb4p_h R_IDS1 M_ipdp_h R_GGPS M_ggdp_h R_PSY M_phyto_h R_PDS1 M_phytfl_h R_PDS2 M_zcaro_h R_ZDS M_norsp_h R_NOR M_lyc_h R_LCYD M_dcaro_h R_LCYA M_acaro_h/0.00017840538
R_ACAROtu M_acaro_u R_CHYA2 M_crpxan_u R_CXHY M_h2o_u R_PSIIred M_pqh2_u R_CBFC M_h_u R_BCAROH M_bcrptxan_u R_BCRPTXANH M_nadp_u R_NADPtu M_nadp_h R_PGDHh M_ru5p_D_h R_PRUK M_rb15bp_h R_RBPCh M_3pg_h R_PGKh M_13dpg_h R_GAPDH_LPAREN_nadp_RPAREN_hi M_g3p_h R_TPIh M_dhap_h R_FBA3hi M_s17bp_h R_SBP M_s7p_h R_TAh M_e4p_h R_DPHS M_2dda7p_h R_DHQS M_3dhq_h R_DQDH M_3dhsk_h R_SKDH M_skm_h R_SKK M_skm5p_h R_PSCIT M_3psme_h R_CHRS M_chor_h R_ATNS_LPAREN_nh4_RPAREN_ M_pyr_h R_DXS M_dxyl5p_h R_DXRI M_2me4p_h R_CMS M_4c2me_h R_CMK M_pcdme_h R_MCS M_2mecdp_h R_HDS M_h2mb4p_h R_IDS1 M_ipdp_h R_FPPSh M_frdp_h R_GGPS M_ggdp_h R_PSY M_phyto_h R_PDS1 M_phytfl_h R_PDS2 M_zcaro_h R_ZDS M_norsp_h R_NOR M_lyc_h R_LCYD M_dcaro_h R_LCYA M_acaro_h/0.00017840538
R_ACAROtu M_acaro_u R_CHYA2 M_crpxan_u R_CXHY M_h2o_u R_PSIIred M_pqh2_u R_CBFC M_h_u R_BCAROH M_bcrptxan_u R_BCRPTXANH M_nadp_u R_NADPtu M_nadp_h R_PGDHh M_ru5p_D_h R_PRUK M_rb15bp_h R_RBPCh M_3pg_h R_PGKh M_13dpg_h R_GAPDH_LPAREN_nadp_RPAREN_hi M_g3p_h R_TKT2h M_e4p_h R_DPHS M_2dda7p_h R_DHQS M_3dhq_h R_DQDH M_3dhsk_h R_SKDH M_skm_h R_SKK M_skm5p_h R_PSCIT M_3psme_h R_CHRS M_chor_h R_CHRM M_pphn_h R_PPOR M_34hpp_h R_TYRTAh M_akg_h R_GLUS_LPAREN_ferr_RPAREN_ M_glu_L_h R_ASPATh M_asp_L_h R_ASPK M_4pasp_h R_ASADH M_aspsa_h R_HSDH M_hom_L_h R_HSK M_phom_h R_CYSTS M_cyst_L_h R_CBL M_pyr_h R_DXS M_dxyl5p_h R_DXRI M_2me4p_h R_CMS M_4c2me_h R_CMK M_pcdme_h R_MCS M_2mecdp_h R_HDS M_h2mb4p_h R_IDS2 M_dmpp_h R_GPPSh M_grdp_h R_FPPSh M_frdp_h R_GGPS M_ggdp_h R_PSY M_phyto_h R_PDS1 M_phytfl_h R_PDS2 M_zcaro_h R_ZDS M_norsp_h R_NOR M_lyc_h R_LCYD M_dcaro_h R_LCYA M_acaro_h/0.00017840538
R_ACAROtu M_acaro_u R_CHYA2 M_crpxan_u R_CXHY M_h2o_u R_PSIIred M_pqh2_u R_CBFC M_h_u R_BCAROH M_bcrptxan_u R_BCRPTXANH M_nadp_u R_NADPtu M_nadp_h R_PGDHh M_ru5p_D_h R_PRUK M_rb15bp_h R_RBPCh M_3pg_h R_PGKh M_13dpg_h R_GAPDH_LPAREN_nadp_RPAREN_hi M_g3p_h R_TKT2h M_e4p_h R_DPHS M_2dda7p_h R_DHQS M_3dhq_h R_DQDH M_3dhsk_h R_SKDH M_skm_h R_SKK M_skm5p_h R_PSCIT M_3psme_h R_CHRS M_chor_h R_CHRM M_pphn_h R_PPOR M_34hpp_h R_TYRTAh M_akg_h R_GLUS_LPAREN_ferr_RPAREN_ M_glu_L_h R_ASPATh M_asp_L_h R_ASPK M_4pasp_h R_ASADH M_aspsa_h R_HSDH M_hom_L_h R_HSK M_phom_h R_CYSTS M_cyst_L_h R_CBL M_pyr_h R_DXS M_dxyl5p_h R_DXRI M_2me4p_h R_CMS M_4c2me_h R_CMK M_pcdme_h R_MCS M_2mecdp_h R_HDS M_h2mb4p_h R_IDS1 M_ipdp_h R_GPPSh M_grdp_h R_FPPSh M_frdp_h R_GGPS M_ggdp_h R_PSY M_phyto_h R_PDS1 M_phytfl_h R_PDS2 M_zcaro_h R_ZDS M_norsp_h R_NOR M_lyc_h R_LCYD M_dcaro_h R_LCYA M_acaro_h/0.00017840538
R_ACAROtu M_acaro_u R_CHYA2 M_crpxan_u R_CXHY M_h2o_u R_PSIIred M_pqh2_u R_CBFC M_h_u R_BCAROH M_bcrptxan_u R_BCRPTXANH M_nadp_u R_NADPtu M_nadp_h R_PGDHh M_ru5p_D_h R_PRUK M_rb15bp_h R_RBPCh M_3pg_h R_PGKh M_13dpg_h R_GAPDH_LPAREN_nadp_RPAREN_hi M_g3p_h R_TKT2h M_e4p_h R_DPHS M_2dda7p_h R_DHQS M_3dhq_h R_DQDH M_3dhsk_h R_SKDH M_skm_h R_SKK M_skm5p_h R_PSCIT M_3psme_h R_CHRS M_chor_h R_CHRM M_pphn_h R_PPOR M_34hpp_h R_TYRTAh M_akg_h R_GLUS_LPAREN_ferr_RPAREN_ M_glu_L_h R_ASPATh M_asp_L_h R_ASPK M_4pasp_h R_ASADH M_aspsa_h R_HSDH M_hom_L_h R_HSK M_phom_h R_CYSTS M_cyst_L_h R_CBL M_pyr_h R_DXS M_dxyl5p_h R_DXRI M_2me4p_h R_CMS M_4c2me_h R_CMK M_pcdme_h R_MCS M_2mecdp_h R_HDS M_h2mb4p_h R_IDS1 M_ipdp_h R_GGPS M_ggdp_h R_PSY M_phyto_h R_PDS1 M_phytfl_h R_PDS2 M_zcaro_h R_ZDS M_norsp_h R_NOR M_lyc_h R_LCYD M_dcaro_h R_LCYA M_acaro_h/0.00017840538
R_ACAROtu M_acaro_u R_CHYA2 M_crpxan_u R_CXHY M_h2o_u R_PSIIred M_pqh2_u R_CBFC M_h_u R_BCAROH M_bcrptxan_u R_BCRPTXANH M_nadp_u R_NADPtu M_nadp_h R_PGDHh M_ru5p_D_h R_PRUK M_rb15bp_h R_RBPCh M_3pg_h R_PGKh M_13dpg_h R_GAPDH_LPAREN_nadp_RPAREN_hi M_g3p_h R_TKT2h M_e4p_h R_DPHS M_2dda7p_h R_DHQS M_3dhq_h R_DQDH M_3dhsk_h R_SKDH M_skm_h R_SKK M_skm5p_h R_PSCIT M_3psme_h R_CHRS M_chor_h R_CHRM M_pphn_h R_PPOR M_34hpp_h R_TYRTAh M_akg_h R_GLUS_LPAREN_ferr_RPAREN_ M_glu_L_h R_ASPATh M_asp_L_h R_ASPK M_4pasp_h R_ASADH M_aspsa_h R_HSDH M_hom_L_h R_HSK M_phom_h R_CYSTS M_cyst_L_h R_CBL M_pyr_h R_DXS M_dxyl5p_h R_DXRI M_2me4p_h R_CMS M_4c2me_h R_CMK M_pcdme_h R_MCS M_2mecdp_h R_HDS M_h2mb4p_h R_IDS1 M_ipdp_h R_FPPSh M_frdp_h R_GGPS M_ggdp_h R_PSY M_phyto_h R_PDS1 M_phytfl_h R_PDS2 M_zcaro_h R_ZDS M_norsp_h R_NOR M_lyc_h R_LCYD M_dcaro_h R_LCYA M_acaro_h/0.00017840538
R_ACAROtu M_acaro_u R_CHYA2 M_crpxan_u R_CXHY M_h2o_u R_PSIIred M_pqh2_u R_CBFC M_h_u R_BCAROH M_bcrptxan_u R_BCRPTXANH M_nadp_u R_NADPtu M_nadp_h R_PGDHh M_ru5p_D_h R_PRUK M_rb15bp_h R_RBPCh M_3pg_h R_PGKh M_13dpg_h R_GAPDH_LPAREN_nadp_RPAREN_hi M_g3p_h R_TKT2h M_e4p_h R_DPHS M_2dda7p_h R_DHQS M_3dhq_h R_DQDH M_3dhsk_h R_SKDH M_skm_h R_SKK M_skm5p_h R_PSCIT M_3psme_h R_CHRS M_chor_h R_CHRM M_pphn_h R_PPOR M_34hpp_h R_TYRTAh M_akg_h R_BCTA_LPAREN_val_RPAREN_h M_glu_L_h R_ASPATh M_asp_L_h R_ASPK M_4pasp_h R_ASADH M_aspsa_h R_HSDH M_hom_L_h R_HSK M_phom_h R_CYSTS M_cyst_L_h R_CBL M_pyr_h R_DXS M_dxyl5p_h R_DXRI M_2me4p_h R_CMS M_4c2me_h R_CMK M_pcdme_h R_MCS M_2mecdp_h R_HDS M_h2mb4p_h R_IDS2 M_dmpp_h R_GPPSh M_grdp_h R_FPPSh M_frdp_h R_GGPS M_ggdp_h R_PSY M_phyto_h R_PDS1 M_phytfl_h R_PDS2 M_zcaro_h R_ZDS M_norsp_h R_NOR M_lyc_h R_LCYD M_dcaro_h R_LCYA M_acaro_h/0.00017840538
R_ACAROtu M_acaro_u R_CHYA2 M_crpxan_u R_CXHY M_h2o_u R_PSIIred M_pqh2_u R_CBFC M_h_u R_BCAROH M_bcrptxan_u R_BCRPTXANH M_nadp_u R_NADPtu M_nadp_h R_PGDHh M_ru5p_D_h R_PRUK M_rb15bp_h R_RBPCh M_3pg_h R_PGKh M_13dpg_h R_GAPDH_LPAREN_nadp_RPAREN_hi M_g3p_h R_TKT2h M_e4p_h R_DPHS M_2dda7p_h R_DHQS M_3dhq_h R_DQDH M_3dhsk_h R_SKDH M_skm_h R_SKK M_skm5p_h R_PSCIT M_3psme_h R_CHRS M_chor_h R_CHRM M_pphn_h R_PPOR M_34hpp_h R_TYRTAh M_akg_h R_BCTA_LPAREN_val_RPAREN_h M_glu_L_h R_ASPATh M_asp_L_h R_ASPK M_4pasp_h R_ASADH M_aspsa_h R_HSDH M_hom_L_h R_HSK M_phom_h R_CYSTS M_cyst_L_h R_CBL M_pyr_h R_DXS M_dxyl5p_h R_DXRI M_2me4p_h R_CMS M_4c2me_h R_CMK M_pcdme_h R_MCS M_2mecdp_h R_HDS M_h2mb4p_h R_IDS1 M_ipdp_h R_GPPSh M_grdp_h R_FPPSh M_frdp_h R_GGPS M_ggdp_h R_PSY M_phyto_h R_PDS1 M_phytfl_h R_PDS2 M_zcaro_h R_ZDS M_norsp_h R_NOR M_lyc_h R_LCYD M_dcaro_h R_LCYA M_acaro_h/0.00017840538
R_ACAROtu M_acaro_u R_CHYA2 M_crpxan_u R_CXHY M_h2o_u R_PSIIred M_pqh2_u R_CBFC M_h_u R_BCAROH M_bcrptxan_u R_BCRPTXANH M_nadp_u R_NADPtu M_nadp_h R_PGDHh M_ru5p_D_h R_PRUK M_rb15bp_h R_RBPCh M_3pg_h R_PGKh M_13dpg_h R_GAPDH_LPAREN_nadp_RPAREN_hi M_g3p_h R_TKT2h M_e4p_h R_DPHS M_2dda7p_h R_DHQS M_3dhq_h R_DQDH M_3dhsk_h R_SKDH M_skm_h R_SKK M_skm5p_h R_PSCIT M_3psme_h R_CHRS M_chor_h R_CHRM M_pphn_h R_PPOR M_34hpp_h R_TYRTAh M_akg_h R_BCTA_LPAREN_val_RPAREN_h M_glu_L_h R_ASPATh M_asp_L_h R_ASPK M_4pasp_h R_ASADH M_aspsa_h R_HSDH M_hom_L_h R_HSK M_phom_h R_CYSTS M_cyst_L_h R_CBL M_pyr_h R_DXS M_dxyl5p_h R_DXRI M_2me4p_h R_CMS M_4c2me_h R_CMK M_pcdme_h R_MCS M_2mecdp_h R_HDS M_h2mb4p_h R_IDS1 M_ipdp_h R_GGPS M_ggdp_h R_PSY M_phyto_h R_PDS1 M_phytfl_h R_PDS2 M_zcaro_h R_ZDS M_norsp_h R_NOR M_lyc_h R_LCYD M_dcaro_h R_LCYA M_acaro_h/0.00017840538
R_ACAROtu M_acaro_u R_CHYA2 M_crpxan_u R_CXHY M_h2o_u R_PSIIred M_pqh2_u R_CBFC M_h_u R_BCAROH M_bcrptxan_u R_BCRPTXANH M_nadp_u R_NADPtu M_nadp_h R_PGDHh M_ru5p_D_h R_PRUK M_rb15bp_h R_RBPCh M_3pg_h R_PGKh M_13dpg_h R_GAPDH_LPAREN_nadp_RPAREN_hi M_g3p_h R_TKT2h M_e4p_h R_DPHS M_2dda7p_h R_DHQS M_3dhq_h R_DQDH M_3dhsk_h R_SKDH M_skm_h R_SKK M_skm5p_h R_PSCIT M_3psme_h R_CHRS M_chor_h R_CHRM M_pphn_h R_PPOR M_34hpp_h R_TYRTAh M_akg_h R_BCTA_LPAREN_val_RPAREN_h M_glu_L_h R_ASPATh M_asp_L_h R_ASPK M_4pasp_h R_ASADH M_aspsa_h R_HSDH M_hom_L_h R_HSK M_phom_h R_CYSTS M_cyst_L_h R_CBL M_pyr_h R_DXS M_dxyl5p_h R_DXRI M_2me4p_h R_CMS M_4c2me_h R_CMK M_pcdme_h R_MCS M_2mecdp_h R_HDS M_h2mb4p_h R_IDS1 M_ipdp_h R_FPPSh M_frdp_h R_GGPS M_ggdp_h R_PSY M_phyto_h R_PDS1 M_phytfl_h R_PDS2 M_zcaro_h R_ZDS M_norsp_h R_NOR M_lyc_h R_LCYD M_dcaro_h R_LCYA M_acaro_h/0.00017840538
R_ACAROtu M_acaro_u R_CHYA2 M_crpxan_u R_CXHY M_h2o_u R_PSIIred M_pqh2_u R_CBFC M_h_u R_BCAROH M_bcrptxan_u R_BCRPTXANH M_nadp_u R_NADPtu M_nadp_h R_PGDHh M_ru5p_D_h R_PRUK M_rb15bp_h R_RBPCh M_3pg_h R_PGKh M_13dpg_h R_GAPDH_LPAREN_nadp_RPAREN_hi M_g3p_h R_TKT2h M_e4p_h R_DPHS M_2dda7p_h R_DHQS M_3dhq_h R_DQDH M_3dhsk_h R_SKDH M_skm_h R_SKK M_skm5p_h R_PSCIT M_3psme_h R_CHRS M_chor_h R_ATNS_LPAREN_nh4_RPAREN_ M_pyr_h R_DXS M_dxyl5p_h R_DXRI M_2me4p_h R_CMS M_4c2me_h R_CMK M_pcdme_h R_MCS M_2mecdp_h R_HDS M_h2mb4p_h R_IDS2 M_dmpp_h R_GPPSh M_grdp_h R_FPPSh M_frdp_h R_GGPS M_ggdp_h R_PSY M_phyto_h R_PDS1 M_phytfl_h R_PDS2 M_zcaro_h R_ZDS M_norsp_h R_NOR M_lyc_h R_LCYD M_dcaro_h R_LCYA M_acaro_h/0.00017840538
R_ACAROtu M_acaro_u R_CHYA2 M_crpxan_u R_CXHY M_h2o_u R_PSIIred M_pqh2_u R_CBFC M_h_u R_BCAROH M_bcrptxan_u R_BCRPTXANH M_nadp_u R_NADPtu M_nadp_h R_PGDHh M_ru5p_D_h R_PRUK M_rb15bp_h R_RBPCh M_3pg_h R_PGKh M_13dpg_h R_GAPDH_LPAREN_nadp_RPAREN_hi M_g3p_h R_TKT2h M_e4p_h R_DPHS M_2dda7p_h R_DHQS M_3dhq_h R_DQDH M_3dhsk_h R_SKDH M_skm_h R_SKK M_skm5p_h R_PSCIT M_3psme_h R_CHRS M_chor_h R_ATNS_LPAREN_nh4_RPAREN_ M_pyr_h R_DXS M_dxyl5p_h R_DXRI M_2me4p_h R_CMS M_4c2me_h R_CMK M_pcdme_h R_MCS M_2mecdp_h R_HDS M_h2mb4p_h R_IDS1 M_ipdp_h R_GPPSh M_grdp_h R_FPPSh M_frdp_h R_GGPS M_ggdp_h R_PSY M_phyto_h R_PDS1 M_phytfl_h R_PDS2 M_zcaro_h R_ZDS M_norsp_h R_NOR M_lyc_h R_LCYD M_dcaro_h R_LCYA M_acaro_h/0.00017840538
R_ACAROtu M_acaro_u R_CHYA2 M_crpxan_u R_CXHY M_h2o_u R_PSIIred M_pqh2_u R_CBFC M_h_u R_BCAROH M_bcrptxan_u R_BCRPTXANH M_nadp_u R_NADPtu M_nadp_h R_PGDHh M_ru5p_D_h R_PRUK M_rb15bp_h R_RBPCh M_3pg_h R_PGKh M_13dpg_h R_GAPDH_LPAREN_nadp_RPAREN_hi M_g3p_h R_TKT2h M_e4p_h R_DPHS M_2dda7p_h R_DHQS M_3dhq_h R_DQDH M_3dhsk_h R_SKDH M_skm_h R_SKK M_skm5p_h R_PSCIT M_3psme_h R_CHRS M_chor_h R_ATNS_LPAREN_nh4_RPAREN_ M_pyr_h R_DXS M_dxyl5p_h R_DXRI M_2me4p_h R_CMS M_4c2me_h R_CMK M_pcdme_h R_MCS M_2mecdp_h R_HDS M_h2mb4p_h R_IDS1 M_ipdp_h R_GGPS M_ggdp_h R_PSY M_phyto_h R_PDS1 M_phytfl_h R_PDS2 M_zcaro_h R_ZDS M_norsp_h R_NOR M_lyc_h R_LCYD M_dcaro_h R_LCYA M_acaro_h/0.00017840538
R_ACAROtu M_acaro_u R_CHYA2 M_crpxan_u R_CXHY M_h2o_u R_PSIIred M_pqh2_u R_CBFC M_h_u R_BCAROH M_bcrptxan_u R_BCRPTXANH M_nadp_u R_NADPtu M_nadp_h R_PGDHh M_ru5p_D_h R_PRUK M_rb15bp_h R_RBPCh M_3pg_h R_PGKh M_13dpg_h R_GAPDH_LPAREN_nadp_RPAREN_hi M_g3p_h R_TKT2h M_e4p_h R_DPHS M_2dda7p_h R_DHQS M_3dhq_h R_DQDH M_3dhsk_h R_SKDH M_skm_h R_SKK M_skm5p_h R_PSCIT M_3psme_h R_CHRS M_chor_h R_ATNS_LPAREN_nh4_RPAREN_ M_pyr_h R_DXS M_dxyl5p_h R_DXRI M_2me4p_h R_CMS M_4c2me_h R_CMK M_pcdme_h R_MCS M_2mecdp_h R_HDS M_h2mb4p_h R_IDS1 M_ipdp_h R_FPPSh M_frdp_h R_GGPS M_ggdp_h R_PSY M_phyto_h R_PDS1 M_phytfl_h R_PDS2 M_zcaro_h R_ZDS M_norsp_h R_NOR M_lyc_h R_LCYD M_dcaro_h R_LCYA M_acaro_h/0.00017840538
R_ACAROtu M_acaro_u R_CHYA2 M_crpxan_u R_CXHY M_h2o_u R_PSIIred M_pqh2_u R_CBFC M_h_u R_BCAROH M_bcrptxan_u R_BCRPTXANH M_nadp_u R_NADPtu M_nadp_h R_PGDHh M_ru5p_D_h R_PRUK M_rb15bp_h R_RBPCh M_3pg_h R_PGKh M_13dpg_h R_GAPDH_LPAREN_nadp_RPAREN_hi M_g3p_h R_TAh M_f6p_B_h R_TKT2h M_e4p_h R_DPHS M_2dda7p_h R_DHQS M_3dhq_h R_DQDH M_3dhsk_h R_SKDH M_skm_h R_SKK M_skm5p_h R_PSCIT M_3psme_h R_CHRS M_chor_h R_CHRM M_pphn_h R_PPOR M_34hpp_h R_TYRTAh M_akg_h R_GLUS_LPAREN_ferr_RPAREN_ M_glu_L_h R_ASPATh M_asp_L_h R_ASPK M_4pasp_h R_ASADH M_aspsa_h R_HSDH M_hom_L_h R_HSK M_phom_h R_CYSTS M_cyst_L_h R_CBL M_pyr_h R_DXS M_dxyl5p_h R_DXRI M_2me4p_h R_CMS M_4c2me_h R_CMK M_pcdme_h R_MCS M_2mecdp_h R_HDS M_h2mb4p_h R_IDS2 M_dmpp_h R_GPPSh M_grdp_h R_FPPSh M_frdp_h R_GGPS M_ggdp_h R_PSY M_phyto_h R_PDS1 M_phytfl_h R_PDS2 M_zcaro_h R_ZDS M_norsp_h R_NOR M_lyc_h R_LCYD M_dcaro_h R_LCYA M_acaro_h/0.00017840538
R_ACAROtu M_acaro_u R_CHYA2 M_crpxan_u R_CXHY M_h2o_u R_PSIIred M_pqh2_u R_CBFC M_h_u R_BCAROH M_bcrptxan_u R_BCRPTXANH M_nadp_u R_NADPtu M_nadp_h R_PGDHh M_ru5p_D_h R_PRUK M_rb15bp_h R_RBPCh M_3pg_h R_PGKh M_13dpg_h R_GAPDH_LPAREN_nadp_RPAREN_hi M_g3p_h R_TAh M_f6p_B_h R_TKT2h M_e4p_h R_DPHS M_2dda7p_h R_DHQS M_3dhq_h R_DQDH M_3dhsk_h R_SKDH M_skm_h R_SKK M_skm5p_h R_PSCIT M_3psme_h R_CHRS M_chor_h R_CHRM M_pphn_h R_PPOR M_34hpp_h R_TYRTAh M_akg_h R_GLUS_LPAREN_ferr_RPAREN_ M_glu_L_h R_ASPATh M_asp_L_h R_ASPK M_4pasp_h R_ASADH M_aspsa_h R_HSDH M_hom_L_h R_HSK M_phom_h R_CYSTS M_cyst_L_h R_CBL M_pyr_h R_DXS M_dxyl5p_h R_DXRI M_2me4p_h R_CMS M_4c2me_h R_CMK M_pcdme_h R_MCS M_2mecdp_h R_HDS M_h2mb4p_h R_IDS1 M_ipdp_h R_GPPSh M_grdp_h R_FPPSh M_frdp_h R_GGPS M_ggdp_h R_PSY M_phyto_h R_PDS1 M_phytfl_h R_PDS2 M_zcaro_h R_ZDS M_norsp_h R_NOR M_lyc_h R_LCYD M_dcaro_h R_LCYA M_acaro_h/0.00017840538
R_ACAROtu M_acaro_u R_CHYA2 M_crpxan_u R_CXHY M_h2o_u R_PSIIred M_pqh2_u R_CBFC M_h_u R_BCAROH M_bcrptxan_u R_BCRPTXANH M_nadp_u R_NADPtu M_nadp_h R_PGDHh M_ru5p_D_h R_PRUK M_rb15bp_h R_RBPCh M_3pg_h R_PGKh M_13dpg_h R_GAPDH_LPAREN_nadp_RPAREN_hi M_g3p_h R_TAh M_f6p_B_h R_TKT2h M_e4p_h R_DPHS M_2dda7p_h R_DHQS M_3dhq_h R_DQDH M_3dhsk_h R_SKDH M_skm_h R_SKK M_skm5p_h R_PSCIT M_3psme_h R_CHRS M_chor_h R_CHRM M_pphn_h R_PPOR M_34hpp_h R_TYRTAh M_akg_h R_GLUS_LPAREN_ferr_RPAREN_ M_glu_L_h R_ASPATh M_asp_L_h R_ASPK M_4pasp_h R_ASADH M_aspsa_h R_HSDH M_hom_L_h R_HSK M_phom_h R_CYSTS M_cyst_L_h R_CBL M_pyr_h R_DXS M_dxyl5p_h R_DXRI M_2me4p_h R_CMS M_4c2me_h R_CMK M_pcdme_h R_MCS M_2mecdp_h R_HDS M_h2mb4p_h R_IDS1 M_ipdp_h R_GGPS M_ggdp_h R_PSY M_phyto_h R_PDS1 M_phytfl_h R_PDS2 M_zcaro_h R_ZDS M_norsp_h R_NOR M_lyc_h R_LCYD M_dcaro_h R_LCYA M_acaro_h/0.00017840538
R_ACAROtu M_acaro_u R_CHYA2 M_crpxan_u R_CXHY M_h2o_u R_PSIIred M_pqh2_u R_CBFC M_h_u R_BCAROH M_bcrptxan_u R_BCRPTXANH M_nadp_u R_NADPtu M_nadp_h R_PGDHh M_ru5p_D_h R_PRUK M_rb15bp_h R_RBPCh M_3pg_h R_PGKh M_13dpg_h R_GAPDH_LPAREN_nadp_RPAREN_hi M_g3p_h R_TAh M_f6p_B_h R_TKT2h M_e4p_h R_DPHS M_2dda7p_h R_DHQS M_3dhq_h R_DQDH M_3dhsk_h R_SKDH M_skm_h R_SKK M_skm5p_h R_PSCIT M_3psme_h R_CHRS M_chor_h R_CHRM M_pphn_h R_PPOR M_34hpp_h R_TYRTAh M_akg_h R_GLUS_LPAREN_ferr_RPAREN_ M_glu_L_h R_ASPATh M_asp_L_h R_ASPK M_4pasp_h R_ASADH M_aspsa_h R_HSDH M_hom_L_h R_HSK M_phom_h R_CYSTS M_cyst_L_h R_CBL M_pyr_h R_DXS M_dxyl5p_h R_DXRI M_2me4p_h R_CMS M_4c2me_h R_CMK M_pcdme_h R_MCS M_2mecdp_h R_HDS M_h2mb4p_h R_IDS1 M_ipdp_h R_FPPSh M_frdp_h R_GGPS M_ggdp_h R_PSY M_phyto_h R_PDS1 M_phytfl_h R_PDS2 M_zcaro_h R_ZDS M_norsp_h R_NOR M_lyc_h R_LCYD M_dcaro_h R_LCYA M_acaro_h/0.00017840538
R_ACAROtu M_acaro_u R_CHYA2 M_crpxan_u R_CXHY M_h2o_u R_PSIIred M_pqh2_u R_CBFC M_h_u R_BCAROH M_bcrptxan_u R_BCRPTXANH M_nadp_u R_NADPtu M_nadp_h R_PGDHh M_ru5p_D_h R_PRUK M_rb15bp_h R_RBPCh M_3pg_h R_PGKh M_13dpg_h R_GAPDH_LPAREN_nadp_RPAREN_hi M_g3p_h R_TAh M_f6p_B_h R_TKT2h M_e4p_h R_DPHS M_2dda7p_h R_DHQS M_3dhq_h R_DQDH M_3dhsk_h R_SKDH M_skm_h R_SKK M_skm5p_h R_PSCIT M_3psme_h R_CHRS M_chor_h R_CHRM M_pphn_h R_PPOR M_34hpp_h R_TYRTAh M_akg_h R_BCTA_LPAREN_val_RPAREN_h M_glu_L_h R_ASPATh M_asp_L_h R_ASPK M_4pasp_h R_ASADH M_aspsa_h R_HSDH M_hom_L_h R_HSK M_phom_h R_CYSTS M_cyst_L_h R_CBL M_pyr_h R_DXS M_dxyl5p_h R_DXRI M_2me4p_h R_CMS M_4c2me_h R_CMK M_pcdme_h R_MCS M_2mecdp_h R_HDS M_h2mb4p_h R_IDS2 M_dmpp_h R_GPPSh M_grdp_h R_FPPSh M_frdp_h R_GGPS M_ggdp_h R_PSY M_phyto_h R_PDS1 M_phytfl_h R_PDS2 M_zcaro_h R_ZDS M_norsp_h R_NOR M_lyc_h R_LCYD M_dcaro_h R_LCYA M_acaro_h/0.00017840538
R_ACAROtu M_acaro_u R_CHYA2 M_crpxan_u R_CXHY M_h2o_u R_PSIIred M_pqh2_u R_CBFC M_h_u R_BCAROH M_bcrptxan_u R_BCRPTXANH M_nadp_u R_NADPtu M_nadp_h R_PGDHh M_ru5p_D_h R_PRUK M_rb15bp_h R_RBPCh M_3pg_h R_PGKh M_13dpg_h R_GAPDH_LPAREN_nadp_RPAREN_hi M_g3p_h R_TAh M_f6p_B_h R_TKT2h M_e4p_h R_DPHS M_2dda7p_h R_DHQS M_3dhq_h R_DQDH M_3dhsk_h R_SKDH M_skm_h R_SKK M_skm5p_h R_PSCIT M_3psme_h R_CHRS M_chor_h R_CHRM M_pphn_h R_PPOR M_34hpp_h R_TYRTAh M_akg_h R_BCTA_LPAREN_val_RPAREN_h M_glu_L_h R_ASPATh M_asp_L_h R_ASPK M_4pasp_h R_ASADH M_aspsa_h R_HSDH M_hom_L_h R_HSK M_phom_h R_CYSTS M_cyst_L_h R_CBL M_pyr_h R_DXS M_dxyl5p_h R_DXRI M_2me4p_h R_CMS M_4c2me_h R_CMK M_pcdme_h R_MCS M_2mecdp_h R_HDS M_h2mb4p_h R_IDS1 M_ipdp_h R_GPPSh M_grdp_h R_FPPSh M_frdp_h R_GGPS M_ggdp_h R_PSY M_phyto_h R_PDS1 M_phytfl_h R_PDS2 M_zcaro_h R_ZDS M_norsp_h R_NOR M_lyc_h R_LCYD M_dcaro_h R_LCYA M_acaro_h/0.00017840538
R_ACAROtu M_acaro_u R_CHYA2 M_crpxan_u R_CXHY M_h2o_u R_PSIIred M_pqh2_u R_CBFC M_h_u R_BCAROH M_bcrptxan_u R_BCRPTXANH M_nadp_u R_NADPtu M_nadp_h R_PGDHh M_ru5p_D_h R_PRUK M_rb15bp_h R_RBPCh M_3pg_h R_PGKh M_13dpg_h R_GAPDH_LPAREN_nadp_RPAREN_hi M_g3p_h R_TAh M_f6p_B_h R_TKT2h M_e4p_h R_DPHS M_2dda7p_h R_DHQS M_3dhq_h R_DQDH M_3dhsk_h R_SKDH M_skm_h R_SKK M_skm5p_h R_PSCIT M_3psme_h R_CHRS M_chor_h R_CHRM M_pphn_h R_PPOR M_34hpp_h R_TYRTAh M_akg_h R_BCTA_LPAREN_val_RPAREN_h M_glu_L_h R_ASPATh M_asp_L_h R_ASPK M_4pasp_h R_ASADH M_aspsa_h R_HSDH M_hom_L_h R_HSK M_phom_h R_CYSTS M_cyst_L_h R_CBL M_pyr_h R_DXS M_dxyl5p_h R_DXRI M_2me4p_h R_CMS M_4c2me_h R_CMK M_pcdme_h R_MCS M_2mecdp_h R_HDS M_h2mb4p_h R_IDS1 M_ipdp_h R_GGPS M_ggdp_h R_PSY M_phyto_h R_PDS1 M_phytfl_h R_PDS2 M_zcaro_h R_ZDS M_norsp_h R_NOR M_lyc_h R_LCYD M_dcaro_h R_LCYA M_acaro_h/0.00017840538
R_ACAROtu M_acaro_u R_CHYA2 M_crpxan_u R_CXHY M_h2o_u R_PSIIred M_pqh2_u R_CBFC M_h_u R_BCAROH M_bcrptxan_u R_BCRPTXANH M_nadp_u R_NADPtu M_nadp_h R_PGDHh M_ru5p_D_h R_PRUK M_rb15bp_h R_RBPCh M_3pg_h R_PGKh M_13dpg_h R_GAPDH_LPAREN_nadp_RPAREN_hi M_g3p_h R_TAh M_f6p_B_h R_TKT2h M_e4p_h R_DPHS M_2dda7p_h R_DHQS M_3dhq_h R_DQDH M_3dhsk_h R_SKDH M_skm_h R_SKK M_skm5p_h R_PSCIT M_3psme_h R_CHRS M_chor_h R_CHRM M_pphn_h R_PPOR M_34hpp_h R_TYRTAh M_akg_h R_BCTA_LPAREN_val_RPAREN_h M_glu_L_h R_ASPATh M_asp_L_h R_ASPK M_4pasp_h R_ASADH M_aspsa_h R_HSDH M_hom_L_h R_HSK M_phom_h R_CYSTS M_cyst_L_h R_CBL M_pyr_h R_DXS M_dxyl5p_h R_DXRI M_2me4p_h R_CMS M_4c2me_h R_CMK M_pcdme_h R_MCS M_2mecdp_h R_HDS M_h2mb4p_h R_IDS1 M_ipdp_h R_FPPSh M_frdp_h R_GGPS M_ggdp_h R_PSY M_phyto_h R_PDS1 M_phytfl_h R_PDS2 M_zcaro_h R_ZDS M_norsp_h R_NOR M_lyc_h R_LCYD M_dcaro_h R_LCYA M_acaro_h/0.00017840538
R_ACAROtu M_acaro_u R_CHYA2 M_crpxan_u R_CXHY M_h2o_u R_PSIIred M_pqh2_u R_CBFC M_h_u R_BCAROH M_bcrptxan_u R_BCRPTXANH M_nadp_u R_NADPtu M_nadp_h R_PGDHh M_ru5p_D_h R_PRUK M_rb15bp_h R_RBPCh M_3pg_h R_PGKh M_13dpg_h R_GAPDH_LPAREN_nadp_RPAREN_hi M_g3p_h R_TAh M_f6p_B_h R_TKT2h M_e4p_h R_DPHS M_2dda7p_h R_DHQS M_3dhq_h R_DQDH M_3dhsk_h R_SKDH M_skm_h R_SKK M_skm5p_h R_PSCIT M_3psme_h R_CHRS M_chor_h R_ATNS_LPAREN_nh4_RPAREN_ M_pyr_h R_DXS M_dxyl5p_h R_DXRI M_2me4p_h R_CMS M_4c2me_h R_CMK M_pcdme_h R_MCS M_2mecdp_h R_HDS M_h2mb4p_h R_IDS2 M_dmpp_h R_GPPSh M_grdp_h R_FPPSh M_frdp_h R_GGPS M_ggdp_h R_PSY M_phyto_h R_PDS1 M_phytfl_h R_PDS2 M_zcaro_h R_ZDS M_norsp_h R_NOR M_lyc_h R_LCYD M_dcaro_h R_LCYA M_acaro_h/0.00017840538
R_ACAROtu M_acaro_u R_CHYA2 M_crpxan_u R_CXHY M_h2o_u R_PSIIred M_pqh2_u R_CBFC M_h_u R_BCAROH M_bcrptxan_u R_BCRPTXANH M_nadp_u R_NADPtu M_nadp_h R_PGDHh M_ru5p_D_h R_PRUK M_rb15bp_h R_RBPCh M_3pg_h R_PGKh M_13dpg_h R_GAPDH_LPAREN_nadp_RPAREN_hi M_g3p_h R_TAh M_f6p_B_h R_TKT2h M_e4p_h R_DPHS M_2dda7p_h R_DHQS M_3dhq_h R_DQDH M_3dhsk_h R_SKDH M_skm_h R_SKK M_skm5p_h R_PSCIT M_3psme_h R_CHRS M_chor_h R_ATNS_LPAREN_nh4_RPAREN_ M_pyr_h R_DXS M_dxyl5p_h R_DXRI M_2me4p_h R_CMS M_4c2me_h R_CMK M_pcdme_h R_MCS M_2mecdp_h R_HDS M_h2mb4p_h R_IDS1 M_ipdp_h R_GPPSh M_grdp_h R_FPPSh M_frdp_h R_GGPS M_ggdp_h R_PSY M_phyto_h R_PDS1 M_phytfl_h R_PDS2 M_zcaro_h R_ZDS M_norsp_h R_NOR M_lyc_h R_LCYD M_dcaro_h R_LCYA M_acaro_h/0.00017840538
R_ACAROtu M_acaro_u R_CHYA2 M_crpxan_u R_CXHY M_h2o_u R_PSIIred M_pqh2_u R_CBFC M_h_u R_BCAROH M_bcrptxan_u R_BCRPTXANH M_nadp_u R_NADPtu M_nadp_h R_PGDHh M_ru5p_D_h R_PRUK M_rb15bp_h R_RBPCh M_3pg_h R_PGKh M_13dpg_h R_GAPDH_LPAREN_nadp_RPAREN_hi M_g3p_h R_TAh M_f6p_B_h R_TKT2h M_e4p_h R_DPHS M_2dda7p_h R_DHQS M_3dhq_h R_DQDH M_3dhsk_h R_SKDH M_skm_h R_SKK M_skm5p_h R_PSCIT M_3psme_h R_CHRS M_chor_h R_ATNS_LPAREN_nh4_RPAREN_ M_pyr_h R_DXS M_dxyl5p_h R_DXRI M_2me4p_h R_CMS M_4c2me_h R_CMK M_pcdme_h R_MCS M_2mecdp_h R_HDS M_h2mb4p_h R_IDS1 M_ipdp_h R_GGPS M_ggdp_h R_PSY M_phyto_h R_PDS1 M_phytfl_h R_PDS2 M_zcaro_h R_ZDS M_norsp_h R_NOR M_lyc_h R_LCYD M_dcaro_h R_LCYA M_acaro_h/0.00017840538
R_ACAROtu M_acaro_u R_CHYA2 M_crpxan_u R_CXHY M_h2o_u R_PSIIred M_pqh2_u R_CBFC M_h_u R_BCAROH M_bcrptxan_u R_BCRPTXANH M_nadp_u R_NADPtu M_nadp_h R_PGDHh M_ru5p_D_h R_PRUK M_rb15bp_h R_RBPCh M_3pg_h R_PGKh M_13dpg_h R_GAPDH_LPAREN_nadp_RPAREN_hi M_g3p_h R_TAh M_f6p_B_h R_TKT2h M_e4p_h R_DPHS M_2dda7p_h R_DHQS M_3dhq_h R_DQDH M_3dhsk_h R_SKDH M_skm_h R_SKK M_skm5p_h R_PSCIT M_3psme_h R_CHRS M_chor_h R_ATNS_LPAREN_nh4_RPAREN_ M_pyr_h R_DXS M_dxyl5p_h R_DXRI M_2me4p_h R_CMS M_4c2me_h R_CMK M_pcdme_h R_MCS M_2mecdp_h R_HDS M_h2mb4p_h R_IDS1 M_ipdp_h R_FPPSh M_frdp_h R_GGPS M_ggdp_h R_PSY M_phyto_h R_PDS1 M_phytfl_h R_PDS2 M_zcaro_h R_ZDS M_norsp_h R_NOR M_lyc_h R_LCYD M_dcaro_h R_LCYA M_acaro_h/0.00017840538
R_ACAROtu M_acaro_u R_CHYA2 M_crpxan_u R_CXHY M_h2o_u R_PSIIred M_pqh2_u R_CBFC M_h_u R_BCAROH M_bcrptxan_u R_BCRPTXANH M_nadp_u R_NADPtu M_nadp_h R_PGDHh M_ru5p_D_h R_PRUK M_rb15bp_h R_RBPCh M_3pg_h R_PGKh M_13dpg_h R_GAPDH_LPAREN_nadp_RPAREN_hi M_g3p_h R_TAh M_e4p_h R_DPHS M_2dda7p_h R_DHQS M_3dhq_h R_DQDH M_3dhsk_h R_SKDH M_skm_h R_SKK M_skm5p_h R_PSCIT M_3psme_h R_CHRS M_chor_h R_CHRM M_pphn_h R_PPOR M_34hpp_h R_TYRTAh M_akg_h R_GLUS_LPAREN_ferr_RPAREN_ M_glu_L_h R_ASPATh M_asp_L_h R_ASPK M_4pasp_h R_ASADH M_aspsa_h R_HSDH M_hom_L_h R_HSK M_phom_h R_CYSTS M_cyst_L_h R_CBL M_pyr_h R_DXS M_dxyl5p_h R_DXRI M_2me4p_h R_CMS M_4c2me_h R_CMK M_pcdme_h R_MCS M_2mecdp_h R_HDS M_h2mb4p_h R_IDS2 M_dmpp_h R_GPPSh M_grdp_h R_FPPSh M_frdp_h R_GGPS M_ggdp_h R_PSY M_phyto_h R_PDS1 M_phytfl_h R_PDS2 M_zcaro_h R_ZDS M_norsp_h R_NOR M_lyc_h R_LCYD M_dcaro_h R_LCYA M_acaro_h/0.00017840538
R_ACAROtu M_acaro_u R_CHYA2 M_crpxan_u R_CXHY M_h2o_u R_PSIIred M_pqh2_u R_CBFC M_h_u R_BCAROH M_bcrptxan_u R_BCRPTXANH M_nadp_u R_NADPtu M_nadp_h R_PGDHh M_ru5p_D_h R_PRUK M_rb15bp_h R_RBPCh M_3pg_h R_PGKh M_13dpg_h R_GAPDH_LPAREN_nadp_RPAREN_hi M_g3p_h R_TAh M_e4p_h R_DPHS M_2dda7p_h R_DHQS M_3dhq_h R_DQDH M_3dhsk_h R_SKDH M_skm_h R_SKK M_skm5p_h R_PSCIT M_3psme_h R_CHRS M_chor_h R_CHRM M_pphn_h R_PPOR M_34hpp_h R_TYRTAh M_akg_h R_GLUS_LPAREN_ferr_RPAREN_ M_glu_L_h R_ASPATh M_asp_L_h R_ASPK M_4pasp_h R_ASADH M_aspsa_h R_HSDH M_hom_L_h R_HSK M_phom_h R_CYSTS M_cyst_L_h R_CBL M_pyr_h R_DXS M_dxyl5p_h R_DXRI M_2me4p_h R_CMS M_4c2me_h R_CMK M_pcdme_h R_MCS M_2mecdp_h R_HDS M_h2mb4p_h R_IDS1 M_ipdp_h R_GPPSh M_grdp_h R_FPPSh M_frdp_h R_GGPS M_ggdp_h R_PSY M_phyto_h R_PDS1 M_phytfl_h R_PDS2 M_zcaro_h R_ZDS M_norsp_h R_NOR M_lyc_h R_LCYD M_dcaro_h R_LCYA M_acaro_h/0.00017840538
R_ACAROtu M_acaro_u R_CHYA2 M_crpxan_u R_CXHY M_h2o_u R_PSIIred M_pqh2_u R_CBFC M_h_u R_BCAROH M_bcrptxan_u R_BCRPTXANH M_nadp_u R_NADPtu M_nadp_h R_PGDHh M_ru5p_D_h R_PRUK M_rb15bp_h R_RBPCh M_3pg_h R_PGKh M_13dpg_h R_GAPDH_LPAREN_nadp_RPAREN_hi M_g3p_h R_TAh M_e4p_h R_DPHS M_2dda7p_h R_DHQS M_3dhq_h R_DQDH M_3dhsk_h R_SKDH M_skm_h R_SKK M_skm5p_h R_PSCIT M_3psme_h R_CHRS M_chor_h R_CHRM M_pphn_h R_PPOR M_34hpp_h R_TYRTAh M_akg_h R_GLUS_LPAREN_ferr_RPAREN_ M_glu_L_h R_ASPATh M_asp_L_h R_ASPK M_4pasp_h R_ASADH M_aspsa_h R_HSDH M_hom_L_h R_HSK M_phom_h R_CYSTS M_cyst_L_h R_CBL M_pyr_h R_DXS M_dxyl5p_h R_DXRI M_2me4p_h R_CMS M_4c2me_h R_CMK M_pcdme_h R_MCS M_2mecdp_h R_HDS M_h2mb4p_h R_IDS1 M_ipdp_h R_GGPS M_ggdp_h R_PSY M_phyto_h R_PDS1 M_phytfl_h R_PDS2 M_zcaro_h R_ZDS M_norsp_h R_NOR M_lyc_h R_LCYD M_dcaro_h R_LCYA M_acaro_h/0.00017840538
R_ACAROtu M_acaro_u R_CHYA2 M_crpxan_u R_CXHY M_h2o_u R_PSIIred M_pqh2_u R_CBFC M_h_u R_BCAROH M_bcrptxan_u R_BCRPTXANH M_nadp_u R_NADPtu M_nadp_h R_PGDHh M_ru5p_D_h R_PRUK M_rb15bp_h R_RBPCh M_3pg_h R_PGKh M_13dpg_h R_GAPDH_LPAREN_nadp_RPAREN_hi M_g3p_h R_TAh M_e4p_h R_DPHS M_2dda7p_h R_DHQS M_3dhq_h R_DQDH M_3dhsk_h R_SKDH M_skm_h R_SKK M_skm5p_h R_PSCIT M_3psme_h R_CHRS M_chor_h R_CHRM M_pphn_h R_PPOR M_34hpp_h R_TYRTAh M_akg_h R_GLUS_LPAREN_ferr_RPAREN_ M_glu_L_h R_ASPATh M_asp_L_h R_ASPK M_4pasp_h R_ASADH M_aspsa_h R_HSDH M_hom_L_h R_HSK M_phom_h R_CYSTS M_cyst_L_h R_CBL M_pyr_h R_DXS M_dxyl5p_h R_DXRI M_2me4p_h R_CMS M_4c2me_h R_CMK M_pcdme_h R_MCS M_2mecdp_h R_HDS M_h2mb4p_h R_IDS1 M_ipdp_h R_FPPSh M_frdp_h R_GGPS M_ggdp_h R_PSY M_phyto_h R_PDS1 M_phytfl_h R_PDS2 M_zcaro_h R_ZDS M_norsp_h R_NOR M_lyc_h R_LCYD M_dcaro_h R_LCYA M_acaro_h/0.00017840538
R_ACAROtu M_acaro_u R_CHYA2 M_crpxan_u R_CXHY M_h2o_u R_PSIIred M_pqh2_u R_CBFC M_h_u R_BCAROH M_bcrptxan_u R_BCRPTXANH M_nadp_u R_NADPtu M_nadp_h R_PGDHh M_ru5p_D_h R_PRUK M_rb15bp_h R_RBPCh M_3pg_h R_PGKh M_13dpg_h R_GAPDH_LPAREN_nadp_RPAREN_hi M_g3p_h R_TAh M_e4p_h R_DPHS M_2dda7p_h R_DHQS M_3dhq_h R_DQDH M_3dhsk_h R_SKDH M_skm_h R_SKK M_skm5p_h R_PSCIT M_3psme_h R_CHRS M_chor_h R_CHRM M_pphn_h R_PPOR M_34hpp_h R_TYRTAh M_akg_h R_BCTA_LPAREN_val_RPAREN_h M_glu_L_h R_ASPATh M_asp_L_h R_ASPK M_4pasp_h R_ASADH M_aspsa_h R_HSDH M_hom_L_h R_HSK M_phom_h R_CYSTS M_cyst_L_h R_CBL M_pyr_h R_DXS M_dxyl5p_h R_DXRI M_2me4p_h R_CMS M_4c2me_h R_CMK M_pcdme_h R_MCS M_2mecdp_h R_HDS M_h2mb4p_h R_IDS2 M_dmpp_h R_GPPSh M_grdp_h R_FPPSh M_frdp_h R_GGPS M_ggdp_h R_PSY M_phyto_h R_PDS1 M_phytfl_h R_PDS2 M_zcaro_h R_ZDS M_norsp_h R_NOR M_lyc_h R_LCYD M_dcaro_h R_LCYA M_acaro_h/0.00017840538
R_ACAROtu M_acaro_u R_CHYA2 M_crpxan_u R_CXHY M_h2o_u R_PSIIred M_pqh2_u R_CBFC M_h_u R_BCAROH M_bcrptxan_u R_BCRPTXANH M_nadp_u R_NADPtu M_nadp_h R_PGDHh M_ru5p_D_h R_PRUK M_rb15bp_h R_RBPCh M_3pg_h R_PGKh M_13dpg_h R_GAPDH_LPAREN_nadp_RPAREN_hi M_g3p_h R_TAh M_e4p_h R_DPHS M_2dda7p_h R_DHQS M_3dhq_h R_DQDH M_3dhsk_h R_SKDH M_skm_h R_SKK M_skm5p_h R_PSCIT M_3psme_h R_CHRS M_chor_h R_CHRM M_pphn_h R_PPOR M_34hpp_h R_TYRTAh M_akg_h R_BCTA_LPAREN_val_RPAREN_h M_glu_L_h R_ASPATh M_asp_L_h R_ASPK M_4pasp_h R_ASADH M_aspsa_h R_HSDH M_hom_L_h R_HSK M_phom_h R_CYSTS M_cyst_L_h R_CBL M_pyr_h R_DXS M_dxyl5p_h R_DXRI M_2me4p_h R_CMS M_4c2me_h R_CMK M_pcdme_h R_MCS M_2mecdp_h R_HDS M_h2mb4p_h R_IDS1 M_ipdp_h R_GPPSh M_grdp_h R_FPPSh M_frdp_h R_GGPS M_ggdp_h R_PSY M_phyto_h R_PDS1 M_phytfl_h R_PDS2 M_zcaro_h R_ZDS M_norsp_h R_NOR M_lyc_h R_LCYD M_dcaro_h R_LCYA M_acaro_h/0.00017840538
R_ACAROtu M_acaro_u R_CHYA2 M_crpxan_u R_CXHY M_h2o_u R_PSIIred M_pqh2_u R_CBFC M_h_u R_BCAROH M_bcrptxan_u R_BCRPTXANH M_nadp_u R_NADPtu M_nadp_h R_PGDHh M_ru5p_D_h R_PRUK M_rb15bp_h R_RBPCh M_3pg_h R_PGKh M_13dpg_h R_GAPDH_LPAREN_nadp_RPAREN_hi M_g3p_h R_TAh M_e4p_h R_DPHS M_2dda7p_h R_DHQS M_3dhq_h R_DQDH M_3dhsk_h R_SKDH M_skm_h R_SKK M_skm5p_h R_PSCIT M_3psme_h R_CHRS M_chor_h R_CHRM M_pphn_h R_PPOR M_34hpp_h R_TYRTAh M_akg_h R_BCTA_LPAREN_val_RPAREN_h M_glu_L_h R_ASPATh M_asp_L_h R_ASPK M_4pasp_h R_ASADH M_aspsa_h R_HSDH M_hom_L_h R_HSK M_phom_h R_CYSTS M_cyst_L_h R_CBL M_pyr_h R_DXS M_dxyl5p_h R_DXRI M_2me4p_h R_CMS M_4c2me_h R_CMK M_pcdme_h R_MCS M_2mecdp_h R_HDS M_h2mb4p_h R_IDS1 M_ipdp_h R_GGPS M_ggdp_h R_PSY M_phyto_h R_PDS1 M_phytfl_h R_PDS2 M_zcaro_h R_ZDS M_norsp_h R_NOR M_lyc_h R_LCYD M_dcaro_h R_LCYA M_acaro_h/0.00017840538
[truncated: 3,271,534 more chars]
