# Supplementary material for: Cyclic decomposition explains a photosynthetic down regulation for Chlamydomonas reinhardtii
Source: Biosystems. 2017 Dec;162:119–27. doi: 10.1016/j.biosystems.2017.09.014 (PMC5720477; doi:10.1016/j.biosystems.2017.09.014)
Supplement: Supplementary file 2 [file mmc2.txt]

R_ACAS_LPAREN_2ahbut_RPAREN_ M_2ahbut_h R_KARI M_3hmop_h R_KARI_LPAREN_23dhmp_RPAREN_ M_nadp_h R_PGDHh M_ru5p_D_h R_PRUK M_rb15bp_h R_RBCh M_3pg_h R_PGKh M_13dpg_h R_GAPDHh M_g3p_h R_TPIh M_dhap_h R_FBA3hi M_s17bp_h R_SBP M_s7p_h R_TAh M_f6p_B_h R_TKT2h M_e4p_h R_DPHS M_2dda7p_h R_DHQS M_3dhq_h R_DQDH M_3dhsk_h R_SKDH M_skm_h R_SKK M_skm5p_h R_PSCIT M_3psme_h R_CHRS M_chor_h R_ATNS_LPAREN_nh4_RPAREN_ M_pyr_h R_PDHam1hi M_2ahethmpp_h R_PDCh M_acald_h R_THRA M_thr_L_h R_TAL M_2obut_h/0.026998198700544
R_ACAS_LPAREN_2ahbut_RPAREN_ M_2ahbut_h R_KARI M_3hmop_h R_KARI_LPAREN_23dhmp_RPAREN_ M_nadp_h R_PGDHh M_ru5p_D_h R_PRUK M_rb15bp_h R_RBCh M_3pg_h R_PGKh M_13dpg_h R_GAPDHh M_g3p_h R_TPIh M_dhap_h R_FBA3hi M_s17bp_h R_SBP M_s7p_h R_TAh M_f6p_B_h R_TKT2h M_e4p_h R_DPHS M_2dda7p_h R_DHQS M_3dhq_h R_DQDH M_3dhsk_h R_SKDH M_skm_h R_SKK M_skm5p_h R_PSCIT M_3psme_h R_CHRS M_chor_h R_ATNS_LPAREN_nh4_RPAREN_ M_pyr_h R_PDHam1hi M_2ahethmpp_h/0.026998198700544
R_ACAS_LPAREN_2ahbut_RPAREN_ M_2ahbut_h R_KARI M_3hmop_h R_KARI_LPAREN_23dhmp_RPAREN_ M_nadp_h R_PGDHh M_ru5p_D_h R_PRUK M_rb15bp_h R_RBCh M_3pg_h R_PGKh M_13dpg_h R_GAPDHh M_g3p_h R_TPIh M_dhap_h R_FBA3hi M_s17bp_h R_SBP M_s7p_h R_TAh M_e4p_h R_DPHS M_2dda7p_h R_DHQS M_3dhq_h R_DQDH M_3dhsk_h R_SKDH M_skm_h R_SKK M_skm5p_h R_PSCIT M_3psme_h R_CHRS M_chor_h R_ATNS_LPAREN_nh4_RPAREN_ M_pyr_h R_PDHam1hi M_2ahethmpp_h R_PDCh M_acald_h R_THRA M_thr_L_h R_TAL M_2obut_h/0.026998198700544
R_ACAS_LPAREN_2ahbut_RPAREN_ M_2ahbut_h R_KARI M_3hmop_h R_KARI_LPAREN_23dhmp_RPAREN_ M_nadp_h R_PGDHh M_ru5p_D_h R_PRUK M_rb15bp_h R_RBCh M_3pg_h R_PGKh M_13dpg_h R_GAPDHh M_g3p_h R_TPIh M_dhap_h R_FBA3hi M_s17bp_h R_SBP M_s7p_h R_TAh M_e4p_h R_DPHS M_2dda7p_h R_DHQS M_3dhq_h R_DQDH M_3dhsk_h R_SKDH M_skm_h R_SKK M_skm5p_h R_PSCIT M_3psme_h R_CHRS M_chor_h R_ATNS_LPAREN_nh4_RPAREN_ M_pyr_h R_PDHam1hi M_2ahethmpp_h/0.026998198700544
R_ACAS_LPAREN_2ahbut_RPAREN_ M_2ahbut_h R_KARI M_3hmop_h R_KARI_LPAREN_23dhmp_RPAREN_ M_nadp_h R_PGDHh M_ru5p_D_h R_PRUK M_rb15bp_h R_RBCh M_3pg_h R_PGKh M_13dpg_h R_GAPDHh M_g3p_h R_TKT2h M_e4p_h R_DPHS M_2dda7p_h R_DHQS M_3dhq_h R_DQDH M_3dhsk_h R_SKDH M_skm_h R_SKK M_skm5p_h R_PSCIT M_3psme_h R_CHRS M_chor_h R_ATNS_LPAREN_nh4_RPAREN_ M_pyr_h R_PDHam1hi M_2ahethmpp_h R_PDCh M_acald_h R_THRA M_thr_L_h R_TAL M_2obut_h/0.026998198700544
R_ACAS_LPAREN_2ahbut_RPAREN_ M_2ahbut_h R_KARI M_3hmop_h R_KARI_LPAREN_23dhmp_RPAREN_ M_nadp_h R_PGDHh M_ru5p_D_h R_PRUK M_rb15bp_h R_RBCh M_3pg_h R_PGKh M_13dpg_h R_GAPDHh M_g3p_h R_TKT2h M_e4p_h R_DPHS M_2dda7p_h R_DHQS M_3dhq_h R_DQDH M_3dhsk_h R_SKDH M_skm_h R_SKK M_skm5p_h R_PSCIT M_3psme_h R_CHRS M_chor_h R_ATNS_LPAREN_nh4_RPAREN_ M_pyr_h R_PDHam1hi M_2ahethmpp_h/0.026998198700544
R_ACAS_LPAREN_2ahbut_RPAREN_ M_2ahbut_h R_KARI M_3hmop_h R_KARI_LPAREN_23dhmp_RPAREN_ M_nadp_h R_PGDHh M_ru5p_D_h R_PRUK M_rb15bp_h R_RBCh M_3pg_h R_PGKh M_13dpg_h R_GAPDHh M_g3p_h R_TAh M_f6p_B_h R_TKT2h M_e4p_h R_DPHS M_2dda7p_h R_DHQS M_3dhq_h R_DQDH M_3dhsk_h R_SKDH M_skm_h R_SKK M_skm5p_h R_PSCIT M_3psme_h R_CHRS M_chor_h R_ATNS_LPAREN_nh4_RPAREN_ M_pyr_h R_PDHam1hi M_2ahethmpp_h R_PDCh M_acald_h R_THRA M_thr_L_h R_TAL M_2obut_h/0.026998198700544
R_ACAS_LPAREN_2ahbut_RPAREN_ M_2ahbut_h R_KARI M_3hmop_h R_KARI_LPAREN_23dhmp_RPAREN_ M_nadp_h R_PGDHh M_ru5p_D_h R_PRUK M_rb15bp_h R_RBCh M_3pg_h R_PGKh M_13dpg_h R_GAPDHh M_g3p_h R_TAh M_f6p_B_h R_TKT2h M_e4p_h R_DPHS M_2dda7p_h R_DHQS M_3dhq_h R_DQDH M_3dhsk_h R_SKDH M_skm_h R_SKK M_skm5p_h R_PSCIT M_3psme_h R_CHRS M_chor_h R_ATNS_LPAREN_nh4_RPAREN_ M_pyr_h R_PDHam1hi M_2ahethmpp_h/0.026998198700544
R_ACAS_LPAREN_2ahbut_RPAREN_ M_2ahbut_h R_KARI M_3hmop_h R_KARI_LPAREN_23dhmp_RPAREN_ M_nadp_h R_PGDHh M_ru5p_D_h R_PRUK M_rb15bp_h R_RBCh M_3pg_h R_PGKh M_13dpg_h R_GAPDHh M_g3p_h R_TAh M_e4p_h R_DPHS M_2dda7p_h R_DHQS M_3dhq_h R_DQDH M_3dhsk_h R_SKDH M_skm_h R_SKK M_skm5p_h R_PSCIT M_3psme_h R_CHRS M_chor_h R_ATNS_LPAREN_nh4_RPAREN_ M_pyr_h R_PDHam1hi M_2ahethmpp_h R_PDCh M_acald_h R_THRA M_thr_L_h R_TAL M_2obut_h/0.026998198700544
R_ACAS_LPAREN_2ahbut_RPAREN_ M_2ahbut_h R_KARI M_3hmop_h R_KARI_LPAREN_23dhmp_RPAREN_ M_nadp_h R_PGDHh M_ru5p_D_h R_PRUK M_rb15bp_h R_RBCh M_3pg_h R_PGKh M_13dpg_h R_GAPDHh M_g3p_h R_TAh M_e4p_h R_DPHS M_2dda7p_h R_DHQS M_3dhq_h R_DQDH M_3dhsk_h R_SKDH M_skm_h R_SKK M_skm5p_h R_PSCIT M_3psme_h R_CHRS M_chor_h R_ATNS_LPAREN_nh4_RPAREN_ M_pyr_h R_PDHam1hi M_2ahethmpp_h/0.026998198700544
R_ACAS_LPAREN_2ahbut_RPAREN_ M_2ahbut_h R_KARI M_3hmop_h R_KARI_LPAREN_23dhmp_RPAREN_ M_nadp_h R_PGDHh M_ru5p_D_h R_PRUK M_rb15bp_h R_RBCh M_3pg_h R_PGKh M_13dpg_h R_GAPDH_LPAREN_nadp_RPAREN_hi M_g3p_h R_TPIh M_dhap_h R_FBA3hi M_s17bp_h R_SBP M_s7p_h R_TAh M_f6p_B_h R_TKT2h M_e4p_h R_DPHS M_2dda7p_h R_DHQS M_3dhq_h R_DQDH M_3dhsk_h R_SKDH M_skm_h R_SKK M_skm5p_h R_PSCIT M_3psme_h R_CHRS M_chor_h R_ATNS_LPAREN_nh4_RPAREN_ M_pyr_h R_PDHam1hi M_2ahethmpp_h R_PDCh M_acald_h R_THRA M_thr_L_h R_TAL M_2obut_h/0.026998198700544
R_ACAS_LPAREN_2ahbut_RPAREN_ M_2ahbut_h R_KARI M_3hmop_h R_KARI_LPAREN_23dhmp_RPAREN_ M_nadp_h R_PGDHh M_ru5p_D_h R_PRUK M_rb15bp_h R_RBCh M_3pg_h R_PGKh M_13dpg_h R_GAPDH_LPAREN_nadp_RPAREN_hi M_g3p_h R_TPIh M_dhap_h R_FBA3hi M_s17bp_h R_SBP M_s7p_h R_TAh M_f6p_B_h R_TKT2h M_e4p_h R_DPHS M_2dda7p_h R_DHQS M_3dhq_h R_DQDH M_3dhsk_h R_SKDH M_skm_h R_SKK M_skm5p_h R_PSCIT M_3psme_h R_CHRS M_chor_h R_ATNS_LPAREN_nh4_RPAREN_ M_pyr_h R_PDHam1hi M_2ahethmpp_h/0.026998198700544
R_ACAS_LPAREN_2ahbut_RPAREN_ M_2ahbut_h R_KARI M_3hmop_h R_KARI_LPAREN_23dhmp_RPAREN_ M_nadp_h R_PGDHh M_ru5p_D_h R_PRUK M_rb15bp_h R_RBCh M_3pg_h R_PGKh M_13dpg_h R_GAPDH_LPAREN_nadp_RPAREN_hi M_g3p_h R_TPIh M_dhap_h R_FBA3hi M_s17bp_h R_SBP M_s7p_h R_TAh M_e4p_h R_DPHS M_2dda7p_h R_DHQS M_3dhq_h R_DQDH M_3dhsk_h R_SKDH M_skm_h R_SKK M_skm5p_h R_PSCIT M_3psme_h R_CHRS M_chor_h R_ATNS_LPAREN_nh4_RPAREN_ M_pyr_h R_PDHam1hi M_2ahethmpp_h R_PDCh M_acald_h R_THRA M_thr_L_h R_TAL M_2obut_h/0.026998198700544
R_ACAS_LPAREN_2ahbut_RPAREN_ M_2ahbut_h R_KARI M_3hmop_h R_KARI_LPAREN_23dhmp_RPAREN_ M_nadp_h R_PGDHh M_ru5p_D_h R_PRUK M_rb15bp_h R_RBCh M_3pg_h R_PGKh M_13dpg_h R_GAPDH_LPAREN_nadp_RPAREN_hi M_g3p_h R_TPIh M_dhap_h R_FBA3hi M_s17bp_h R_SBP M_s7p_h R_TAh M_e4p_h R_DPHS M_2dda7p_h R_DHQS M_3dhq_h R_DQDH M_3dhsk_h R_SKDH M_skm_h R_SKK M_skm5p_h R_PSCIT M_3psme_h R_CHRS M_chor_h R_ATNS_LPAREN_nh4_RPAREN_ M_pyr_h R_PDHam1hi M_2ahethmpp_h/0.026998198700544
R_ACAS_LPAREN_2ahbut_RPAREN_ M_2ahbut_h R_KARI M_3hmop_h R_KARI_LPAREN_23dhmp_RPAREN_ M_nadp_h R_PGDHh M_ru5p_D_h R_PRUK M_rb15bp_h R_RBCh M_3pg_h R_PGKh M_13dpg_h R_GAPDH_LPAREN_nadp_RPAREN_hi M_g3p_h R_TKT2h M_e4p_h R_DPHS M_2dda7p_h R_DHQS M_3dhq_h R_DQDH M_3dhsk_h R_SKDH M_skm_h R_SKK M_skm5p_h R_PSCIT M_3psme_h R_CHRS M_chor_h R_ATNS_LPAREN_nh4_RPAREN_ M_pyr_h R_PDHam1hi M_2ahethmpp_h R_PDCh M_acald_h R_THRA M_thr_L_h R_TAL M_2obut_h/0.026998198700544
R_ACAS_LPAREN_2ahbut_RPAREN_ M_2ahbut_h R_KARI M_3hmop_h R_KARI_LPAREN_23dhmp_RPAREN_ M_nadp_h R_PGDHh M_ru5p_D_h R_PRUK M_rb15bp_h R_RBCh M_3pg_h R_PGKh M_13dpg_h R_GAPDH_LPAREN_nadp_RPAREN_hi M_g3p_h R_TKT2h M_e4p_h R_DPHS M_2dda7p_h R_DHQS M_3dhq_h R_DQDH M_3dhsk_h R_SKDH M_skm_h R_SKK M_skm5p_h R_PSCIT M_3psme_h R_CHRS M_chor_h R_ATNS_LPAREN_nh4_RPAREN_ M_pyr_h R_PDHam1hi M_2ahethmpp_h/0.026998198700544
R_ACAS_LPAREN_2ahbut_RPAREN_ M_2ahbut_h R_KARI M_3hmop_h R_KARI_LPAREN_23dhmp_RPAREN_ M_nadp_h R_PGDHh M_ru5p_D_h R_PRUK M_rb15bp_h R_RBCh M_3pg_h R_PGKh M_13dpg_h R_GAPDH_LPAREN_nadp_RPAREN_hi M_g3p_h R_TAh M_f6p_B_h R_TKT2h M_e4p_h R_DPHS M_2dda7p_h R_DHQS M_3dhq_h R_DQDH M_3dhsk_h R_SKDH M_skm_h R_SKK M_skm5p_h R_PSCIT M_3psme_h R_CHRS M_chor_h R_ATNS_LPAREN_nh4_RPAREN_ M_pyr_h R_PDHam1hi M_2ahethmpp_h R_PDCh M_acald_h R_THRA M_thr_L_h R_TAL M_2obut_h/0.026998198700544
R_ACAS_LPAREN_2ahbut_RPAREN_ M_2ahbut_h R_KARI M_3hmop_h R_KARI_LPAREN_23dhmp_RPAREN_ M_nadp_h R_PGDHh M_ru5p_D_h R_PRUK M_rb15bp_h R_RBCh M_3pg_h R_PGKh M_13dpg_h R_GAPDH_LPAREN_nadp_RPAREN_hi M_g3p_h R_TAh M_f6p_B_h R_TKT2h M_e4p_h R_DPHS M_2dda7p_h R_DHQS M_3dhq_h R_DQDH M_3dhsk_h R_SKDH M_skm_h R_SKK M_skm5p_h R_PSCIT M_3psme_h R_CHRS M_chor_h R_ATNS_LPAREN_nh4_RPAREN_ M_pyr_h R_PDHam1hi M_2ahethmpp_h/0.026998198700544
R_ACAS_LPAREN_2ahbut_RPAREN_ M_2ahbut_h R_KARI M_3hmop_h R_KARI_LPAREN_23dhmp_RPAREN_ M_nadp_h R_PGDHh M_ru5p_D_h R_PRUK M_rb15bp_h R_RBCh M_3pg_h R_PGKh M_13dpg_h R_GAPDH_LPAREN_nadp_RPAREN_hi M_g3p_h R_TAh M_e4p_h R_DPHS M_2dda7p_h R_DHQS M_3dhq_h R_DQDH M_3dhsk_h R_SKDH M_skm_h R_SKK M_skm5p_h R_PSCIT M_3psme_h R_CHRS M_chor_h R_ATNS_LPAREN_nh4_RPAREN_ M_pyr_h R_PDHam1hi M_2ahethmpp_h R_PDCh M_acald_h R_THRA M_thr_L_h R_TAL M_2obut_h/0.026998198700544
R_ACAS_LPAREN_2ahbut_RPAREN_ M_2ahbut_h R_KARI M_3hmop_h R_KARI_LPAREN_23dhmp_RPAREN_ M_nadp_h R_PGDHh M_ru5p_D_h R_PRUK M_rb15bp_h R_RBCh M_3pg_h R_PGKh M_13dpg_h R_GAPDH_LPAREN_nadp_RPAREN_hi M_g3p_h R_TAh M_e4p_h R_DPHS M_2dda7p_h R_DHQS M_3dhq_h R_DQDH M_3dhsk_h R_SKDH M_skm_h R_SKK M_skm5p_h R_PSCIT M_3psme_h R_CHRS M_chor_h R_ATNS_LPAREN_nh4_RPAREN_ M_pyr_h R_PDHam1hi M_2ahethmpp_h/0.026998198700544
R_ACAS_LPAREN_2ahbut_RPAREN_ M_2ahbut_h R_KARI M_3hmop_h R_KARI_LPAREN_23dhmp_RPAREN_ M_nadp_h R_G3PD2 M_dhap_h R_FBA3hi M_s17bp_h R_SBP M_s7p_h R_TKT1h M_xu5p_D_h R_RPEh M_ru5p_D_h R_PRUK M_rb15bp_h R_RBCh M_3pg_h R_PGKh M_13dpg_h R_GAPDHh M_g3p_h R_TKT2h M_e4p_h R_DPHS M_2dda7p_h R_DHQS M_3dhq_h R_DQDH M_3dhsk_h R_SKDH M_skm_h R_SKK M_skm5p_h R_PSCIT M_3psme_h R_CHRS M_chor_h R_ATNS_LPAREN_nh4_RPAREN_ M_pyr_h R_PDHam1hi M_2ahethmpp_h R_PDCh M_acald_h R_THRA M_thr_L_h R_TAL M_2obut_h/0.026998198700544
R_ACAS_LPAREN_2ahbut_RPAREN_ M_2ahbut_h R_KARI M_3hmop_h R_KARI_LPAREN_23dhmp_RPAREN_ M_nadp_h R_G3PD2 M_dhap_h R_FBA3hi M_s17bp_h R_SBP M_s7p_h R_TKT1h M_xu5p_D_h R_RPEh M_ru5p_D_h R_PRUK M_rb15bp_h R_RBCh M_3pg_h R_PGKh M_13dpg_h R_GAPDHh M_g3p_h R_TKT2h M_e4p_h R_DPHS M_2dda7p_h R_DHQS M_3dhq_h R_DQDH M_3dhsk_h R_SKDH M_skm_h R_SKK M_skm5p_h R_PSCIT M_3psme_h R_CHRS M_chor_h R_ATNS_LPAREN_nh4_RPAREN_ M_pyr_h R_PDHam1hi M_2ahethmpp_h/0.026998198700544
R_ACAS_LPAREN_2ahbut_RPAREN_ M_2ahbut_h R_KARI M_3hmop_h R_KARI_LPAREN_23dhmp_RPAREN_ M_nadp_h R_G3PD2 M_dhap_h R_FBA3hi M_s17bp_h R_SBP M_s7p_h R_TKT1h M_xu5p_D_h R_RPEh M_ru5p_D_h R_PRUK M_rb15bp_h R_RBCh M_3pg_h R_PGKh M_13dpg_h R_GAPDHh M_g3p_h R_TAh M_f6p_B_h R_TKT2h M_e4p_h R_DPHS M_2dda7p_h R_DHQS M_3dhq_h R_DQDH M_3dhsk_h R_SKDH M_skm_h R_SKK M_skm5p_h R_PSCIT M_3psme_h R_CHRS M_chor_h R_ATNS_LPAREN_nh4_RPAREN_ M_pyr_h R_PDHam1hi M_2ahethmpp_h R_PDCh M_acald_h R_THRA M_thr_L_h R_TAL M_2obut_h/0.026998198700544
R_ACAS_LPAREN_2ahbut_RPAREN_ M_2ahbut_h R_KARI M_3hmop_h R_KARI_LPAREN_23dhmp_RPAREN_ M_nadp_h R_G3PD2 M_dhap_h R_FBA3hi M_s17bp_h R_SBP M_s7p_h R_TKT1h M_xu5p_D_h R_RPEh M_ru5p_D_h R_PRUK M_rb15bp_h R_RBCh M_3pg_h R_PGKh M_13dpg_h R_GAPDHh M_g3p_h R_TAh M_f6p_B_h R_TKT2h M_e4p_h R_DPHS M_2dda7p_h R_DHQS M_3dhq_h R_DQDH M_3dhsk_h R_SKDH M_skm_h R_SKK M_skm5p_h R_PSCIT M_3psme_h R_CHRS M_chor_h R_ATNS_LPAREN_nh4_RPAREN_ M_pyr_h R_PDHam1hi M_2ahethmpp_h/0.026998198700544
R_ACAS_LPAREN_2ahbut_RPAREN_ M_2ahbut_h R_KARI M_3hmop_h R_KARI_LPAREN_23dhmp_RPAREN_ M_nadp_h R_G3PD2 M_dhap_h R_FBA3hi M_s17bp_h R_SBP M_s7p_h R_TKT1h M_xu5p_D_h R_RPEh M_ru5p_D_h R_PRUK M_rb15bp_h R_RBCh M_3pg_h R_PGKh M_13dpg_h R_GAPDHh M_g3p_h R_TAh M_e4p_h R_DPHS M_2dda7p_h R_DHQS M_3dhq_h R_DQDH M_3dhsk_h R_SKDH M_skm_h R_SKK M_skm5p_h R_PSCIT M_3psme_h R_CHRS M_chor_h R_ATNS_LPAREN_nh4_RPAREN_ M_pyr_h R_PDHam1hi M_2ahethmpp_h R_PDCh M_acald_h R_THRA M_thr_L_h R_TAL M_2obut_h/0.026998198700544
R_ACAS_LPAREN_2ahbut_RPAREN_ M_2ahbut_h R_KARI M_3hmop_h R_KARI_LPAREN_23dhmp_RPAREN_ M_nadp_h R_G3PD2 M_dhap_h R_FBA3hi M_s17bp_h R_SBP M_s7p_h R_TKT1h M_xu5p_D_h R_RPEh M_ru5p_D_h R_PRUK M_rb15bp_h R_RBCh M_3pg_h R_PGKh M_13dpg_h R_GAPDHh M_g3p_h R_TAh M_e4p_h R_DPHS M_2dda7p_h R_DHQS M_3dhq_h R_DQDH M_3dhsk_h R_SKDH M_skm_h R_SKK M_skm5p_h R_PSCIT M_3psme_h R_CHRS M_chor_h R_ATNS_LPAREN_nh4_RPAREN_ M_pyr_h R_PDHam1hi M_2ahethmpp_h/0.026998198700544
R_ACAS_LPAREN_2ahbut_RPAREN_ M_2ahbut_h R_KARI M_3hmop_h R_KARI_LPAREN_23dhmp_RPAREN_ M_nadp_h R_G3PD2 M_dhap_h R_FBA3hi M_s17bp_h R_SBP M_s7p_h R_TKT1h M_xu5p_D_h R_RPEh M_ru5p_D_h R_PRUK M_rb15bp_h R_RBCh M_3pg_h R_PGKh M_13dpg_h R_GAPDH_LPAREN_nadp_RPAREN_hi M_g3p_h R_TKT2h M_e4p_h R_DPHS M_2dda7p_h R_DHQS M_3dhq_h R_DQDH M_3dhsk_h R_SKDH M_skm_h R_SKK M_skm5p_h R_PSCIT M_3psme_h R_CHRS M_chor_h R_ATNS_LPAREN_nh4_RPAREN_ M_pyr_h R_PDHam1hi M_2ahethmpp_h R_PDCh M_acald_h R_THRA M_thr_L_h R_TAL M_2obut_h/0.026998198700544
R_ACAS_LPAREN_2ahbut_RPAREN_ M_2ahbut_h R_KARI M_3hmop_h R_KARI_LPAREN_23dhmp_RPAREN_ M_nadp_h R_G3PD2 M_dhap_h R_FBA3hi M_s17bp_h R_SBP M_s7p_h R_TKT1h M_xu5p_D_h R_RPEh M_ru5p_D_h R_PRUK M_rb15bp_h R_RBCh M_3pg_h R_PGKh M_13dpg_h R_GAPDH_LPAREN_nadp_RPAREN_hi M_g3p_h R_TKT2h M_e4p_h R_DPHS M_2dda7p_h R_DHQS M_3dhq_h R_DQDH M_3dhsk_h R_SKDH M_skm_h R_SKK M_skm5p_h R_PSCIT M_3psme_h R_CHRS M_chor_h R_ATNS_LPAREN_nh4_RPAREN_ M_pyr_h R_PDHam1hi M_2ahethmpp_h/0.026998198700544
R_ACAS_LPAREN_2ahbut_RPAREN_ M_2ahbut_h R_KARI M_3hmop_h R_KARI_LPAREN_23dhmp_RPAREN_ M_nadp_h R_G3PD2 M_dhap_h R_FBA3hi M_s17bp_h R_SBP M_s7p_h R_TKT1h M_xu5p_D_h R_RPEh M_ru5p_D_h R_PRUK M_rb15bp_h R_RBCh M_3pg_h R_PGKh M_13dpg_h R_GAPDH_LPAREN_nadp_RPAREN_hi M_g3p_h R_TAh M_f6p_B_h R_TKT2h M_e4p_h R_DPHS M_2dda7p_h R_DHQS M_3dhq_h R_DQDH M_3dhsk_h R_SKDH M_skm_h R_SKK M_skm5p_h R_PSCIT M_3psme_h R_CHRS M_chor_h R_ATNS_LPAREN_nh4_RPAREN_ M_pyr_h R_PDHam1hi M_2ahethmpp_h R_PDCh M_acald_h R_THRA M_thr_L_h R_TAL M_2obut_h/0.026998198700544
R_ACAS_LPAREN_2ahbut_RPAREN_ M_2ahbut_h R_KARI M_3hmop_h R_KARI_LPAREN_23dhmp_RPAREN_ M_nadp_h R_G3PD2 M_dhap_h R_FBA3hi M_s17bp_h R_SBP M_s7p_h R_TKT1h M_xu5p_D_h R_RPEh M_ru5p_D_h R_PRUK M_rb15bp_h R_RBCh M_3pg_h R_PGKh M_13dpg_h R_GAPDH_LPAREN_nadp_RPAREN_hi M_g3p_h R_TAh M_f6p_B_h R_TKT2h M_e4p_h R_DPHS M_2dda7p_h R_DHQS M_3dhq_h R_DQDH M_3dhsk_h R_SKDH M_skm_h R_SKK M_skm5p_h R_PSCIT M_3psme_h R_CHRS M_chor_h R_ATNS_LPAREN_nh4_RPAREN_ M_pyr_h R_PDHam1hi M_2ahethmpp_h/0.026998198700544
R_ACAS_LPAREN_2ahbut_RPAREN_ M_2ahbut_h R_KARI M_3hmop_h R_KARI_LPAREN_23dhmp_RPAREN_ M_nadp_h R_G3PD2 M_dhap_h R_FBA3hi M_s17bp_h R_SBP M_s7p_h R_TKT1h M_xu5p_D_h R_RPEh M_ru5p_D_h R_PRUK M_rb15bp_h R_RBCh M_3pg_h R_PGKh M_13dpg_h R_GAPDH_LPAREN_nadp_RPAREN_hi M_g3p_h R_TAh M_e4p_h R_DPHS M_2dda7p_h R_DHQS M_3dhq_h R_DQDH M_3dhsk_h R_SKDH M_skm_h R_SKK M_skm5p_h R_PSCIT M_3psme_h R_CHRS M_chor_h R_ATNS_LPAREN_nh4_RPAREN_ M_pyr_h R_PDHam1hi M_2ahethmpp_h R_PDCh M_acald_h R_THRA M_thr_L_h R_TAL M_2obut_h/0.026998198700544
R_ACAS_LPAREN_2ahbut_RPAREN_ M_2ahbut_h R_KARI M_3hmop_h R_KARI_LPAREN_23dhmp_RPAREN_ M_nadp_h R_G3PD2 M_dhap_h R_FBA3hi M_s17bp_h R_SBP M_s7p_h R_TKT1h M_xu5p_D_h R_RPEh M_ru5p_D_h R_PRUK M_rb15bp_h R_RBCh M_3pg_h R_PGKh M_13dpg_h R_GAPDH_LPAREN_nadp_RPAREN_hi M_g3p_h R_TAh M_e4p_h R_DPHS M_2dda7p_h R_DHQS M_3dhq_h R_DQDH M_3dhsk_h R_SKDH M_skm_h R_SKK M_skm5p_h R_PSCIT M_3psme_h R_CHRS M_chor_h R_ATNS_LPAREN_nh4_RPAREN_ M_pyr_h R_PDHam1hi M_2ahethmpp_h/0.026998198700544
R_ACAS_LPAREN_2ahbut_RPAREN_ M_2ahbut_h R_KARI M_3hmop_h R_KARI_LPAREN_23dhmp_RPAREN_ M_nadp_h R_G3PD2 M_dhap_h R_FBA3hi M_s17bp_h R_SBP M_s7p_h R_TKT1h M_r5p_h R_RPIh M_ru5p_D_h R_PRUK M_rb15bp_h R_RBCh M_3pg_h R_PGKh M_13dpg_h R_GAPDHh M_g3p_h R_TKT2h M_e4p_h R_DPHS M_2dda7p_h R_DHQS M_3dhq_h R_DQDH M_3dhsk_h R_SKDH M_skm_h R_SKK M_skm5p_h R_PSCIT M_3psme_h R_CHRS M_chor_h R_ATNS_LPAREN_nh4_RPAREN_ M_pyr_h R_PDHam1hi M_2ahethmpp_h R_PDCh M_acald_h R_THRA M_thr_L_h R_TAL M_2obut_h/0.026998198700544
R_ACAS_LPAREN_2ahbut_RPAREN_ M_2ahbut_h R_KARI M_3hmop_h R_KARI_LPAREN_23dhmp_RPAREN_ M_nadp_h R_G3PD2 M_dhap_h R_FBA3hi M_s17bp_h R_SBP M_s7p_h R_TKT1h M_r5p_h R_RPIh M_ru5p_D_h R_PRUK M_rb15bp_h R_RBCh M_3pg_h R_PGKh M_13dpg_h R_GAPDHh M_g3p_h R_TKT2h M_e4p_h R_DPHS M_2dda7p_h R_DHQS M_3dhq_h R_DQDH M_3dhsk_h R_SKDH M_skm_h R_SKK M_skm5p_h R_PSCIT M_3psme_h R_CHRS M_chor_h R_ATNS_LPAREN_nh4_RPAREN_ M_pyr_h R_PDHam1hi M_2ahethmpp_h/0.026998198700544
R_ACAS_LPAREN_2ahbut_RPAREN_ M_2ahbut_h R_KARI M_3hmop_h R_KARI_LPAREN_23dhmp_RPAREN_ M_nadp_h R_G3PD2 M_dhap_h R_FBA3hi M_s17bp_h R_SBP M_s7p_h R_TKT1h M_r5p_h R_RPIh M_ru5p_D_h R_PRUK M_rb15bp_h R_RBCh M_3pg_h R_PGKh M_13dpg_h R_GAPDHh M_g3p_h R_TAh M_f6p_B_h R_TKT2h M_e4p_h R_DPHS M_2dda7p_h R_DHQS M_3dhq_h R_DQDH M_3dhsk_h R_SKDH M_skm_h R_SKK M_skm5p_h R_PSCIT M_3psme_h R_CHRS M_chor_h R_ATNS_LPAREN_nh4_RPAREN_ M_pyr_h R_PDHam1hi M_2ahethmpp_h R_PDCh M_acald_h R_THRA M_thr_L_h R_TAL M_2obut_h/0.026998198700544
R_ACAS_LPAREN_2ahbut_RPAREN_ M_2ahbut_h R_KARI M_3hmop_h R_KARI_LPAREN_23dhmp_RPAREN_ M_nadp_h R_G3PD2 M_dhap_h R_FBA3hi M_s17bp_h R_SBP M_s7p_h R_TKT1h M_r5p_h R_RPIh M_ru5p_D_h R_PRUK M_rb15bp_h R_RBCh M_3pg_h R_PGKh M_13dpg_h R_GAPDHh M_g3p_h R_TAh M_f6p_B_h R_TKT2h M_e4p_h R_DPHS M_2dda7p_h R_DHQS M_3dhq_h R_DQDH M_3dhsk_h R_SKDH M_skm_h R_SKK M_skm5p_h R_PSCIT M_3psme_h R_CHRS M_chor_h R_ATNS_LPAREN_nh4_RPAREN_ M_pyr_h R_PDHam1hi M_2ahethmpp_h/0.026998198700544
R_ACAS_LPAREN_2ahbut_RPAREN_ M_2ahbut_h R_KARI M_3hmop_h R_KARI_LPAREN_23dhmp_RPAREN_ M_nadp_h R_G3PD2 M_dhap_h R_FBA3hi M_s17bp_h R_SBP M_s7p_h R_TKT1h M_r5p_h R_RPIh M_ru5p_D_h R_PRUK M_rb15bp_h R_RBCh M_3pg_h R_PGKh M_13dpg_h R_GAPDHh M_g3p_h R_TAh M_e4p_h R_DPHS M_2dda7p_h R_DHQS M_3dhq_h R_DQDH M_3dhsk_h R_SKDH M_skm_h R_SKK M_skm5p_h R_PSCIT M_3psme_h R_CHRS M_chor_h R_ATNS_LPAREN_nh4_RPAREN_ M_pyr_h R_PDHam1hi M_2ahethmpp_h R_PDCh M_acald_h R_THRA M_thr_L_h R_TAL M_2obut_h/0.026998198700544
R_ACAS_LPAREN_2ahbut_RPAREN_ M_2ahbut_h R_KARI M_3hmop_h R_KARI_LPAREN_23dhmp_RPAREN_ M_nadp_h R_G3PD2 M_dhap_h R_FBA3hi M_s17bp_h R_SBP M_s7p_h R_TKT1h M_r5p_h R_RPIh M_ru5p_D_h R_PRUK M_rb15bp_h R_RBCh M_3pg_h R_PGKh M_13dpg_h R_GAPDHh M_g3p_h R_TAh M_e4p_h R_DPHS M_2dda7p_h R_DHQS M_3dhq_h R_DQDH M_3dhsk_h R_SKDH M_skm_h R_SKK M_skm5p_h R_PSCIT M_3psme_h R_CHRS M_chor_h R_ATNS_LPAREN_nh4_RPAREN_ M_pyr_h R_PDHam1hi M_2ahethmpp_h/0.026998198700544
R_ACAS_LPAREN_2ahbut_RPAREN_ M_2ahbut_h R_KARI M_3hmop_h R_KARI_LPAREN_23dhmp_RPAREN_ M_nadp_h R_G3PD2 M_dhap_h R_FBA3hi M_s17bp_h R_SBP M_s7p_h R_TKT1h M_r5p_h R_RPIh M_ru5p_D_h R_PRUK M_rb15bp_h R_RBCh M_3pg_h R_PGKh M_13dpg_h R_GAPDH_LPAREN_nadp_RPAREN_hi M_g3p_h R_TKT2h M_e4p_h R_DPHS M_2dda7p_h R_DHQS M_3dhq_h R_DQDH M_3dhsk_h R_SKDH M_skm_h R_SKK M_skm5p_h R_PSCIT M_3psme_h R_CHRS M_chor_h R_ATNS_LPAREN_nh4_RPAREN_ M_pyr_h R_PDHam1hi M_2ahethmpp_h R_PDCh M_acald_h R_THRA M_thr_L_h R_TAL M_2obut_h/0.026998198700544
R_ACAS_LPAREN_2ahbut_RPAREN_ M_2ahbut_h R_KARI M_3hmop_h R_KARI_LPAREN_23dhmp_RPAREN_ M_nadp_h R_G3PD2 M_dhap_h R_FBA3hi M_s17bp_h R_SBP M_s7p_h R_TKT1h M_r5p_h R_RPIh M_ru5p_D_h R_PRUK M_rb15bp_h R_RBCh M_3pg_h R_PGKh M_13dpg_h R_GAPDH_LPAREN_nadp_RPAREN_hi M_g3p_h R_TKT2h M_e4p_h R_DPHS M_2dda7p_h R_DHQS M_3dhq_h R_DQDH M_3dhsk_h R_SKDH M_skm_h R_SKK M_skm5p_h R_PSCIT M_3psme_h R_CHRS M_chor_h R_ATNS_LPAREN_nh4_RPAREN_ M_pyr_h R_PDHam1hi M_2ahethmpp_h/0.026998198700544
R_ACAS_LPAREN_2ahbut_RPAREN_ M_2ahbut_h R_KARI M_3hmop_h R_KARI_LPAREN_23dhmp_RPAREN_ M_nadp_h R_G3PD2 M_dhap_h R_FBA3hi M_s17bp_h R_SBP M_s7p_h R_TKT1h M_r5p_h R_RPIh M_ru5p_D_h R_PRUK M_rb15bp_h R_RBCh M_3pg_h R_PGKh M_13dpg_h R_GAPDH_LPAREN_nadp_RPAREN_hi M_g3p_h R_TAh M_f6p_B_h R_TKT2h M_e4p_h R_DPHS M_2dda7p_h R_DHQS M_3dhq_h R_DQDH M_3dhsk_h R_SKDH M_skm_h R_SKK M_skm5p_h R_PSCIT M_3psme_h R_CHRS M_chor_h R_ATNS_LPAREN_nh4_RPAREN_ M_pyr_h R_PDHam1hi M_2ahethmpp_h R_PDCh M_acald_h R_THRA M_thr_L_h R_TAL M_2obut_h/0.026998198700544
R_ACAS_LPAREN_2ahbut_RPAREN_ M_2ahbut_h R_KARI M_3hmop_h R_KARI_LPAREN_23dhmp_RPAREN_ M_nadp_h R_G3PD2 M_dhap_h R_FBA3hi M_s17bp_h R_SBP M_s7p_h R_TKT1h M_r5p_h R_RPIh M_ru5p_D_h R_PRUK M_rb15bp_h R_RBCh M_3pg_h R_PGKh M_13dpg_h R_GAPDH_LPAREN_nadp_RPAREN_hi M_g3p_h R_TAh M_f6p_B_h R_TKT2h M_e4p_h R_DPHS M_2dda7p_h R_DHQS M_3dhq_h R_DQDH M_3dhsk_h R_SKDH M_skm_h R_SKK M_skm5p_h R_PSCIT M_3psme_h R_CHRS M_chor_h R_ATNS_LPAREN_nh4_RPAREN_ M_pyr_h R_PDHam1hi M_2ahethmpp_h/0.026998198700544
R_ACAS_LPAREN_2ahbut_RPAREN_ M_2ahbut_h R_KARI M_3hmop_h R_KARI_LPAREN_23dhmp_RPAREN_ M_nadp_h R_G3PD2 M_dhap_h R_FBA3hi M_s17bp_h R_SBP M_s7p_h R_TKT1h M_r5p_h R_RPIh M_ru5p_D_h R_PRUK M_rb15bp_h R_RBCh M_3pg_h R_PGKh M_13dpg_h R_GAPDH_LPAREN_nadp_RPAREN_hi M_g3p_h R_TAh M_e4p_h R_DPHS M_2dda7p_h R_DHQS M_3dhq_h R_DQDH M_3dhsk_h R_SKDH M_skm_h R_SKK M_skm5p_h R_PSCIT M_3psme_h R_CHRS M_chor_h R_ATNS_LPAREN_nh4_RPAREN_ M_pyr_h R_PDHam1hi M_2ahethmpp_h R_PDCh M_acald_h R_THRA M_thr_L_h R_TAL M_2obut_h/0.026998198700544
R_ACAS_LPAREN_2ahbut_RPAREN_ M_2ahbut_h R_KARI M_3hmop_h R_KARI_LPAREN_23dhmp_RPAREN_ M_nadp_h R_G3PD2 M_dhap_h R_FBA3hi M_s17bp_h R_SBP M_s7p_h R_TKT1h M_r5p_h R_RPIh M_ru5p_D_h R_PRUK M_rb15bp_h R_RBCh M_3pg_h R_PGKh M_13dpg_h R_GAPDH_LPAREN_nadp_RPAREN_hi M_g3p_h R_TAh M_e4p_h R_DPHS M_2dda7p_h R_DHQS M_3dhq_h R_DQDH M_3dhsk_h R_SKDH M_skm_h R_SKK M_skm5p_h R_PSCIT M_3psme_h R_CHRS M_chor_h R_ATNS_LPAREN_nh4_RPAREN_ M_pyr_h R_PDHam1hi M_2ahethmpp_h/0.026998198700544
R_ACAS_LPAREN_2ahbut_RPAREN_ M_2ahbut_h R_KARI M_3hmop_h R_KARI_LPAREN_23dhmp_RPAREN_ M_nadp_h R_G3PD2 M_dhap_h R_FBA3hi M_s17bp_h R_SBP M_s7p_h R_TKT1h M_r5p_h R_RPDPK M_prpp_h R_ANTPPT M_pran_h R_PRAI M_2cpr5p_h R_IGPS M_3ig3p_h R_SERH M_g3p_h R_TKT2h M_e4p_h R_DPHS M_2dda7p_h R_DHQS M_3dhq_h R_DQDH M_3dhsk_h R_SKDH M_skm_h R_SKK M_skm5p_h R_PSCIT M_3psme_h R_CHRS M_chor_h R_ATNS_LPAREN_nh4_RPAREN_ M_pyr_h R_PDHam1hi M_2ahethmpp_h R_PDCh M_acald_h R_THRA M_thr_L_h R_TAL M_2obut_h/0.026998198700544
R_ACAS_LPAREN_2ahbut_RPAREN_ M_2ahbut_h R_KARI M_3hmop_h R_KARI_LPAREN_23dhmp_RPAREN_ M_nadp_h R_G3PD2 M_dhap_h R_FBA3hi M_s17bp_h R_SBP M_s7p_h R_TKT1h M_r5p_h R_RPDPK M_prpp_h R_ANTPPT M_pran_h R_PRAI M_2cpr5p_h R_IGPS M_3ig3p_h R_SERH M_g3p_h R_TKT2h M_e4p_h R_DPHS M_2dda7p_h R_DHQS M_3dhq_h R_DQDH M_3dhsk_h R_SKDH M_skm_h R_SKK M_skm5p_h R_PSCIT M_3psme_h R_CHRS M_chor_h R_ATNS_LPAREN_nh4_RPAREN_ M_pyr_h R_PDHam1hi M_2ahethmpp_h/0.026998198700544
R_ACAS_LPAREN_2ahbut_RPAREN_ M_2ahbut_h R_KARI M_3hmop_h R_KARI_LPAREN_23dhmp_RPAREN_ M_nadp_h R_G3PD2 M_dhap_h R_FBA3hi M_s17bp_h R_SBP M_s7p_h R_TKT1h M_r5p_h R_RPDPK M_prpp_h R_ANTPPT M_pran_h R_PRAI M_2cpr5p_h R_IGPS M_3ig3p_h R_SERH M_g3p_h R_TAh M_f6p_B_h R_TKT2h M_e4p_h R_DPHS M_2dda7p_h R_DHQS M_3dhq_h R_DQDH M_3dhsk_h R_SKDH M_skm_h R_SKK M_skm5p_h R_PSCIT M_3psme_h R_CHRS M_chor_h R_ATNS_LPAREN_nh4_RPAREN_ M_pyr_h R_PDHam1hi M_2ahethmpp_h R_PDCh M_acald_h R_THRA M_thr_L_h R_TAL M_2obut_h/0.026998198700544
R_ACAS_LPAREN_2ahbut_RPAREN_ M_2ahbut_h R_KARI M_3hmop_h R_KARI_LPAREN_23dhmp_RPAREN_ M_nadp_h R_G3PD2 M_dhap_h R_FBA3hi M_s17bp_h R_SBP M_s7p_h R_TKT1h M_r5p_h R_RPDPK M_prpp_h R_ANTPPT M_pran_h R_PRAI M_2cpr5p_h R_IGPS M_3ig3p_h R_SERH M_g3p_h R_TAh M_f6p_B_h R_TKT2h M_e4p_h R_DPHS M_2dda7p_h R_DHQS M_3dhq_h R_DQDH M_3dhsk_h R_SKDH M_skm_h R_SKK M_skm5p_h R_PSCIT M_3psme_h R_CHRS M_chor_h R_ATNS_LPAREN_nh4_RPAREN_ M_pyr_h R_PDHam1hi M_2ahethmpp_h/0.026998198700544
R_ACAS_LPAREN_2ahbut_RPAREN_ M_2ahbut_h R_KARI M_3hmop_h R_KARI_LPAREN_23dhmp_RPAREN_ M_nadp_h R_G3PD2 M_dhap_h R_FBA3hi M_s17bp_h R_SBP M_s7p_h R_TKT1h M_r5p_h R_RPDPK M_prpp_h R_ANTPPT M_pran_h R_PRAI M_2cpr5p_h R_IGPS M_3ig3p_h R_SERH M_g3p_h R_TAh M_e4p_h R_DPHS M_2dda7p_h R_DHQS M_3dhq_h R_DQDH M_3dhsk_h R_SKDH M_skm_h R_SKK M_skm5p_h R_PSCIT M_3psme_h R_CHRS M_chor_h R_ATNS_LPAREN_nh4_RPAREN_ M_pyr_h R_PDHam1hi M_2ahethmpp_h R_PDCh M_acald_h R_THRA M_thr_L_h R_TAL M_2obut_h/0.026998198700544
R_ACAS_LPAREN_2ahbut_RPAREN_ M_2ahbut_h R_KARI M_3hmop_h R_KARI_LPAREN_23dhmp_RPAREN_ M_nadp_h R_G3PD2 M_dhap_h R_FBA3hi M_s17bp_h R_SBP M_s7p_h R_TKT1h M_r5p_h R_RPDPK M_prpp_h R_ANTPPT M_pran_h R_PRAI M_2cpr5p_h R_IGPS M_3ig3p_h R_SERH M_g3p_h R_TAh M_e4p_h R_DPHS M_2dda7p_h R_DHQS M_3dhq_h R_DQDH M_3dhsk_h R_SKDH M_skm_h R_SKK M_skm5p_h R_PSCIT M_3psme_h R_CHRS M_chor_h R_ATNS_LPAREN_nh4_RPAREN_ M_pyr_h R_PDHam1hi M_2ahethmpp_h/0.026998198700544
R_ACAS_LPAREN_2ahbut_RPAREN_ M_2ahbut_h R_KARI M_3hmop_h R_KARI_LPAREN_23dhmp_RPAREN_ M_nadp_h R_G3PD2 M_dhap_h R_FBA3hi M_s17bp_h R_SBP M_s7p_h R_TAh M_f6p_B_h R_TKT2h M_e4p_h R_DPHS M_2dda7p_h R_DHQS M_3dhq_h R_DQDH M_3dhsk_h R_SKDH M_skm_h R_SKK M_skm5p_h R_PSCIT M_3psme_h R_CHRS M_chor_h R_ATNS_LPAREN_nh4_RPAREN_ M_pyr_h R_PDHam1hi M_2ahethmpp_h R_PDCh M_acald_h R_THRA M_thr_L_h R_TAL M_2obut_h/0.026998198700544
R_ACAS_LPAREN_2ahbut_RPAREN_ M_2ahbut_h R_KARI M_3hmop_h R_KARI_LPAREN_23dhmp_RPAREN_ M_nadp_h R_G3PD2 M_dhap_h R_FBA3hi M_s17bp_h R_SBP M_s7p_h R_TAh M_f6p_B_h R_TKT2h M_e4p_h R_DPHS M_2dda7p_h R_DHQS M_3dhq_h R_DQDH M_3dhsk_h R_SKDH M_skm_h R_SKK M_skm5p_h R_PSCIT M_3psme_h R_CHRS M_chor_h R_ATNS_LPAREN_nh4_RPAREN_ M_pyr_h R_PDHam1hi M_2ahethmpp_h/0.026998198700544
R_ACAS_LPAREN_2ahbut_RPAREN_ M_2ahbut_h R_KARI M_3hmop_h R_KARI_LPAREN_23dhmp_RPAREN_ M_nadp_h R_G3PD2 M_dhap_h R_FBA3hi M_s17bp_h R_SBP M_s7p_h R_TAh M_e4p_h R_DPHS M_2dda7p_h R_DHQS M_3dhq_h R_DQDH M_3dhsk_h R_SKDH M_skm_h R_SKK M_skm5p_h R_PSCIT M_3psme_h R_CHRS M_chor_h R_ATNS_LPAREN_nh4_RPAREN_ M_pyr_h R_PDHam1hi M_2ahethmpp_h R_PDCh M_acald_h R_THRA M_thr_L_h R_TAL M_2obut_h/0.026998198700544
R_ACAS_LPAREN_2ahbut_RPAREN_ M_2ahbut_h R_KARI M_3hmop_h R_KARI_LPAREN_23dhmp_RPAREN_ M_nadp_h R_G3PD2 M_dhap_h R_FBA3hi M_s17bp_h R_SBP M_s7p_h R_TAh M_e4p_h R_DPHS M_2dda7p_h R_DHQS M_3dhq_h R_DQDH M_3dhsk_h R_SKDH M_skm_h R_SKK M_skm5p_h R_PSCIT M_3psme_h R_CHRS M_chor_h R_ATNS_LPAREN_nh4_RPAREN_ M_pyr_h R_PDHam1hi M_2ahethmpp_h/0.026998198700544
R_ANTPPT M_pran_h R_PRAI M_2cpr5p_h R_IGPS M_3ig3p_h R_SERH M_g3p_h R_TKT2h M_e4p_h R_DPHS M_2dda7p_h R_DHQS M_3dhq_h R_DQDH M_3dhsk_h R_SKDH M_skm_h R_SKK M_skm5p_h R_PSCIT M_3psme_h R_CHRS M_chor_h R_ATNS_LPAREN_nh4_RPAREN_ M_pyr_h R_MDHC_LPAREN_nadp_RPAREN_hr M_nadp_h R_G3PD2 M_dhap_h R_FBA3hi M_s17bp_h R_SBP M_s7p_h R_TKT1h M_r5p_h R_RPDPK M_prpp_h/0.026998198700544
R_ANTPPT M_pran_h R_PRAI M_2cpr5p_h R_IGPS M_3ig3p_h R_SERH M_g3p_h R_TKT2h M_e4p_h R_DPHS M_2dda7p_h R_DHQS M_3dhq_h R_DQDH M_3dhsk_h R_SKDH M_skm_h R_SKK M_skm5p_h R_PSCIT M_3psme_h R_CHRS M_chor_h R_ATNS_LPAREN_nh4_RPAREN_ M_pyr_h R_MDHC_LPAREN_nadp_RPAREN_hr M_mal_L_h R_MDHh M_oaa_h R_ASPATh M_asp_L_h R_ASPK M_4pasp_h R_ASADH M_nadp_h R_G3PD2 M_dhap_h R_FBA3hi M_s17bp_h R_SBP M_s7p_h R_TKT1h M_r5p_h R_RPDPK M_prpp_h/0.026998198700544
R_ANTPPT M_pran_h R_PRAI M_2cpr5p_h R_IGPS M_3ig3p_h R_SERH M_g3p_h R_TKT2h M_e4p_h R_DPHS M_2dda7p_h R_DHQS M_3dhq_h R_DQDH M_3dhsk_h R_SKDH M_skm_h R_SKK M_skm5p_h R_PSCIT M_3psme_h R_CHRS M_chor_h R_ATNS_LPAREN_nh4_RPAREN_ M_pyr_h R_MDHC_LPAREN_nadp_RPAREN_hr M_mal_L_h R_MDHh M_oaa_h R_ASPATh M_asp_L_h R_ASPK M_4pasp_h R_ASADH M_aspsa_h R_HSDH M_nadp_h R_G3PD2 M_dhap_h R_FBA3hi M_s17bp_h R_SBP M_s7p_h R_TKT1h M_r5p_h R_RPDPK M_prpp_h/0.026998198700544
R_ANTPPT M_pran_h R_PRAI M_2cpr5p_h R_IGPS M_3ig3p_h R_SERH M_g3p_h R_TKT2h M_e4p_h R_DPHS M_2dda7p_h R_DHQS M_3dhq_h R_DQDH M_3dhsk_h R_SKDH M_skm_h R_SKK M_skm5p_h R_PSCIT M_3psme_h R_CHRS M_chor_h R_ATNS_LPAREN_nh4_RPAREN_ M_pyr_h R_DXS M_dxyl5p_h R_DXRI M_nadp_h R_G3PD2 M_dhap_h R_FBA3hi M_s17bp_h R_SBP M_s7p_h R_TKT1h M_r5p_h R_RPDPK M_prpp_h/0.026998198700544
R_ANTPPT M_pran_h R_PRAI M_2cpr5p_h R_IGPS M_3ig3p_h R_SERH M_g3p_h R_TKT2h M_e4p_h R_DPHS M_2dda7p_h R_DHQS M_3dhq_h R_DQDH M_3dhsk_h R_SKDH M_skm_h R_SKK M_skm5p_h R_PSCIT M_3psme_h R_CHRS M_chor_h R_ATNS_LPAREN_nh4_RPAREN_ M_pyr_h R_DXS M_dxyl5p_h R_DXRI M_2me4p_h R_CMS M_4c2me_h R_CMK M_pcdme_h R_MCS M_2mecdp_h R_HDS M_h2mb4p_h R_IDS2 M_nadp_h R_G3PD2 M_dhap_h R_FBA3hi M_s17bp_h R_SBP M_s7p_h R_TKT1h M_r5p_h R_RPDPK M_prpp_h/0.026998198700544
R_ANTPPT M_pran_h R_PRAI M_2cpr5p_h R_IGPS M_3ig3p_h R_SERH M_g3p_h R_TKT2h M_e4p_h R_DPHS M_2dda7p_h R_DHQS M_3dhq_h R_DQDH M_3dhsk_h R_SKDH M_skm_h R_SKK M_skm5p_h R_PSCIT M_3psme_h R_CHRS M_chor_h R_ATNS_LPAREN_nh4_RPAREN_ M_pyr_h R_DXS M_dxyl5p_h R_DXRI M_2me4p_h R_CMS M_4c2me_h R_CMK M_pcdme_h R_MCS M_2mecdp_h R_HDS M_h2mb4p_h R_IDS2 M_dmpp_h R_GPPSh M_grdp_h R_FPPSh M_frdp_h R_GGPS M_ggdp_h R_GGDR M_nadp_h R_G3PD2 M_dhap_h R_FBA3hi M_s17bp_h R_SBP M_s7p_h R_TKT1h M_r5p_h R_RPDPK M_prpp_h/0.026998198700544
R_ANTPPT M_pran_h R_PRAI M_2cpr5p_h R_IGPS M_3ig3p_h R_SERH M_g3p_h R_TKT2h M_e4p_h R_DPHS M_2dda7p_h R_DHQS M_3dhq_h R_DQDH M_3dhsk_h R_SKDH M_skm_h R_SKK M_skm5p_h R_PSCIT M_3psme_h R_CHRS M_chor_h R_ATNS_LPAREN_nh4_RPAREN_ M_pyr_h R_DXS M_dxyl5p_h R_DXRI M_2me4p_h R_CMS M_4c2me_h R_CMK M_pcdme_h R_MCS M_2mecdp_h R_HDS M_h2mb4p_h R_IDS1 M_nadp_h R_G3PD2 M_dhap_h R_FBA3hi M_s17bp_h R_SBP M_s7p_h R_TKT1h M_r5p_h R_RPDPK M_prpp_h/0.026998198700544
R_ANTPPT M_pran_h R_PRAI M_2cpr5p_h R_IGPS M_3ig3p_h R_SERH M_g3p_h R_TKT2h M_e4p_h R_DPHS M_2dda7p_h R_DHQS M_3dhq_h R_DQDH M_3dhsk_h R_SKDH M_skm_h R_SKK M_skm5p_h R_PSCIT M_3psme_h R_CHRS M_chor_h R_ATNS_LPAREN_nh4_RPAREN_ M_pyr_h R_DXS M_dxyl5p_h R_DXRI M_2me4p_h R_CMS M_4c2me_h R_CMK M_pcdme_h R_MCS M_2mecdp_h R_HDS M_h2mb4p_h R_IDS1 M_ipdp_h R_GPPSh M_grdp_h R_FPPSh M_frdp_h R_GGPS M_ggdp_h R_GGDR M_nadp_h R_G3PD2 M_dhap_h R_FBA3hi M_s17bp_h R_SBP M_s7p_h R_TKT1h M_r5p_h R_RPDPK M_prpp_h/0.026998198700544
R_ANTPPT M_pran_h R_PRAI M_2cpr5p_h R_IGPS M_3ig3p_h R_SERH M_g3p_h R_TKT2h M_e4p_h R_DPHS M_2dda7p_h R_DHQS M_3dhq_h R_DQDH M_3dhsk_h R_SKDH M_skm_h R_SKK M_skm5p_h R_PSCIT M_3psme_h R_CHRS M_chor_h R_ATNS_LPAREN_nh4_RPAREN_ M_pyr_h R_DXS M_dxyl5p_h R_DXRI M_2me4p_h R_CMS M_4c2me_h R_CMK M_pcdme_h R_MCS M_2mecdp_h R_HDS M_h2mb4p_h R_IDS1 M_ipdp_h R_GGPS M_ggdp_h R_GGDR M_nadp_h R_G3PD2 M_dhap_h R_FBA3hi M_s17bp_h R_SBP M_s7p_h R_TKT1h M_r5p_h R_RPDPK M_prpp_h/0.026998198700544
R_ANTPPT M_pran_h R_PRAI M_2cpr5p_h R_IGPS M_3ig3p_h R_SERH M_g3p_h R_TKT2h M_e4p_h R_DPHS M_2dda7p_h R_DHQS M_3dhq_h R_DQDH M_3dhsk_h R_SKDH M_skm_h R_SKK M_skm5p_h R_PSCIT M_3psme_h R_CHRS M_chor_h R_ATNS_LPAREN_nh4_RPAREN_ M_pyr_h R_DXS M_dxyl5p_h R_DXRI M_2me4p_h R_CMS M_4c2me_h R_CMK M_pcdme_h R_MCS M_2mecdp_h R_HDS M_h2mb4p_h R_IDS1 M_ipdp_h R_FPPSh M_frdp_h R_GGPS M_ggdp_h R_GGDR M_nadp_h R_G3PD2 M_dhap_h R_FBA3hi M_s17bp_h R_SBP M_s7p_h R_TKT1h M_r5p_h R_RPDPK M_prpp_h/0.026998198700544
R_ANTPPT M_pran_h R_PRAI M_2cpr5p_h R_IGPS M_3ig3p_h R_SERH M_g3p_h R_TAh M_f6p_B_h R_TKT2h M_e4p_h R_DPHS M_2dda7p_h R_DHQS M_3dhq_h R_DQDH M_3dhsk_h R_SKDH M_skm_h R_SKK M_skm5p_h R_PSCIT M_3psme_h R_CHRS M_chor_h R_ATNS_LPAREN_nh4_RPAREN_ M_pyr_h R_MDHC_LPAREN_nadp_RPAREN_hr M_nadp_h R_G3PD2 M_dhap_h R_FBA3hi M_s17bp_h R_SBP M_s7p_h R_TKT1h M_r5p_h R_RPDPK M_prpp_h/0.026998198700544
R_ANTPPT M_pran_h R_PRAI M_2cpr5p_h R_IGPS M_3ig3p_h R_SERH M_g3p_h R_TAh M_f6p_B_h R_TKT2h M_e4p_h R_DPHS M_2dda7p_h R_DHQS M_3dhq_h R_DQDH M_3dhsk_h R_SKDH M_skm_h R_SKK M_skm5p_h R_PSCIT M_3psme_h R_CHRS M_chor_h R_ATNS_LPAREN_nh4_RPAREN_ M_pyr_h R_MDHC_LPAREN_nadp_RPAREN_hr M_mal_L_h R_MDHh M_oaa_h R_ASPATh M_asp_L_h R_ASPK M_4pasp_h R_ASADH M_nadp_h R_G3PD2 M_dhap_h R_FBA3hi M_s17bp_h R_SBP M_s7p_h R_TKT1h M_r5p_h R_RPDPK M_prpp_h/0.026998198700544
R_ANTPPT M_pran_h R_PRAI M_2cpr5p_h R_IGPS M_3ig3p_h R_SERH M_g3p_h R_TAh M_f6p_B_h R_TKT2h M_e4p_h R_DPHS M_2dda7p_h R_DHQS M_3dhq_h R_DQDH M_3dhsk_h R_SKDH M_skm_h R_SKK M_skm5p_h R_PSCIT M_3psme_h R_CHRS M_chor_h R_ATNS_LPAREN_nh4_RPAREN_ M_pyr_h R_MDHC_LPAREN_nadp_RPAREN_hr M_mal_L_h R_MDHh M_oaa_h R_ASPATh M_asp_L_h R_ASPK M_4pasp_h R_ASADH M_aspsa_h R_HSDH M_nadp_h R_G3PD2 M_dhap_h R_FBA3hi M_s17bp_h R_SBP M_s7p_h R_TKT1h M_r5p_h R_RPDPK M_prpp_h/0.026998198700544
R_ANTPPT M_pran_h R_PRAI M_2cpr5p_h R_IGPS M_3ig3p_h R_SERH M_g3p_h R_TAh M_f6p_B_h R_TKT2h M_e4p_h R_DPHS M_2dda7p_h R_DHQS M_3dhq_h R_DQDH M_3dhsk_h R_SKDH M_skm_h R_SKK M_skm5p_h R_PSCIT M_3psme_h R_CHRS M_chor_h R_ATNS_LPAREN_nh4_RPAREN_ M_pyr_h R_DXS M_dxyl5p_h R_DXRI M_nadp_h R_G3PD2 M_dhap_h R_FBA3hi M_s17bp_h R_SBP M_s7p_h R_TKT1h M_r5p_h R_RPDPK M_prpp_h/0.026998198700544
R_ANTPPT M_pran_h R_PRAI M_2cpr5p_h R_IGPS M_3ig3p_h R_SERH M_g3p_h R_TAh M_f6p_B_h R_TKT2h M_e4p_h R_DPHS M_2dda7p_h R_DHQS M_3dhq_h R_DQDH M_3dhsk_h R_SKDH M_skm_h R_SKK M_skm5p_h R_PSCIT M_3psme_h R_CHRS M_chor_h R_ATNS_LPAREN_nh4_RPAREN_ M_pyr_h R_DXS M_dxyl5p_h R_DXRI M_2me4p_h R_CMS M_4c2me_h R_CMK M_pcdme_h R_MCS M_2mecdp_h R_HDS M_h2mb4p_h R_IDS2 M_nadp_h R_G3PD2 M_dhap_h R_FBA3hi M_s17bp_h R_SBP M_s7p_h R_TKT1h M_r5p_h R_RPDPK M_prpp_h/0.026998198700544
R_ANTPPT M_pran_h R_PRAI M_2cpr5p_h R_IGPS M_3ig3p_h R_SERH M_g3p_h R_TAh M_f6p_B_h R_TKT2h M_e4p_h R_DPHS M_2dda7p_h R_DHQS M_3dhq_h R_DQDH M_3dhsk_h R_SKDH M_skm_h R_SKK M_skm5p_h R_PSCIT M_3psme_h R_CHRS M_chor_h R_ATNS_LPAREN_nh4_RPAREN_ M_pyr_h R_DXS M_dxyl5p_h R_DXRI M_2me4p_h R_CMS M_4c2me_h R_CMK M_pcdme_h R_MCS M_2mecdp_h R_HDS M_h2mb4p_h R_IDS2 M_dmpp_h R_GPPSh M_grdp_h R_FPPSh M_frdp_h R_GGPS M_ggdp_h R_GGDR M_nadp_h R_G3PD2 M_dhap_h R_FBA3hi M_s17bp_h R_SBP M_s7p_h R_TKT1h M_r5p_h R_RPDPK M_prpp_h/0.026998198700544
R_ANTPPT M_pran_h R_PRAI M_2cpr5p_h R_IGPS M_3ig3p_h R_SERH M_g3p_h R_TAh M_f6p_B_h R_TKT2h M_e4p_h R_DPHS M_2dda7p_h R_DHQS M_3dhq_h R_DQDH M_3dhsk_h R_SKDH M_skm_h R_SKK M_skm5p_h R_PSCIT M_3psme_h R_CHRS M_chor_h R_ATNS_LPAREN_nh4_RPAREN_ M_pyr_h R_DXS M_dxyl5p_h R_DXRI M_2me4p_h R_CMS M_4c2me_h R_CMK M_pcdme_h R_MCS M_2mecdp_h R_HDS M_h2mb4p_h R_IDS1 M_nadp_h R_G3PD2 M_dhap_h R_FBA3hi M_s17bp_h R_SBP M_s7p_h R_TKT1h M_r5p_h R_RPDPK M_prpp_h/0.026998198700544
R_ANTPPT M_pran_h R_PRAI M_2cpr5p_h R_IGPS M_3ig3p_h R_SERH M_g3p_h R_TAh M_f6p_B_h R_TKT2h M_e4p_h R_DPHS M_2dda7p_h R_DHQS M_3dhq_h R_DQDH M_3dhsk_h R_SKDH M_skm_h R_SKK M_skm5p_h R_PSCIT M_3psme_h R_CHRS M_chor_h R_ATNS_LPAREN_nh4_RPAREN_ M_pyr_h R_DXS M_dxyl5p_h R_DXRI M_2me4p_h R_CMS M_4c2me_h R_CMK M_pcdme_h R_MCS M_2mecdp_h R_HDS M_h2mb4p_h R_IDS1 M_ipdp_h R_GPPSh M_grdp_h R_FPPSh M_frdp_h R_GGPS M_ggdp_h R_GGDR M_nadp_h R_G3PD2 M_dhap_h R_FBA3hi M_s17bp_h R_SBP M_s7p_h R_TKT1h M_r5p_h R_RPDPK M_prpp_h/0.026998198700544
R_ANTPPT M_pran_h R_PRAI M_2cpr5p_h R_IGPS M_3ig3p_h R_SERH M_g3p_h R_TAh M_f6p_B_h R_TKT2h M_e4p_h R_DPHS M_2dda7p_h R_DHQS M_3dhq_h R_DQDH M_3dhsk_h R_SKDH M_skm_h R_SKK M_skm5p_h R_PSCIT M_3psme_h R_CHRS M_chor_h R_ATNS_LPAREN_nh4_RPAREN_ M_pyr_h R_DXS M_dxyl5p_h R_DXRI M_2me4p_h R_CMS M_4c2me_h R_CMK M_pcdme_h R_MCS M_2mecdp_h R_HDS M_h2mb4p_h R_IDS1 M_ipdp_h R_GGPS M_ggdp_h R_GGDR M_nadp_h R_G3PD2 M_dhap_h R_FBA3hi M_s17bp_h R_SBP M_s7p_h R_TKT1h M_r5p_h R_RPDPK M_prpp_h/0.026998198700544
R_ANTPPT M_pran_h R_PRAI M_2cpr5p_h R_IGPS M_3ig3p_h R_SERH M_g3p_h R_TAh M_f6p_B_h R_TKT2h M_e4p_h R_DPHS M_2dda7p_h R_DHQS M_3dhq_h R_DQDH M_3dhsk_h R_SKDH M_skm_h R_SKK M_skm5p_h R_PSCIT M_3psme_h R_CHRS M_chor_h R_ATNS_LPAREN_nh4_RPAREN_ M_pyr_h R_DXS M_dxyl5p_h R_DXRI M_2me4p_h R_CMS M_4c2me_h R_CMK M_pcdme_h R_MCS M_2mecdp_h R_HDS M_h2mb4p_h R_IDS1 M_ipdp_h R_FPPSh M_frdp_h R_GGPS M_ggdp_h R_GGDR M_nadp_h R_G3PD2 M_dhap_h R_FBA3hi M_s17bp_h R_SBP M_s7p_h R_TKT1h M_r5p_h R_RPDPK M_prpp_h/0.026998198700544
R_ANTPPT M_pran_h R_PRAI M_2cpr5p_h R_IGPS M_3ig3p_h R_SERH M_g3p_h R_TAh M_e4p_h R_DPHS M_2dda7p_h R_DHQS M_3dhq_h R_DQDH M_3dhsk_h R_SKDH M_skm_h R_SKK M_skm5p_h R_PSCIT M_3psme_h R_CHRS M_chor_h R_ATNS_LPAREN_nh4_RPAREN_ M_pyr_h R_MDHC_LPAREN_nadp_RPAREN_hr M_nadp_h R_G3PD2 M_dhap_h R_FBA3hi M_s17bp_h R_SBP M_s7p_h R_TKT1h M_r5p_h R_RPDPK M_prpp_h/0.026998198700544
R_ANTPPT M_pran_h R_PRAI M_2cpr5p_h R_IGPS M_3ig3p_h R_SERH M_g3p_h R_TAh M_e4p_h R_DPHS M_2dda7p_h R_DHQS M_3dhq_h R_DQDH M_3dhsk_h R_SKDH M_skm_h R_SKK M_skm5p_h R_PSCIT M_3psme_h R_CHRS M_chor_h R_ATNS_LPAREN_nh4_RPAREN_ M_pyr_h R_MDHC_LPAREN_nadp_RPAREN_hr M_mal_L_h R_MDHh M_oaa_h R_ASPATh M_asp_L_h R_ASPK M_4pasp_h R_ASADH M_nadp_h R_G3PD2 M_dhap_h R_FBA3hi M_s17bp_h R_SBP M_s7p_h R_TKT1h M_r5p_h R_RPDPK M_prpp_h/0.026998198700544
R_ANTPPT M_pran_h R_PRAI M_2cpr5p_h R_IGPS M_3ig3p_h R_SERH M_g3p_h R_TAh M_e4p_h R_DPHS M_2dda7p_h R_DHQS M_3dhq_h R_DQDH M_3dhsk_h R_SKDH M_skm_h R_SKK M_skm5p_h R_PSCIT M_3psme_h R_CHRS M_chor_h R_ATNS_LPAREN_nh4_RPAREN_ M_pyr_h R_MDHC_LPAREN_nadp_RPAREN_hr M_mal_L_h R_MDHh M_oaa_h R_ASPATh M_asp_L_h R_ASPK M_4pasp_h R_ASADH M_aspsa_h R_HSDH M_nadp_h R_G3PD2 M_dhap_h R_FBA3hi M_s17bp_h R_SBP M_s7p_h R_TKT1h M_r5p_h R_RPDPK M_prpp_h/0.026998198700544
R_ANTPPT M_pran_h R_PRAI M_2cpr5p_h R_IGPS M_3ig3p_h R_SERH M_g3p_h R_TAh M_e4p_h R_DPHS M_2dda7p_h R_DHQS M_3dhq_h R_DQDH M_3dhsk_h R_SKDH M_skm_h R_SKK M_skm5p_h R_PSCIT M_3psme_h R_CHRS M_chor_h R_ATNS_LPAREN_nh4_RPAREN_ M_pyr_h R_DXS M_dxyl5p_h R_DXRI M_nadp_h R_G3PD2 M_dhap_h R_FBA3hi M_s17bp_h R_SBP M_s7p_h R_TKT1h M_r5p_h R_RPDPK M_prpp_h/0.026998198700544
R_ANTPPT M_pran_h R_PRAI M_2cpr5p_h R_IGPS M_3ig3p_h R_SERH M_g3p_h R_TAh M_e4p_h R_DPHS M_2dda7p_h R_DHQS M_3dhq_h R_DQDH M_3dhsk_h R_SKDH M_skm_h R_SKK M_skm5p_h R_PSCIT M_3psme_h R_CHRS M_chor_h R_ATNS_LPAREN_nh4_RPAREN_ M_pyr_h R_DXS M_dxyl5p_h R_DXRI M_2me4p_h R_CMS M_4c2me_h R_CMK M_pcdme_h R_MCS M_2mecdp_h R_HDS M_h2mb4p_h R_IDS2 M_nadp_h R_G3PD2 M_dhap_h R_FBA3hi M_s17bp_h R_SBP M_s7p_h R_TKT1h M_r5p_h R_RPDPK M_prpp_h/0.026998198700544
R_ANTPPT M_pran_h R_PRAI M_2cpr5p_h R_IGPS M_3ig3p_h R_SERH M_g3p_h R_TAh M_e4p_h R_DPHS M_2dda7p_h R_DHQS M_3dhq_h R_DQDH M_3dhsk_h R_SKDH M_skm_h R_SKK M_skm5p_h R_PSCIT M_3psme_h R_CHRS M_chor_h R_ATNS_LPAREN_nh4_RPAREN_ M_pyr_h R_DXS M_dxyl5p_h R_DXRI M_2me4p_h R_CMS M_4c2me_h R_CMK M_pcdme_h R_MCS M_2mecdp_h R_HDS M_h2mb4p_h R_IDS2 M_dmpp_h R_GPPSh M_grdp_h R_FPPSh M_frdp_h R_GGPS M_ggdp_h R_GGDR M_nadp_h R_G3PD2 M_dhap_h R_FBA3hi M_s17bp_h R_SBP M_s7p_h R_TKT1h M_r5p_h R_RPDPK M_prpp_h/0.026998198700544
R_ANTPPT M_pran_h R_PRAI M_2cpr5p_h R_IGPS M_3ig3p_h R_SERH M_g3p_h R_TAh M_e4p_h R_DPHS M_2dda7p_h R_DHQS M_3dhq_h R_DQDH M_3dhsk_h R_SKDH M_skm_h R_SKK M_skm5p_h R_PSCIT M_3psme_h R_CHRS M_chor_h R_ATNS_LPAREN_nh4_RPAREN_ M_pyr_h R_DXS M_dxyl5p_h R_DXRI M_2me4p_h R_CMS M_4c2me_h R_CMK M_pcdme_h R_MCS M_2mecdp_h R_HDS M_h2mb4p_h R_IDS1 M_nadp_h R_G3PD2 M_dhap_h R_FBA3hi M_s17bp_h R_SBP M_s7p_h R_TKT1h M_r5p_h R_RPDPK M_prpp_h/0.026998198700544
R_ANTPPT M_pran_h R_PRAI M_2cpr5p_h R_IGPS M_3ig3p_h R_SERH M_g3p_h R_TAh M_e4p_h R_DPHS M_2dda7p_h R_DHQS M_3dhq_h R_DQDH M_3dhsk_h R_SKDH M_skm_h R_SKK M_skm5p_h R_PSCIT M_3psme_h R_CHRS M_chor_h R_ATNS_LPAREN_nh4_RPAREN_ M_pyr_h R_DXS M_dxyl5p_h R_DXRI M_2me4p_h R_CMS M_4c2me_h R_CMK M_pcdme_h R_MCS M_2mecdp_h R_HDS M_h2mb4p_h R_IDS1 M_ipdp_h R_GPPSh M_grdp_h R_FPPSh M_frdp_h R_GGPS M_ggdp_h R_GGDR M_nadp_h R_G3PD2 M_dhap_h R_FBA3hi M_s17bp_h R_SBP M_s7p_h R_TKT1h M_r5p_h R_RPDPK M_prpp_h/0.026998198700544
R_ANTPPT M_pran_h R_PRAI M_2cpr5p_h R_IGPS M_3ig3p_h R_SERH M_g3p_h R_TAh M_e4p_h R_DPHS M_2dda7p_h R_DHQS M_3dhq_h R_DQDH M_3dhsk_h R_SKDH M_skm_h R_SKK M_skm5p_h R_PSCIT M_3psme_h R_CHRS M_chor_h R_ATNS_LPAREN_nh4_RPAREN_ M_pyr_h R_DXS M_dxyl5p_h R_DXRI M_2me4p_h R_CMS M_4c2me_h R_CMK M_pcdme_h R_MCS M_2mecdp_h R_HDS M_h2mb4p_h R_IDS1 M_ipdp_h R_GGPS M_ggdp_h R_GGDR M_nadp_h R_G3PD2 M_dhap_h R_FBA3hi M_s17bp_h R_SBP M_s7p_h R_TKT1h M_r5p_h R_RPDPK M_prpp_h/0.026998198700544
R_ANTPPT M_pran_h R_PRAI M_2cpr5p_h R_IGPS M_3ig3p_h R_SERH M_g3p_h R_TAh M_e4p_h R_DPHS M_2dda7p_h R_DHQS M_3dhq_h R_DQDH M_3dhsk_h R_SKDH M_skm_h R_SKK M_skm5p_h R_PSCIT M_3psme_h R_CHRS M_chor_h R_ATNS_LPAREN_nh4_RPAREN_ M_pyr_h R_DXS M_dxyl5p_h R_DXRI M_2me4p_h R_CMS M_4c2me_h R_CMK M_pcdme_h R_MCS M_2mecdp_h R_HDS M_h2mb4p_h R_IDS1 M_ipdp_h R_FPPSh M_frdp_h R_GGPS M_ggdp_h R_GGDR M_nadp_h R_G3PD2 M_dhap_h R_FBA3hi M_s17bp_h R_SBP M_s7p_h R_TKT1h M_r5p_h R_RPDPK M_prpp_h/0.026998198700544
R_ASADH M_nadp_h R_PGDHh M_ru5p_D_h R_PRUK M_rb15bp_h R_RBCh M_3pg_h R_PGKh M_13dpg_h R_GAPDHh M_g3p_h R_TPIh M_dhap_h R_FBA3hi M_s17bp_h R_SBP M_s7p_h R_TAh M_f6p_B_h R_TKT2h M_e4p_h R_DPHS M_2dda7p_h R_DHQS M_3dhq_h R_DQDH M_3dhsk_h R_SKDH M_skm_h R_SKK M_skm5p_h R_PSCIT M_3psme_h R_CHRS M_chor_h R_ATNS_LPAREN_nh4_RPAREN_ M_pyr_h R_MDHC_LPAREN_nadp_RPAREN_hr M_mal_L_h R_MDHh M_oaa_h R_ASPATh M_asp_L_h R_ASPK M_4pasp_h/0.026998198700544
R_ASADH M_nadp_h R_PGDHh M_ru5p_D_h R_PRUK M_rb15bp_h R_RBCh M_3pg_h R_PGKh M_13dpg_h R_GAPDHh M_g3p_h R_TPIh M_dhap_h R_FBA3hi M_s17bp_h R_SBP M_s7p_h R_TAh M_e4p_h R_DPHS M_2dda7p_h R_DHQS M_3dhq_h R_DQDH M_3dhsk_h R_SKDH M_skm_h R_SKK M_skm5p_h R_PSCIT M_3psme_h R_CHRS M_chor_h R_ATNS_LPAREN_nh4_RPAREN_ M_pyr_h R_MDHC_LPAREN_nadp_RPAREN_hr M_mal_L_h R_MDHh M_oaa_h R_ASPATh M_asp_L_h R_ASPK M_4pasp_h/0.026998198700544
R_ASADH M_nadp_h R_PGDHh M_ru5p_D_h R_PRUK M_rb15bp_h R_RBCh M_3pg_h R_PGKh M_13dpg_h R_GAPDHh M_g3p_h R_TKT2h M_e4p_h R_DPHS M_2dda7p_h R_DHQS M_3dhq_h R_DQDH M_3dhsk_h R_SKDH M_skm_h R_SKK M_skm5p_h R_PSCIT M_3psme_h R_CHRS M_chor_h R_ATNS_LPAREN_nh4_RPAREN_ M_pyr_h R_MDHC_LPAREN_nadp_RPAREN_hr M_mal_L_h R_MDHh M_oaa_h R_ASPATh M_asp_L_h R_ASPK M_4pasp_h/0.026998198700544
R_ASADH M_nadp_h R_PGDHh M_ru5p_D_h R_PRUK M_rb15bp_h R_RBCh M_3pg_h R_PGKh M_13dpg_h R_GAPDHh M_g3p_h R_TAh M_f6p_B_h R_TKT2h M_e4p_h R_DPHS M_2dda7p_h R_DHQS M_3dhq_h R_DQDH M_3dhsk_h R_SKDH M_skm_h R_SKK M_skm5p_h R_PSCIT M_3psme_h R_CHRS M_chor_h R_ATNS_LPAREN_nh4_RPAREN_ M_pyr_h R_MDHC_LPAREN_nadp_RPAREN_hr M_mal_L_h R_MDHh M_oaa_h R_ASPATh M_asp_L_h R_ASPK M_4pasp_h/0.026998198700544
R_ASADH M_nadp_h R_PGDHh M_ru5p_D_h R_PRUK M_rb15bp_h R_RBCh M_3pg_h R_PGKh M_13dpg_h R_GAPDHh M_g3p_h R_TAh M_e4p_h R_DPHS M_2dda7p_h R_DHQS M_3dhq_h R_DQDH M_3dhsk_h R_SKDH M_skm_h R_SKK M_skm5p_h R_PSCIT M_3psme_h R_CHRS M_chor_h R_ATNS_LPAREN_nh4_RPAREN_ M_pyr_h R_MDHC_LPAREN_nadp_RPAREN_hr M_mal_L_h R_MDHh M_oaa_h R_ASPATh M_asp_L_h R_ASPK M_4pasp_h/0.026998198700544
R_ASADH M_nadp_h R_PGDHh M_ru5p_D_h R_PRUK M_rb15bp_h R_RBCh M_3pg_h R_PGKh M_13dpg_h R_GAPDH_LPAREN_nadp_RPAREN_hi M_g3p_h R_TPIh M_dhap_h R_FBA3hi M_s17bp_h R_SBP M_s7p_h R_TAh M_f6p_B_h R_TKT2h M_e4p_h R_DPHS M_2dda7p_h R_DHQS M_3dhq_h R_DQDH M_3dhsk_h R_SKDH M_skm_h R_SKK M_skm5p_h R_PSCIT M_3psme_h R_CHRS M_chor_h R_ATNS_LPAREN_nh4_RPAREN_ M_pyr_h R_MDHC_LPAREN_nadp_RPAREN_hr M_mal_L_h R_MDHh M_oaa_h R_ASPATh M_asp_L_h R_ASPK M_4pasp_h/0.026998198700544
R_ASADH M_nadp_h R_PGDHh M_ru5p_D_h R_PRUK M_rb15bp_h R_RBCh M_3pg_h R_PGKh M_13dpg_h R_GAPDH_LPAREN_nadp_RPAREN_hi M_g3p_h R_TPIh M_dhap_h R_FBA3hi M_s17bp_h R_SBP M_s7p_h R_TAh M_e4p_h R_DPHS M_2dda7p_h R_DHQS M_3dhq_h R_DQDH M_3dhsk_h R_SKDH M_skm_h R_SKK M_skm5p_h R_PSCIT M_3psme_h R_CHRS M_chor_h R_ATNS_LPAREN_nh4_RPAREN_ M_pyr_h R_MDHC_LPAREN_nadp_RPAREN_hr M_mal_L_h R_MDHh M_oaa_h R_ASPATh M_asp_L_h R_ASPK M_4pasp_h/0.026998198700544
R_ASADH M_nadp_h R_PGDHh M_ru5p_D_h R_PRUK M_rb15bp_h R_RBCh M_3pg_h R_PGKh M_13dpg_h R_GAPDH_LPAREN_nadp_RPAREN_hi M_g3p_h R_TKT2h M_e4p_h R_DPHS M_2dda7p_h R_DHQS M_3dhq_h R_DQDH M_3dhsk_h R_SKDH M_skm_h R_SKK M_skm5p_h R_PSCIT M_3psme_h R_CHRS M_chor_h R_ATNS_LPAREN_nh4_RPAREN_ M_pyr_h R_MDHC_LPAREN_nadp_RPAREN_hr M_mal_L_h R_MDHh M_oaa_h R_ASPATh M_asp_L_h R_ASPK M_4pasp_h/0.026998198700544
R_ASADH M_nadp_h R_PGDHh M_ru5p_D_h R_PRUK M_rb15bp_h R_RBCh M_3pg_h R_PGKh M_13dpg_h R_GAPDH_LPAREN_nadp_RPAREN_hi M_g3p_h R_TAh M_f6p_B_h R_TKT2h M_e4p_h R_DPHS M_2dda7p_h R_DHQS M_3dhq_h R_DQDH M_3dhsk_h R_SKDH M_skm_h R_SKK M_skm5p_h R_PSCIT M_3psme_h R_CHRS M_chor_h R_ATNS_LPAREN_nh4_RPAREN_ M_pyr_h R_MDHC_LPAREN_nadp_RPAREN_hr M_mal_L_h R_MDHh M_oaa_h R_ASPATh M_asp_L_h R_ASPK M_4pasp_h/0.026998198700544
R_ASADH M_nadp_h R_PGDHh M_ru5p_D_h R_PRUK M_rb15bp_h R_RBCh M_3pg_h R_PGKh M_13dpg_h R_GAPDH_LPAREN_nadp_RPAREN_hi M_g3p_h R_TAh M_e4p_h R_DPHS M_2dda7p_h R_DHQS M_3dhq_h R_DQDH M_3dhsk_h R_SKDH M_skm_h R_SKK M_skm5p_h R_PSCIT M_3psme_h R_CHRS M_chor_h R_ATNS_LPAREN_nh4_RPAREN_ M_pyr_h R_MDHC_LPAREN_nadp_RPAREN_hr M_mal_L_h R_MDHh M_oaa_h R_ASPATh M_asp_L_h R_ASPK M_4pasp_h/0.026998198700544
R_ASADH M_nadp_h R_G3PD2 M_dhap_h R_FBA3hi M_s17bp_h R_SBP M_s7p_h R_TKT1h M_xu5p_D_h R_RPEh M_ru5p_D_h R_PRUK M_rb15bp_h R_RBCh M_3pg_h R_PGKh M_13dpg_h R_GAPDHh M_g3p_h R_TKT2h M_e4p_h R_DPHS M_2dda7p_h R_DHQS M_3dhq_h R_DQDH M_3dhsk_h R_SKDH M_skm_h R_SKK M_skm5p_h R_PSCIT M_3psme_h R_CHRS M_chor_h R_ATNS_LPAREN_nh4_RPAREN_ M_pyr_h R_MDHC_LPAREN_nadp_RPAREN_hr M_mal_L_h R_MDHh M_oaa_h R_ASPATh M_asp_L_h R_ASPK M_4pasp_h/0.026998198700544
R_ASADH M_nadp_h R_G3PD2 M_dhap_h R_FBA3hi M_s17bp_h R_SBP M_s7p_h R_TKT1h M_xu5p_D_h R_RPEh M_ru5p_D_h R_PRUK M_rb15bp_h R_RBCh M_3pg_h R_PGKh M_13dpg_h R_GAPDHh M_g3p_h R_TAh M_f6p_B_h R_TKT2h M_e4p_h R_DPHS M_2dda7p_h R_DHQS M_3dhq_h R_DQDH M_3dhsk_h R_SKDH M_skm_h R_SKK M_skm5p_h R_PSCIT M_3psme_h R_CHRS M_chor_h R_ATNS_LPAREN_nh4_RPAREN_ M_pyr_h R_MDHC_LPAREN_nadp_RPAREN_hr M_mal_L_h R_MDHh M_oaa_h R_ASPATh M_asp_L_h R_ASPK M_4pasp_h/0.026998198700544
R_ASADH M_nadp_h R_G3PD2 M_dhap_h R_FBA3hi M_s17bp_h R_SBP M_s7p_h R_TKT1h M_xu5p_D_h R_RPEh M_ru5p_D_h R_PRUK M_rb15bp_h R_RBCh M_3pg_h R_PGKh M_13dpg_h R_GAPDHh M_g3p_h R_TAh M_e4p_h R_DPHS M_2dda7p_h R_DHQS M_3dhq_h R_DQDH M_3dhsk_h R_SKDH M_skm_h R_SKK M_skm5p_h R_PSCIT M_3psme_h R_CHRS M_chor_h R_ATNS_LPAREN_nh4_RPAREN_ M_pyr_h R_MDHC_LPAREN_nadp_RPAREN_hr M_mal_L_h R_MDHh M_oaa_h R_ASPATh M_asp_L_h R_ASPK M_4pasp_h/0.026998198700544
R_ASADH M_nadp_h R_G3PD2 M_dhap_h R_FBA3hi M_s17bp_h R_SBP M_s7p_h R_TKT1h M_xu5p_D_h R_RPEh M_ru5p_D_h R_PRUK M_rb15bp_h R_RBCh M_3pg_h R_PGKh M_13dpg_h R_GAPDH_LPAREN_nadp_RPAREN_hi M_g3p_h R_TKT2h M_e4p_h R_DPHS M_2dda7p_h R_DHQS M_3dhq_h R_DQDH M_3dhsk_h R_SKDH M_skm_h R_SKK M_skm5p_h R_PSCIT M_3psme_h R_CHRS M_chor_h R_ATNS_LPAREN_nh4_RPAREN_ M_pyr_h R_MDHC_LPAREN_nadp_RPAREN_hr M_mal_L_h R_MDHh M_oaa_h R_ASPATh M_asp_L_h R_ASPK M_4pasp_h/0.026998198700544
R_ASADH M_nadp_h R_G3PD2 M_dhap_h R_FBA3hi M_s17bp_h R_SBP M_s7p_h R_TKT1h M_xu5p_D_h R_RPEh M_ru5p_D_h R_PRUK M_rb15bp_h R_RBCh M_3pg_h R_PGKh M_13dpg_h R_GAPDH_LPAREN_nadp_RPAREN_hi M_g3p_h R_TAh M_f6p_B_h R_TKT2h M_e4p_h R_DPHS M_2dda7p_h R_DHQS M_3dhq_h R_DQDH M_3dhsk_h R_SKDH M_skm_h R_SKK M_skm5p_h R_PSCIT M_3psme_h R_CHRS M_chor_h R_ATNS_LPAREN_nh4_RPAREN_ M_pyr_h R_MDHC_LPAREN_nadp_RPAREN_hr M_mal_L_h R_MDHh M_oaa_h R_ASPATh M_asp_L_h R_ASPK M_4pasp_h/0.026998198700544
R_ASADH M_nadp_h R_G3PD2 M_dhap_h R_FBA3hi M_s17bp_h R_SBP M_s7p_h R_TKT1h M_xu5p_D_h R_RPEh M_ru5p_D_h R_PRUK M_rb15bp_h R_RBCh M_3pg_h R_PGKh M_13dpg_h R_GAPDH_LPAREN_nadp_RPAREN_hi M_g3p_h R_TAh M_e4p_h R_DPHS M_2dda7p_h R_DHQS M_3dhq_h R_DQDH M_3dhsk_h R_SKDH M_skm_h R_SKK M_skm5p_h R_PSCIT M_3psme_h R_CHRS M_chor_h R_ATNS_LPAREN_nh4_RPAREN_ M_pyr_h R_MDHC_LPAREN_nadp_RPAREN_hr M_mal_L_h R_MDHh M_oaa_h R_ASPATh M_asp_L_h R_ASPK M_4pasp_h/0.026998198700544
R_ASADH M_nadp_h R_G3PD2 M_dhap_h R_FBA3hi M_s17bp_h R_SBP M_s7p_h R_TKT1h M_r5p_h R_RPIh M_ru5p_D_h R_PRUK M_rb15bp_h R_RBCh M_3pg_h R_PGKh M_13dpg_h R_GAPDHh M_g3p_h R_TKT2h M_e4p_h R_DPHS M_2dda7p_h R_DHQS M_3dhq_h R_DQDH M_3dhsk_h R_SKDH M_skm_h R_SKK M_skm5p_h R_PSCIT M_3psme_h R_CHRS M_chor_h R_ATNS_LPAREN_nh4_RPAREN_ M_pyr_h R_MDHC_LPAREN_nadp_RPAREN_hr M_mal_L_h R_MDHh M_oaa_h R_ASPATh M_asp_L_h R_ASPK M_4pasp_h/0.026998198700544
R_ASADH M_nadp_h R_G3PD2 M_dhap_h R_FBA3hi M_s17bp_h R_SBP M_s7p_h R_TKT1h M_r5p_h R_RPIh M_ru5p_D_h R_PRUK M_rb15bp_h R_RBCh M_3pg_h R_PGKh M_13dpg_h R_GAPDHh M_g3p_h R_TAh M_f6p_B_h R_TKT2h M_e4p_h R_DPHS M_2dda7p_h R_DHQS M_3dhq_h R_DQDH M_3dhsk_h R_SKDH M_skm_h R_SKK M_skm5p_h R_PSCIT M_3psme_h R_CHRS M_chor_h R_ATNS_LPAREN_nh4_RPAREN_ M_pyr_h R_MDHC_LPAREN_nadp_RPAREN_hr M_mal_L_h R_MDHh M_oaa_h R_ASPATh M_asp_L_h R_ASPK M_4pasp_h/0.026998198700544
R_ASADH M_nadp_h R_G3PD2 M_dhap_h R_FBA3hi M_s17bp_h R_SBP M_s7p_h R_TKT1h M_r5p_h R_RPIh M_ru5p_D_h R_PRUK M_rb15bp_h R_RBCh M_3pg_h R_PGKh M_13dpg_h R_GAPDHh M_g3p_h R_TAh M_e4p_h R_DPHS M_2dda7p_h R_DHQS M_3dhq_h R_DQDH M_3dhsk_h R_SKDH M_skm_h R_SKK M_skm5p_h R_PSCIT M_3psme_h R_CHRS M_chor_h R_ATNS_LPAREN_nh4_RPAREN_ M_pyr_h R_MDHC_LPAREN_nadp_RPAREN_hr M_mal_L_h R_MDHh M_oaa_h R_ASPATh M_asp_L_h R_ASPK M_4pasp_h/0.026998198700544
R_ASADH M_nadp_h R_G3PD2 M_dhap_h R_FBA3hi M_s17bp_h R_SBP M_s7p_h R_TKT1h M_r5p_h R_RPIh M_ru5p_D_h R_PRUK M_rb15bp_h R_RBCh M_3pg_h R_PGKh M_13dpg_h R_GAPDH_LPAREN_nadp_RPAREN_hi M_g3p_h R_TKT2h M_e4p_h R_DPHS M_2dda7p_h R_DHQS M_3dhq_h R_DQDH M_3dhsk_h R_SKDH M_skm_h R_SKK M_skm5p_h R_PSCIT M_3psme_h R_CHRS M_chor_h R_ATNS_LPAREN_nh4_RPAREN_ M_pyr_h R_MDHC_LPAREN_nadp_RPAREN_hr M_mal_L_h R_MDHh M_oaa_h R_ASPATh M_asp_L_h R_ASPK M_4pasp_h/0.026998198700544
R_ASADH M_nadp_h R_G3PD2 M_dhap_h R_FBA3hi M_s17bp_h R_SBP M_s7p_h R_TKT1h M_r5p_h R_RPIh M_ru5p_D_h R_PRUK M_rb15bp_h R_RBCh M_3pg_h R_PGKh M_13dpg_h R_GAPDH_LPAREN_nadp_RPAREN_hi M_g3p_h R_TAh M_f6p_B_h R_TKT2h M_e4p_h R_DPHS M_2dda7p_h R_DHQS M_3dhq_h R_DQDH M_3dhsk_h R_SKDH M_skm_h R_SKK M_skm5p_h R_PSCIT M_3psme_h R_CHRS M_chor_h R_ATNS_LPAREN_nh4_RPAREN_ M_pyr_h R_MDHC_LPAREN_nadp_RPAREN_hr M_mal_L_h R_MDHh M_oaa_h R_ASPATh M_asp_L_h R_ASPK M_4pasp_h/0.026998198700544
R_ASADH M_nadp_h R_G3PD2 M_dhap_h R_FBA3hi M_s17bp_h R_SBP M_s7p_h R_TKT1h M_r5p_h R_RPIh M_ru5p_D_h R_PRUK M_rb15bp_h R_RBCh M_3pg_h R_PGKh M_13dpg_h R_GAPDH_LPAREN_nadp_RPAREN_hi M_g3p_h R_TAh M_e4p_h R_DPHS M_2dda7p_h R_DHQS M_3dhq_h R_DQDH M_3dhsk_h R_SKDH M_skm_h R_SKK M_skm5p_h R_PSCIT M_3psme_h R_CHRS M_chor_h R_ATNS_LPAREN_nh4_RPAREN_ M_pyr_h R_MDHC_LPAREN_nadp_RPAREN_hr M_mal_L_h R_MDHh M_oaa_h R_ASPATh M_asp_L_h R_ASPK M_4pasp_h/0.026998198700544
R_ASADH M_nadp_h R_G3PD2 M_dhap_h R_FBA3hi M_s17bp_h R_SBP M_s7p_h R_TAh M_f6p_B_h R_TKT2h M_e4p_h R_DPHS M_2dda7p_h R_DHQS M_3dhq_h R_DQDH M_3dhsk_h R_SKDH M_skm_h R_SKK M_skm5p_h R_PSCIT M_3psme_h R_CHRS M_chor_h R_ATNS_LPAREN_nh4_RPAREN_ M_pyr_h R_MDHC_LPAREN_nadp_RPAREN_hr M_mal_L_h R_MDHh M_oaa_h R_ASPATh M_asp_L_h R_ASPK M_4pasp_h/0.026998198700544
R_ASADH M_nadp_h R_G3PD2 M_dhap_h R_FBA3hi M_s17bp_h R_SBP M_s7p_h R_TAh M_e4p_h R_DPHS M_2dda7p_h R_DHQS M_3dhq_h R_DQDH M_3dhsk_h R_SKDH M_skm_h R_SKK M_skm5p_h R_PSCIT M_3psme_h R_CHRS M_chor_h R_ATNS_LPAREN_nh4_RPAREN_ M_pyr_h R_MDHC_LPAREN_nadp_RPAREN_hr M_mal_L_h R_MDHh M_oaa_h R_ASPATh M_asp_L_h R_ASPK M_4pasp_h/0.026998198700544
R_ASADH M_aspsa_h R_HSDH M_nadp_h R_PGDHh M_ru5p_D_h R_PRUK M_rb15bp_h R_RBCh M_3pg_h R_PGKh M_13dpg_h R_GAPDHh M_g3p_h R_TPIh M_dhap_h R_FBA3hi M_s17bp_h R_SBP M_s7p_h R_TAh M_f6p_B_h R_TKT2h M_e4p_h R_DPHS M_2dda7p_h R_DHQS M_3dhq_h R_DQDH M_3dhsk_h R_SKDH M_skm_h R_SKK M_skm5p_h R_PSCIT M_3psme_h R_CHRS M_chor_h R_ATNS_LPAREN_nh4_RPAREN_ M_pyr_h R_MDHC_LPAREN_nadp_RPAREN_hr M_mal_L_h R_MDHh M_oaa_h R_ASPATh M_asp_L_h R_ASPK M_4pasp_h/0.026998198700544
R_ASADH M_aspsa_h R_HSDH M_nadp_h R_PGDHh M_ru5p_D_h R_PRUK M_rb15bp_h R_RBCh M_3pg_h R_PGKh M_13dpg_h R_GAPDHh M_g3p_h R_TPIh M_dhap_h R_FBA3hi M_s17bp_h R_SBP M_s7p_h R_TAh M_e4p_h R_DPHS M_2dda7p_h R_DHQS M_3dhq_h R_DQDH M_3dhsk_h R_SKDH M_skm_h R_SKK M_skm5p_h R_PSCIT M_3psme_h R_CHRS M_chor_h R_ATNS_LPAREN_nh4_RPAREN_ M_pyr_h R_MDHC_LPAREN_nadp_RPAREN_hr M_mal_L_h R_MDHh M_oaa_h R_ASPATh M_asp_L_h R_ASPK M_4pasp_h/0.026998198700544
R_ASADH M_aspsa_h R_HSDH M_nadp_h R_PGDHh M_ru5p_D_h R_PRUK M_rb15bp_h R_RBCh M_3pg_h R_PGKh M_13dpg_h R_GAPDHh M_g3p_h R_TKT2h M_e4p_h R_DPHS M_2dda7p_h R_DHQS M_3dhq_h R_DQDH M_3dhsk_h R_SKDH M_skm_h R_SKK M_skm5p_h R_PSCIT M_3psme_h R_CHRS M_chor_h R_ATNS_LPAREN_nh4_RPAREN_ M_pyr_h R_MDHC_LPAREN_nadp_RPAREN_hr M_mal_L_h R_MDHh M_oaa_h R_ASPATh M_asp_L_h R_ASPK M_4pasp_h/0.026998198700544
R_ASADH M_aspsa_h R_HSDH M_nadp_h R_PGDHh M_ru5p_D_h R_PRUK M_rb15bp_h R_RBCh M_3pg_h R_PGKh M_13dpg_h R_GAPDHh M_g3p_h R_TAh M_f6p_B_h R_TKT2h M_e4p_h R_DPHS M_2dda7p_h R_DHQS M_3dhq_h R_DQDH M_3dhsk_h R_SKDH M_skm_h R_SKK M_skm5p_h R_PSCIT M_3psme_h R_CHRS M_chor_h R_ATNS_LPAREN_nh4_RPAREN_ M_pyr_h R_MDHC_LPAREN_nadp_RPAREN_hr M_mal_L_h R_MDHh M_oaa_h R_ASPATh M_asp_L_h R_ASPK M_4pasp_h/0.026998198700544
R_ASADH M_aspsa_h R_HSDH M_nadp_h R_PGDHh M_ru5p_D_h R_PRUK M_rb15bp_h R_RBCh M_3pg_h R_PGKh M_13dpg_h R_GAPDHh M_g3p_h R_TAh M_e4p_h R_DPHS M_2dda7p_h R_DHQS M_3dhq_h R_DQDH M_3dhsk_h R_SKDH M_skm_h R_SKK M_skm5p_h R_PSCIT M_3psme_h R_CHRS M_chor_h R_ATNS_LPAREN_nh4_RPAREN_ M_pyr_h R_MDHC_LPAREN_nadp_RPAREN_hr M_mal_L_h R_MDHh M_oaa_h R_ASPATh M_asp_L_h R_ASPK M_4pasp_h/0.026998198700544
R_ASADH M_aspsa_h R_HSDH M_nadp_h R_PGDHh M_ru5p_D_h R_PRUK M_rb15bp_h R_RBCh M_3pg_h R_PGKh M_13dpg_h R_GAPDH_LPAREN_nadp_RPAREN_hi M_g3p_h R_TPIh M_dhap_h R_FBA3hi M_s17bp_h R_SBP M_s7p_h R_TAh M_f6p_B_h R_TKT2h M_e4p_h R_DPHS M_2dda7p_h R_DHQS M_3dhq_h R_DQDH M_3dhsk_h R_SKDH M_skm_h R_SKK M_skm5p_h R_PSCIT M_3psme_h R_CHRS M_chor_h R_ATNS_LPAREN_nh4_RPAREN_ M_pyr_h R_MDHC_LPAREN_nadp_RPAREN_hr M_mal_L_h R_MDHh M_oaa_h R_ASPATh M_asp_L_h R_ASPK M_4pasp_h/0.026998198700544
R_ASADH M_aspsa_h R_HSDH M_nadp_h R_PGDHh M_ru5p_D_h R_PRUK M_rb15bp_h R_RBCh M_3pg_h R_PGKh M_13dpg_h R_GAPDH_LPAREN_nadp_RPAREN_hi M_g3p_h R_TPIh M_dhap_h R_FBA3hi M_s17bp_h R_SBP M_s7p_h R_TAh M_e4p_h R_DPHS M_2dda7p_h R_DHQS M_3dhq_h R_DQDH M_3dhsk_h R_SKDH M_skm_h R_SKK M_skm5p_h R_PSCIT M_3psme_h R_CHRS M_chor_h R_ATNS_LPAREN_nh4_RPAREN_ M_pyr_h R_MDHC_LPAREN_nadp_RPAREN_hr M_mal_L_h R_MDHh M_oaa_h R_ASPATh M_asp_L_h R_ASPK M_4pasp_h/0.026998198700544
R_ASADH M_aspsa_h R_HSDH M_nadp_h R_PGDHh M_ru5p_D_h R_PRUK M_rb15bp_h R_RBCh M_3pg_h R_PGKh M_13dpg_h R_GAPDH_LPAREN_nadp_RPAREN_hi M_g3p_h R_TKT2h M_e4p_h R_DPHS M_2dda7p_h R_DHQS M_3dhq_h R_DQDH M_3dhsk_h R_SKDH M_skm_h R_SKK M_skm5p_h R_PSCIT M_3psme_h R_CHRS M_chor_h R_ATNS_LPAREN_nh4_RPAREN_ M_pyr_h R_MDHC_LPAREN_nadp_RPAREN_hr M_mal_L_h R_MDHh M_oaa_h R_ASPATh M_asp_L_h R_ASPK M_4pasp_h/0.026998198700544
R_ASADH M_aspsa_h R_HSDH M_nadp_h R_PGDHh M_ru5p_D_h R_PRUK M_rb15bp_h R_RBCh M_3pg_h R_PGKh M_13dpg_h R_GAPDH_LPAREN_nadp_RPAREN_hi M_g3p_h R_TAh M_f6p_B_h R_TKT2h M_e4p_h R_DPHS M_2dda7p_h R_DHQS M_3dhq_h R_DQDH M_3dhsk_h R_SKDH M_skm_h R_SKK M_skm5p_h R_PSCIT M_3psme_h R_CHRS M_chor_h R_ATNS_LPAREN_nh4_RPAREN_ M_pyr_h R_MDHC_LPAREN_nadp_RPAREN_hr M_mal_L_h R_MDHh M_oaa_h R_ASPATh M_asp_L_h R_ASPK M_4pasp_h/0.026998198700544
R_ASADH M_aspsa_h R_HSDH M_nadp_h R_PGDHh M_ru5p_D_h R_PRUK M_rb15bp_h R_RBCh M_3pg_h R_PGKh M_13dpg_h R_GAPDH_LPAREN_nadp_RPAREN_hi M_g3p_h R_TAh M_e4p_h R_DPHS M_2dda7p_h R_DHQS M_3dhq_h R_DQDH M_3dhsk_h R_SKDH M_skm_h R_SKK M_skm5p_h R_PSCIT M_3psme_h R_CHRS M_chor_h R_ATNS_LPAREN_nh4_RPAREN_ M_pyr_h R_MDHC_LPAREN_nadp_RPAREN_hr M_mal_L_h R_MDHh M_oaa_h R_ASPATh M_asp_L_h R_ASPK M_4pasp_h/0.026998198700544
R_ASADH M_aspsa_h R_HSDH M_nadp_h R_G3PD2 M_dhap_h R_FBA3hi M_s17bp_h R_SBP M_s7p_h R_TKT1h M_xu5p_D_h R_RPEh M_ru5p_D_h R_PRUK M_rb15bp_h R_RBCh M_3pg_h R_PGKh M_13dpg_h R_GAPDHh M_g3p_h R_TKT2h M_e4p_h R_DPHS M_2dda7p_h R_DHQS M_3dhq_h R_DQDH M_3dhsk_h R_SKDH M_skm_h R_SKK M_skm5p_h R_PSCIT M_3psme_h R_CHRS M_chor_h R_ATNS_LPAREN_nh4_RPAREN_ M_pyr_h R_MDHC_LPAREN_nadp_RPAREN_hr M_mal_L_h R_MDHh M_oaa_h R_ASPATh M_asp_L_h R_ASPK M_4pasp_h/0.026998198700544
R_ASADH M_aspsa_h R_HSDH M_nadp_h R_G3PD2 M_dhap_h R_FBA3hi M_s17bp_h R_SBP M_s7p_h R_TKT1h M_xu5p_D_h R_RPEh M_ru5p_D_h R_PRUK M_rb15bp_h R_RBCh M_3pg_h R_PGKh M_13dpg_h R_GAPDHh M_g3p_h R_TAh M_f6p_B_h R_TKT2h M_e4p_h R_DPHS M_2dda7p_h R_DHQS M_3dhq_h R_DQDH M_3dhsk_h R_SKDH M_skm_h R_SKK M_skm5p_h R_PSCIT M_3psme_h R_CHRS M_chor_h R_ATNS_LPAREN_nh4_RPAREN_ M_pyr_h R_MDHC_LPAREN_nadp_RPAREN_hr M_mal_L_h R_MDHh M_oaa_h R_ASPATh M_asp_L_h R_ASPK M_4pasp_h/0.026998198700544
R_ASADH M_aspsa_h R_HSDH M_nadp_h R_G3PD2 M_dhap_h R_FBA3hi M_s17bp_h R_SBP M_s7p_h R_TKT1h M_xu5p_D_h R_RPEh M_ru5p_D_h R_PRUK M_rb15bp_h R_RBCh M_3pg_h R_PGKh M_13dpg_h R_GAPDHh M_g3p_h R_TAh M_e4p_h R_DPHS M_2dda7p_h R_DHQS M_3dhq_h R_DQDH M_3dhsk_h R_SKDH M_skm_h R_SKK M_skm5p_h R_PSCIT M_3psme_h R_CHRS M_chor_h R_ATNS_LPAREN_nh4_RPAREN_ M_pyr_h R_MDHC_LPAREN_nadp_RPAREN_hr M_mal_L_h R_MDHh M_oaa_h R_ASPATh M_asp_L_h R_ASPK M_4pasp_h/0.026998198700544
R_ASADH M_aspsa_h R_HSDH M_nadp_h R_G3PD2 M_dhap_h R_FBA3hi M_s17bp_h R_SBP M_s7p_h R_TKT1h M_xu5p_D_h R_RPEh M_ru5p_D_h R_PRUK M_rb15bp_h R_RBCh M_3pg_h R_PGKh M_13dpg_h R_GAPDH_LPAREN_nadp_RPAREN_hi M_g3p_h R_TKT2h M_e4p_h R_DPHS M_2dda7p_h R_DHQS M_3dhq_h R_DQDH M_3dhsk_h R_SKDH M_skm_h R_SKK M_skm5p_h R_PSCIT M_3psme_h R_CHRS M_chor_h R_ATNS_LPAREN_nh4_RPAREN_ M_pyr_h R_MDHC_LPAREN_nadp_RPAREN_hr M_mal_L_h R_MDHh M_oaa_h R_ASPATh M_asp_L_h R_ASPK M_4pasp_h/0.026998198700544
R_ASADH M_aspsa_h R_HSDH M_nadp_h R_G3PD2 M_dhap_h R_FBA3hi M_s17bp_h R_SBP M_s7p_h R_TKT1h M_xu5p_D_h R_RPEh M_ru5p_D_h R_PRUK M_rb15bp_h R_RBCh M_3pg_h R_PGKh M_13dpg_h R_GAPDH_LPAREN_nadp_RPAREN_hi M_g3p_h R_TAh M_f6p_B_h R_TKT2h M_e4p_h R_DPHS M_2dda7p_h R_DHQS M_3dhq_h R_DQDH M_3dhsk_h R_SKDH M_skm_h R_SKK M_skm5p_h R_PSCIT M_3psme_h R_CHRS M_chor_h R_ATNS_LPAREN_nh4_RPAREN_ M_pyr_h R_MDHC_LPAREN_nadp_RPAREN_hr M_mal_L_h R_MDHh M_oaa_h R_ASPATh M_asp_L_h R_ASPK M_4pasp_h/0.026998198700544
R_ASADH M_aspsa_h R_HSDH M_nadp_h R_G3PD2 M_dhap_h R_FBA3hi M_s17bp_h R_SBP M_s7p_h R_TKT1h M_xu5p_D_h R_RPEh M_ru5p_D_h R_PRUK M_rb15bp_h R_RBCh M_3pg_h R_PGKh M_13dpg_h R_GAPDH_LPAREN_nadp_RPAREN_hi M_g3p_h R_TAh M_e4p_h R_DPHS M_2dda7p_h R_DHQS M_3dhq_h R_DQDH M_3dhsk_h R_SKDH M_skm_h R_SKK M_skm5p_h R_PSCIT M_3psme_h R_CHRS M_chor_h R_ATNS_LPAREN_nh4_RPAREN_ M_pyr_h R_MDHC_LPAREN_nadp_RPAREN_hr M_mal_L_h R_MDHh M_oaa_h R_ASPATh M_asp_L_h R_ASPK M_4pasp_h/0.026998198700544
R_ASADH M_aspsa_h R_HSDH M_nadp_h R_G3PD2 M_dhap_h R_FBA3hi M_s17bp_h R_SBP M_s7p_h R_TKT1h M_r5p_h R_RPIh M_ru5p_D_h R_PRUK M_rb15bp_h R_RBCh M_3pg_h R_PGKh M_13dpg_h R_GAPDHh M_g3p_h R_TKT2h M_e4p_h R_DPHS M_2dda7p_h R_DHQS M_3dhq_h R_DQDH M_3dhsk_h R_SKDH M_skm_h R_SKK M_skm5p_h R_PSCIT M_3psme_h R_CHRS M_chor_h R_ATNS_LPAREN_nh4_RPAREN_ M_pyr_h R_MDHC_LPAREN_nadp_RPAREN_hr M_mal_L_h R_MDHh M_oaa_h R_ASPATh M_asp_L_h R_ASPK M_4pasp_h/0.026998198700544
R_ASADH M_aspsa_h R_HSDH M_nadp_h R_G3PD2 M_dhap_h R_FBA3hi M_s17bp_h R_SBP M_s7p_h R_TKT1h M_r5p_h R_RPIh M_ru5p_D_h R_PRUK M_rb15bp_h R_RBCh M_3pg_h R_PGKh M_13dpg_h R_GAPDHh M_g3p_h R_TAh M_f6p_B_h R_TKT2h M_e4p_h R_DPHS M_2dda7p_h R_DHQS M_3dhq_h R_DQDH M_3dhsk_h R_SKDH M_skm_h R_SKK M_skm5p_h R_PSCIT M_3psme_h R_CHRS M_chor_h R_ATNS_LPAREN_nh4_RPAREN_ M_pyr_h R_MDHC_LPAREN_nadp_RPAREN_hr M_mal_L_h R_MDHh M_oaa_h R_ASPATh M_asp_L_h R_ASPK M_4pasp_h/0.026998198700544
R_ASADH M_aspsa_h R_HSDH M_nadp_h R_G3PD2 M_dhap_h R_FBA3hi M_s17bp_h R_SBP M_s7p_h R_TKT1h M_r5p_h R_RPIh M_ru5p_D_h R_PRUK M_rb15bp_h R_RBCh M_3pg_h R_PGKh M_13dpg_h R_GAPDHh M_g3p_h R_TAh M_e4p_h R_DPHS M_2dda7p_h R_DHQS M_3dhq_h R_DQDH M_3dhsk_h R_SKDH M_skm_h R_SKK M_skm5p_h R_PSCIT M_3psme_h R_CHRS M_chor_h R_ATNS_LPAREN_nh4_RPAREN_ M_pyr_h R_MDHC_LPAREN_nadp_RPAREN_hr M_mal_L_h R_MDHh M_oaa_h R_ASPATh M_asp_L_h R_ASPK M_4pasp_h/0.026998198700544
R_ASADH M_aspsa_h R_HSDH M_nadp_h R_G3PD2 M_dhap_h R_FBA3hi M_s17bp_h R_SBP M_s7p_h R_TKT1h M_r5p_h R_RPIh M_ru5p_D_h R_PRUK M_rb15bp_h R_RBCh M_3pg_h R_PGKh M_13dpg_h R_GAPDH_LPAREN_nadp_RPAREN_hi M_g3p_h R_TKT2h M_e4p_h R_DPHS M_2dda7p_h R_DHQS M_3dhq_h R_DQDH M_3dhsk_h R_SKDH M_skm_h R_SKK M_skm5p_h R_PSCIT M_3psme_h R_CHRS M_chor_h R_ATNS_LPAREN_nh4_RPAREN_ M_pyr_h R_MDHC_LPAREN_nadp_RPAREN_hr M_mal_L_h R_MDHh M_oaa_h R_ASPATh M_asp_L_h R_ASPK M_4pasp_h/0.026998198700544
R_ASADH M_aspsa_h R_HSDH M_nadp_h R_G3PD2 M_dhap_h R_FBA3hi M_s17bp_h R_SBP M_s7p_h R_TKT1h M_r5p_h R_RPIh M_ru5p_D_h R_PRUK M_rb15bp_h R_RBCh M_3pg_h R_PGKh M_13dpg_h R_GAPDH_LPAREN_nadp_RPAREN_hi M_g3p_h R_TAh M_f6p_B_h R_TKT2h M_e4p_h R_DPHS M_2dda7p_h R_DHQS M_3dhq_h R_DQDH M_3dhsk_h R_SKDH M_skm_h R_SKK M_skm5p_h R_PSCIT M_3psme_h R_CHRS M_chor_h R_ATNS_LPAREN_nh4_RPAREN_ M_pyr_h R_MDHC_LPAREN_nadp_RPAREN_hr M_mal_L_h R_MDHh M_oaa_h R_ASPATh M_asp_L_h R_ASPK M_4pasp_h/0.026998198700544
R_ASADH M_aspsa_h R_HSDH M_nadp_h R_G3PD2 M_dhap_h R_FBA3hi M_s17bp_h R_SBP M_s7p_h R_TKT1h M_r5p_h R_RPIh M_ru5p_D_h R_PRUK M_rb15bp_h R_RBCh M_3pg_h R_PGKh M_13dpg_h R_GAPDH_LPAREN_nadp_RPAREN_hi M_g3p_h R_TAh M_e4p_h R_DPHS M_2dda7p_h R_DHQS M_3dhq_h R_DQDH M_3dhsk_h R_SKDH M_skm_h R_SKK M_skm5p_h R_PSCIT M_3psme_h R_CHRS M_chor_h R_ATNS_LPAREN_nh4_RPAREN_ M_pyr_h R_MDHC_LPAREN_nadp_RPAREN_hr M_mal_L_h R_MDHh M_oaa_h R_ASPATh M_asp_L_h R_ASPK M_4pasp_h/0.026998198700544
R_ASADH M_aspsa_h R_HSDH M_nadp_h R_G3PD2 M_dhap_h R_FBA3hi M_s17bp_h R_SBP M_s7p_h R_TAh M_f6p_B_h R_TKT2h M_e4p_h R_DPHS M_2dda7p_h R_DHQS M_3dhq_h R_DQDH M_3dhsk_h R_SKDH M_skm_h R_SKK M_skm5p_h R_PSCIT M_3psme_h R_CHRS M_chor_h R_ATNS_LPAREN_nh4_RPAREN_ M_pyr_h R_MDHC_LPAREN_nadp_RPAREN_hr M_mal_L_h R_MDHh M_oaa_h R_ASPATh M_asp_L_h R_ASPK M_4pasp_h/0.026998198700544
R_ASADH M_aspsa_h R_HSDH M_nadp_h R_G3PD2 M_dhap_h R_FBA3hi M_s17bp_h R_SBP M_s7p_h R_TAh M_e4p_h R_DPHS M_2dda7p_h R_DHQS M_3dhq_h R_DQDH M_3dhsk_h R_SKDH M_skm_h R_SKK M_skm5p_h R_PSCIT M_3psme_h R_CHRS M_chor_h R_ATNS_LPAREN_nh4_RPAREN_ M_pyr_h R_MDHC_LPAREN_nadp_RPAREN_hr M_mal_L_h R_MDHh M_oaa_h R_ASPATh M_asp_L_h R_ASPK M_4pasp_h/0.026998198700544
R_ATNS_LPAREN_nh4_RPAREN_ M_pyr_h R_THRAL M_ser_L_h R_SERH M_g3p_h R_TPIh M_dhap_h R_FBA3hi M_s17bp_h R_SBP M_s7p_h R_TAh M_f6p_B_h R_TKT2h M_e4p_h R_DPHS M_2dda7p_h R_DHQS M_3dhq_h R_DQDH M_3dhsk_h R_SKDH M_skm_h R_SKK M_skm5p_h R_PSCIT M_3psme_h R_CHRS M_chor_h/0.026998198700544
R_ATNS_LPAREN_nh4_RPAREN_ M_pyr_h R_THRAL M_ser_L_h R_SERH M_g3p_h R_TPIh M_dhap_h R_FBA3hi M_s17bp_h R_SBP M_s7p_h R_TAh M_e4p_h R_DPHS M_2dda7p_h R_DHQS M_3dhq_h R_DQDH M_3dhsk_h R_SKDH M_skm_h R_SKK M_skm5p_h R_PSCIT M_3psme_h R_CHRS M_chor_h/0.026998198700544
R_ATNS_LPAREN_nh4_RPAREN_ M_pyr_h R_THRAL M_ser_L_h R_SERH M_g3p_h R_TKT2h M_xu5p_D_h R_RPEh M_ru5p_D_h R_PRUK M_rb15bp_h R_RBCh M_3pg_h R_PGKh M_13dpg_h R_GAPDH_LPAREN_nadp_RPAREN_hi M_nadp_h R_G3PD2 M_dhap_h R_FBA3hi M_s17bp_h R_SBP M_s7p_h R_TAh M_e4p_h R_DPHS M_2dda7p_h R_DHQS M_3dhq_h R_DQDH M_3dhsk_h R_SKDH M_skm_h R_SKK M_skm5p_h R_PSCIT M_3psme_h R_CHRS M_chor_h/0.026998198700544
R_ATNS_LPAREN_nh4_RPAREN_ M_pyr_h R_THRAL M_ser_L_h R_SERH M_g3p_h R_TKT2h M_e4p_h R_DPHS M_2dda7p_h R_DHQS M_3dhq_h R_DQDH M_3dhsk_h R_SKDH M_skm_h R_SKK M_skm5p_h R_PSCIT M_3psme_h R_CHRS M_chor_h/0.026998198700544
R_ATNS_LPAREN_nh4_RPAREN_ M_pyr_h R_THRAL M_ser_L_h R_SERH M_g3p_h R_TKT1h M_xu5p_D_h R_RPEh M_ru5p_D_h R_PRUK M_rb15bp_h R_RBCh M_3pg_h R_PGKh M_13dpg_h R_GAPDH_LPAREN_nadp_RPAREN_hi M_nadp_h R_G3PD2 M_dhap_h R_FBA3hi M_s17bp_h R_SBP M_s7p_h R_TAh M_f6p_B_h R_TKT2h M_e4p_h R_DPHS M_2dda7p_h R_DHQS M_3dhq_h R_DQDH M_3dhsk_h R_SKDH M_skm_h R_SKK M_skm5p_h R_PSCIT M_3psme_h R_CHRS M_chor_h/0.026998198700544
R_ATNS_LPAREN_nh4_RPAREN_ M_pyr_h R_THRAL M_ser_L_h R_SERH M_g3p_h R_TKT1h M_xu5p_D_h R_RPEh M_ru5p_D_h R_PRUK M_rb15bp_h R_RBCh M_3pg_h R_PGKh M_13dpg_h R_GAPDH_LPAREN_nadp_RPAREN_hi M_nadp_h R_G3PD2 M_dhap_h R_FBA3hi M_s17bp_h R_SBP M_s7p_h R_TAh M_e4p_h R_DPHS M_2dda7p_h R_DHQS M_3dhq_h R_DQDH M_3dhsk_h R_SKDH M_skm_h R_SKK M_skm5p_h R_PSCIT M_3psme_h R_CHRS M_chor_h/0.026998198700544
R_ATNS_LPAREN_nh4_RPAREN_ M_pyr_h R_THRAL M_ser_L_h R_SERH M_g3p_h R_TKT1h M_r5p_h R_RPIh M_ru5p_D_h R_PRUK M_rb15bp_h R_RBCh M_3pg_h R_PGKh M_13dpg_h R_GAPDH_LPAREN_nadp_RPAREN_hi M_nadp_h R_G3PD2 M_dhap_h R_FBA3hi M_s17bp_h R_SBP M_s7p_h R_TAh M_f6p_B_h R_TKT2h M_e4p_h R_DPHS M_2dda7p_h R_DHQS M_3dhq_h R_DQDH M_3dhsk_h R_SKDH M_skm_h R_SKK M_skm5p_h R_PSCIT M_3psme_h R_CHRS M_chor_h/0.026998198700544
R_ATNS_LPAREN_nh4_RPAREN_ M_pyr_h R_THRAL M_ser_L_h R_SERH M_g3p_h R_TKT1h M_r5p_h R_RPIh M_ru5p_D_h R_PRUK M_rb15bp_h R_RBCh M_3pg_h R_PGKh M_13dpg_h R_GAPDH_LPAREN_nadp_RPAREN_hi M_nadp_h R_G3PD2 M_dhap_h R_FBA3hi M_s17bp_h R_SBP M_s7p_h R_TAh M_e4p_h R_DPHS M_2dda7p_h R_DHQS M_3dhq_h R_DQDH M_3dhsk_h R_SKDH M_skm_h R_SKK M_skm5p_h R_PSCIT M_3psme_h R_CHRS M_chor_h/0.026998198700544
R_ATNS_LPAREN_nh4_RPAREN_ M_pyr_h R_THRAL M_ser_L_h R_SERH M_g3p_h R_TAh M_f6p_B_h R_TKT2h M_e4p_h R_DPHS M_2dda7p_h R_DHQS M_3dhq_h R_DQDH M_3dhsk_h R_SKDH M_skm_h R_SKK M_skm5p_h R_PSCIT M_3psme_h R_CHRS M_chor_h/0.026998198700544
R_ATNS_LPAREN_nh4_RPAREN_ M_pyr_h R_THRAL M_ser_L_h R_SERH M_g3p_h R_TAh M_e4p_h R_DPHS M_2dda7p_h R_DHQS M_3dhq_h R_DQDH M_3dhsk_h R_SKDH M_skm_h R_SKK M_skm5p_h R_PSCIT M_3psme_h R_CHRS M_chor_h/0.026998198700544
R_ATNS_LPAREN_nh4_RPAREN_ M_pyr_h R_THRAL M_ser_L_h R_SERH M_g3p_h R_DXS M_dxyl5p_h R_DXRI M_nadp_h R_G3PD2 M_dhap_h R_FBA3hi M_s17bp_h R_SBP M_s7p_h R_TAh M_f6p_B_h R_TKT2h M_e4p_h R_DPHS M_2dda7p_h R_DHQS M_3dhq_h R_DQDH M_3dhsk_h R_SKDH M_skm_h R_SKK M_skm5p_h R_PSCIT M_3psme_h R_CHRS M_chor_h/0.026998198700544
R_ATNS_LPAREN_nh4_RPAREN_ M_pyr_h R_THRAL M_ser_L_h R_SERH M_g3p_h R_DXS M_dxyl5p_h R_DXRI M_nadp_h R_G3PD2 M_dhap_h R_FBA3hi M_s17bp_h R_SBP M_s7p_h R_TAh M_e4p_h R_DPHS M_2dda7p_h R_DHQS M_3dhq_h R_DQDH M_3dhsk_h R_SKDH M_skm_h R_SKK M_skm5p_h R_PSCIT M_3psme_h R_CHRS M_chor_h/0.026998198700544
R_ATNS_LPAREN_nh4_RPAREN_ M_pyr_h R_THRAL M_ser_L_h R_SERH M_g3p_h R_DXS M_dxyl5p_h R_DXRI M_2me4p_h R_CMS M_4c2me_h R_CMK M_pcdme_h R_MCS M_2mecdp_h R_HDS M_h2mb4p_h R_IDS2 M_nadp_h R_G3PD2 M_dhap_h R_FBA3hi M_s17bp_h R_SBP M_s7p_h R_TAh M_f6p_B_h R_TKT2h M_e4p_h R_DPHS M_2dda7p_h R_DHQS M_3dhq_h R_DQDH M_3dhsk_h R_SKDH M_skm_h R_SKK M_skm5p_h R_PSCIT M_3psme_h R_CHRS M_chor_h/0.026998198700544
R_ATNS_LPAREN_nh4_RPAREN_ M_pyr_h R_THRAL M_ser_L_h R_SERH M_g3p_h R_DXS M_dxyl5p_h R_DXRI M_2me4p_h R_CMS M_4c2me_h R_CMK M_pcdme_h R_MCS M_2mecdp_h R_HDS M_h2mb4p_h R_IDS2 M_nadp_h R_G3PD2 M_dhap_h R_FBA3hi M_s17bp_h R_SBP M_s7p_h R_TAh M_e4p_h R_DPHS M_2dda7p_h R_DHQS M_3dhq_h R_DQDH M_3dhsk_h R_SKDH M_skm_h R_SKK M_skm5p_h R_PSCIT M_3psme_h R_CHRS M_chor_h/0.026998198700544
R_ATNS_LPAREN_nh4_RPAREN_ M_pyr_h R_THRAL M_ser_L_h R_SERH M_g3p_h R_DXS M_dxyl5p_h R_DXRI M_2me4p_h R_CMS M_4c2me_h R_CMK M_pcdme_h R_MCS M_2mecdp_h R_HDS M_h2mb4p_h R_IDS2 M_dmpp_h R_GPPSh M_grdp_h R_FPPSh M_frdp_h R_GGPS M_ggdp_h R_GGDR M_nadp_h R_G3PD2 M_dhap_h R_FBA3hi M_s17bp_h R_SBP M_s7p_h R_TAh M_f6p_B_h R_TKT2h M_e4p_h R_DPHS M_2dda7p_h R_DHQS M_3dhq_h R_DQDH M_3dhsk_h R_SKDH M_skm_h R_SKK M_skm5p_h R_PSCIT M_3psme_h R_CHRS M_chor_h/0.026998198700544
R_ATNS_LPAREN_nh4_RPAREN_ M_pyr_h R_THRAL M_ser_L_h R_SERH M_g3p_h R_DXS M_dxyl5p_h R_DXRI M_2me4p_h R_CMS M_4c2me_h R_CMK M_pcdme_h R_MCS M_2mecdp_h R_HDS M_h2mb4p_h R_IDS2 M_dmpp_h R_GPPSh M_grdp_h R_FPPSh M_frdp_h R_GGPS M_ggdp_h R_GGDR M_nadp_h R_G3PD2 M_dhap_h R_FBA3hi M_s17bp_h R_SBP M_s7p_h R_TAh M_e4p_h R_DPHS M_2dda7p_h R_DHQS M_3dhq_h R_DQDH M_3dhsk_h R_SKDH M_skm_h R_SKK M_skm5p_h R_PSCIT M_3psme_h R_CHRS M_chor_h/0.026998198700544
R_ATNS_LPAREN_nh4_RPAREN_ M_pyr_h R_THRAL M_ser_L_h R_SERH M_g3p_h R_DXS M_dxyl5p_h R_DXRI M_2me4p_h R_CMS M_4c2me_h R_CMK M_pcdme_h R_MCS M_2mecdp_h R_HDS M_h2mb4p_h R_IDS1 M_nadp_h R_G3PD2 M_dhap_h R_FBA3hi M_s17bp_h R_SBP M_s7p_h R_TAh M_f6p_B_h R_TKT2h M_e4p_h R_DPHS M_2dda7p_h R_DHQS M_3dhq_h R_DQDH M_3dhsk_h R_SKDH M_skm_h R_SKK M_skm5p_h R_PSCIT M_3psme_h R_CHRS M_chor_h/0.026998198700544
R_ATNS_LPAREN_nh4_RPAREN_ M_pyr_h R_THRAL M_ser_L_h R_SERH M_g3p_h R_DXS M_dxyl5p_h R_DXRI M_2me4p_h R_CMS M_4c2me_h R_CMK M_pcdme_h R_MCS M_2mecdp_h R_HDS M_h2mb4p_h R_IDS1 M_nadp_h R_G3PD2 M_dhap_h R_FBA3hi M_s17bp_h R_SBP M_s7p_h R_TAh M_e4p_h R_DPHS M_2dda7p_h R_DHQS M_3dhq_h R_DQDH M_3dhsk_h R_SKDH M_skm_h R_SKK M_skm5p_h R_PSCIT M_3psme_h R_CHRS M_chor_h/0.026998198700544
R_ATNS_LPAREN_nh4_RPAREN_ M_pyr_h R_THRAL M_ser_L_h R_SERH M_g3p_h R_DXS M_dxyl5p_h R_DXRI M_2me4p_h R_CMS M_4c2me_h R_CMK M_pcdme_h R_MCS M_2mecdp_h R_HDS M_h2mb4p_h R_IDS1 M_ipdp_h R_GPPSh M_grdp_h R_FPPSh M_frdp_h R_GGPS M_ggdp_h R_GGDR M_nadp_h R_G3PD2 M_dhap_h R_FBA3hi M_s17bp_h R_SBP M_s7p_h R_TAh M_f6p_B_h R_TKT2h M_e4p_h R_DPHS M_2dda7p_h R_DHQS M_3dhq_h R_DQDH M_3dhsk_h R_SKDH M_skm_h R_SKK M_skm5p_h R_PSCIT M_3psme_h R_CHRS M_chor_h/0.026998198700544
R_ATNS_LPAREN_nh4_RPAREN_ M_pyr_h R_THRAL M_ser_L_h R_SERH M_g3p_h R_DXS M_dxyl5p_h R_DXRI M_2me4p_h R_CMS M_4c2me_h R_CMK M_pcdme_h R_MCS M_2mecdp_h R_HDS M_h2mb4p_h R_IDS1 M_ipdp_h R_GPPSh M_grdp_h R_FPPSh M_frdp_h R_GGPS M_ggdp_h R_GGDR M_nadp_h R_G3PD2 M_dhap_h R_FBA3hi M_s17bp_h R_SBP M_s7p_h R_TAh M_e4p_h R_DPHS M_2dda7p_h R_DHQS M_3dhq_h R_DQDH M_3dhsk_h R_SKDH M_skm_h R_SKK M_skm5p_h R_PSCIT M_3psme_h R_CHRS M_chor_h/0.026998198700544
R_ATNS_LPAREN_nh4_RPAREN_ M_pyr_h R_THRAL M_ser_L_h R_SERH M_g3p_h R_DXS M_dxyl5p_h R_DXRI M_2me4p_h R_CMS M_4c2me_h R_CMK M_pcdme_h R_MCS M_2mecdp_h R_HDS M_h2mb4p_h R_IDS1 M_ipdp_h R_GGPS M_ggdp_h R_GGDR M_nadp_h R_G3PD2 M_dhap_h R_FBA3hi M_s17bp_h R_SBP M_s7p_h R_TAh M_f6p_B_h R_TKT2h M_e4p_h R_DPHS M_2dda7p_h R_DHQS M_3dhq_h R_DQDH M_3dhsk_h R_SKDH M_skm_h R_SKK M_skm5p_h R_PSCIT M_3psme_h R_CHRS M_chor_h/0.026998198700544
R_ATNS_LPAREN_nh4_RPAREN_ M_pyr_h R_THRAL M_ser_L_h R_SERH M_g3p_h R_DXS M_dxyl5p_h R_DXRI M_2me4p_h R_CMS M_4c2me_h R_CMK M_pcdme_h R_MCS M_2mecdp_h R_HDS M_h2mb4p_h R_IDS1 M_ipdp_h R_GGPS M_ggdp_h R_GGDR M_nadp_h R_G3PD2 M_dhap_h R_FBA3hi M_s17bp_h R_SBP M_s7p_h R_TAh M_e4p_h R_DPHS M_2dda7p_h R_DHQS M_3dhq_h R_DQDH M_3dhsk_h R_SKDH M_skm_h R_SKK M_skm5p_h R_PSCIT M_3psme_h R_CHRS M_chor_h/0.026998198700544
R_ATNS_LPAREN_nh4_RPAREN_ M_pyr_h R_THRAL M_ser_L_h R_SERH M_g3p_h R_DXS M_dxyl5p_h R_DXRI M_2me4p_h R_CMS M_4c2me_h R_CMK M_pcdme_h R_MCS M_2mecdp_h R_HDS M_h2mb4p_h R_IDS1 M_ipdp_h R_FPPSh M_frdp_h R_GGPS M_ggdp_h R_GGDR M_nadp_h R_G3PD2 M_dhap_h R_FBA3hi M_s17bp_h R_SBP M_s7p_h R_TAh M_f6p_B_h R_TKT2h M_e4p_h R_DPHS M_2dda7p_h R_DHQS M_3dhq_h R_DQDH M_3dhsk_h R_SKDH M_skm_h R_SKK M_skm5p_h R_PSCIT M_3psme_h R_CHRS M_chor_h/0.026998198700544
R_ATNS_LPAREN_nh4_RPAREN_ M_pyr_h R_THRAL M_ser_L_h R_SERH M_g3p_h R_DXS M_dxyl5p_h R_DXRI M_2me4p_h R_CMS M_4c2me_h R_CMK M_pcdme_h R_MCS M_2mecdp_h R_HDS M_h2mb4p_h R_IDS1 M_ipdp_h R_FPPSh M_frdp_h R_GGPS M_ggdp_h R_GGDR M_nadp_h R_G3PD2 M_dhap_h R_FBA3hi M_s17bp_h R_SBP M_s7p_h R_TAh M_e4p_h R_DPHS M_2dda7p_h R_DHQS M_3dhq_h R_DQDH M_3dhsk_h R_SKDH M_skm_h R_SKK M_skm5p_h R_PSCIT M_3psme_h R_CHRS M_chor_h/0.026998198700544
R_ATNS_LPAREN_nh4_RPAREN_ M_pyr_h R_PPDKh M_pep_h R_PSCIT M_3psme_h R_CHRS M_chor_h/0.026998198700544
R_ATNS_LPAREN_nh4_RPAREN_ M_pyr_h R_PPDKh M_pep_h R_DPHS M_2dda7p_h R_DHQS M_3dhq_h R_DQDH M_3dhsk_h R_SKDH M_skm_h R_SKK M_skm5p_h R_PSCIT M_3psme_h R_CHRS M_chor_h/0.026998198700544
R_ATNS_LPAREN_nh4_RPAREN_ M_pyr_h R_MDHC_LPAREN_nadp_RPAREN_hr M_nadp_h R_PGDHh M_ru5p_D_h R_PRUK M_rb15bp_h R_RBCh M_3pg_h R_PGKh M_13dpg_h R_GAPDHh M_g3p_h R_TPIh M_dhap_h R_FBA3hi M_s17bp_h R_SBP M_s7p_h R_TAh M_f6p_B_h R_TKT2h M_e4p_h R_DPHS M_2dda7p_h R_DHQS M_3dhq_h R_DQDH M_3dhsk_h R_SKDH M_skm_h R_SKK M_skm5p_h R_PSCIT M_3psme_h R_CHRS M_chor_h/0.026998198700544
R_ATNS_LPAREN_nh4_RPAREN_ M_pyr_h R_MDHC_LPAREN_nadp_RPAREN_hr M_nadp_h R_PGDHh M_ru5p_D_h R_PRUK M_rb15bp_h R_RBCh M_3pg_h R_PGKh M_13dpg_h R_GAPDHh M_g3p_h R_TPIh M_dhap_h R_FBA3hi M_s17bp_h R_SBP M_s7p_h R_TAh M_e4p_h R_DPHS M_2dda7p_h R_DHQS M_3dhq_h R_DQDH M_3dhsk_h R_SKDH M_skm_h R_SKK M_skm5p_h R_PSCIT M_3psme_h R_CHRS M_chor_h/0.026998198700544
R_ATNS_LPAREN_nh4_RPAREN_ M_pyr_h R_MDHC_LPAREN_nadp_RPAREN_hr M_nadp_h R_PGDHh M_ru5p_D_h R_PRUK M_rb15bp_h R_RBCh M_3pg_h R_PGKh M_13dpg_h R_GAPDHh M_g3p_h R_TKT2h M_e4p_h R_DPHS M_2dda7p_h R_DHQS M_3dhq_h R_DQDH M_3dhsk_h R_SKDH M_skm_h R_SKK M_skm5p_h R_PSCIT M_3psme_h R_CHRS M_chor_h/0.026998198700544
R_ATNS_LPAREN_nh4_RPAREN_ M_pyr_h R_MDHC_LPAREN_nadp_RPAREN_hr M_nadp_h R_PGDHh M_ru5p_D_h R_PRUK M_rb15bp_h R_RBCh M_3pg_h R_PGKh M_13dpg_h R_GAPDHh M_g3p_h R_TAh M_f6p_B_h R_TKT2h M_e4p_h R_DPHS M_2dda7p_h R_DHQS M_3dhq_h R_DQDH M_3dhsk_h R_SKDH M_skm_h R_SKK M_skm5p_h R_PSCIT M_3psme_h R_CHRS M_chor_h/0.026998198700544
R_ATNS_LPAREN_nh4_RPAREN_ M_pyr_h R_MDHC_LPAREN_nadp_RPAREN_hr M_nadp_h R_PGDHh M_ru5p_D_h R_PRUK M_rb15bp_h R_RBCh M_3pg_h R_PGKh M_13dpg_h R_GAPDHh M_g3p_h R_TAh M_e4p_h R_DPHS M_2dda7p_h R_DHQS M_3dhq_h R_DQDH M_3dhsk_h R_SKDH M_skm_h R_SKK M_skm5p_h R_PSCIT M_3psme_h R_CHRS M_chor_h/0.026998198700544
R_ATNS_LPAREN_nh4_RPAREN_ M_pyr_h R_MDHC_LPAREN_nadp_RPAREN_hr M_nadp_h R_PGDHh M_ru5p_D_h R_PRUK M_rb15bp_h R_RBCh M_3pg_h R_PGKh M_13dpg_h R_GAPDH_LPAREN_nadp_RPAREN_hi M_g3p_h R_TPIh M_dhap_h R_FBA3hi M_s17bp_h R_SBP M_s7p_h R_TAh M_f6p_B_h R_TKT2h M_e4p_h R_DPHS M_2dda7p_h R_DHQS M_3dhq_h R_DQDH M_3dhsk_h R_SKDH M_skm_h R_SKK M_skm5p_h R_PSCIT M_3psme_h R_CHRS M_chor_h/0.026998198700544
R_ATNS_LPAREN_nh4_RPAREN_ M_pyr_h R_MDHC_LPAREN_nadp_RPAREN_hr M_nadp_h R_PGDHh M_ru5p_D_h R_PRUK M_rb15bp_h R_RBCh M_3pg_h R_PGKh M_13dpg_h R_GAPDH_LPAREN_nadp_RPAREN_hi M_g3p_h R_TPIh M_dhap_h R_FBA3hi M_s17bp_h R_SBP M_s7p_h R_TAh M_e4p_h R_DPHS M_2dda7p_h R_DHQS M_3dhq_h R_DQDH M_3dhsk_h R_SKDH M_skm_h R_SKK M_skm5p_h R_PSCIT M_3psme_h R_CHRS M_chor_h/0.026998198700544
R_ATNS_LPAREN_nh4_RPAREN_ M_pyr_h R_MDHC_LPAREN_nadp_RPAREN_hr M_nadp_h R_PGDHh M_ru5p_D_h R_PRUK M_rb15bp_h R_RBCh M_3pg_h R_PGKh M_13dpg_h R_GAPDH_LPAREN_nadp_RPAREN_hi M_g3p_h R_TKT2h M_e4p_h R_DPHS M_2dda7p_h R_DHQS M_3dhq_h R_DQDH M_3dhsk_h R_SKDH M_skm_h R_SKK M_skm5p_h R_PSCIT M_3psme_h R_CHRS M_chor_h/0.026998198700544
R_ATNS_LPAREN_nh4_RPAREN_ M_pyr_h R_MDHC_LPAREN_nadp_RPAREN_hr M_nadp_h R_PGDHh M_ru5p_D_h R_PRUK M_rb15bp_h R_RBCh M_3pg_h R_PGKh M_13dpg_h R_GAPDH_LPAREN_nadp_RPAREN_hi M_g3p_h R_TAh M_f6p_B_h R_TKT2h M_e4p_h R_DPHS M_2dda7p_h R_DHQS M_3dhq_h R_DQDH M_3dhsk_h R_SKDH M_skm_h R_SKK M_skm5p_h R_PSCIT M_3psme_h R_CHRS M_chor_h/0.026998198700544
R_ATNS_LPAREN_nh4_RPAREN_ M_pyr_h R_MDHC_LPAREN_nadp_RPAREN_hr M_nadp_h R_PGDHh M_ru5p_D_h R_PRUK M_rb15bp_h R_RBCh M_3pg_h R_PGKh M_13dpg_h R_GAPDH_LPAREN_nadp_RPAREN_hi M_g3p_h R_TAh M_e4p_h R_DPHS M_2dda7p_h R_DHQS M_3dhq_h R_DQDH M_3dhsk_h R_SKDH M_skm_h R_SKK M_skm5p_h R_PSCIT M_3psme_h R_CHRS M_chor_h/0.026998198700544
R_ATNS_LPAREN_nh4_RPAREN_ M_pyr_h R_MDHC_LPAREN_nadp_RPAREN_hr M_nadp_h R_G3PD2 M_dhap_h R_FBA3hi M_s17bp_h R_SBP M_s7p_h R_TKT1h M_xu5p_D_h R_RPEh M_ru5p_D_h R_PRUK M_rb15bp_h R_RBCh M_3pg_h R_PGKh M_13dpg_h R_GAPDHh M_g3p_h R_TKT2h M_e4p_h R_DPHS M_2dda7p_h R_DHQS M_3dhq_h R_DQDH M_3dhsk_h R_SKDH M_skm_h R_SKK M_skm5p_h R_PSCIT M_3psme_h R_CHRS M_chor_h/0.026998198700544
R_ATNS_LPAREN_nh4_RPAREN_ M_pyr_h R_MDHC_LPAREN_nadp_RPAREN_hr M_nadp_h R_G3PD2 M_dhap_h R_FBA3hi M_s17bp_h R_SBP M_s7p_h R_TKT1h M_xu5p_D_h R_RPEh M_ru5p_D_h R_PRUK M_rb15bp_h R_RBCh M_3pg_h R_PGKh M_13dpg_h R_GAPDHh M_g3p_h R_TAh M_f6p_B_h R_TKT2h M_e4p_h R_DPHS M_2dda7p_h R_DHQS M_3dhq_h R_DQDH M_3dhsk_h R_SKDH M_skm_h R_SKK M_skm5p_h R_PSCIT M_3psme_h R_CHRS M_chor_h/0.026998198700544
R_ATNS_LPAREN_nh4_RPAREN_ M_pyr_h R_MDHC_LPAREN_nadp_RPAREN_hr M_nadp_h R_G3PD2 M_dhap_h R_FBA3hi M_s17bp_h R_SBP M_s7p_h R_TKT1h M_xu5p_D_h R_RPEh M_ru5p_D_h R_PRUK M_rb15bp_h R_RBCh M_3pg_h R_PGKh M_13dpg_h R_GAPDHh M_g3p_h R_TAh M_e4p_h R_DPHS M_2dda7p_h R_DHQS M_3dhq_h R_DQDH M_3dhsk_h R_SKDH M_skm_h R_SKK M_skm5p_h R_PSCIT M_3psme_h R_CHRS M_chor_h/0.026998198700544
R_ATNS_LPAREN_nh4_RPAREN_ M_pyr_h R_MDHC_LPAREN_nadp_RPAREN_hr M_nadp_h R_G3PD2 M_dhap_h R_FBA3hi M_s17bp_h R_SBP M_s7p_h R_TKT1h M_xu5p_D_h R_RPEh M_ru5p_D_h R_PRUK M_rb15bp_h R_RBCh M_3pg_h R_PGKh M_13dpg_h R_GAPDH_LPAREN_nadp_RPAREN_hi M_g3p_h R_TKT2h M_e4p_h R_DPHS M_2dda7p_h R_DHQS M_3dhq_h R_DQDH M_3dhsk_h R_SKDH M_skm_h R_SKK M_skm5p_h R_PSCIT M_3psme_h R_CHRS M_chor_h/0.026998198700544
R_ATNS_LPAREN_nh4_RPAREN_ M_pyr_h R_MDHC_LPAREN_nadp_RPAREN_hr M_nadp_h R_G3PD2 M_dhap_h R_FBA3hi M_s17bp_h R_SBP M_s7p_h R_TKT1h M_xu5p_D_h R_RPEh M_ru5p_D_h R_PRUK M_rb15bp_h R_RBCh M_3pg_h R_PGKh M_13dpg_h R_GAPDH_LPAREN_nadp_RPAREN_hi M_g3p_h R_TAh M_f6p_B_h R_TKT2h M_e4p_h R_DPHS M_2dda7p_h R_DHQS M_3dhq_h R_DQDH M_3dhsk_h R_SKDH M_skm_h R_SKK M_skm5p_h R_PSCIT M_3psme_h R_CHRS M_chor_h/0.026998198700544
R_ATNS_LPAREN_nh4_RPAREN_ M_pyr_h R_MDHC_LPAREN_nadp_RPAREN_hr M_nadp_h R_G3PD2 M_dhap_h R_FBA3hi M_s17bp_h R_SBP M_s7p_h R_TKT1h M_xu5p_D_h R_RPEh M_ru5p_D_h R_PRUK M_rb15bp_h R_RBCh M_3pg_h R_PGKh M_13dpg_h R_GAPDH_LPAREN_nadp_RPAREN_hi M_g3p_h R_TAh M_e4p_h R_DPHS M_2dda7p_h R_DHQS M_3dhq_h R_DQDH M_3dhsk_h R_SKDH M_skm_h R_SKK M_skm5p_h R_PSCIT M_3psme_h R_CHRS M_chor_h/0.026998198700544
R_ATNS_LPAREN_nh4_RPAREN_ M_pyr_h R_MDHC_LPAREN_nadp_RPAREN_hr M_nadp_h R_G3PD2 M_dhap_h R_FBA3hi M_s17bp_h R_SBP M_s7p_h R_TKT1h M_r5p_h R_RPIh M_ru5p_D_h R_PRUK M_rb15bp_h R_RBCh M_3pg_h R_PGKh M_13dpg_h R_GAPDHh M_g3p_h R_TKT2h M_e4p_h R_DPHS M_2dda7p_h R_DHQS M_3dhq_h R_DQDH M_3dhsk_h R_SKDH M_skm_h R_SKK M_skm5p_h R_PSCIT M_3psme_h R_CHRS M_chor_h/0.026998198700544
R_ATNS_LPAREN_nh4_RPAREN_ M_pyr_h R_MDHC_LPAREN_nadp_RPAREN_hr M_nadp_h R_G3PD2 M_dhap_h R_FBA3hi M_s17bp_h R_SBP M_s7p_h R_TKT1h M_r5p_h R_RPIh M_ru5p_D_h R_PRUK M_rb15bp_h R_RBCh M_3pg_h R_PGKh M_13dpg_h R_GAPDHh M_g3p_h R_TAh M_f6p_B_h R_TKT2h M_e4p_h R_DPHS M_2dda7p_h R_DHQS M_3dhq_h R_DQDH M_3dhsk_h R_SKDH M_skm_h R_SKK M_skm5p_h R_PSCIT M_3psme_h R_CHRS M_chor_h/0.026998198700544
R_ATNS_LPAREN_nh4_RPAREN_ M_pyr_h R_MDHC_LPAREN_nadp_RPAREN_hr M_nadp_h R_G3PD2 M_dhap_h R_FBA3hi M_s17bp_h R_SBP M_s7p_h R_TKT1h M_r5p_h R_RPIh M_ru5p_D_h R_PRUK M_rb15bp_h R_RBCh M_3pg_h R_PGKh M_13dpg_h R_GAPDHh M_g3p_h R_TAh M_e4p_h R_DPHS M_2dda7p_h R_DHQS M_3dhq_h R_DQDH M_3dhsk_h R_SKDH M_skm_h R_SKK M_skm5p_h R_PSCIT M_3psme_h R_CHRS M_chor_h/0.026998198700544
R_ATNS_LPAREN_nh4_RPAREN_ M_pyr_h R_MDHC_LPAREN_nadp_RPAREN_hr M_nadp_h R_G3PD2 M_dhap_h R_FBA3hi M_s17bp_h R_SBP M_s7p_h R_TKT1h M_r5p_h R_RPIh M_ru5p_D_h R_PRUK M_rb15bp_h R_RBCh M_3pg_h R_PGKh M_13dpg_h R_GAPDH_LPAREN_nadp_RPAREN_hi M_g3p_h R_TKT2h M_e4p_h R_DPHS M_2dda7p_h R_DHQS M_3dhq_h R_DQDH M_3dhsk_h R_SKDH M_skm_h R_SKK M_skm5p_h R_PSCIT M_3psme_h R_CHRS M_chor_h/0.026998198700544
R_ATNS_LPAREN_nh4_RPAREN_ M_pyr_h R_MDHC_LPAREN_nadp_RPAREN_hr M_nadp_h R_G3PD2 M_dhap_h R_FBA3hi M_s17bp_h R_SBP M_s7p_h R_TKT1h M_r5p_h R_RPIh M_ru5p_D_h R_PRUK M_rb15bp_h R_RBCh M_3pg_h R_PGKh M_13dpg_h R_GAPDH_LPAREN_nadp_RPAREN_hi M_g3p_h R_TAh M_f6p_B_h R_TKT2h M_e4p_h R_DPHS M_2dda7p_h R_DHQS M_3dhq_h R_DQDH M_3dhsk_h R_SKDH M_skm_h R_SKK M_skm5p_h R_PSCIT M_3psme_h R_CHRS M_chor_h/0.026998198700544
R_ATNS_LPAREN_nh4_RPAREN_ M_pyr_h R_MDHC_LPAREN_nadp_RPAREN_hr M_nadp_h R_G3PD2 M_dhap_h R_FBA3hi M_s17bp_h R_SBP M_s7p_h R_TKT1h M_r5p_h R_RPIh M_ru5p_D_h R_PRUK M_rb15bp_h R_RBCh M_3pg_h R_PGKh M_13dpg_h R_GAPDH_LPAREN_nadp_RPAREN_hi M_g3p_h R_TAh M_e4p_h R_DPHS M_2dda7p_h R_DHQS M_3dhq_h R_DQDH M_3dhsk_h R_SKDH M_skm_h R_SKK M_skm5p_h R_PSCIT M_3psme_h R_CHRS M_chor_h/0.026998198700544
R_ATNS_LPAREN_nh4_RPAREN_ M_pyr_h R_MDHC_LPAREN_nadp_RPAREN_hr M_nadp_h R_G3PD2 M_dhap_h R_FBA3hi M_s17bp_h R_SBP M_s7p_h R_TAh M_f6p_B_h R_TKT2h M_e4p_h R_DPHS M_2dda7p_h R_DHQS M_3dhq_h R_DQDH M_3dhsk_h R_SKDH M_skm_h R_SKK M_skm5p_h R_PSCIT M_3psme_h R_CHRS M_chor_h/0.026998198700544
R_ATNS_LPAREN_nh4_RPAREN_ M_pyr_h R_MDHC_LPAREN_nadp_RPAREN_hr M_nadp_h R_G3PD2 M_dhap_h R_FBA3hi M_s17bp_h R_SBP M_s7p_h R_TAh M_e4p_h R_DPHS M_2dda7p_h R_DHQS M_3dhq_h R_DQDH M_3dhsk_h R_SKDH M_skm_h R_SKK M_skm5p_h R_PSCIT M_3psme_h R_CHRS M_chor_h/0.026998198700544
R_ATNS_LPAREN_nh4_RPAREN_ M_pyr_h R_DXS M_dxyl5p_h R_DXRI M_nadp_h R_PGDHh M_ru5p_D_h R_PRUK M_rb15bp_h R_RBCh M_3pg_h R_PGKh M_13dpg_h R_GAPDHh M_g3p_h R_TPIh M_dhap_h R_FBA3hi M_s17bp_h R_SBP M_s7p_h R_TAh M_f6p_B_h R_TKT2h M_e4p_h R_DPHS M_2dda7p_h R_DHQS M_3dhq_h R_DQDH M_3dhsk_h R_SKDH M_skm_h R_SKK M_skm5p_h R_PSCIT M_3psme_h R_CHRS M_chor_h/0.026998198700544
R_ATNS_LPAREN_nh4_RPAREN_ M_pyr_h R_DXS M_dxyl5p_h R_DXRI M_nadp_h R_PGDHh M_ru5p_D_h R_PRUK M_rb15bp_h R_RBCh M_3pg_h R_PGKh M_13dpg_h R_GAPDHh M_g3p_h R_TPIh M_dhap_h R_FBA3hi M_s17bp_h R_SBP M_s7p_h R_TAh M_e4p_h R_DPHS M_2dda7p_h R_DHQS M_3dhq_h R_DQDH M_3dhsk_h R_SKDH M_skm_h R_SKK M_skm5p_h R_PSCIT M_3psme_h R_CHRS M_chor_h/0.026998198700544
R_ATNS_LPAREN_nh4_RPAREN_ M_pyr_h R_DXS M_dxyl5p_h R_DXRI M_nadp_h R_PGDHh M_ru5p_D_h R_PRUK M_rb15bp_h R_RBCh M_3pg_h R_PGKh M_13dpg_h R_GAPDHh M_g3p_h R_TKT2h M_e4p_h R_DPHS M_2dda7p_h R_DHQS M_3dhq_h R_DQDH M_3dhsk_h R_SKDH M_skm_h R_SKK M_skm5p_h R_PSCIT M_3psme_h R_CHRS M_chor_h/0.026998198700544
R_ATNS_LPAREN_nh4_RPAREN_ M_pyr_h R_DXS M_dxyl5p_h R_DXRI M_nadp_h R_PGDHh M_ru5p_D_h R_PRUK M_rb15bp_h R_RBCh M_3pg_h R_PGKh M_13dpg_h R_GAPDHh M_g3p_h R_TAh M_f6p_B_h R_TKT2h M_e4p_h R_DPHS M_2dda7p_h R_DHQS M_3dhq_h R_DQDH M_3dhsk_h R_SKDH M_skm_h R_SKK M_skm5p_h R_PSCIT M_3psme_h R_CHRS M_chor_h/0.026998198700544
R_ATNS_LPAREN_nh4_RPAREN_ M_pyr_h R_DXS M_dxyl5p_h R_DXRI M_nadp_h R_PGDHh M_ru5p_D_h R_PRUK M_rb15bp_h R_RBCh M_3pg_h R_PGKh M_13dpg_h R_GAPDHh M_g3p_h R_TAh M_e4p_h R_DPHS M_2dda7p_h R_DHQS M_3dhq_h R_DQDH M_3dhsk_h R_SKDH M_skm_h R_SKK M_skm5p_h R_PSCIT M_3psme_h R_CHRS M_chor_h/0.026998198700544
R_ATNS_LPAREN_nh4_RPAREN_ M_pyr_h R_DXS M_dxyl5p_h R_DXRI M_nadp_h R_PGDHh M_ru5p_D_h R_PRUK M_rb15bp_h R_RBCh M_3pg_h R_PGKh M_13dpg_h R_GAPDH_LPAREN_nadp_RPAREN_hi M_g3p_h R_TPIh M_dhap_h R_FBA3hi M_s17bp_h R_SBP M_s7p_h R_TAh M_f6p_B_h R_TKT2h M_e4p_h R_DPHS M_2dda7p_h R_DHQS M_3dhq_h R_DQDH M_3dhsk_h R_SKDH M_skm_h R_SKK M_skm5p_h R_PSCIT M_3psme_h R_CHRS M_chor_h/0.026998198700544
R_ATNS_LPAREN_nh4_RPAREN_ M_pyr_h R_DXS M_dxyl5p_h R_DXRI M_nadp_h R_PGDHh M_ru5p_D_h R_PRUK M_rb15bp_h R_RBCh M_3pg_h R_PGKh M_13dpg_h R_GAPDH_LPAREN_nadp_RPAREN_hi M_g3p_h R_TPIh M_dhap_h R_FBA3hi M_s17bp_h R_SBP M_s7p_h R_TAh M_e4p_h R_DPHS M_2dda7p_h R_DHQS M_3dhq_h R_DQDH M_3dhsk_h R_SKDH M_skm_h R_SKK M_skm5p_h R_PSCIT M_3psme_h R_CHRS M_chor_h/0.026998198700544
R_ATNS_LPAREN_nh4_RPAREN_ M_pyr_h R_DXS M_dxyl5p_h R_DXRI M_nadp_h R_PGDHh M_ru5p_D_h R_PRUK M_rb15bp_h R_RBCh M_3pg_h R_PGKh M_13dpg_h R_GAPDH_LPAREN_nadp_RPAREN_hi M_g3p_h R_TKT2h M_e4p_h R_DPHS M_2dda7p_h R_DHQS M_3dhq_h R_DQDH M_3dhsk_h R_SKDH M_skm_h R_SKK M_skm5p_h R_PSCIT M_3psme_h R_CHRS M_chor_h/0.026998198700544
R_ATNS_LPAREN_nh4_RPAREN_ M_pyr_h R_DXS M_dxyl5p_h R_DXRI M_nadp_h R_PGDHh M_ru5p_D_h R_PRUK M_rb15bp_h R_RBCh M_3pg_h R_PGKh M_13dpg_h R_GAPDH_LPAREN_nadp_RPAREN_hi M_g3p_h R_TAh M_f6p_B_h R_TKT2h M_e4p_h R_DPHS M_2dda7p_h R_DHQS M_3dhq_h R_DQDH M_3dhsk_h R_SKDH M_skm_h R_SKK M_skm5p_h R_PSCIT M_3psme_h R_CHRS M_chor_h/0.026998198700544
R_ATNS_LPAREN_nh4_RPAREN_ M_pyr_h R_DXS M_dxyl5p_h R_DXRI M_nadp_h R_PGDHh M_ru5p_D_h R_PRUK M_rb15bp_h R_RBCh M_3pg_h R_PGKh M_13dpg_h R_GAPDH_LPAREN_nadp_RPAREN_hi M_g3p_h R_TAh M_e4p_h R_DPHS M_2dda7p_h R_DHQS M_3dhq_h R_DQDH M_3dhsk_h R_SKDH M_skm_h R_SKK M_skm5p_h R_PSCIT M_3psme_h R_CHRS M_chor_h/0.026998198700544
R_ATNS_LPAREN_nh4_RPAREN_ M_pyr_h R_DXS M_dxyl5p_h R_DXRI M_nadp_h R_G3PD2 M_dhap_h R_FBA3hi M_s17bp_h R_SBP M_s7p_h R_TKT1h M_xu5p_D_h R_RPEh M_ru5p_D_h R_PRUK M_rb15bp_h R_RBCh M_3pg_h R_PGKh M_13dpg_h R_GAPDHh M_g3p_h R_TKT2h M_e4p_h R_DPHS M_2dda7p_h R_DHQS M_3dhq_h R_DQDH M_3dhsk_h R_SKDH M_skm_h R_SKK M_skm5p_h R_PSCIT M_3psme_h R_CHRS M_chor_h/0.026998198700544
R_ATNS_LPAREN_nh4_RPAREN_ M_pyr_h R_DXS M_dxyl5p_h R_DXRI M_nadp_h R_G3PD2 M_dhap_h R_FBA3hi M_s17bp_h R_SBP M_s7p_h R_TKT1h M_xu5p_D_h R_RPEh M_ru5p_D_h R_PRUK M_rb15bp_h R_RBCh M_3pg_h R_PGKh M_13dpg_h R_GAPDHh M_g3p_h R_TAh M_f6p_B_h R_TKT2h M_e4p_h R_DPHS M_2dda7p_h R_DHQS M_3dhq_h R_DQDH M_3dhsk_h R_SKDH M_skm_h R_SKK M_skm5p_h R_PSCIT M_3psme_h R_CHRS M_chor_h/0.026998198700544
R_ATNS_LPAREN_nh4_RPAREN_ M_pyr_h R_DXS M_dxyl5p_h R_DXRI M_nadp_h R_G3PD2 M_dhap_h R_FBA3hi M_s17bp_h R_SBP M_s7p_h R_TKT1h M_xu5p_D_h R_RPEh M_ru5p_D_h R_PRUK M_rb15bp_h R_RBCh M_3pg_h R_PGKh M_13dpg_h R_GAPDHh M_g3p_h R_TAh M_e4p_h R_DPHS M_2dda7p_h R_DHQS M_3dhq_h R_DQDH M_3dhsk_h R_SKDH M_skm_h R_SKK M_skm5p_h R_PSCIT M_3psme_h R_CHRS M_chor_h/0.026998198700544
R_ATNS_LPAREN_nh4_RPAREN_ M_pyr_h R_DXS M_dxyl5p_h R_DXRI M_nadp_h R_G3PD2 M_dhap_h R_FBA3hi M_s17bp_h R_SBP M_s7p_h R_TKT1h M_xu5p_D_h R_RPEh M_ru5p_D_h R_PRUK M_rb15bp_h R_RBCh M_3pg_h R_PGKh M_13dpg_h R_GAPDH_LPAREN_nadp_RPAREN_hi M_g3p_h R_TKT2h M_e4p_h R_DPHS M_2dda7p_h R_DHQS M_3dhq_h R_DQDH M_3dhsk_h R_SKDH M_skm_h R_SKK M_skm5p_h R_PSCIT M_3psme_h R_CHRS M_chor_h/0.026998198700544
R_ATNS_LPAREN_nh4_RPAREN_ M_pyr_h R_DXS M_dxyl5p_h R_DXRI M_nadp_h R_G3PD2 M_dhap_h R_FBA3hi M_s17bp_h R_SBP M_s7p_h R_TKT1h M_xu5p_D_h R_RPEh M_ru5p_D_h R_PRUK M_rb15bp_h R_RBCh M_3pg_h R_PGKh M_13dpg_h R_GAPDH_LPAREN_nadp_RPAREN_hi M_g3p_h R_TAh M_f6p_B_h R_TKT2h M_e4p_h R_DPHS M_2dda7p_h R_DHQS M_3dhq_h R_DQDH M_3dhsk_h R_SKDH M_skm_h R_SKK M_skm5p_h R_PSCIT M_3psme_h R_CHRS M_chor_h/0.026998198700544
R_ATNS_LPAREN_nh4_RPAREN_ M_pyr_h R_DXS M_dxyl5p_h R_DXRI M_nadp_h R_G3PD2 M_dhap_h R_FBA3hi M_s17bp_h R_SBP M_s7p_h R_TKT1h M_xu5p_D_h R_RPEh M_ru5p_D_h R_PRUK M_rb15bp_h R_RBCh M_3pg_h R_PGKh M_13dpg_h R_GAPDH_LPAREN_nadp_RPAREN_hi M_g3p_h R_TAh M_e4p_h R_DPHS M_2dda7p_h R_DHQS M_3dhq_h R_DQDH M_3dhsk_h R_SKDH M_skm_h R_SKK M_skm5p_h R_PSCIT M_3psme_h R_CHRS M_chor_h/0.026998198700544
R_ATNS_LPAREN_nh4_RPAREN_ M_pyr_h R_DXS M_dxyl5p_h R_DXRI M_nadp_h R_G3PD2 M_dhap_h R_FBA3hi M_s17bp_h R_SBP M_s7p_h R_TKT1h M_r5p_h R_RPIh M_ru5p_D_h R_PRUK M_rb15bp_h R_RBCh M_3pg_h R_PGKh M_13dpg_h R_GAPDHh M_g3p_h R_TKT2h M_e4p_h R_DPHS M_2dda7p_h R_DHQS M_3dhq_h R_DQDH M_3dhsk_h R_SKDH M_skm_h R_SKK M_skm5p_h R_PSCIT M_3psme_h R_CHRS M_chor_h/0.026998198700544
R_ATNS_LPAREN_nh4_RPAREN_ M_pyr_h R_DXS M_dxyl5p_h R_DXRI M_nadp_h R_G3PD2 M_dhap_h R_FBA3hi M_s17bp_h R_SBP M_s7p_h R_TKT1h M_r5p_h R_RPIh M_ru5p_D_h R_PRUK M_rb15bp_h R_RBCh M_3pg_h R_PGKh M_13dpg_h R_GAPDHh M_g3p_h R_TAh M_f6p_B_h R_TKT2h M_e4p_h R_DPHS M_2dda7p_h R_DHQS M_3dhq_h R_DQDH M_3dhsk_h R_SKDH M_skm_h R_SKK M_skm5p_h R_PSCIT M_3psme_h R_CHRS M_chor_h/0.026998198700544
R_ATNS_LPAREN_nh4_RPAREN_ M_pyr_h R_DXS M_dxyl5p_h R_DXRI M_nadp_h R_G3PD2 M_dhap_h R_FBA3hi M_s17bp_h R_SBP M_s7p_h R_TKT1h M_r5p_h R_RPIh M_ru5p_D_h R_PRUK M_rb15bp_h R_RBCh M_3pg_h R_PGKh M_13dpg_h R_GAPDHh M_g3p_h R_TAh M_e4p_h R_DPHS M_2dda7p_h R_DHQS M_3dhq_h R_DQDH M_3dhsk_h R_SKDH M_skm_h R_SKK M_skm5p_h R_PSCIT M_3psme_h R_CHRS M_chor_h/0.026998198700544
R_ATNS_LPAREN_nh4_RPAREN_ M_pyr_h R_DXS M_dxyl5p_h R_DXRI M_nadp_h R_G3PD2 M_dhap_h R_FBA3hi M_s17bp_h R_SBP M_s7p_h R_TKT1h M_r5p_h R_RPIh M_ru5p_D_h R_PRUK M_rb15bp_h R_RBCh M_3pg_h R_PGKh M_13dpg_h R_GAPDH_LPAREN_nadp_RPAREN_hi M_g3p_h R_TKT2h M_e4p_h R_DPHS M_2dda7p_h R_DHQS M_3dhq_h R_DQDH M_3dhsk_h R_SKDH M_skm_h R_SKK M_skm5p_h R_PSCIT M_3psme_h R_CHRS M_chor_h/0.026998198700544
R_ATNS_LPAREN_nh4_RPAREN_ M_pyr_h R_DXS M_dxyl5p_h R_DXRI M_nadp_h R_G3PD2 M_dhap_h R_FBA3hi M_s17bp_h R_SBP M_s7p_h R_TKT1h M_r5p_h R_RPIh M_ru5p_D_h R_PRUK M_rb15bp_h R_RBCh M_3pg_h R_PGKh M_13dpg_h R_GAPDH_LPAREN_nadp_RPAREN_hi M_g3p_h R_TAh M_f6p_B_h R_TKT2h M_e4p_h R_DPHS M_2dda7p_h R_DHQS M_3dhq_h R_DQDH M_3dhsk_h R_SKDH M_skm_h R_SKK M_skm5p_h R_PSCIT M_3psme_h R_CHRS M_chor_h/0.026998198700544
R_ATNS_LPAREN_nh4_RPAREN_ M_pyr_h R_DXS M_dxyl5p_h R_DXRI M_nadp_h R_G3PD2 M_dhap_h R_FBA3hi M_s17bp_h R_SBP M_s7p_h R_TKT1h M_r5p_h R_RPIh M_ru5p_D_h R_PRUK M_rb15bp_h R_RBCh M_3pg_h R_PGKh M_13dpg_h R_GAPDH_LPAREN_nadp_RPAREN_hi M_g3p_h R_TAh M_e4p_h R_DPHS M_2dda7p_h R_DHQS M_3dhq_h R_DQDH M_3dhsk_h R_SKDH M_skm_h R_SKK M_skm5p_h R_PSCIT M_3psme_h R_CHRS M_chor_h/0.026998198700544
R_ATNS_LPAREN_nh4_RPAREN_ M_pyr_h R_DXS M_dxyl5p_h R_DXRI M_nadp_h R_G3PD2 M_dhap_h R_FBA3hi M_s17bp_h R_SBP M_s7p_h R_TAh M_f6p_B_h R_TKT2h M_e4p_h R_DPHS M_2dda7p_h R_DHQS M_3dhq_h R_DQDH M_3dhsk_h R_SKDH M_skm_h R_SKK M_skm5p_h R_PSCIT M_3psme_h R_CHRS M_chor_h/0.026998198700544
R_ATNS_LPAREN_nh4_RPAREN_ M_pyr_h R_DXS M_dxyl5p_h R_DXRI M_nadp_h R_G3PD2 M_dhap_h R_FBA3hi M_s17bp_h R_SBP M_s7p_h R_TAh M_e4p_h R_DPHS M_2dda7p_h R_DHQS M_3dhq_h R_DQDH M_3dhsk_h R_SKDH M_skm_h R_SKK M_skm5p_h R_PSCIT M_3psme_h R_CHRS M_chor_h/0.026998198700544
R_ATNS_LPAREN_nh4_RPAREN_ M_pyr_h R_DXS M_dxyl5p_h R_DXRI M_2me4p_h R_CMS M_4c2me_h R_CMK M_pcdme_h R_MCS M_2mecdp_h R_HDS M_h2mb4p_h R_IDS2 M_nadp_h R_PGDHh M_ru5p_D_h R_PRUK M_rb15bp_h R_RBCh M_3pg_h R_PGKh M_13dpg_h R_GAPDHh M_g3p_h R_TPIh M_dhap_h R_FBA3hi M_s17bp_h R_SBP M_s7p_h R_TAh M_f6p_B_h R_TKT2h M_e4p_h R_DPHS M_2dda7p_h R_DHQS M_3dhq_h R_DQDH M_3dhsk_h R_SKDH M_skm_h R_SKK M_skm5p_h R_PSCIT M_3psme_h R_CHRS M_chor_h/0.026998198700544
R_ATNS_LPAREN_nh4_RPAREN_ M_pyr_h R_DXS M_dxyl5p_h R_DXRI M_2me4p_h R_CMS M_4c2me_h R_CMK M_pcdme_h R_MCS M_2mecdp_h R_HDS M_h2mb4p_h R_IDS2 M_nadp_h R_PGDHh M_ru5p_D_h R_PRUK M_rb15bp_h R_RBCh M_3pg_h R_PGKh M_13dpg_h R_GAPDHh M_g3p_h R_TPIh M_dhap_h R_FBA3hi M_s17bp_h R_SBP M_s7p_h R_TAh M_e4p_h R_DPHS M_2dda7p_h R_DHQS M_3dhq_h R_DQDH M_3dhsk_h R_SKDH M_skm_h R_SKK M_skm5p_h R_PSCIT M_3psme_h R_CHRS M_chor_h/0.026998198700544
R_ATNS_LPAREN_nh4_RPAREN_ M_pyr_h R_DXS M_dxyl5p_h R_DXRI M_2me4p_h R_CMS M_4c2me_h R_CMK M_pcdme_h R_MCS M_2mecdp_h R_HDS M_h2mb4p_h R_IDS2 M_nadp_h R_PGDHh M_ru5p_D_h R_PRUK M_rb15bp_h R_RBCh M_3pg_h R_PGKh M_13dpg_h R_GAPDHh M_g3p_h R_TKT2h M_e4p_h R_DPHS M_2dda7p_h R_DHQS M_3dhq_h R_DQDH M_3dhsk_h R_SKDH M_skm_h R_SKK M_skm5p_h R_PSCIT M_3psme_h R_CHRS M_chor_h/0.026998198700544
R_ATNS_LPAREN_nh4_RPAREN_ M_pyr_h R_DXS M_dxyl5p_h R_DXRI M_2me4p_h R_CMS M_4c2me_h R_CMK M_pcdme_h R_MCS M_2mecdp_h R_HDS M_h2mb4p_h R_IDS2 M_nadp_h R_PGDHh M_ru5p_D_h R_PRUK M_rb15bp_h R_RBCh M_3pg_h R_PGKh M_13dpg_h R_GAPDHh M_g3p_h R_TAh M_f6p_B_h R_TKT2h M_e4p_h R_DPHS M_2dda7p_h R_DHQS M_3dhq_h R_DQDH M_3dhsk_h R_SKDH M_skm_h R_SKK M_skm5p_h R_PSCIT M_3psme_h R_CHRS M_chor_h/0.026998198700544
R_ATNS_LPAREN_nh4_RPAREN_ M_pyr_h R_DXS M_dxyl5p_h R_DXRI M_2me4p_h R_CMS M_4c2me_h R_CMK M_pcdme_h R_MCS M_2mecdp_h R_HDS M_h2mb4p_h R_IDS2 M_nadp_h R_PGDHh M_ru5p_D_h R_PRUK M_rb15bp_h R_RBCh M_3pg_h R_PGKh M_13dpg_h R_GAPDHh M_g3p_h R_TAh M_e4p_h R_DPHS M_2dda7p_h R_DHQS M_3dhq_h R_DQDH M_3dhsk_h R_SKDH M_skm_h R_SKK M_skm5p_h R_PSCIT M_3psme_h R_CHRS M_chor_h/0.026998198700544
R_ATNS_LPAREN_nh4_RPAREN_ M_pyr_h R_DXS M_dxyl5p_h R_DXRI M_2me4p_h R_CMS M_4c2me_h R_CMK M_pcdme_h R_MCS M_2mecdp_h R_HDS M_h2mb4p_h R_IDS2 M_nadp_h R_PGDHh M_ru5p_D_h R_PRUK M_rb15bp_h R_RBCh M_3pg_h R_PGKh M_13dpg_h R_GAPDH_LPAREN_nadp_RPAREN_hi M_g3p_h R_TPIh M_dhap_h R_FBA3hi M_s17bp_h R_SBP M_s7p_h R_TAh M_f6p_B_h R_TKT2h M_e4p_h R_DPHS M_2dda7p_h R_DHQS M_3dhq_h R_DQDH M_3dhsk_h R_SKDH M_skm_h R_SKK M_skm5p_h R_PSCIT M_3psme_h R_CHRS M_chor_h/0.026998198700544
R_ATNS_LPAREN_nh4_RPAREN_ M_pyr_h R_DXS M_dxyl5p_h R_DXRI M_2me4p_h R_CMS M_4c2me_h R_CMK M_pcdme_h R_MCS M_2mecdp_h R_HDS M_h2mb4p_h R_IDS2 M_nadp_h R_PGDHh M_ru5p_D_h R_PRUK M_rb15bp_h R_RBCh M_3pg_h R_PGKh M_13dpg_h R_GAPDH_LPAREN_nadp_RPAREN_hi M_g3p_h R_TPIh M_dhap_h R_FBA3hi M_s17bp_h R_SBP M_s7p_h R_TAh M_e4p_h R_DPHS M_2dda7p_h R_DHQS M_3dhq_h R_DQDH M_3dhsk_h R_SKDH M_skm_h R_SKK M_skm5p_h R_PSCIT M_3psme_h R_CHRS M_chor_h/0.026998198700544
R_ATNS_LPAREN_nh4_RPAREN_ M_pyr_h R_DXS M_dxyl5p_h R_DXRI M_2me4p_h R_CMS M_4c2me_h R_CMK M_pcdme_h R_MCS M_2mecdp_h R_HDS M_h2mb4p_h R_IDS2 M_nadp_h R_PGDHh M_ru5p_D_h R_PRUK M_rb15bp_h R_RBCh M_3pg_h R_PGKh M_13dpg_h R_GAPDH_LPAREN_nadp_RPAREN_hi M_g3p_h R_TKT2h M_e4p_h R_DPHS M_2dda7p_h R_DHQS M_3dhq_h R_DQDH M_3dhsk_h R_SKDH M_skm_h R_SKK M_skm5p_h R_PSCIT M_3psme_h R_CHRS M_chor_h/0.026998198700544
R_ATNS_LPAREN_nh4_RPAREN_ M_pyr_h R_DXS M_dxyl5p_h R_DXRI M_2me4p_h R_CMS M_4c2me_h R_CMK M_pcdme_h R_MCS M_2mecdp_h R_HDS M_h2mb4p_h R_IDS2 M_nadp_h R_PGDHh M_ru5p_D_h R_PRUK M_rb15bp_h R_RBCh M_3pg_h R_PGKh M_13dpg_h R_GAPDH_LPAREN_nadp_RPAREN_hi M_g3p_h R_TAh M_f6p_B_h R_TKT2h M_e4p_h R_DPHS M_2dda7p_h R_DHQS M_3dhq_h R_DQDH M_3dhsk_h R_SKDH M_skm_h R_SKK M_skm5p_h R_PSCIT M_3psme_h R_CHRS M_chor_h/0.026998198700544
R_ATNS_LPAREN_nh4_RPAREN_ M_pyr_h R_DXS M_dxyl5p_h R_DXRI M_2me4p_h R_CMS M_4c2me_h R_CMK M_pcdme_h R_MCS M_2mecdp_h R_HDS M_h2mb4p_h R_IDS2 M_nadp_h R_PGDHh M_ru5p_D_h R_PRUK M_rb15bp_h R_RBCh M_3pg_h R_PGKh M_13dpg_h R_GAPDH_LPAREN_nadp_RPAREN_hi M_g3p_h R_TAh M_e4p_h R_DPHS M_2dda7p_h R_DHQS M_3dhq_h R_DQDH M_3dhsk_h R_SKDH M_skm_h R_SKK M_skm5p_h R_PSCIT M_3psme_h R_CHRS M_chor_h/0.026998198700544
R_ATNS_LPAREN_nh4_RPAREN_ M_pyr_h R_DXS M_dxyl5p_h R_DXRI M_2me4p_h R_CMS M_4c2me_h R_CMK M_pcdme_h R_MCS M_2mecdp_h R_HDS M_h2mb4p_h R_IDS2 M_nadp_h R_G3PD2 M_dhap_h R_FBA3hi M_s17bp_h R_SBP M_s7p_h R_TKT1h M_xu5p_D_h R_RPEh M_ru5p_D_h R_PRUK M_rb15bp_h R_RBCh M_3pg_h R_PGKh M_13dpg_h R_GAPDHh M_g3p_h R_TKT2h M_e4p_h R_DPHS M_2dda7p_h R_DHQS M_3dhq_h R_DQDH M_3dhsk_h R_SKDH M_skm_h R_SKK M_skm5p_h R_PSCIT M_3psme_h R_CHRS M_chor_h/0.026998198700544
R_ATNS_LPAREN_nh4_RPAREN_ M_pyr_h R_DXS M_dxyl5p_h R_DXRI M_2me4p_h R_CMS M_4c2me_h R_CMK M_pcdme_h R_MCS M_2mecdp_h R_HDS M_h2mb4p_h R_IDS2 M_nadp_h R_G3PD2 M_dhap_h R_FBA3hi M_s17bp_h R_SBP M_s7p_h R_TKT1h M_xu5p_D_h R_RPEh M_ru5p_D_h R_PRUK M_rb15bp_h R_RBCh M_3pg_h R_PGKh M_13dpg_h R_GAPDHh M_g3p_h R_TAh M_f6p_B_h R_TKT2h M_e4p_h R_DPHS M_2dda7p_h R_DHQS M_3dhq_h R_DQDH M_3dhsk_h R_SKDH M_skm_h R_SKK M_skm5p_h R_PSCIT M_3psme_h R_CHRS M_chor_h/0.026998198700544
R_ATNS_LPAREN_nh4_RPAREN_ M_pyr_h R_DXS M_dxyl5p_h R_DXRI M_2me4p_h R_CMS M_4c2me_h R_CMK M_pcdme_h R_MCS M_2mecdp_h R_HDS M_h2mb4p_h R_IDS2 M_nadp_h R_G3PD2 M_dhap_h R_FBA3hi M_s17bp_h R_SBP M_s7p_h R_TKT1h M_xu5p_D_h R_RPEh M_ru5p_D_h R_PRUK M_rb15bp_h R_RBCh M_3pg_h R_PGKh M_13dpg_h R_GAPDHh M_g3p_h R_TAh M_e4p_h R_DPHS M_2dda7p_h R_DHQS M_3dhq_h R_DQDH M_3dhsk_h R_SKDH M_skm_h R_SKK M_skm5p_h R_PSCIT M_3psme_h R_CHRS M_chor_h/0.026998198700544
R_ATNS_LPAREN_nh4_RPAREN_ M_pyr_h R_DXS M_dxyl5p_h R_DXRI M_2me4p_h R_CMS M_4c2me_h R_CMK M_pcdme_h R_MCS M_2mecdp_h R_HDS M_h2mb4p_h R_IDS2 M_nadp_h R_G3PD2 M_dhap_h R_FBA3hi M_s17bp_h R_SBP M_s7p_h R_TKT1h M_xu5p_D_h R_RPEh M_ru5p_D_h R_PRUK M_rb15bp_h R_RBCh M_3pg_h R_PGKh M_13dpg_h R_GAPDH_LPAREN_nadp_RPAREN_hi M_g3p_h R_TKT2h M_e4p_h R_DPHS M_2dda7p_h R_DHQS M_3dhq_h R_DQDH M_3dhsk_h R_SKDH M_skm_h R_SKK M_skm5p_h R_PSCIT M_3psme_h R_CHRS M_chor_h/0.026998198700544
R_ATNS_LPAREN_nh4_RPAREN_ M_pyr_h R_DXS M_dxyl5p_h R_DXRI M_2me4p_h R_CMS M_4c2me_h R_CMK M_pcdme_h R_MCS M_2mecdp_h R_HDS M_h2mb4p_h R_IDS2 M_nadp_h R_G3PD2 M_dhap_h R_FBA3hi M_s17bp_h R_SBP M_s7p_h R_TKT1h M_xu5p_D_h R_RPEh M_ru5p_D_h R_PRUK M_rb15bp_h R_RBCh M_3pg_h R_PGKh M_13dpg_h R_GAPDH_LPAREN_nadp_RPAREN_hi M_g3p_h R_TAh M_f6p_B_h R_TKT2h M_e4p_h R_DPHS M_2dda7p_h R_DHQS M_3dhq_h R_DQDH M_3dhsk_h R_SKDH M_skm_h R_SKK M_skm5p_h R_PSCIT M_3psme_h R_CHRS M_chor_h/0.026998198700544
R_ATNS_LPAREN_nh4_RPAREN_ M_pyr_h R_DXS M_dxyl5p_h R_DXRI M_2me4p_h R_CMS M_4c2me_h R_CMK M_pcdme_h R_MCS M_2mecdp_h R_HDS M_h2mb4p_h R_IDS2 M_nadp_h R_G3PD2 M_dhap_h R_FBA3hi M_s17bp_h R_SBP M_s7p_h R_TKT1h M_xu5p_D_h R_RPEh M_ru5p_D_h R_PRUK M_rb15bp_h R_RBCh M_3pg_h R_PGKh M_13dpg_h R_GAPDH_LPAREN_nadp_RPAREN_hi M_g3p_h R_TAh M_e4p_h R_DPHS M_2dda7p_h R_DHQS M_3dhq_h R_DQDH M_3dhsk_h R_SKDH M_skm_h R_SKK M_skm5p_h R_PSCIT M_3psme_h R_CHRS M_chor_h/0.026998198700544
R_ATNS_LPAREN_nh4_RPAREN_ M_pyr_h R_DXS M_dxyl5p_h R_DXRI M_2me4p_h R_CMS M_4c2me_h R_CMK M_pcdme_h R_MCS M_2mecdp_h R_HDS M_h2mb4p_h R_IDS2 M_nadp_h R_G3PD2 M_dhap_h R_FBA3hi M_s17bp_h R_SBP M_s7p_h R_TKT1h M_r5p_h R_RPIh M_ru5p_D_h R_PRUK M_rb15bp_h R_RBCh M_3pg_h R_PGKh M_13dpg_h R_GAPDHh M_g3p_h R_TKT2h M_e4p_h R_DPHS M_2dda7p_h R_DHQS M_3dhq_h R_DQDH M_3dhsk_h R_SKDH M_skm_h R_SKK M_skm5p_h R_PSCIT M_3psme_h R_CHRS M_chor_h/0.026998198700544
R_ATNS_LPAREN_nh4_RPAREN_ M_pyr_h R_DXS M_dxyl5p_h R_DXRI M_2me4p_h R_CMS M_4c2me_h R_CMK M_pcdme_h R_MCS M_2mecdp_h R_HDS M_h2mb4p_h R_IDS2 M_nadp_h R_G3PD2 M_dhap_h R_FBA3hi M_s17bp_h R_SBP M_s7p_h R_TKT1h M_r5p_h R_RPIh M_ru5p_D_h R_PRUK M_rb15bp_h R_RBCh M_3pg_h R_PGKh M_13dpg_h R_GAPDHh M_g3p_h R_TAh M_f6p_B_h R_TKT2h M_e4p_h R_DPHS M_2dda7p_h R_DHQS M_3dhq_h R_DQDH M_3dhsk_h R_SKDH M_skm_h R_SKK M_skm5p_h R_PSCIT M_3psme_h R_CHRS M_chor_h/0.026998198700544
R_ATNS_LPAREN_nh4_RPAREN_ M_pyr_h R_DXS M_dxyl5p_h R_DXRI M_2me4p_h R_CMS M_4c2me_h R_CMK M_pcdme_h R_MCS M_2mecdp_h R_HDS M_h2mb4p_h R_IDS2 M_nadp_h R_G3PD2 M_dhap_h R_FBA3hi M_s17bp_h R_SBP M_s7p_h R_TKT1h M_r5p_h R_RPIh M_ru5p_D_h R_PRUK M_rb15bp_h R_RBCh M_3pg_h R_PGKh M_13dpg_h R_GAPDHh M_g3p_h R_TAh M_e4p_h R_DPHS M_2dda7p_h R_DHQS M_3dhq_h R_DQDH M_3dhsk_h R_SKDH M_skm_h R_SKK M_skm5p_h R_PSCIT M_3psme_h R_CHRS M_chor_h/0.026998198700544
R_ATNS_LPAREN_nh4_RPAREN_ M_pyr_h R_DXS M_dxyl5p_h R_DXRI M_2me4p_h R_CMS M_4c2me_h R_CMK M_pcdme_h R_MCS M_2mecdp_h R_HDS M_h2mb4p_h R_IDS2 M_nadp_h R_G3PD2 M_dhap_h R_FBA3hi M_s17bp_h R_SBP M_s7p_h R_TKT1h M_r5p_h R_RPIh M_ru5p_D_h R_PRUK M_rb15bp_h R_RBCh M_3pg_h R_PGKh M_13dpg_h R_GAPDH_LPAREN_nadp_RPAREN_hi M_g3p_h R_TKT2h M_e4p_h R_DPHS M_2dda7p_h R_DHQS M_3dhq_h R_DQDH M_3dhsk_h R_SKDH M_skm_h R_SKK M_skm5p_h R_PSCIT M_3psme_h R_CHRS M_chor_h/0.026998198700544
R_ATNS_LPAREN_nh4_RPAREN_ M_pyr_h R_DXS M_dxyl5p_h R_DXRI M_2me4p_h R_CMS M_4c2me_h R_CMK M_pcdme_h R_MCS M_2mecdp_h R_HDS M_h2mb4p_h R_IDS2 M_nadp_h R_G3PD2 M_dhap_h R_FBA3hi M_s17bp_h R_SBP M_s7p_h R_TKT1h M_r5p_h R_RPIh M_ru5p_D_h R_PRUK M_rb15bp_h R_RBCh M_3pg_h R_PGKh M_13dpg_h R_GAPDH_LPAREN_nadp_RPAREN_hi M_g3p_h R_TAh M_f6p_B_h R_TKT2h M_e4p_h R_DPHS M_2dda7p_h R_DHQS M_3dhq_h R_DQDH M_3dhsk_h R_SKDH M_skm_h R_SKK M_skm5p_h R_PSCIT M_3psme_h R_CHRS M_chor_h/0.026998198700544
R_ATNS_LPAREN_nh4_RPAREN_ M_pyr_h R_DXS M_dxyl5p_h R_DXRI M_2me4p_h R_CMS M_4c2me_h R_CMK M_pcdme_h R_MCS M_2mecdp_h R_HDS M_h2mb4p_h R_IDS2 M_nadp_h R_G3PD2 M_dhap_h R_FBA3hi M_s17bp_h R_SBP M_s7p_h R_TKT1h M_r5p_h R_RPIh M_ru5p_D_h R_PRUK M_rb15bp_h R_RBCh M_3pg_h R_PGKh M_13dpg_h R_GAPDH_LPAREN_nadp_RPAREN_hi M_g3p_h R_TAh M_e4p_h R_DPHS M_2dda7p_h R_DHQS M_3dhq_h R_DQDH M_3dhsk_h R_SKDH M_skm_h R_SKK M_skm5p_h R_PSCIT M_3psme_h R_CHRS M_chor_h/0.026998198700544
R_ATNS_LPAREN_nh4_RPAREN_ M_pyr_h R_DXS M_dxyl5p_h R_DXRI M_2me4p_h R_CMS M_4c2me_h R_CMK M_pcdme_h R_MCS M_2mecdp_h R_HDS M_h2mb4p_h R_IDS2 M_nadp_h R_G3PD2 M_dhap_h R_FBA3hi M_s17bp_h R_SBP M_s7p_h R_TAh M_f6p_B_h R_TKT2h M_e4p_h R_DPHS M_2dda7p_h R_DHQS M_3dhq_h R_DQDH M_3dhsk_h R_SKDH M_skm_h R_SKK M_skm5p_h R_PSCIT M_3psme_h R_CHRS M_chor_h/0.026998198700544
R_ATNS_LPAREN_nh4_RPAREN_ M_pyr_h R_DXS M_dxyl5p_h R_DXRI M_2me4p_h R_CMS M_4c2me_h R_CMK M_pcdme_h R_MCS M_2mecdp_h R_HDS M_h2mb4p_h R_IDS2 M_nadp_h R_G3PD2 M_dhap_h R_FBA3hi M_s17bp_h R_SBP M_s7p_h R_TAh M_e4p_h R_DPHS M_2dda7p_h R_DHQS M_3dhq_h R_DQDH M_3dhsk_h R_SKDH M_skm_h R_SKK M_skm5p_h R_PSCIT M_3psme_h R_CHRS M_chor_h/0.026998198700544
R_ATNS_LPAREN_nh4_RPAREN_ M_pyr_h R_DXS M_dxyl5p_h R_DXRI M_2me4p_h R_CMS M_4c2me_h R_CMK M_pcdme_h R_MCS M_2mecdp_h R_HDS M_h2mb4p_h R_IDS2 M_dmpp_h R_GPPSh M_grdp_h R_FPPSh M_frdp_h R_GGPS M_ggdp_h R_GGDR M_nadp_h R_PGDHh M_ru5p_D_h R_PRUK M_rb15bp_h R_RBCh M_3pg_h R_PGKh M_13dpg_h R_GAPDHh M_g3p_h R_TPIh M_dhap_h R_FBA3hi M_s17bp_h R_SBP M_s7p_h R_TAh M_f6p_B_h R_TKT2h M_e4p_h R_DPHS M_2dda7p_h R_DHQS M_3dhq_h R_DQDH M_3dhsk_h R_SKDH M_skm_h R_SKK M_skm5p_h R_PSCIT M_3psme_h R_CHRS M_chor_h/0.026998198700544
R_ATNS_LPAREN_nh4_RPAREN_ M_pyr_h R_DXS M_dxyl5p_h R_DXRI M_2me4p_h R_CMS M_4c2me_h R_CMK M_pcdme_h R_MCS M_2mecdp_h R_HDS M_h2mb4p_h R_IDS2 M_dmpp_h R_GPPSh M_grdp_h R_FPPSh M_frdp_h R_GGPS M_ggdp_h R_GGDR M_nadp_h R_PGDHh M_ru5p_D_h R_PRUK M_rb15bp_h R_RBCh M_3pg_h R_PGKh M_13dpg_h R_GAPDHh M_g3p_h R_TPIh M_dhap_h R_FBA3hi M_s17bp_h R_SBP M_s7p_h R_TAh M_e4p_h R_DPHS M_2dda7p_h R_DHQS M_3dhq_h R_DQDH M_3dhsk_h R_SKDH M_skm_h R_SKK M_skm5p_h R_PSCIT M_3psme_h R_CHRS M_chor_h/0.026998198700544
R_ATNS_LPAREN_nh4_RPAREN_ M_pyr_h R_DXS M_dxyl5p_h R_DXRI M_2me4p_h R_CMS M_4c2me_h R_CMK M_pcdme_h R_MCS M_2mecdp_h R_HDS M_h2mb4p_h R_IDS2 M_dmpp_h R_GPPSh M_grdp_h R_FPPSh M_frdp_h R_GGPS M_ggdp_h R_GGDR M_nadp_h R_PGDHh M_ru5p_D_h R_PRUK M_rb15bp_h R_RBCh M_3pg_h R_PGKh M_13dpg_h R_GAPDHh M_g3p_h R_TKT2h M_e4p_h R_DPHS M_2dda7p_h R_DHQS M_3dhq_h R_DQDH M_3dhsk_h R_SKDH M_skm_h R_SKK M_skm5p_h R_PSCIT M_3psme_h R_CHRS M_chor_h/0.026998198700544
R_ATNS_LPAREN_nh4_RPAREN_ M_pyr_h R_DXS M_dxyl5p_h R_DXRI M_2me4p_h R_CMS M_4c2me_h R_CMK M_pcdme_h R_MCS M_2mecdp_h R_HDS M_h2mb4p_h R_IDS2 M_dmpp_h R_GPPSh M_grdp_h R_FPPSh M_frdp_h R_GGPS M_ggdp_h R_GGDR M_nadp_h R_PGDHh M_ru5p_D_h R_PRUK M_rb15bp_h R_RBCh M_3pg_h R_PGKh M_13dpg_h R_GAPDHh M_g3p_h R_TAh M_f6p_B_h R_TKT2h M_e4p_h R_DPHS M_2dda7p_h R_DHQS M_3dhq_h R_DQDH M_3dhsk_h R_SKDH M_skm_h R_SKK M_skm5p_h R_PSCIT M_3psme_h R_CHRS M_chor_h/0.026998198700544
R_ATNS_LPAREN_nh4_RPAREN_ M_pyr_h R_DXS M_dxyl5p_h R_DXRI M_2me4p_h R_CMS M_4c2me_h R_CMK M_pcdme_h R_MCS M_2mecdp_h R_HDS M_h2mb4p_h R_IDS2 M_dmpp_h R_GPPSh M_grdp_h R_FPPSh M_frdp_h R_GGPS M_ggdp_h R_GGDR M_nadp_h R_PGDHh M_ru5p_D_h R_PRUK M_rb15bp_h R_RBCh M_3pg_h R_PGKh M_13dpg_h R_GAPDHh M_g3p_h R_TAh M_e4p_h R_DPHS M_2dda7p_h R_DHQS M_3dhq_h R_DQDH M_3dhsk_h R_SKDH M_skm_h R_SKK M_skm5p_h R_PSCIT M_3psme_h R_CHRS M_chor_h/0.026998198700544
R_ATNS_LPAREN_nh4_RPAREN_ M_pyr_h R_DXS M_dxyl5p_h R_DXRI M_2me4p_h R_CMS M_4c2me_h R_CMK M_pcdme_h R_MCS M_2mecdp_h R_HDS M_h2mb4p_h R_IDS2 M_dmpp_h R_GPPSh M_grdp_h R_FPPSh M_frdp_h R_GGPS M_ggdp_h R_GGDR M_nadp_h R_PGDHh M_ru5p_D_h R_PRUK M_rb15bp_h R_RBCh M_3pg_h R_PGKh M_13dpg_h R_GAPDH_LPAREN_nadp_RPAREN_hi M_g3p_h R_TPIh M_dhap_h R_FBA3hi M_s17bp_h R_SBP M_s7p_h R_TAh M_f6p_B_h R_TKT2h M_e4p_h R_DPHS M_2dda7p_h R_DHQS M_3dhq_h R_DQDH M_3dhsk_h R_SKDH M_skm_h R_SKK M_skm5p_h R_PSCIT M_3psme_h R_CHRS M_chor_h/0.026998198700544
R_ATNS_LPAREN_nh4_RPAREN_ M_pyr_h R_DXS M_dxyl5p_h R_DXRI M_2me4p_h R_CMS M_4c2me_h R_CMK M_pcdme_h R_MCS M_2mecdp_h R_HDS M_h2mb4p_h R_IDS2 M_dmpp_h R_GPPSh M_grdp_h R_FPPSh M_frdp_h R_GGPS M_ggdp_h R_GGDR M_nadp_h R_PGDHh M_ru5p_D_h R_PRUK M_rb15bp_h R_RBCh M_3pg_h R_PGKh M_13dpg_h R_GAPDH_LPAREN_nadp_RPAREN_hi M_g3p_h R_TPIh M_dhap_h R_FBA3hi M_s17bp_h R_SBP M_s7p_h R_TAh M_e4p_h R_DPHS M_2dda7p_h R_DHQS M_3dhq_h R_DQDH M_3dhsk_h R_SKDH M_skm_h R_SKK M_skm5p_h R_PSCIT M_3psme_h R_CHRS M_chor_h/0.026998198700544
R_ATNS_LPAREN_nh4_RPAREN_ M_pyr_h R_DXS M_dxyl5p_h R_DXRI M_2me4p_h R_CMS M_4c2me_h R_CMK M_pcdme_h R_MCS M_2mecdp_h R_HDS M_h2mb4p_h R_IDS2 M_dmpp_h R_GPPSh M_grdp_h R_FPPSh M_frdp_h R_GGPS M_ggdp_h R_GGDR M_nadp_h R_PGDHh M_ru5p_D_h R_PRUK M_rb15bp_h R_RBCh M_3pg_h R_PGKh M_13dpg_h R_GAPDH_LPAREN_nadp_RPAREN_hi M_g3p_h R_TKT2h M_e4p_h R_DPHS M_2dda7p_h R_DHQS M_3dhq_h R_DQDH M_3dhsk_h R_SKDH M_skm_h R_SKK M_skm5p_h R_PSCIT M_3psme_h R_CHRS M_chor_h/0.026998198700544
R_ATNS_LPAREN_nh4_RPAREN_ M_pyr_h R_DXS M_dxyl5p_h R_DXRI M_2me4p_h R_CMS M_4c2me_h R_CMK M_pcdme_h R_MCS M_2mecdp_h R_HDS M_h2mb4p_h R_IDS2 M_dmpp_h R_GPPSh M_grdp_h R_FPPSh M_frdp_h R_GGPS M_ggdp_h R_GGDR M_nadp_h R_PGDHh M_ru5p_D_h R_PRUK M_rb15bp_h R_RBCh M_3pg_h R_PGKh M_13dpg_h R_GAPDH_LPAREN_nadp_RPAREN_hi M_g3p_h R_TAh M_f6p_B_h R_TKT2h M_e4p_h R_DPHS M_2dda7p_h R_DHQS M_3dhq_h R_DQDH M_3dhsk_h R_SKDH M_skm_h R_SKK M_skm5p_h R_PSCIT M_3psme_h R_CHRS M_chor_h/0.026998198700544
R_ATNS_LPAREN_nh4_RPAREN_ M_pyr_h R_DXS M_dxyl5p_h R_DXRI M_2me4p_h R_CMS M_4c2me_h R_CMK M_pcdme_h R_MCS M_2mecdp_h R_HDS M_h2mb4p_h R_IDS2 M_dmpp_h R_GPPSh M_grdp_h R_FPPSh M_frdp_h R_GGPS M_ggdp_h R_GGDR M_nadp_h R_PGDHh M_ru5p_D_h R_PRUK M_rb15bp_h R_RBCh M_3pg_h R_PGKh M_13dpg_h R_GAPDH_LPAREN_nadp_RPAREN_hi M_g3p_h R_TAh M_e4p_h R_DPHS M_2dda7p_h R_DHQS M_3dhq_h R_DQDH M_3dhsk_h R_SKDH M_skm_h R_SKK M_skm5p_h R_PSCIT M_3psme_h R_CHRS M_chor_h/0.026998198700544
R_ATNS_LPAREN_nh4_RPAREN_ M_pyr_h R_DXS M_dxyl5p_h R_DXRI M_2me4p_h R_CMS M_4c2me_h R_CMK M_pcdme_h R_MCS M_2mecdp_h R_HDS M_h2mb4p_h R_IDS2 M_dmpp_h R_GPPSh M_grdp_h R_FPPSh M_frdp_h R_GGPS M_ggdp_h R_GGDR M_nadp_h R_G3PD2 M_dhap_h R_FBA3hi M_s17bp_h R_SBP M_s7p_h R_TKT1h M_xu5p_D_h R_RPEh M_ru5p_D_h R_PRUK M_rb15bp_h R_RBCh M_3pg_h R_PGKh M_13dpg_h R_GAPDHh M_g3p_h R_TKT2h M_e4p_h R_DPHS M_2dda7p_h R_DHQS M_3dhq_h R_DQDH M_3dhsk_h R_SKDH M_skm_h R_SKK M_skm5p_h R_PSCIT M_3psme_h R_CHRS M_chor_h/0.026998198700544
R_ATNS_LPAREN_nh4_RPAREN_ M_pyr_h R_DXS M_dxyl5p_h R_DXRI M_2me4p_h R_CMS M_4c2me_h R_CMK M_pcdme_h R_MCS M_2mecdp_h R_HDS M_h2mb4p_h R_IDS2 M_dmpp_h R_GPPSh M_grdp_h R_FPPSh M_frdp_h R_GGPS M_ggdp_h R_GGDR M_nadp_h R_G3PD2 M_dhap_h R_FBA3hi M_s17bp_h R_SBP M_s7p_h R_TKT1h M_xu5p_D_h R_RPEh M_ru5p_D_h R_PRUK M_rb15bp_h R_RBCh M_3pg_h R_PGKh M_13dpg_h R_GAPDHh M_g3p_h R_TAh M_f6p_B_h R_TKT2h M_e4p_h R_DPHS M_2dda7p_h R_DHQS M_3dhq_h R_DQDH M_3dhsk_h R_SKDH M_skm_h R_SKK M_skm5p_h R_PSCIT M_3psme_h R_CHRS M_chor_h/0.026998198700544
R_ATNS_LPAREN_nh4_RPAREN_ M_pyr_h R_DXS M_dxyl5p_h R_DXRI M_2me4p_h R_CMS M_4c2me_h R_CMK M_pcdme_h R_MCS M_2mecdp_h R_HDS M_h2mb4p_h R_IDS2 M_dmpp_h R_GPPSh M_grdp_h R_FPPSh M_frdp_h R_GGPS M_ggdp_h R_GGDR M_nadp_h R_G3PD2 M_dhap_h R_FBA3hi M_s17bp_h R_SBP M_s7p_h R_TKT1h M_xu5p_D_h R_RPEh M_ru5p_D_h R_PRUK M_rb15bp_h R_RBCh M_3pg_h R_PGKh M_13dpg_h R_GAPDHh M_g3p_h R_TAh M_e4p_h R_DPHS M_2dda7p_h R_DHQS M_3dhq_h R_DQDH M_3dhsk_h R_SKDH M_skm_h R_SKK M_skm5p_h R_PSCIT M_3psme_h R_CHRS M_chor_h/0.026998198700544
R_ATNS_LPAREN_nh4_RPAREN_ M_pyr_h R_DXS M_dxyl5p_h R_DXRI M_2me4p_h R_CMS M_4c2me_h R_CMK M_pcdme_h R_MCS M_2mecdp_h R_HDS M_h2mb4p_h R_IDS2 M_dmpp_h R_GPPSh M_grdp_h R_FPPSh M_frdp_h R_GGPS M_ggdp_h R_GGDR M_nadp_h R_G3PD2 M_dhap_h R_FBA3hi M_s17bp_h R_SBP M_s7p_h R_TKT1h M_xu5p_D_h R_RPEh M_ru5p_D_h R_PRUK M_rb15bp_h R_RBCh M_3pg_h R_PGKh M_13dpg_h R_GAPDH_LPAREN_nadp_RPAREN_hi M_g3p_h R_TKT2h M_e4p_h R_DPHS M_2dda7p_h R_DHQS M_3dhq_h R_DQDH M_3dhsk_h R_SKDH M_skm_h R_SKK M_skm5p_h R_PSCIT M_3psme_h R_CHRS M_chor_h/0.026998198700544
R_ATNS_LPAREN_nh4_RPAREN_ M_pyr_h R_DXS M_dxyl5p_h R_DXRI M_2me4p_h R_CMS M_4c2me_h R_CMK M_pcdme_h R_MCS M_2mecdp_h R_HDS M_h2mb4p_h R_IDS2 M_dmpp_h R_GPPSh M_grdp_h R_FPPSh M_frdp_h R_GGPS M_ggdp_h R_GGDR M_nadp_h R_G3PD2 M_dhap_h R_FBA3hi M_s17bp_h R_SBP M_s7p_h R_TKT1h M_xu5p_D_h R_RPEh M_ru5p_D_h R_PRUK M_rb15bp_h R_RBCh M_3pg_h R_PGKh M_13dpg_h R_GAPDH_LPAREN_nadp_RPAREN_hi M_g3p_h R_TAh M_f6p_B_h R_TKT2h M_e4p_h R_DPHS M_2dda7p_h R_DHQS M_3dhq_h R_DQDH M_3dhsk_h R_SKDH M_skm_h R_SKK M_skm5p_h R_PSCIT M_3psme_h R_CHRS M_chor_h/0.026998198700544
R_ATNS_LPAREN_nh4_RPAREN_ M_pyr_h R_DXS M_dxyl5p_h R_DXRI M_2me4p_h R_CMS M_4c2me_h R_CMK M_pcdme_h R_MCS M_2mecdp_h R_HDS M_h2mb4p_h R_IDS2 M_dmpp_h R_GPPSh M_grdp_h R_FPPSh M_frdp_h R_GGPS M_ggdp_h R_GGDR M_nadp_h R_G3PD2 M_dhap_h R_FBA3hi M_s17bp_h R_SBP M_s7p_h R_TKT1h M_xu5p_D_h R_RPEh M_ru5p_D_h R_PRUK M_rb15bp_h R_RBCh M_3pg_h R_PGKh M_13dpg_h R_GAPDH_LPAREN_nadp_RPAREN_hi M_g3p_h R_TAh M_e4p_h R_DPHS M_2dda7p_h R_DHQS M_3dhq_h R_DQDH M_3dhsk_h R_SKDH M_skm_h R_SKK M_skm5p_h R_PSCIT M_3psme_h R_CHRS M_chor_h/0.026998198700544
R_ATNS_LPAREN_nh4_RPAREN_ M_pyr_h R_DXS M_dxyl5p_h R_DXRI M_2me4p_h R_CMS M_4c2me_h R_CMK M_pcdme_h R_MCS M_2mecdp_h R_HDS M_h2mb4p_h R_IDS2 M_dmpp_h R_GPPSh M_grdp_h R_FPPSh M_frdp_h R_GGPS M_ggdp_h R_GGDR M_nadp_h R_G3PD2 M_dhap_h R_FBA3hi M_s17bp_h R_SBP M_s7p_h R_TKT1h M_r5p_h R_RPIh M_ru5p_D_h R_PRUK M_rb15bp_h R_RBCh M_3pg_h R_PGKh M_13dpg_h R_GAPDHh M_g3p_h R_TKT2h M_e4p_h R_DPHS M_2dda7p_h R_DHQS M_3dhq_h R_DQDH M_3dhsk_h R_SKDH M_skm_h R_SKK M_skm5p_h R_PSCIT M_3psme_h R_CHRS M_chor_h/0.026998198700544
R_ATNS_LPAREN_nh4_RPAREN_ M_pyr_h R_DXS M_dxyl5p_h R_DXRI M_2me4p_h R_CMS M_4c2me_h R_CMK M_pcdme_h R_MCS M_2mecdp_h R_HDS M_h2mb4p_h R_IDS2 M_dmpp_h R_GPPSh M_grdp_h R_FPPSh M_frdp_h R_GGPS M_ggdp_h R_GGDR M_nadp_h R_G3PD2 M_dhap_h R_FBA3hi M_s17bp_h R_SBP M_s7p_h R_TKT1h M_r5p_h R_RPIh M_ru5p_D_h R_PRUK M_rb15bp_h R_RBCh M_3pg_h R_PGKh M_13dpg_h R_GAPDHh M_g3p_h R_TAh M_f6p_B_h R_TKT2h M_e4p_h R_DPHS M_2dda7p_h R_DHQS M_3dhq_h R_DQDH M_3dhsk_h R_SKDH M_skm_h R_SKK M_skm5p_h R_PSCIT M_3psme_h R_CHRS M_chor_h/0.026998198700544
R_ATNS_LPAREN_nh4_RPAREN_ M_pyr_h R_DXS M_dxyl5p_h R_DXRI M_2me4p_h R_CMS M_4c2me_h R_CMK M_pcdme_h R_MCS M_2mecdp_h R_HDS M_h2mb4p_h R_IDS2 M_dmpp_h R_GPPSh M_grdp_h R_FPPSh M_frdp_h R_GGPS M_ggdp_h R_GGDR M_nadp_h R_G3PD2 M_dhap_h R_FBA3hi M_s17bp_h R_SBP M_s7p_h R_TKT1h M_r5p_h R_RPIh M_ru5p_D_h R_PRUK M_rb15bp_h R_RBCh M_3pg_h R_PGKh M_13dpg_h R_GAPDHh M_g3p_h R_TAh M_e4p_h R_DPHS M_2dda7p_h R_DHQS M_3dhq_h R_DQDH M_3dhsk_h R_SKDH M_skm_h R_SKK M_skm5p_h R_PSCIT M_3psme_h R_CHRS M_chor_h/0.026998198700544
R_ATNS_LPAREN_nh4_RPAREN_ M_pyr_h R_DXS M_dxyl5p_h R_DXRI M_2me4p_h R_CMS M_4c2me_h R_CMK M_pcdme_h R_MCS M_2mecdp_h R_HDS M_h2mb4p_h R_IDS2 M_dmpp_h R_GPPSh M_grdp_h R_FPPSh M_frdp_h R_GGPS M_ggdp_h R_GGDR M_nadp_h R_G3PD2 M_dhap_h R_FBA3hi M_s17bp_h R_SBP M_s7p_h R_TKT1h M_r5p_h R_RPIh M_ru5p_D_h R_PRUK M_rb15bp_h R_RBCh M_3pg_h R_PGKh M_13dpg_h R_GAPDH_LPAREN_nadp_RPAREN_hi M_g3p_h R_TKT2h M_e4p_h R_DPHS M_2dda7p_h R_DHQS M_3dhq_h R_DQDH M_3dhsk_h R_SKDH M_skm_h R_SKK M_skm5p_h R_PSCIT M_3psme_h R_CHRS M_chor_h/0.026998198700544
R_ATNS_LPAREN_nh4_RPAREN_ M_pyr_h R_DXS M_dxyl5p_h R_DXRI M_2me4p_h R_CMS M_4c2me_h R_CMK M_pcdme_h R_MCS M_2mecdp_h R_HDS M_h2mb4p_h R_IDS2 M_dmpp_h R_GPPSh M_grdp_h R_FPPSh M_frdp_h R_GGPS M_ggdp_h R_GGDR M_nadp_h R_G3PD2 M_dhap_h R_FBA3hi M_s17bp_h R_SBP M_s7p_h R_TKT1h M_r5p_h R_RPIh M_ru5p_D_h R_PRUK M_rb15bp_h R_RBCh M_3pg_h R_PGKh M_13dpg_h R_GAPDH_LPAREN_nadp_RPAREN_hi M_g3p_h R_TAh M_f6p_B_h R_TKT2h M_e4p_h R_DPHS M_2dda7p_h R_DHQS M_3dhq_h R_DQDH M_3dhsk_h R_SKDH M_skm_h R_SKK M_skm5p_h R_PSCIT M_3psme_h R_CHRS M_chor_h/0.026998198700544
R_ATNS_LPAREN_nh4_RPAREN_ M_pyr_h R_DXS M_dxyl5p_h R_DXRI M_2me4p_h R_CMS M_4c2me_h R_CMK M_pcdme_h R_MCS M_2mecdp_h R_HDS M_h2mb4p_h R_IDS2 M_dmpp_h R_GPPSh M_grdp_h R_FPPSh M_frdp_h R_GGPS M_ggdp_h R_GGDR M_nadp_h R_G3PD2 M_dhap_h R_FBA3hi M_s17bp_h R_SBP M_s7p_h R_TKT1h M_r5p_h R_RPIh M_ru5p_D_h R_PRUK M_rb15bp_h R_RBCh M_3pg_h R_PGKh M_13dpg_h R_GAPDH_LPAREN_nadp_RPAREN_hi M_g3p_h R_TAh M_e4p_h R_DPHS M_2dda7p_h R_DHQS M_3dhq_h R_DQDH M_3dhsk_h R_SKDH M_skm_h R_SKK M_skm5p_h R_PSCIT M_3psme_h R_CHRS M_chor_h/0.026998198700544
R_ATNS_LPAREN_nh4_RPAREN_ M_pyr_h R_DXS M_dxyl5p_h R_DXRI M_2me4p_h R_CMS M_4c2me_h R_CMK M_pcdme_h R_MCS M_2mecdp_h R_HDS M_h2mb4p_h R_IDS2 M_dmpp_h R_GPPSh M_grdp_h R_FPPSh M_frdp_h R_GGPS M_ggdp_h R_GGDR M_nadp_h R_G3PD2 M_dhap_h R_FBA3hi M_s17bp_h R_SBP M_s7p_h R_TAh M_f6p_B_h R_TKT2h M_e4p_h R_DPHS M_2dda7p_h R_DHQS M_3dhq_h R_DQDH M_3dhsk_h R_SKDH M_skm_h R_SKK M_skm5p_h R_PSCIT M_3psme_h R_CHRS M_chor_h/0.026998198700544
R_ATNS_LPAREN_nh4_RPAREN_ M_pyr_h R_DXS M_dxyl5p_h R_DXRI M_2me4p_h R_CMS M_4c2me_h R_CMK M_pcdme_h R_MCS M_2mecdp_h R_HDS M_h2mb4p_h R_IDS2 M_dmpp_h R_GPPSh M_grdp_h R_FPPSh M_frdp_h R_GGPS M_ggdp_h R_GGDR M_nadp_h R_G3PD2 M_dhap_h R_FBA3hi M_s17bp_h R_SBP M_s7p_h R_TAh M_e4p_h R_DPHS M_2dda7p_h R_DHQS M_3dhq_h R_DQDH M_3dhsk_h R_SKDH M_skm_h R_SKK M_skm5p_h R_PSCIT M_3psme_h R_CHRS M_chor_h/0.026998198700544
R_ATNS_LPAREN_nh4_RPAREN_ M_pyr_h R_DXS M_dxyl5p_h R_DXRI M_2me4p_h R_CMS M_4c2me_h R_CMK M_pcdme_h R_MCS M_2mecdp_h R_HDS M_h2mb4p_h R_IDS1 M_nadp_h R_PGDHh M_ru5p_D_h R_PRUK M_rb15bp_h R_RBCh M_3pg_h R_PGKh M_13dpg_h R_GAPDHh M_g3p_h R_TPIh M_dhap_h R_FBA3hi M_s17bp_h R_SBP M_s7p_h R_TAh M_f6p_B_h R_TKT2h M_e4p_h R_DPHS M_2dda7p_h R_DHQS M_3dhq_h R_DQDH M_3dhsk_h R_SKDH M_skm_h R_SKK M_skm5p_h R_PSCIT M_3psme_h R_CHRS M_chor_h/0.026998198700544
R_ATNS_LPAREN_nh4_RPAREN_ M_pyr_h R_DXS M_dxyl5p_h R_DXRI M_2me4p_h R_CMS M_4c2me_h R_CMK M_pcdme_h R_MCS M_2mecdp_h R_HDS M_h2mb4p_h R_IDS1 M_nadp_h R_PGDHh M_ru5p_D_h R_PRUK M_rb15bp_h R_RBCh M_3pg_h R_PGKh M_13dpg_h R_GAPDHh M_g3p_h R_TPIh M_dhap_h R_FBA3hi M_s17bp_h R_SBP M_s7p_h R_TAh M_e4p_h R_DPHS M_2dda7p_h R_DHQS M_3dhq_h R_DQDH M_3dhsk_h R_SKDH M_skm_h R_SKK M_skm5p_h R_PSCIT M_3psme_h R_CHRS M_chor_h/0.026998198700544
R_ATNS_LPAREN_nh4_RPAREN_ M_pyr_h R_DXS M_dxyl5p_h R_DXRI M_2me4p_h R_CMS M_4c2me_h R_CMK M_pcdme_h R_MCS M_2mecdp_h R_HDS M_h2mb4p_h R_IDS1 M_nadp_h R_PGDHh M_ru5p_D_h R_PRUK M_rb15bp_h R_RBCh M_3pg_h R_PGKh M_13dpg_h R_GAPDHh M_g3p_h R_TKT2h M_e4p_h R_DPHS M_2dda7p_h R_DHQS M_3dhq_h R_DQDH M_3dhsk_h R_SKDH M_skm_h R_SKK M_skm5p_h R_PSCIT M_3psme_h R_CHRS M_chor_h/0.026998198700544
R_ATNS_LPAREN_nh4_RPAREN_ M_pyr_h R_DXS M_dxyl5p_h R_DXRI M_2me4p_h R_CMS M_4c2me_h R_CMK M_pcdme_h R_MCS M_2mecdp_h R_HDS M_h2mb4p_h R_IDS1 M_nadp_h R_PGDHh M_ru5p_D_h R_PRUK M_rb15bp_h R_RBCh M_3pg_h R_PGKh M_13dpg_h R_GAPDHh M_g3p_h R_TAh M_f6p_B_h R_TKT2h M_e4p_h R_DPHS M_2dda7p_h R_DHQS M_3dhq_h R_DQDH M_3dhsk_h R_SKDH M_skm_h R_SKK M_skm5p_h R_PSCIT M_3psme_h R_CHRS M_chor_h/0.026998198700544
R_ATNS_LPAREN_nh4_RPAREN_ M_pyr_h R_DXS M_dxyl5p_h R_DXRI M_2me4p_h R_CMS M_4c2me_h R_CMK M_pcdme_h R_MCS M_2mecdp_h R_HDS M_h2mb4p_h R_IDS1 M_nadp_h R_PGDHh M_ru5p_D_h R_PRUK M_rb15bp_h R_RBCh M_3pg_h R_PGKh M_13dpg_h R_GAPDHh M_g3p_h R_TAh M_e4p_h R_DPHS M_2dda7p_h R_DHQS M_3dhq_h R_DQDH M_3dhsk_h R_SKDH M_skm_h R_SKK M_skm5p_h R_PSCIT M_3psme_h R_CHRS M_chor_h/0.026998198700544
R_ATNS_LPAREN_nh4_RPAREN_ M_pyr_h R_DXS M_dxyl5p_h R_DXRI M_2me4p_h R_CMS M_4c2me_h R_CMK M_pcdme_h R_MCS M_2mecdp_h R_HDS M_h2mb4p_h R_IDS1 M_nadp_h R_PGDHh M_ru5p_D_h R_PRUK M_rb15bp_h R_RBCh M_3pg_h R_PGKh M_13dpg_h R_GAPDH_LPAREN_nadp_RPAREN_hi M_g3p_h R_TPIh M_dhap_h R_FBA3hi M_s17bp_h R_SBP M_s7p_h R_TAh M_f6p_B_h R_TKT2h M_e4p_h R_DPHS M_2dda7p_h R_DHQS M_3dhq_h R_DQDH M_3dhsk_h R_SKDH M_skm_h R_SKK M_skm5p_h R_PSCIT M_3psme_h R_CHRS M_chor_h/0.026998198700544
R_ATNS_LPAREN_nh4_RPAREN_ M_pyr_h R_DXS M_dxyl5p_h R_DXRI M_2me4p_h R_CMS M_4c2me_h R_CMK M_pcdme_h R_MCS M_2mecdp_h R_HDS M_h2mb4p_h R_IDS1 M_nadp_h R_PGDHh M_ru5p_D_h R_PRUK M_rb15bp_h R_RBCh M_3pg_h R_PGKh M_13dpg_h R_GAPDH_LPAREN_nadp_RPAREN_hi M_g3p_h R_TPIh M_dhap_h R_FBA3hi M_s17bp_h R_SBP M_s7p_h R_TAh M_e4p_h R_DPHS M_2dda7p_h R_DHQS M_3dhq_h R_DQDH M_3dhsk_h R_SKDH M_skm_h R_SKK M_skm5p_h R_PSCIT M_3psme_h R_CHRS M_chor_h/0.026998198700544
R_ATNS_LPAREN_nh4_RPAREN_ M_pyr_h R_DXS M_dxyl5p_h R_DXRI M_2me4p_h R_CMS M_4c2me_h R_CMK M_pcdme_h R_MCS M_2mecdp_h R_HDS M_h2mb4p_h R_IDS1 M_nadp_h R_PGDHh M_ru5p_D_h R_PRUK M_rb15bp_h R_RBCh M_3pg_h R_PGKh M_13dpg_h R_GAPDH_LPAREN_nadp_RPAREN_hi M_g3p_h R_TKT2h M_e4p_h R_DPHS M_2dda7p_h R_DHQS M_3dhq_h R_DQDH M_3dhsk_h R_SKDH M_skm_h R_SKK M_skm5p_h R_PSCIT M_3psme_h R_CHRS M_chor_h/0.026998198700544
R_ATNS_LPAREN_nh4_RPAREN_ M_pyr_h R_DXS M_dxyl5p_h R_DXRI M_2me4p_h R_CMS M_4c2me_h R_CMK M_pcdme_h R_MCS M_2mecdp_h R_HDS M_h2mb4p_h R_IDS1 M_nadp_h R_PGDHh M_ru5p_D_h R_PRUK M_rb15bp_h R_RBCh M_3pg_h R_PGKh M_13dpg_h R_GAPDH_LPAREN_nadp_RPAREN_hi M_g3p_h R_TAh M_f6p_B_h R_TKT2h M_e4p_h R_DPHS M_2dda7p_h R_DHQS M_3dhq_h R_DQDH M_3dhsk_h R_SKDH M_skm_h R_SKK M_skm5p_h R_PSCIT M_3psme_h R_CHRS M_chor_h/0.026998198700544
R_ATNS_LPAREN_nh4_RPAREN_ M_pyr_h R_DXS M_dxyl5p_h R_DXRI M_2me4p_h R_CMS M_4c2me_h R_CMK M_pcdme_h R_MCS M_2mecdp_h R_HDS M_h2mb4p_h R_IDS1 M_nadp_h R_PGDHh M_ru5p_D_h R_PRUK M_rb15bp_h R_RBCh M_3pg_h R_PGKh M_13dpg_h R_GAPDH_LPAREN_nadp_RPAREN_hi M_g3p_h R_TAh M_e4p_h R_DPHS M_2dda7p_h R_DHQS M_3dhq_h R_DQDH M_3dhsk_h R_SKDH M_skm_h R_SKK M_skm5p_h R_PSCIT M_3psme_h R_CHRS M_chor_h/0.026998198700544
R_ATNS_LPAREN_nh4_RPAREN_ M_pyr_h R_DXS M_dxyl5p_h R_DXRI M_2me4p_h R_CMS M_4c2me_h R_CMK M_pcdme_h R_MCS M_2mecdp_h R_HDS M_h2mb4p_h R_IDS1 M_nadp_h R_G3PD2 M_dhap_h R_FBA3hi M_s17bp_h R_SBP M_s7p_h R_TKT1h M_xu5p_D_h R_RPEh M_ru5p_D_h R_PRUK M_rb15bp_h R_RBCh M_3pg_h R_PGKh M_13dpg_h R_GAPDHh M_g3p_h R_TKT2h M_e4p_h R_DPHS M_2dda7p_h R_DHQS M_3dhq_h R_DQDH M_3dhsk_h R_SKDH M_skm_h R_SKK M_skm5p_h R_PSCIT M_3psme_h R_CHRS M_chor_h/0.026998198700544
R_ATNS_LPAREN_nh4_RPAREN_ M_pyr_h R_DXS M_dxyl5p_h R_DXRI M_2me4p_h R_CMS M_4c2me_h R_CMK M_pcdme_h R_MCS M_2mecdp_h R_HDS M_h2mb4p_h R_IDS1 M_nadp_h R_G3PD2 M_dhap_h R_FBA3hi M_s17bp_h R_SBP M_s7p_h R_TKT1h M_xu5p_D_h R_RPEh M_ru5p_D_h R_PRUK M_rb15bp_h R_RBCh M_3pg_h R_PGKh M_13dpg_h R_GAPDHh M_g3p_h R_TAh M_f6p_B_h R_TKT2h M_e4p_h R_DPHS M_2dda7p_h R_DHQS M_3dhq_h R_DQDH M_3dhsk_h R_SKDH M_skm_h R_SKK M_skm5p_h R_PSCIT M_3psme_h R_CHRS M_chor_h/0.026998198700544
R_ATNS_LPAREN_nh4_RPAREN_ M_pyr_h R_DXS M_dxyl5p_h R_DXRI M_2me4p_h R_CMS M_4c2me_h R_CMK M_pcdme_h R_MCS M_2mecdp_h R_HDS M_h2mb4p_h R_IDS1 M_nadp_h R_G3PD2 M_dhap_h R_FBA3hi M_s17bp_h R_SBP M_s7p_h R_TKT1h M_xu5p_D_h R_RPEh M_ru5p_D_h R_PRUK M_rb15bp_h R_RBCh M_3pg_h R_PGKh M_13dpg_h R_GAPDHh M_g3p_h R_TAh M_e4p_h R_DPHS M_2dda7p_h R_DHQS M_3dhq_h R_DQDH M_3dhsk_h R_SKDH M_skm_h R_SKK M_skm5p_h R_PSCIT M_3psme_h R_CHRS M_chor_h/0.026998198700544
R_ATNS_LPAREN_nh4_RPAREN_ M_pyr_h R_DXS M_dxyl5p_h R_DXRI M_2me4p_h R_CMS M_4c2me_h R_CMK M_pcdme_h R_MCS M_2mecdp_h R_HDS M_h2mb4p_h R_IDS1 M_nadp_h R_G3PD2 M_dhap_h R_FBA3hi M_s17bp_h R_SBP M_s7p_h R_TKT1h M_xu5p_D_h R_RPEh M_ru5p_D_h R_PRUK M_rb15bp_h R_RBCh M_3pg_h R_PGKh M_13dpg_h R_GAPDH_LPAREN_nadp_RPAREN_hi M_g3p_h R_TKT2h M_e4p_h R_DPHS M_2dda7p_h R_DHQS M_3dhq_h R_DQDH M_3dhsk_h R_SKDH M_skm_h R_SKK M_skm5p_h R_PSCIT M_3psme_h R_CHRS M_chor_h/0.026998198700544
R_ATNS_LPAREN_nh4_RPAREN_ M_pyr_h R_DXS M_dxyl5p_h R_DXRI M_2me4p_h R_CMS M_4c2me_h R_CMK M_pcdme_h R_MCS M_2mecdp_h R_HDS M_h2mb4p_h R_IDS1 M_nadp_h R_G3PD2 M_dhap_h R_FBA3hi M_s17bp_h R_SBP M_s7p_h R_TKT1h M_xu5p_D_h R_RPEh M_ru5p_D_h R_PRUK M_rb15bp_h R_RBCh M_3pg_h R_PGKh M_13dpg_h R_GAPDH_LPAREN_nadp_RPAREN_hi M_g3p_h R_TAh M_f6p_B_h R_TKT2h M_e4p_h R_DPHS M_2dda7p_h R_DHQS M_3dhq_h R_DQDH M_3dhsk_h R_SKDH M_skm_h R_SKK M_skm5p_h R_PSCIT M_3psme_h R_CHRS M_chor_h/0.026998198700544
R_ATNS_LPAREN_nh4_RPAREN_ M_pyr_h R_DXS M_dxyl5p_h R_DXRI M_2me4p_h R_CMS M_4c2me_h R_CMK M_pcdme_h R_MCS M_2mecdp_h R_HDS M_h2mb4p_h R_IDS1 M_nadp_h R_G3PD2 M_dhap_h R_FBA3hi M_s17bp_h R_SBP M_s7p_h R_TKT1h M_xu5p_D_h R_RPEh M_ru5p_D_h R_PRUK M_rb15bp_h R_RBCh M_3pg_h R_PGKh M_13dpg_h R_GAPDH_LPAREN_nadp_RPAREN_hi M_g3p_h R_TAh M_e4p_h R_DPHS M_2dda7p_h R_DHQS M_3dhq_h R_DQDH M_3dhsk_h R_SKDH M_skm_h R_SKK M_skm5p_h R_PSCIT M_3psme_h R_CHRS M_chor_h/0.026998198700544
R_ATNS_LPAREN_nh4_RPAREN_ M_pyr_h R_DXS M_dxyl5p_h R_DXRI M_2me4p_h R_CMS M_4c2me_h R_CMK M_pcdme_h R_MCS M_2mecdp_h R_HDS M_h2mb4p_h R_IDS1 M_nadp_h R_G3PD2 M_dhap_h R_FBA3hi M_s17bp_h R_SBP M_s7p_h R_TKT1h M_r5p_h R_RPIh M_ru5p_D_h R_PRUK M_rb15bp_h R_RBCh M_3pg_h R_PGKh M_13dpg_h R_GAPDHh M_g3p_h R_TKT2h M_e4p_h R_DPHS M_2dda7p_h R_DHQS M_3dhq_h R_DQDH M_3dhsk_h R_SKDH M_skm_h R_SKK M_skm5p_h R_PSCIT M_3psme_h R_CHRS M_chor_h/0.026998198700544
R_ATNS_LPAREN_nh4_RPAREN_ M_pyr_h R_DXS M_dxyl5p_h R_DXRI M_2me4p_h R_CMS M_4c2me_h R_CMK M_pcdme_h R_MCS M_2mecdp_h R_HDS M_h2mb4p_h R_IDS1 M_nadp_h R_G3PD2 M_dhap_h R_FBA3hi M_s17bp_h R_SBP M_s7p_h R_TKT1h M_r5p_h R_RPIh M_ru5p_D_h R_PRUK M_rb15bp_h R_RBCh M_3pg_h R_PGKh M_13dpg_h R_GAPDHh M_g3p_h R_TAh M_f6p_B_h R_TKT2h M_e4p_h R_DPHS M_2dda7p_h R_DHQS M_3dhq_h R_DQDH M_3dhsk_h R_SKDH M_skm_h R_SKK M_skm5p_h R_PSCIT M_3psme_h R_CHRS M_chor_h/0.026998198700544
R_ATNS_LPAREN_nh4_RPAREN_ M_pyr_h R_DXS M_dxyl5p_h R_DXRI M_2me4p_h R_CMS M_4c2me_h R_CMK M_pcdme_h R_MCS M_2mecdp_h R_HDS M_h2mb4p_h R_IDS1 M_nadp_h R_G3PD2 M_dhap_h R_FBA3hi M_s17bp_h R_SBP M_s7p_h R_TKT1h M_r5p_h R_RPIh M_ru5p_D_h R_PRUK M_rb15bp_h R_RBCh M_3pg_h R_PGKh M_13dpg_h R_GAPDHh M_g3p_h R_TAh M_e4p_h R_DPHS M_2dda7p_h R_DHQS M_3dhq_h R_DQDH M_3dhsk_h R_SKDH M_skm_h R_SKK M_skm5p_h R_PSCIT M_3psme_h R_CHRS M_chor_h/0.026998198700544
R_ATNS_LPAREN_nh4_RPAREN_ M_pyr_h R_DXS M_dxyl5p_h R_DXRI M_2me4p_h R_CMS M_4c2me_h R_CMK M_pcdme_h R_MCS M_2mecdp_h R_HDS M_h2mb4p_h R_IDS1 M_nadp_h R_G3PD2 M_dhap_h R_FBA3hi M_s17bp_h R_SBP M_s7p_h R_TKT1h M_r5p_h R_RPIh M_ru5p_D_h R_PRUK M_rb15bp_h R_RBCh M_3pg_h R_PGKh M_13dpg_h R_GAPDH_LPAREN_nadp_RPAREN_hi M_g3p_h R_TKT2h M_e4p_h R_DPHS M_2dda7p_h R_DHQS M_3dhq_h R_DQDH M_3dhsk_h R_SKDH M_skm_h R_SKK M_skm5p_h R_PSCIT M_3psme_h R_CHRS M_chor_h/0.026998198700544
R_ATNS_LPAREN_nh4_RPAREN_ M_pyr_h R_DXS M_dxyl5p_h R_DXRI M_2me4p_h R_CMS M_4c2me_h R_CMK M_pcdme_h R_MCS M_2mecdp_h R_HDS M_h2mb4p_h R_IDS1 M_nadp_h R_G3PD2 M_dhap_h R_FBA3hi M_s17bp_h R_SBP M_s7p_h R_TKT1h M_r5p_h R_RPIh M_ru5p_D_h R_PRUK M_rb15bp_h R_RBCh M_3pg_h R_PGKh M_13dpg_h R_GAPDH_LPAREN_nadp_RPAREN_hi M_g3p_h R_TAh M_f6p_B_h R_TKT2h M_e4p_h R_DPHS M_2dda7p_h R_DHQS M_3dhq_h R_DQDH M_3dhsk_h R_SKDH M_skm_h R_SKK M_skm5p_h R_PSCIT M_3psme_h R_CHRS M_chor_h/0.026998198700544
R_ATNS_LPAREN_nh4_RPAREN_ M_pyr_h R_DXS M_dxyl5p_h R_DXRI M_2me4p_h R_CMS M_4c2me_h R_CMK M_pcdme_h R_MCS M_2mecdp_h R_HDS M_h2mb4p_h R_IDS1 M_nadp_h R_G3PD2 M_dhap_h R_FBA3hi M_s17bp_h R_SBP M_s7p_h R_TKT1h M_r5p_h R_RPIh M_ru5p_D_h R_PRUK M_rb15bp_h R_RBCh M_3pg_h R_PGKh M_13dpg_h R_GAPDH_LPAREN_nadp_RPAREN_hi M_g3p_h R_TAh M_e4p_h R_DPHS M_2dda7p_h R_DHQS M_3dhq_h R_DQDH M_3dhsk_h R_SKDH M_skm_h R_SKK M_skm5p_h R_PSCIT M_3psme_h R_CHRS M_chor_h/0.026998198700544
R_ATNS_LPAREN_nh4_RPAREN_ M_pyr_h R_DXS M_dxyl5p_h R_DXRI M_2me4p_h R_CMS M_4c2me_h R_CMK M_pcdme_h R_MCS M_2mecdp_h R_HDS M_h2mb4p_h R_IDS1 M_nadp_h R_G3PD2 M_dhap_h R_FBA3hi M_s17bp_h R_SBP M_s7p_h R_TAh M_f6p_B_h R_TKT2h M_e4p_h R_DPHS M_2dda7p_h R_DHQS M_3dhq_h R_DQDH M_3dhsk_h R_SKDH M_skm_h R_SKK M_skm5p_h R_PSCIT M_3psme_h R_CHRS M_chor_h/0.026998198700544
R_ATNS_LPAREN_nh4_RPAREN_ M_pyr_h R_DXS M_dxyl5p_h R_DXRI M_2me4p_h R_CMS M_4c2me_h R_CMK M_pcdme_h R_MCS M_2mecdp_h R_HDS M_h2mb4p_h R_IDS1 M_nadp_h R_G3PD2 M_dhap_h R_FBA3hi M_s17bp_h R_SBP M_s7p_h R_TAh M_e4p_h R_DPHS M_2dda7p_h R_DHQS M_3dhq_h R_DQDH M_3dhsk_h R_SKDH M_skm_h R_SKK M_skm5p_h R_PSCIT M_3psme_h R_CHRS M_chor_h/0.026998198700544
R_ATNS_LPAREN_nh4_RPAREN_ M_pyr_h R_DXS M_dxyl5p_h R_DXRI M_2me4p_h R_CMS M_4c2me_h R_CMK M_pcdme_h R_MCS M_2mecdp_h R_HDS M_h2mb4p_h R_IDS1 M_ipdp_h R_GPPSh M_grdp_h R_FPPSh M_frdp_h R_GGPS M_ggdp_h R_GGDR M_nadp_h R_PGDHh M_ru5p_D_h R_PRUK M_rb15bp_h R_RBCh M_3pg_h R_PGKh M_13dpg_h R_GAPDHh M_g3p_h R_TPIh M_dhap_h R_FBA3hi M_s17bp_h R_SBP M_s7p_h R_TAh M_f6p_B_h R_TKT2h M_e4p_h R_DPHS M_2dda7p_h R_DHQS M_3dhq_h R_DQDH M_3dhsk_h R_SKDH M_skm_h R_SKK M_skm5p_h R_PSCIT M_3psme_h R_CHRS M_chor_h/0.026998198700544
R_ATNS_LPAREN_nh4_RPAREN_ M_pyr_h R_DXS M_dxyl5p_h R_DXRI M_2me4p_h R_CMS M_4c2me_h R_CMK M_pcdme_h R_MCS M_2mecdp_h R_HDS M_h2mb4p_h R_IDS1 M_ipdp_h R_GPPSh M_grdp_h R_FPPSh M_frdp_h R_GGPS M_ggdp_h R_GGDR M_nadp_h R_PGDHh M_ru5p_D_h R_PRUK M_rb15bp_h R_RBCh M_3pg_h R_PGKh M_13dpg_h R_GAPDHh M_g3p_h R_TPIh M_dhap_h R_FBA3hi M_s17bp_h R_SBP M_s7p_h R_TAh M_e4p_h R_DPHS M_2dda7p_h R_DHQS M_3dhq_h R_DQDH M_3dhsk_h R_SKDH M_skm_h R_SKK M_skm5p_h R_PSCIT M_3psme_h R_CHRS M_chor_h/0.026998198700544
R_ATNS_LPAREN_nh4_RPAREN_ M_pyr_h R_DXS M_dxyl5p_h R_DXRI M_2me4p_h R_CMS M_4c2me_h R_CMK M_pcdme_h R_MCS M_2mecdp_h R_HDS M_h2mb4p_h R_IDS1 M_ipdp_h R_GPPSh M_grdp_h R_FPPSh M_frdp_h R_GGPS M_ggdp_h R_GGDR M_nadp_h R_PGDHh M_ru5p_D_h R_PRUK M_rb15bp_h R_RBCh M_3pg_h R_PGKh M_13dpg_h R_GAPDHh M_g3p_h R_TKT2h M_e4p_h R_DPHS M_2dda7p_h R_DHQS M_3dhq_h R_DQDH M_3dhsk_h R_SKDH M_skm_h R_SKK M_skm5p_h R_PSCIT M_3psme_h R_CHRS M_chor_h/0.026998198700544
R_ATNS_LPAREN_nh4_RPAREN_ M_pyr_h R_DXS M_dxyl5p_h R_DXRI M_2me4p_h R_CMS M_4c2me_h R_CMK M_pcdme_h R_MCS M_2mecdp_h R_HDS M_h2mb4p_h R_IDS1 M_ipdp_h R_GPPSh M_grdp_h R_FPPSh M_frdp_h R_GGPS M_ggdp_h R_GGDR M_nadp_h R_PGDHh M_ru5p_D_h R_PRUK M_rb15bp_h R_RBCh M_3pg_h R_PGKh M_13dpg_h R_GAPDHh M_g3p_h R_TAh M_f6p_B_h R_TKT2h M_e4p_h R_DPHS M_2dda7p_h R_DHQS M_3dhq_h R_DQDH M_3dhsk_h R_SKDH M_skm_h R_SKK M_skm5p_h R_PSCIT M_3psme_h R_CHRS M_chor_h/0.026998198700544
R_ATNS_LPAREN_nh4_RPAREN_ M_pyr_h R_DXS M_dxyl5p_h R_DXRI M_2me4p_h R_CMS M_4c2me_h R_CMK M_pcdme_h R_MCS M_2mecdp_h R_HDS M_h2mb4p_h R_IDS1 M_ipdp_h R_GPPSh M_grdp_h R_FPPSh M_frdp_h R_GGPS M_ggdp_h R_GGDR M_nadp_h R_PGDHh M_ru5p_D_h R_PRUK M_rb15bp_h R_RBCh M_3pg_h R_PGKh M_13dpg_h R_GAPDHh M_g3p_h R_TAh M_e4p_h R_DPHS M_2dda7p_h R_DHQS M_3dhq_h R_DQDH M_3dhsk_h R_SKDH M_skm_h R_SKK M_skm5p_h R_PSCIT M_3psme_h R_CHRS M_chor_h/0.026998198700544
R_ATNS_LPAREN_nh4_RPAREN_ M_pyr_h R_DXS M_dxyl5p_h R_DXRI M_2me4p_h R_CMS M_4c2me_h R_CMK M_pcdme_h R_MCS M_2mecdp_h R_HDS M_h2mb4p_h R_IDS1 M_ipdp_h R_GPPSh M_grdp_h R_FPPSh M_frdp_h R_GGPS M_ggdp_h R_GGDR M_nadp_h R_PGDHh M_ru5p_D_h R_PRUK M_rb15bp_h R_RBCh M_3pg_h R_PGKh M_13dpg_h R_GAPDH_LPAREN_nadp_RPAREN_hi M_g3p_h R_TPIh M_dhap_h R_FBA3hi M_s17bp_h R_SBP M_s7p_h R_TAh M_f6p_B_h R_TKT2h M_e4p_h R_DPHS M_2dda7p_h R_DHQS M_3dhq_h R_DQDH M_3dhsk_h R_SKDH M_skm_h R_SKK M_skm5p_h R_PSCIT M_3psme_h R_CHRS M_chor_h/0.026998198700544
R_ATNS_LPAREN_nh4_RPAREN_ M_pyr_h R_DXS M_dxyl5p_h R_DXRI M_2me4p_h R_CMS M_4c2me_h R_CMK M_pcdme_h R_MCS M_2mecdp_h R_HDS M_h2mb4p_h R_IDS1 M_ipdp_h R_GPPSh M_grdp_h R_FPPSh M_frdp_h R_GGPS M_ggdp_h R_GGDR M_nadp_h R_PGDHh M_ru5p_D_h R_PRUK M_rb15bp_h R_RBCh M_3pg_h R_PGKh M_13dpg_h R_GAPDH_LPAREN_nadp_RPAREN_hi M_g3p_h R_TPIh M_dhap_h R_FBA3hi M_s17bp_h R_SBP M_s7p_h R_TAh M_e4p_h R_DPHS M_2dda7p_h R_DHQS M_3dhq_h R_DQDH M_3dhsk_h R_SKDH M_skm_h R_SKK M_skm5p_h R_PSCIT M_3psme_h R_CHRS M_chor_h/0.026998198700544
R_ATNS_LPAREN_nh4_RPAREN_ M_pyr_h R_DXS M_dxyl5p_h R_DXRI M_2me4p_h R_CMS M_4c2me_h R_CMK M_pcdme_h R_MCS M_2mecdp_h R_HDS M_h2mb4p_h R_IDS1 M_ipdp_h R_GPPSh M_grdp_h R_FPPSh M_frdp_h R_GGPS M_ggdp_h R_GGDR M_nadp_h R_PGDHh M_ru5p_D_h R_PRUK M_rb15bp_h R_RBCh M_3pg_h R_PGKh M_13dpg_h R_GAPDH_LPAREN_nadp_RPAREN_hi M_g3p_h R_TKT2h M_e4p_h R_DPHS M_2dda7p_h R_DHQS M_3dhq_h R_DQDH M_3dhsk_h R_SKDH M_skm_h R_SKK M_skm5p_h R_PSCIT M_3psme_h R_CHRS M_chor_h/0.026998198700544
R_ATNS_LPAREN_nh4_RPAREN_ M_pyr_h R_DXS M_dxyl5p_h R_DXRI M_2me4p_h R_CMS M_4c2me_h R_CMK M_pcdme_h R_MCS M_2mecdp_h R_HDS M_h2mb4p_h R_IDS1 M_ipdp_h R_GPPSh M_grdp_h R_FPPSh M_frdp_h R_GGPS M_ggdp_h R_GGDR M_nadp_h R_PGDHh M_ru5p_D_h R_PRUK M_rb15bp_h R_RBCh M_3pg_h R_PGKh M_13dpg_h R_GAPDH_LPAREN_nadp_RPAREN_hi M_g3p_h R_TAh M_f6p_B_h R_TKT2h M_e4p_h R_DPHS M_2dda7p_h R_DHQS M_3dhq_h R_DQDH M_3dhsk_h R_SKDH M_skm_h R_SKK M_skm5p_h R_PSCIT M_3psme_h R_CHRS M_chor_h/0.026998198700544
R_ATNS_LPAREN_nh4_RPAREN_ M_pyr_h R_DXS M_dxyl5p_h R_DXRI M_2me4p_h R_CMS M_4c2me_h R_CMK M_pcdme_h R_MCS M_2mecdp_h R_HDS M_h2mb4p_h R_IDS1 M_ipdp_h R_GPPSh M_grdp_h R_FPPSh M_frdp_h R_GGPS M_ggdp_h R_GGDR M_nadp_h R_PGDHh M_ru5p_D_h R_PRUK M_rb15bp_h R_RBCh M_3pg_h R_PGKh M_13dpg_h R_GAPDH_LPAREN_nadp_RPAREN_hi M_g3p_h R_TAh M_e4p_h R_DPHS M_2dda7p_h R_DHQS M_3dhq_h R_DQDH M_3dhsk_h R_SKDH M_skm_h R_SKK M_skm5p_h R_PSCIT M_3psme_h R_CHRS M_chor_h/0.026998198700544
R_ATNS_LPAREN_nh4_RPAREN_ M_pyr_h R_DXS M_dxyl5p_h R_DXRI M_2me4p_h R_CMS M_4c2me_h R_CMK M_pcdme_h R_MCS M_2mecdp_h R_HDS M_h2mb4p_h R_IDS1 M_ipdp_h R_GPPSh M_grdp_h R_FPPSh M_frdp_h R_GGPS M_ggdp_h R_GGDR M_nadp_h R_G3PD2 M_dhap_h R_FBA3hi M_s17bp_h R_SBP M_s7p_h R_TKT1h M_xu5p_D_h R_RPEh M_ru5p_D_h R_PRUK M_rb15bp_h R_RBCh M_3pg_h R_PGKh M_13dpg_h R_GAPDHh M_g3p_h R_TKT2h M_e4p_h R_DPHS M_2dda7p_h R_DHQS M_3dhq_h R_DQDH M_3dhsk_h R_SKDH M_skm_h R_SKK M_skm5p_h R_PSCIT M_3psme_h R_CHRS M_chor_h/0.026998198700544
R_ATNS_LPAREN_nh4_RPAREN_ M_pyr_h R_DXS M_dxyl5p_h R_DXRI M_2me4p_h R_CMS M_4c2me_h R_CMK M_pcdme_h R_MCS M_2mecdp_h R_HDS M_h2mb4p_h R_IDS1 M_ipdp_h R_GPPSh M_grdp_h R_FPPSh M_frdp_h R_GGPS M_ggdp_h R_GGDR M_nadp_h R_G3PD2 M_dhap_h R_FBA3hi M_s17bp_h R_SBP M_s7p_h R_TKT1h M_xu5p_D_h R_RPEh M_ru5p_D_h R_PRUK M_rb15bp_h R_RBCh M_3pg_h R_PGKh M_13dpg_h R_GAPDHh M_g3p_h R_TAh M_f6p_B_h R_TKT2h M_e4p_h R_DPHS M_2dda7p_h R_DHQS M_3dhq_h R_DQDH M_3dhsk_h R_SKDH M_skm_h R_SKK M_skm5p_h R_PSCIT M_3psme_h R_CHRS M_chor_h/0.026998198700544
R_ATNS_LPAREN_nh4_RPAREN_ M_pyr_h R_DXS M_dxyl5p_h R_DXRI M_2me4p_h R_CMS M_4c2me_h R_CMK M_pcdme_h R_MCS M_2mecdp_h R_HDS M_h2mb4p_h R_IDS1 M_ipdp_h R_GPPSh M_grdp_h R_FPPSh M_frdp_h R_GGPS M_ggdp_h R_GGDR M_nadp_h R_G3PD2 M_dhap_h R_FBA3hi M_s17bp_h R_SBP M_s7p_h R_TKT1h M_xu5p_D_h R_RPEh M_ru5p_D_h R_PRUK M_rb15bp_h R_RBCh M_3pg_h R_PGKh M_13dpg_h R_GAPDHh M_g3p_h R_TAh M_e4p_h R_DPHS M_2dda7p_h R_DHQS M_3dhq_h R_DQDH M_3dhsk_h R_SKDH M_skm_h R_SKK M_skm5p_h R_PSCIT M_3psme_h R_CHRS M_chor_h/0.026998198700544
R_ATNS_LPAREN_nh4_RPAREN_ M_pyr_h R_DXS M_dxyl5p_h R_DXRI M_2me4p_h R_CMS M_4c2me_h R_CMK M_pcdme_h R_MCS M_2mecdp_h R_HDS M_h2mb4p_h R_IDS1 M_ipdp_h R_GPPSh M_grdp_h R_FPPSh M_frdp_h R_GGPS M_ggdp_h R_GGDR M_nadp_h R_G3PD2 M_dhap_h R_FBA3hi M_s17bp_h R_SBP M_s7p_h R_TKT1h M_xu5p_D_h R_RPEh M_ru5p_D_h R_PRUK M_rb15bp_h R_RBCh M_3pg_h R_PGKh M_13dpg_h R_GAPDH_LPAREN_nadp_RPAREN_hi M_g3p_h R_TKT2h M_e4p_h R_DPHS M_2dda7p_h R_DHQS M_3dhq_h R_DQDH M_3dhsk_h R_SKDH M_skm_h R_SKK M_skm5p_h R_PSCIT M_3psme_h R_CHRS M_chor_h/0.026998198700544
R_ATNS_LPAREN_nh4_RPAREN_ M_pyr_h R_DXS M_dxyl5p_h R_DXRI M_2me4p_h R_CMS M_4c2me_h R_CMK M_pcdme_h R_MCS M_2mecdp_h R_HDS M_h2mb4p_h R_IDS1 M_ipdp_h R_GPPSh M_grdp_h R_FPPSh M_frdp_h R_GGPS M_ggdp_h R_GGDR M_nadp_h R_G3PD2 M_dhap_h R_FBA3hi M_s17bp_h R_SBP M_s7p_h R_TKT1h M_xu5p_D_h R_RPEh M_ru5p_D_h R_PRUK M_rb15bp_h R_RBCh M_3pg_h R_PGKh M_13dpg_h R_GAPDH_LPAREN_nadp_RPAREN_hi M_g3p_h R_TAh M_f6p_B_h R_TKT2h M_e4p_h R_DPHS M_2dda7p_h R_DHQS M_3dhq_h R_DQDH M_3dhsk_h R_SKDH M_skm_h R_SKK M_skm5p_h R_PSCIT M_3psme_h R_CHRS M_chor_h/0.026998198700544
R_ATNS_LPAREN_nh4_RPAREN_ M_pyr_h R_DXS M_dxyl5p_h R_DXRI M_2me4p_h R_CMS M_4c2me_h R_CMK M_pcdme_h R_MCS M_2mecdp_h R_HDS M_h2mb4p_h R_IDS1 M_ipdp_h R_GPPSh M_grdp_h R_FPPSh M_frdp_h R_GGPS M_ggdp_h R_GGDR M_nadp_h R_G3PD2 M_dhap_h R_FBA3hi M_s17bp_h R_SBP M_s7p_h R_TKT1h M_xu5p_D_h R_RPEh M_ru5p_D_h R_PRUK M_rb15bp_h R_RBCh M_3pg_h R_PGKh M_13dpg_h R_GAPDH_LPAREN_nadp_RPAREN_hi M_g3p_h R_TAh M_e4p_h R_DPHS M_2dda7p_h R_DHQS M_3dhq_h R_DQDH M_3dhsk_h R_SKDH M_skm_h R_SKK M_skm5p_h R_PSCIT M_3psme_h R_CHRS M_chor_h/0.026998198700544
R_ATNS_LPAREN_nh4_RPAREN_ M_pyr_h R_DXS M_dxyl5p_h R_DXRI M_2me4p_h R_CMS M_4c2me_h R_CMK M_pcdme_h R_MCS M_2mecdp_h R_HDS M_h2mb4p_h R_IDS1 M_ipdp_h R_GPPSh M_grdp_h R_FPPSh M_frdp_h R_GGPS M_ggdp_h R_GGDR M_nadp_h R_G3PD2 M_dhap_h R_FBA3hi M_s17bp_h R_SBP M_s7p_h R_TKT1h M_r5p_h R_RPIh M_ru5p_D_h R_PRUK M_rb15bp_h R_RBCh M_3pg_h R_PGKh M_13dpg_h R_GAPDHh M_g3p_h R_TKT2h M_e4p_h R_DPHS M_2dda7p_h R_DHQS M_3dhq_h R_DQDH M_3dhsk_h R_SKDH M_skm_h R_SKK M_skm5p_h R_PSCIT M_3psme_h R_CHRS M_chor_h/0.026998198700544
R_ATNS_LPAREN_nh4_RPAREN_ M_pyr_h R_DXS M_dxyl5p_h R_DXRI M_2me4p_h R_CMS M_4c2me_h R_CMK M_pcdme_h R_MCS M_2mecdp_h R_HDS M_h2mb4p_h R_IDS1 M_ipdp_h R_GPPSh M_grdp_h R_FPPSh M_frdp_h R_GGPS M_ggdp_h R_GGDR M_nadp_h R_G3PD2 M_dhap_h R_FBA3hi M_s17bp_h R_SBP M_s7p_h R_TKT1h M_r5p_h R_RPIh M_ru5p_D_h R_PRUK M_rb15bp_h R_RBCh M_3pg_h R_PGKh M_13dpg_h R_GAPDHh M_g3p_h R_TAh M_f6p_B_h R_TKT2h M_e4p_h R_DPHS M_2dda7p_h R_DHQS M_3dhq_h R_DQDH M_3dhsk_h R_SKDH M_skm_h R_SKK M_skm5p_h R_PSCIT M_3psme_h R_CHRS M_chor_h/0.026998198700544
R_ATNS_LPAREN_nh4_RPAREN_ M_pyr_h R_DXS M_dxyl5p_h R_DXRI M_2me4p_h R_CMS M_4c2me_h R_CMK M_pcdme_h R_MCS M_2mecdp_h R_HDS M_h2mb4p_h R_IDS1 M_ipdp_h R_GPPSh M_grdp_h R_FPPSh M_frdp_h R_GGPS M_ggdp_h R_GGDR M_nadp_h R_G3PD2 M_dhap_h R_FBA3hi M_s17bp_h R_SBP M_s7p_h R_TKT1h M_r5p_h R_RPIh M_ru5p_D_h R_PRUK M_rb15bp_h R_RBCh M_3pg_h R_PGKh M_13dpg_h R_GAPDHh M_g3p_h R_TAh M_e4p_h R_DPHS M_2dda7p_h R_DHQS M_3dhq_h R_DQDH M_3dhsk_h R_SKDH M_skm_h R_SKK M_skm5p_h R_PSCIT M_3psme_h R_CHRS M_chor_h/0.026998198700544
R_ATNS_LPAREN_nh4_RPAREN_ M_pyr_h R_DXS M_dxyl5p_h R_DXRI M_2me4p_h R_CMS M_4c2me_h R_CMK M_pcdme_h R_MCS M_2mecdp_h R_HDS M_h2mb4p_h R_IDS1 M_ipdp_h R_GPPSh M_grdp_h R_FPPSh M_frdp_h R_GGPS M_ggdp_h R_GGDR M_nadp_h R_G3PD2 M_dhap_h R_FBA3hi M_s17bp_h R_SBP M_s7p_h R_TKT1h M_r5p_h R_RPIh M_ru5p_D_h R_PRUK M_rb15bp_h R_RBCh M_3pg_h R_PGKh M_13dpg_h R_GAPDH_LPAREN_nadp_RPAREN_hi M_g3p_h R_TKT2h M_e4p_h R_DPHS M_2dda7p_h R_DHQS M_3dhq_h R_DQDH M_3dhsk_h R_SKDH M_skm_h R_SKK M_skm5p_h R_PSCIT M_3psme_h R_CHRS M_chor_h/0.026998198700544
R_ATNS_LPAREN_nh4_RPAREN_ M_pyr_h R_DXS M_dxyl5p_h R_DXRI M_2me4p_h R_CMS M_4c2me_h R_CMK M_pcdme_h R_MCS M_2mecdp_h R_HDS M_h2mb4p_h R_IDS1 M_ipdp_h R_GPPSh M_grdp_h R_FPPSh M_frdp_h R_GGPS M_ggdp_h R_GGDR M_nadp_h R_G3PD2 M_dhap_h R_FBA3hi M_s17bp_h R_SBP M_s7p_h R_TKT1h M_r5p_h R_RPIh M_ru5p_D_h R_PRUK M_rb15bp_h R_RBCh M_3pg_h R_PGKh M_13dpg_h R_GAPDH_LPAREN_nadp_RPAREN_hi M_g3p_h R_TAh M_f6p_B_h R_TKT2h M_e4p_h R_DPHS M_2dda7p_h R_DHQS M_3dhq_h R_DQDH M_3dhsk_h R_SKDH M_skm_h R_SKK M_skm5p_h R_PSCIT M_3psme_h R_CHRS M_chor_h/0.026998198700544
R_ATNS_LPAREN_nh4_RPAREN_ M_pyr_h R_DXS M_dxyl5p_h R_DXRI M_2me4p_h R_CMS M_4c2me_h R_CMK M_pcdme_h R_MCS M_2mecdp_h R_HDS M_h2mb4p_h R_IDS1 M_ipdp_h R_GPPSh M_grdp_h R_FPPSh M_frdp_h R_GGPS M_ggdp_h R_GGDR M_nadp_h R_G3PD2 M_dhap_h R_FBA3hi M_s17bp_h R_SBP M_s7p_h R_TKT1h M_r5p_h R_RPIh M_ru5p_D_h R_PRUK M_rb15bp_h R_RBCh M_3pg_h R_PGKh M_13dpg_h R_GAPDH_LPAREN_nadp_RPAREN_hi M_g3p_h R_TAh M_e4p_h R_DPHS M_2dda7p_h R_DHQS M_3dhq_h R_DQDH M_3dhsk_h R_SKDH M_skm_h R_SKK M_skm5p_h R_PSCIT M_3psme_h R_CHRS M_chor_h/0.026998198700544
R_ATNS_LPAREN_nh4_RPAREN_ M_pyr_h R_DXS M_dxyl5p_h R_DXRI M_2me4p_h R_CMS M_4c2me_h R_CMK M_pcdme_h R_MCS M_2mecdp_h R_HDS M_h2mb4p_h R_IDS1 M_ipdp_h R_GPPSh M_grdp_h R_FPPSh M_frdp_h R_GGPS M_ggdp_h R_GGDR M_nadp_h R_G3PD2 M_dhap_h R_FBA3hi M_s17bp_h R_SBP M_s7p_h R_TAh M_f6p_B_h R_TKT2h M_e4p_h R_DPHS M_2dda7p_h R_DHQS M_3dhq_h R_DQDH M_3dhsk_h R_SKDH M_skm_h R_SKK M_skm5p_h R_PSCIT M_3psme_h R_CHRS M_chor_h/0.026998198700544
R_ATNS_LPAREN_nh4_RPAREN_ M_pyr_h R_DXS M_dxyl5p_h R_DXRI M_2me4p_h R_CMS M_4c2me_h R_CMK M_pcdme_h R_MCS M_2mecdp_h R_HDS M_h2mb4p_h R_IDS1 M_ipdp_h R_GPPSh M_grdp_h R_FPPSh M_frdp_h R_GGPS M_ggdp_h R_GGDR M_nadp_h R_G3PD2 M_dhap_h R_FBA3hi M_s17bp_h R_SBP M_s7p_h R_TAh M_e4p_h R_DPHS M_2dda7p_h R_DHQS M_3dhq_h R_DQDH M_3dhsk_h R_SKDH M_skm_h R_SKK M_skm5p_h R_PSCIT M_3psme_h R_CHRS M_chor_h/0.026998198700544
R_ATNS_LPAREN_nh4_RPAREN_ M_pyr_h R_DXS M_dxyl5p_h R_DXRI M_2me4p_h R_CMS M_4c2me_h R_CMK M_pcdme_h R_MCS M_2mecdp_h R_HDS M_h2mb4p_h R_IDS1 M_ipdp_h R_GGPS M_ggdp_h R_GGDR M_nadp_h R_PGDHh M_ru5p_D_h R_PRUK M_rb15bp_h R_RBCh M_3pg_h R_PGKh M_13dpg_h R_GAPDHh M_g3p_h R_TPIh M_dhap_h R_FBA3hi M_s17bp_h R_SBP M_s7p_h R_TAh M_f6p_B_h R_TKT2h M_e4p_h R_DPHS M_2dda7p_h R_DHQS M_3dhq_h R_DQDH M_3dhsk_h R_SKDH M_skm_h R_SKK M_skm5p_h R_PSCIT M_3psme_h R_CHRS M_chor_h/0.026998198700544
R_ATNS_LPAREN_nh4_RPAREN_ M_pyr_h R_DXS M_dxyl5p_h R_DXRI M_2me4p_h R_CMS M_4c2me_h R_CMK M_pcdme_h R_MCS M_2mecdp_h R_HDS M_h2mb4p_h R_IDS1 M_ipdp_h R_GGPS M_ggdp_h R_GGDR M_nadp_h R_PGDHh M_ru5p_D_h R_PRUK M_rb15bp_h R_RBCh M_3pg_h R_PGKh M_13dpg_h R_GAPDHh M_g3p_h R_TPIh M_dhap_h R_FBA3hi M_s17bp_h R_SBP M_s7p_h R_TAh M_e4p_h R_DPHS M_2dda7p_h R_DHQS M_3dhq_h R_DQDH M_3dhsk_h R_SKDH M_skm_h R_SKK M_skm5p_h R_PSCIT M_3psme_h R_CHRS M_chor_h/0.026998198700544
R_ATNS_LPAREN_nh4_RPAREN_ M_pyr_h R_DXS M_dxyl5p_h R_DXRI M_2me4p_h R_CMS M_4c2me_h R_CMK M_pcdme_h R_MCS M_2mecdp_h R_HDS M_h2mb4p_h R_IDS1 M_ipdp_h R_GGPS M_ggdp_h R_GGDR M_nadp_h R_PGDHh M_ru5p_D_h R_PRUK M_rb15bp_h R_RBCh M_3pg_h R_PGKh M_13dpg_h R_GAPDHh M_g3p_h R_TKT2h M_e4p_h R_DPHS M_2dda7p_h R_DHQS M_3dhq_h R_DQDH M_3dhsk_h R_SKDH M_skm_h R_SKK M_skm5p_h R_PSCIT M_3psme_h R_CHRS M_chor_h/0.026998198700544
R_ATNS_LPAREN_nh4_RPAREN_ M_pyr_h R_DXS M_dxyl5p_h R_DXRI M_2me4p_h R_CMS M_4c2me_h R_CMK M_pcdme_h R_MCS M_2mecdp_h R_HDS M_h2mb4p_h R_IDS1 M_ipdp_h R_GGPS M_ggdp_h R_GGDR M_nadp_h R_PGDHh M_ru5p_D_h R_PRUK M_rb15bp_h R_RBCh M_3pg_h R_PGKh M_13dpg_h R_GAPDHh M_g3p_h R_TAh M_f6p_B_h R_TKT2h M_e4p_h R_DPHS M_2dda7p_h R_DHQS M_3dhq_h R_DQDH M_3dhsk_h R_SKDH M_skm_h R_SKK M_skm5p_h R_PSCIT M_3psme_h R_CHRS M_chor_h/0.026998198700544
R_ATNS_LPAREN_nh4_RPAREN_ M_pyr_h R_DXS M_dxyl5p_h R_DXRI M_2me4p_h R_CMS M_4c2me_h R_CMK M_pcdme_h R_MCS M_2mecdp_h R_HDS M_h2mb4p_h R_IDS1 M_ipdp_h R_GGPS M_ggdp_h R_GGDR M_nadp_h R_PGDHh M_ru5p_D_h R_PRUK M_rb15bp_h R_RBCh M_3pg_h R_PGKh M_13dpg_h R_GAPDHh M_g3p_h R_TAh M_e4p_h R_DPHS M_2dda7p_h R_DHQS M_3dhq_h R_DQDH M_3dhsk_h R_SKDH M_skm_h R_SKK M_skm5p_h R_PSCIT M_3psme_h R_CHRS M_chor_h/0.026998198700544
R_ATNS_LPAREN_nh4_RPAREN_ M_pyr_h R_DXS M_dxyl5p_h R_DXRI M_2me4p_h R_CMS M_4c2me_h R_CMK M_pcdme_h R_MCS M_2mecdp_h R_HDS M_h2mb4p_h R_IDS1 M_ipdp_h R_GGPS M_ggdp_h R_GGDR M_nadp_h R_PGDHh M_ru5p_D_h R_PRUK M_rb15bp_h R_RBCh M_3pg_h R_PGKh M_13dpg_h R_GAPDH_LPAREN_nadp_RPAREN_hi M_g3p_h R_TPIh M_dhap_h R_FBA3hi M_s17bp_h R_SBP M_s7p_h R_TAh M_f6p_B_h R_TKT2h M_e4p_h R_DPHS M_2dda7p_h R_DHQS M_3dhq_h R_DQDH M_3dhsk_h R_SKDH M_skm_h R_SKK M_skm5p_h R_PSCIT M_3psme_h R_CHRS M_chor_h/0.026998198700544
R_ATNS_LPAREN_nh4_RPAREN_ M_pyr_h R_DXS M_dxyl5p_h R_DXRI M_2me4p_h R_CMS M_4c2me_h R_CMK M_pcdme_h R_MCS M_2mecdp_h R_HDS M_h2mb4p_h R_IDS1 M_ipdp_h R_GGPS M_ggdp_h R_GGDR M_nadp_h R_PGDHh M_ru5p_D_h R_PRUK M_rb15bp_h R_RBCh M_3pg_h R_PGKh M_13dpg_h R_GAPDH_LPAREN_nadp_RPAREN_hi M_g3p_h R_TPIh M_dhap_h R_FBA3hi M_s17bp_h R_SBP M_s7p_h R_TAh M_e4p_h R_DPHS M_2dda7p_h R_DHQS M_3dhq_h R_DQDH M_3dhsk_h R_SKDH M_skm_h R_SKK M_skm5p_h R_PSCIT M_3psme_h R_CHRS M_chor_h/0.026998198700544
R_ATNS_LPAREN_nh4_RPAREN_ M_pyr_h R_DXS M_dxyl5p_h R_DXRI M_2me4p_h R_CMS M_4c2me_h R_CMK M_pcdme_h R_MCS M_2mecdp_h R_HDS M_h2mb4p_h R_IDS1 M_ipdp_h R_GGPS M_ggdp_h R_GGDR M_nadp_h R_PGDHh M_ru5p_D_h R_PRUK M_rb15bp_h R_RBCh M_3pg_h R_PGKh M_13dpg_h R_GAPDH_LPAREN_nadp_RPAREN_hi M_g3p_h R_TKT2h M_e4p_h R_DPHS M_2dda7p_h R_DHQS M_3dhq_h R_DQDH M_3dhsk_h R_SKDH M_skm_h R_SKK M_skm5p_h R_PSCIT M_3psme_h R_CHRS M_chor_h/0.026998198700544
R_ATNS_LPAREN_nh4_RPAREN_ M_pyr_h R_DXS M_dxyl5p_h R_DXRI M_2me4p_h R_CMS M_4c2me_h R_CMK M_pcdme_h R_MCS M_2mecdp_h R_HDS M_h2mb4p_h R_IDS1 M_ipdp_h R_GGPS M_ggdp_h R_GGDR M_nadp_h R_PGDHh M_ru5p_D_h R_PRUK M_rb15bp_h R_RBCh M_3pg_h R_PGKh M_13dpg_h R_GAPDH_LPAREN_nadp_RPAREN_hi M_g3p_h R_TAh M_f6p_B_h R_TKT2h M_e4p_h R_DPHS M_2dda7p_h R_DHQS M_3dhq_h R_DQDH M_3dhsk_h R_SKDH M_skm_h R_SKK M_skm5p_h R_PSCIT M_3psme_h R_CHRS M_chor_h/0.026998198700544
R_ATNS_LPAREN_nh4_RPAREN_ M_pyr_h R_DXS M_dxyl5p_h R_DXRI M_2me4p_h R_CMS M_4c2me_h R_CMK M_pcdme_h R_MCS M_2mecdp_h R_HDS M_h2mb4p_h R_IDS1 M_ipdp_h R_GGPS M_ggdp_h R_GGDR M_nadp_h R_PGDHh M_ru5p_D_h R_PRUK M_rb15bp_h R_RBCh M_3pg_h R_PGKh M_13dpg_h R_GAPDH_LPAREN_nadp_RPAREN_hi M_g3p_h R_TAh M_e4p_h R_DPHS M_2dda7p_h R_DHQS M_3dhq_h R_DQDH M_3dhsk_h R_SKDH M_skm_h R_SKK M_skm5p_h R_PSCIT M_3psme_h R_CHRS M_chor_h/0.026998198700544
R_ATNS_LPAREN_nh4_RPAREN_ M_pyr_h R_DXS M_dxyl5p_h R_DXRI M_2me4p_h R_CMS M_4c2me_h R_CMK M_pcdme_h R_MCS M_2mecdp_h R_HDS M_h2mb4p_h R_IDS1 M_ipdp_h R_GGPS M_ggdp_h R_GGDR M_nadp_h R_G3PD2 M_dhap_h R_FBA3hi M_s17bp_h R_SBP M_s7p_h R_TKT1h M_xu5p_D_h R_RPEh M_ru5p_D_h R_PRUK M_rb15bp_h R_RBCh M_3pg_h R_PGKh M_13dpg_h R_GAPDHh M_g3p_h R_TKT2h M_e4p_h R_DPHS M_2dda7p_h R_DHQS M_3dhq_h R_DQDH M_3dhsk_h R_SKDH M_skm_h R_SKK M_skm5p_h R_PSCIT M_3psme_h R_CHRS M_chor_h/0.026998198700544
R_ATNS_LPAREN_nh4_RPAREN_ M_pyr_h R_DXS M_dxyl5p_h R_DXRI M_2me4p_h R_CMS M_4c2me_h R_CMK M_pcdme_h R_MCS M_2mecdp_h R_HDS M_h2mb4p_h R_IDS1 M_ipdp_h R_GGPS M_ggdp_h R_GGDR M_nadp_h R_G3PD2 M_dhap_h R_FBA3hi M_s17bp_h R_SBP M_s7p_h R_TKT1h M_xu5p_D_h R_RPEh M_ru5p_D_h R_PRUK M_rb15bp_h R_RBCh M_3pg_h R_PGKh M_13dpg_h R_GAPDHh M_g3p_h R_TAh M_f6p_B_h R_TKT2h M_e4p_h R_DPHS M_2dda7p_h R_DHQS M_3dhq_h R_DQDH M_3dhsk_h R_SKDH M_skm_h R_SKK M_skm5p_h R_PSCIT M_3psme_h R_CHRS M_chor_h/0.026998198700544
R_ATNS_LPAREN_nh4_RPAREN_ M_pyr_h R_DXS M_dxyl5p_h R_DXRI M_2me4p_h R_CMS M_4c2me_h R_CMK M_pcdme_h R_MCS M_2mecdp_h R_HDS M_h2mb4p_h R_IDS1 M_ipdp_h R_GGPS M_ggdp_h R_GGDR M_nadp_h R_G3PD2 M_dhap_h R_FBA3hi M_s17bp_h R_SBP M_s7p_h R_TKT1h M_xu5p_D_h R_RPEh M_ru5p_D_h R_PRUK M_rb15bp_h R_RBCh M_3pg_h R_PGKh M_13dpg_h R_GAPDHh M_g3p_h R_TAh M_e4p_h R_DPHS M_2dda7p_h R_DHQS M_3dhq_h R_DQDH M_3dhsk_h R_SKDH M_skm_h R_SKK M_skm5p_h R_PSCIT M_3psme_h R_CHRS M_chor_h/0.026998198700544
R_ATNS_LPAREN_nh4_RPAREN_ M_pyr_h R_DXS M_dxyl5p_h R_DXRI M_2me4p_h R_CMS M_4c2me_h R_CMK M_pcdme_h R_MCS M_2mecdp_h R_HDS M_h2mb4p_h R_IDS1 M_ipdp_h R_GGPS M_ggdp_h R_GGDR M_nadp_h R_G3PD2 M_dhap_h R_FBA3hi M_s17bp_h R_SBP M_s7p_h R_TKT1h M_xu5p_D_h R_RPEh M_ru5p_D_h R_PRUK M_rb15bp_h R_RBCh M_3pg_h R_PGKh M_13dpg_h R_GAPDH_LPAREN_nadp_RPAREN_hi M_g3p_h R_TKT2h M_e4p_h R_DPHS M_2dda7p_h R_DHQS M_3dhq_h R_DQDH M_3dhsk_h R_SKDH M_skm_h R_SKK M_skm5p_h R_PSCIT M_3psme_h R_CHRS M_chor_h/0.026998198700544
R_ATNS_LPAREN_nh4_RPAREN_ M_pyr_h R_DXS M_dxyl5p_h R_DXRI M_2me4p_h R_CMS M_4c2me_h R_CMK M_pcdme_h R_MCS M_2mecdp_h R_HDS M_h2mb4p_h R_IDS1 M_ipdp_h R_GGPS M_ggdp_h R_GGDR M_nadp_h R_G3PD2 M_dhap_h R_FBA3hi M_s17bp_h R_SBP M_s7p_h R_TKT1h M_xu5p_D_h R_RPEh M_ru5p_D_h R_PRUK M_rb15bp_h R_RBCh M_3pg_h R_PGKh M_13dpg_h R_GAPDH_LPAREN_nadp_RPAREN_hi M_g3p_h R_TAh M_f6p_B_h R_TKT2h M_e4p_h R_DPHS M_2dda7p_h R_DHQS M_3dhq_h R_DQDH M_3dhsk_h R_SKDH M_skm_h R_SKK M_skm5p_h R_PSCIT M_3psme_h R_CHRS M_chor_h/0.026998198700544
R_ATNS_LPAREN_nh4_RPAREN_ M_pyr_h R_DXS M_dxyl5p_h R_DXRI M_2me4p_h R_CMS M_4c2me_h R_CMK M_pcdme_h R_MCS M_2mecdp_h R_HDS M_h2mb4p_h R_IDS1 M_ipdp_h R_GGPS M_ggdp_h R_GGDR M_nadp_h R_G3PD2 M_dhap_h R_FBA3hi M_s17bp_h R_SBP M_s7p_h R_TKT1h M_xu5p_D_h R_RPEh M_ru5p_D_h R_PRUK M_rb15bp_h R_RBCh M_3pg_h R_PGKh M_13dpg_h R_GAPDH_LPAREN_nadp_RPAREN_hi M_g3p_h R_TAh M_e4p_h R_DPHS M_2dda7p_h R_DHQS M_3dhq_h R_DQDH M_3dhsk_h R_SKDH M_skm_h R_SKK M_skm5p_h R_PSCIT M_3psme_h R_CHRS M_chor_h/0.026998198700544
R_ATNS_LPAREN_nh4_RPAREN_ M_pyr_h R_DXS M_dxyl5p_h R_DXRI M_2me4p_h R_CMS M_4c2me_h R_CMK M_pcdme_h R_MCS M_2mecdp_h R_HDS M_h2mb4p_h R_IDS1 M_ipdp_h R_GGPS M_ggdp_h R_GGDR M_nadp_h R_G3PD2 M_dhap_h R_FBA3hi M_s17bp_h R_SBP M_s7p_h R_TKT1h M_r5p_h R_RPIh M_ru5p_D_h R_PRUK M_rb15bp_h R_RBCh M_3pg_h R_PGKh M_13dpg_h R_GAPDHh M_g3p_h R_TKT2h M_e4p_h R_DPHS M_2dda7p_h R_DHQS M_3dhq_h R_DQDH M_3dhsk_h R_SKDH M_skm_h R_SKK M_skm5p_h R_PSCIT M_3psme_h R_CHRS M_chor_h/0.026998198700544
R_ATNS_LPAREN_nh4_RPAREN_ M_pyr_h R_DXS M_dxyl5p_h R_DXRI M_2me4p_h R_CMS M_4c2me_h R_CMK M_pcdme_h R_MCS M_2mecdp_h R_HDS M_h2mb4p_h R_IDS1 M_ipdp_h R_GGPS M_ggdp_h R_GGDR M_nadp_h R_G3PD2 M_dhap_h R_FBA3hi M_s17bp_h R_SBP M_s7p_h R_TKT1h M_r5p_h R_RPIh M_ru5p_D_h R_PRUK M_rb15bp_h R_RBCh M_3pg_h R_PGKh M_13dpg_h R_GAPDHh M_g3p_h R_TAh M_f6p_B_h R_TKT2h M_e4p_h R_DPHS M_2dda7p_h R_DHQS M_3dhq_h R_DQDH M_3dhsk_h R_SKDH M_skm_h R_SKK M_skm5p_h R_PSCIT M_3psme_h R_CHRS M_chor_h/0.026998198700544
R_ATNS_LPAREN_nh4_RPAREN_ M_pyr_h R_DXS M_dxyl5p_h R_DXRI M_2me4p_h R_CMS M_4c2me_h R_CMK M_pcdme_h R_MCS M_2mecdp_h R_HDS M_h2mb4p_h R_IDS1 M_ipdp_h R_GGPS M_ggdp_h R_GGDR M_nadp_h R_G3PD2 M_dhap_h R_FBA3hi M_s17bp_h R_SBP M_s7p_h R_TKT1h M_r5p_h R_RPIh M_ru5p_D_h R_PRUK M_rb15bp_h R_RBCh M_3pg_h R_PGKh M_13dpg_h R_GAPDHh M_g3p_h R_TAh M_e4p_h R_DPHS M_2dda7p_h R_DHQS M_3dhq_h R_DQDH M_3dhsk_h R_SKDH M_skm_h R_SKK M_skm5p_h R_PSCIT M_3psme_h R_CHRS M_chor_h/0.026998198700544
R_ATNS_LPAREN_nh4_RPAREN_ M_pyr_h R_DXS M_dxyl5p_h R_DXRI M_2me4p_h R_CMS M_4c2me_h R_CMK M_pcdme_h R_MCS M_2mecdp_h R_HDS M_h2mb4p_h R_IDS1 M_ipdp_h R_GGPS M_ggdp_h R_GGDR M_nadp_h R_G3PD2 M_dhap_h R_FBA3hi M_s17bp_h R_SBP M_s7p_h R_TKT1h M_r5p_h R_RPIh M_ru5p_D_h R_PRUK M_rb15bp_h R_RBCh M_3pg_h R_PGKh M_13dpg_h R_GAPDH_LPAREN_nadp_RPAREN_hi M_g3p_h R_TKT2h M_e4p_h R_DPHS M_2dda7p_h R_DHQS M_3dhq_h R_DQDH M_3dhsk_h R_SKDH M_skm_h R_SKK M_skm5p_h R_PSCIT M_3psme_h R_CHRS M_chor_h/0.026998198700544
R_ATNS_LPAREN_nh4_RPAREN_ M_pyr_h R_DXS M_dxyl5p_h R_DXRI M_2me4p_h R_CMS M_4c2me_h R_CMK M_pcdme_h R_MCS M_2mecdp_h R_HDS M_h2mb4p_h R_IDS1 M_ipdp_h R_GGPS M_ggdp_h R_GGDR M_nadp_h R_G3PD2 M_dhap_h R_FBA3hi M_s17bp_h R_SBP M_s7p_h R_TKT1h M_r5p_h R_RPIh M_ru5p_D_h R_PRUK M_rb15bp_h R_RBCh M_3pg_h R_PGKh M_13dpg_h R_GAPDH_LPAREN_nadp_RPAREN_hi M_g3p_h R_TAh M_f6p_B_h R_TKT2h M_e4p_h R_DPHS M_2dda7p_h R_DHQS M_3dhq_h R_DQDH M_3dhsk_h R_SKDH M_skm_h R_SKK M_skm5p_h R_PSCIT M_3psme_h R_CHRS M_chor_h/0.026998198700544
R_ATNS_LPAREN_nh4_RPAREN_ M_pyr_h R_DXS M_dxyl5p_h R_DXRI M_2me4p_h R_CMS M_4c2me_h R_CMK M_pcdme_h R_MCS M_2mecdp_h R_HDS M_h2mb4p_h R_IDS1 M_ipdp_h R_GGPS M_ggdp_h R_GGDR M_nadp_h R_G3PD2 M_dhap_h R_FBA3hi M_s17bp_h R_SBP M_s7p_h R_TKT1h M_r5p_h R_RPIh M_ru5p_D_h R_PRUK M_rb15bp_h R_RBCh M_3pg_h R_PGKh M_13dpg_h R_GAPDH_LPAREN_nadp_RPAREN_hi M_g3p_h R_TAh M_e4p_h R_DPHS M_2dda7p_h R_DHQS M_3dhq_h R_DQDH M_3dhsk_h R_SKDH M_skm_h R_SKK M_skm5p_h R_PSCIT M_3psme_h R_CHRS M_chor_h/0.026998198700544
R_ATNS_LPAREN_nh4_RPAREN_ M_pyr_h R_DXS M_dxyl5p_h R_DXRI M_2me4p_h R_CMS M_4c2me_h R_CMK M_pcdme_h R_MCS M_2mecdp_h R_HDS M_h2mb4p_h R_IDS1 M_ipdp_h R_GGPS M_ggdp_h R_GGDR M_nadp_h R_G3PD2 M_dhap_h R_FBA3hi M_s17bp_h R_SBP M_s7p_h R_TAh M_f6p_B_h R_TKT2h M_e4p_h R_DPHS M_2dda7p_h R_DHQS M_3dhq_h R_DQDH M_3dhsk_h R_SKDH M_skm_h R_SKK M_skm5p_h R_PSCIT M_3psme_h R_CHRS M_chor_h/0.026998198700544
R_ATNS_LPAREN_nh4_RPAREN_ M_pyr_h R_DXS M_dxyl5p_h R_DXRI M_2me4p_h R_CMS M_4c2me_h R_CMK M_pcdme_h R_MCS M_2mecdp_h R_HDS M_h2mb4p_h R_IDS1 M_ipdp_h R_GGPS M_ggdp_h R_GGDR M_nadp_h R_G3PD2 M_dhap_h R_FBA3hi M_s17bp_h R_SBP M_s7p_h R_TAh M_e4p_h R_DPHS M_2dda7p_h R_DHQS M_3dhq_h R_DQDH M_3dhsk_h R_SKDH M_skm_h R_SKK M_skm5p_h R_PSCIT M_3psme_h R_CHRS M_chor_h/0.026998198700544
R_ATNS_LPAREN_nh4_RPAREN_ M_pyr_h R_DXS M_dxyl5p_h R_DXRI M_2me4p_h R_CMS M_4c2me_h R_CMK M_pcdme_h R_MCS M_2mecdp_h R_HDS M_h2mb4p_h R_IDS1 M_ipdp_h R_FPPSh M_frdp_h R_GGPS M_ggdp_h R_GGDR M_nadp_h R_PGDHh M_ru5p_D_h R_PRUK M_rb15bp_h R_RBCh M_3pg_h R_PGKh M_13dpg_h R_GAPDHh M_g3p_h R_TPIh M_dhap_h R_FBA3hi M_s17bp_h R_SBP M_s7p_h R_TAh M_f6p_B_h R_TKT2h M_e4p_h R_DPHS M_2dda7p_h R_DHQS M_3dhq_h R_DQDH M_3dhsk_h R_SKDH M_skm_h R_SKK M_skm5p_h R_PSCIT M_3psme_h R_CHRS M_chor_h/0.026998198700544
R_ATNS_LPAREN_nh4_RPAREN_ M_pyr_h R_DXS M_dxyl5p_h R_DXRI M_2me4p_h R_CMS M_4c2me_h R_CMK M_pcdme_h R_MCS M_2mecdp_h R_HDS M_h2mb4p_h R_IDS1 M_ipdp_h R_FPPSh M_frdp_h R_GGPS M_ggdp_h R_GGDR M_nadp_h R_PGDHh M_ru5p_D_h R_PRUK M_rb15bp_h R_RBCh M_3pg_h R_PGKh M_13dpg_h R_GAPDHh M_g3p_h R_TPIh M_dhap_h R_FBA3hi M_s17bp_h R_SBP M_s7p_h R_TAh M_e4p_h R_DPHS M_2dda7p_h R_DHQS M_3dhq_h R_DQDH M_3dhsk_h R_SKDH M_skm_h R_SKK M_skm5p_h R_PSCIT M_3psme_h R_CHRS M_chor_h/0.026998198700544
R_ATNS_LPAREN_nh4_RPAREN_ M_pyr_h R_DXS M_dxyl5p_h R_DXRI M_2me4p_h R_CMS M_4c2me_h R_CMK M_pcdme_h R_MCS M_2mecdp_h R_HDS M_h2mb4p_h R_IDS1 M_ipdp_h R_FPPSh M_frdp_h R_GGPS M_ggdp_h R_GGDR M_nadp_h R_PGDHh M_ru5p_D_h R_PRUK M_rb15bp_h R_RBCh M_3pg_h R_PGKh M_13dpg_h R_GAPDHh M_g3p_h R_TKT2h M_e4p_h R_DPHS M_2dda7p_h R_DHQS M_3dhq_h R_DQDH M_3dhsk_h R_SKDH M_skm_h R_SKK M_skm5p_h R_PSCIT M_3psme_h R_CHRS M_chor_h/0.026998198700544
R_ATNS_LPAREN_nh4_RPAREN_ M_pyr_h R_DXS M_dxyl5p_h R_DXRI M_2me4p_h R_CMS M_4c2me_h R_CMK M_pcdme_h R_MCS M_2mecdp_h R_HDS M_h2mb4p_h R_IDS1 M_ipdp_h R_FPPSh M_frdp_h R_GGPS M_ggdp_h R_GGDR M_nadp_h R_PGDHh M_ru5p_D_h R_PRUK M_rb15bp_h R_RBCh M_3pg_h R_PGKh M_13dpg_h R_GAPDHh M_g3p_h R_TAh M_f6p_B_h R_TKT2h M_e4p_h R_DPHS M_2dda7p_h R_DHQS M_3dhq_h R_DQDH M_3dhsk_h R_SKDH M_skm_h R_SKK M_skm5p_h R_PSCIT M_3psme_h R_CHRS M_chor_h/0.026998198700544
R_ATNS_LPAREN_nh4_RPAREN_ M_pyr_h R_DXS M_dxyl5p_h R_DXRI M_2me4p_h R_CMS M_4c2me_h R_CMK M_pcdme_h R_MCS M_2mecdp_h R_HDS M_h2mb4p_h R_IDS1 M_ipdp_h R_FPPSh M_frdp_h R_GGPS M_ggdp_h R_GGDR M_nadp_h R_PGDHh M_ru5p_D_h R_PRUK M_rb15bp_h R_RBCh M_3pg_h R_PGKh M_13dpg_h R_GAPDHh M_g3p_h R_TAh M_e4p_h R_DPHS M_2dda7p_h R_DHQS M_3dhq_h R_DQDH M_3dhsk_h R_SKDH M_skm_h R_SKK M_skm5p_h R_PSCIT M_3psme_h R_CHRS M_chor_h/0.026998198700544
R_ATNS_LPAREN_nh4_RPAREN_ M_pyr_h R_DXS M_dxyl5p_h R_DXRI M_2me4p_h R_CMS M_4c2me_h R_CMK M_pcdme_h R_MCS M_2mecdp_h R_HDS M_h2mb4p_h R_IDS1 M_ipdp_h R_FPPSh M_frdp_h R_GGPS M_ggdp_h R_GGDR M_nadp_h R_PGDHh M_ru5p_D_h R_PRUK M_rb15bp_h R_RBCh M_3pg_h R_PGKh M_13dpg_h R_GAPDH_LPAREN_nadp_RPAREN_hi M_g3p_h R_TPIh M_dhap_h R_FBA3hi M_s17bp_h R_SBP M_s7p_h R_TAh M_f6p_B_h R_TKT2h M_e4p_h R_DPHS M_2dda7p_h R_DHQS M_3dhq_h R_DQDH M_3dhsk_h R_SKDH M_skm_h R_SKK M_skm5p_h R_PSCIT M_3psme_h R_CHRS M_chor_h/0.026998198700544
R_ATNS_LPAREN_nh4_RPAREN_ M_pyr_h R_DXS M_dxyl5p_h R_DXRI M_2me4p_h R_CMS M_4c2me_h R_CMK M_pcdme_h R_MCS M_2mecdp_h R_HDS M_h2mb4p_h R_IDS1 M_ipdp_h R_FPPSh M_frdp_h R_GGPS M_ggdp_h R_GGDR M_nadp_h R_PGDHh M_ru5p_D_h R_PRUK M_rb15bp_h R_RBCh M_3pg_h R_PGKh M_13dpg_h R_GAPDH_LPAREN_nadp_RPAREN_hi M_g3p_h R_TPIh M_dhap_h R_FBA3hi M_s17bp_h R_SBP M_s7p_h R_TAh M_e4p_h R_DPHS M_2dda7p_h R_DHQS M_3dhq_h R_DQDH M_3dhsk_h R_SKDH M_skm_h R_SKK M_skm5p_h R_PSCIT M_3psme_h R_CHRS M_chor_h/0.026998198700544
R_ATNS_LPAREN_nh4_RPAREN_ M_pyr_h R_DXS M_dxyl5p_h R_DXRI M_2me4p_h R_CMS M_4c2me_h R_CMK M_pcdme_h R_MCS M_2mecdp_h R_HDS M_h2mb4p_h R_IDS1 M_ipdp_h R_FPPSh M_frdp_h R_GGPS M_ggdp_h R_GGDR M_nadp_h R_PGDHh M_ru5p_D_h R_PRUK M_rb15bp_h R_RBCh M_3pg_h R_PGKh M_13dpg_h R_GAPDH_LPAREN_nadp_RPAREN_hi M_g3p_h R_TKT2h M_e4p_h R_DPHS M_2dda7p_h R_DHQS M_3dhq_h R_DQDH M_3dhsk_h R_SKDH M_skm_h R_SKK M_skm5p_h R_PSCIT M_3psme_h R_CHRS M_chor_h/0.026998198700544
R_ATNS_LPAREN_nh4_RPAREN_ M_pyr_h R_DXS M_dxyl5p_h R_DXRI M_2me4p_h R_CMS M_4c2me_h R_CMK M_pcdme_h R_MCS M_2mecdp_h R_HDS M_h2mb4p_h R_IDS1 M_ipdp_h R_FPPSh M_frdp_h R_GGPS M_ggdp_h R_GGDR M_nadp_h R_PGDHh M_ru5p_D_h R_PRUK M_rb15bp_h R_RBCh M_3pg_h R_PGKh M_13dpg_h R_GAPDH_LPAREN_nadp_RPAREN_hi M_g3p_h R_TAh M_f6p_B_h R_TKT2h M_e4p_h R_DPHS M_2dda7p_h R_DHQS M_3dhq_h R_DQDH M_3dhsk_h R_SKDH M_skm_h R_SKK M_skm5p_h R_PSCIT M_3psme_h R_CHRS M_chor_h/0.026998198700544
R_ATNS_LPAREN_nh4_RPAREN_ M_pyr_h R_DXS M_dxyl5p_h R_DXRI M_2me4p_h R_CMS M_4c2me_h R_CMK M_pcdme_h R_MCS M_2mecdp_h R_HDS M_h2mb4p_h R_IDS1 M_ipdp_h R_FPPSh M_frdp_h R_GGPS M_ggdp_h R_GGDR M_nadp_h R_PGDHh M_ru5p_D_h R_PRUK M_rb15bp_h R_RBCh M_3pg_h R_PGKh M_13dpg_h R_GAPDH_LPAREN_nadp_RPAREN_hi M_g3p_h R_TAh M_e4p_h R_DPHS M_2dda7p_h R_DHQS M_3dhq_h R_DQDH M_3dhsk_h R_SKDH M_skm_h R_SKK M_skm5p_h R_PSCIT M_3psme_h R_CHRS M_chor_h/0.026998198700544
R_ATNS_LPAREN_nh4_RPAREN_ M_pyr_h R_DXS M_dxyl5p_h R_DXRI M_2me4p_h R_CMS M_4c2me_h R_CMK M_pcdme_h R_MCS M_2mecdp_h R_HDS M_h2mb4p_h R_IDS1 M_ipdp_h R_FPPSh M_frdp_h R_GGPS M_ggdp_h R_GGDR M_nadp_h R_G3PD2 M_dhap_h R_FBA3hi M_s17bp_h R_SBP M_s7p_h R_TKT1h M_xu5p_D_h R_RPEh M_ru5p_D_h R_PRUK M_rb15bp_h R_RBCh M_3pg_h R_PGKh M_13dpg_h R_GAPDHh M_g3p_h R_TKT2h M_e4p_h R_DPHS M_2dda7p_h R_DHQS M_3dhq_h R_DQDH M_3dhsk_h R_SKDH M_skm_h R_SKK M_skm5p_h R_PSCIT M_3psme_h R_CHRS M_chor_h/0.026998198700544
R_ATNS_LPAREN_nh4_RPAREN_ M_pyr_h R_DXS M_dxyl5p_h R_DXRI M_2me4p_h R_CMS M_4c2me_h R_CMK M_pcdme_h R_MCS M_2mecdp_h R_HDS M_h2mb4p_h R_IDS1 M_ipdp_h R_FPPSh M_frdp_h R_GGPS M_ggdp_h R_GGDR M_nadp_h R_G3PD2 M_dhap_h R_FBA3hi M_s17bp_h R_SBP M_s7p_h R_TKT1h M_xu5p_D_h R_RPEh M_ru5p_D_h R_PRUK M_rb15bp_h R_RBCh M_3pg_h R_PGKh M_13dpg_h R_GAPDHh M_g3p_h R_TAh M_f6p_B_h R_TKT2h M_e4p_h R_DPHS M_2dda7p_h R_DHQS M_3dhq_h R_DQDH M_3dhsk_h R_SKDH M_skm_h R_SKK M_skm5p_h R_PSCIT M_3psme_h R_CHRS M_chor_h/0.026998198700544
R_ATNS_LPAREN_nh4_RPAREN_ M_pyr_h R_DXS M_dxyl5p_h R_DXRI M_2me4p_h R_CMS M_4c2me_h R_CMK M_pcdme_h R_MCS M_2mecdp_h R_HDS M_h2mb4p_h R_IDS1 M_ipdp_h R_FPPSh M_frdp_h R_GGPS M_ggdp_h R_GGDR M_nadp_h R_G3PD2 M_dhap_h R_FBA3hi M_s17bp_h R_SBP M_s7p_h R_TKT1h M_xu5p_D_h R_RPEh M_ru5p_D_h R_PRUK M_rb15bp_h R_RBCh M_3pg_h R_PGKh M_13dpg_h R_GAPDHh M_g3p_h R_TAh M_e4p_h R_DPHS M_2dda7p_h R_DHQS M_3dhq_h R_DQDH M_3dhsk_h R_SKDH M_skm_h R_SKK M_skm5p_h R_PSCIT M_3psme_h R_CHRS M_chor_h/0.026998198700544
R_ATNS_LPAREN_nh4_RPAREN_ M_pyr_h R_DXS M_dxyl5p_h R_DXRI M_2me4p_h R_CMS M_4c2me_h R_CMK M_pcdme_h R_MCS M_2mecdp_h R_HDS M_h2mb4p_h R_IDS1 M_ipdp_h R_FPPSh M_frdp_h R_GGPS M_ggdp_h R_GGDR M_nadp_h R_G3PD2 M_dhap_h R_FBA3hi M_s17bp_h R_SBP M_s7p_h R_TKT1h M_xu5p_D_h R_RPEh M_ru5p_D_h R_PRUK M_rb15bp_h R_RBCh M_3pg_h R_PGKh M_13dpg_h R_GAPDH_LPAREN_nadp_RPAREN_hi M_g3p_h R_TKT2h M_e4p_h R_DPHS M_2dda7p_h R_DHQS M_3dhq_h R_DQDH M_3dhsk_h R_SKDH M_skm_h R_SKK M_skm5p_h R_PSCIT M_3psme_h R_CHRS M_chor_h/0.026998198700544
R_ATNS_LPAREN_nh4_RPAREN_ M_pyr_h R_DXS M_dxyl5p_h R_DXRI M_2me4p_h R_CMS M_4c2me_h R_CMK M_pcdme_h R_MCS M_2mecdp_h R_HDS M_h2mb4p_h R_IDS1 M_ipdp_h R_FPPSh M_frdp_h R_GGPS M_ggdp_h R_GGDR M_nadp_h R_G3PD2 M_dhap_h R_FBA3hi M_s17bp_h R_SBP M_s7p_h R_TKT1h M_xu5p_D_h R_RPEh M_ru5p_D_h R_PRUK M_rb15bp_h R_RBCh M_3pg_h R_PGKh M_13dpg_h R_GAPDH_LPAREN_nadp_RPAREN_hi M_g3p_h R_TAh M_f6p_B_h R_TKT2h M_e4p_h R_DPHS M_2dda7p_h R_DHQS M_3dhq_h R_DQDH M_3dhsk_h R_SKDH M_skm_h R_SKK M_skm5p_h R_PSCIT M_3psme_h R_CHRS M_chor_h/0.026998198700544
R_ATNS_LPAREN_nh4_RPAREN_ M_pyr_h R_DXS M_dxyl5p_h R_DXRI M_2me4p_h R_CMS M_4c2me_h R_CMK M_pcdme_h R_MCS M_2mecdp_h R_HDS M_h2mb4p_h R_IDS1 M_ipdp_h R_FPPSh M_frdp_h R_GGPS M_ggdp_h R_GGDR M_nadp_h R_G3PD2 M_dhap_h R_FBA3hi M_s17bp_h R_SBP M_s7p_h R_TKT1h M_xu5p_D_h R_RPEh M_ru5p_D_h R_PRUK M_rb15bp_h R_RBCh M_3pg_h R_PGKh M_13dpg_h R_GAPDH_LPAREN_nadp_RPAREN_hi M_g3p_h R_TAh M_e4p_h R_DPHS M_2dda7p_h R_DHQS M_3dhq_h R_DQDH M_3dhsk_h R_SKDH M_skm_h R_SKK M_skm5p_h R_PSCIT M_3psme_h R_CHRS M_chor_h/0.026998198700544
R_ATNS_LPAREN_nh4_RPAREN_ M_pyr_h R_DXS M_dxyl5p_h R_DXRI M_2me4p_h R_CMS M_4c2me_h R_CMK M_pcdme_h R_MCS M_2mecdp_h R_HDS M_h2mb4p_h R_IDS1 M_ipdp_h R_FPPSh M_frdp_h R_GGPS M_ggdp_h R_GGDR M_nadp_h R_G3PD2 M_dhap_h R_FBA3hi M_s17bp_h R_SBP M_s7p_h R_TKT1h M_r5p_h R_RPIh M_ru5p_D_h R_PRUK M_rb15bp_h R_RBCh M_3pg_h R_PGKh M_13dpg_h R_GAPDHh M_g3p_h R_TKT2h M_e4p_h R_DPHS M_2dda7p_h R_DHQS M_3dhq_h R_DQDH M_3dhsk_h R_SKDH M_skm_h R_SKK M_skm5p_h R_PSCIT M_3psme_h R_CHRS M_chor_h/0.026998198700544
R_ATNS_LPAREN_nh4_RPAREN_ M_pyr_h R_DXS M_dxyl5p_h R_DXRI M_2me4p_h R_CMS M_4c2me_h R_CMK M_pcdme_h R_MCS M_2mecdp_h R_HDS M_h2mb4p_h R_IDS1 M_ipdp_h R_FPPSh M_frdp_h R_GGPS M_ggdp_h R_GGDR M_nadp_h R_G3PD2 M_dhap_h R_FBA3hi M_s17bp_h R_SBP M_s7p_h R_TKT1h M_r5p_h R_RPIh M_ru5p_D_h R_PRUK M_rb15bp_h R_RBCh M_3pg_h R_PGKh M_13dpg_h R_GAPDHh M_g3p_h R_TAh M_f6p_B_h R_TKT2h M_e4p_h R_DPHS M_2dda7p_h R_DHQS M_3dhq_h R_DQDH M_3dhsk_h R_SKDH M_skm_h R_SKK M_skm5p_h R_PSCIT M_3psme_h R_CHRS M_chor_h/0.026998198700544
R_ATNS_LPAREN_nh4_RPAREN_ M_pyr_h R_DXS M_dxyl5p_h R_DXRI M_2me4p_h R_CMS M_4c2me_h R_CMK M_pcdme_h R_MCS M_2mecdp_h R_HDS M_h2mb4p_h R_IDS1 M_ipdp_h R_FPPSh M_frdp_h R_GGPS M_ggdp_h R_GGDR M_nadp_h R_G3PD2 M_dhap_h R_FBA3hi M_s17bp_h R_SBP M_s7p_h R_TKT1h M_r5p_h R_RPIh M_ru5p_D_h R_PRUK M_rb15bp_h R_RBCh M_3pg_h R_PGKh M_13dpg_h R_GAPDHh M_g3p_h R_TAh M_e4p_h R_DPHS M_2dda7p_h R_DHQS M_3dhq_h R_DQDH M_3dhsk_h R_SKDH M_skm_h R_SKK M_skm5p_h R_PSCIT M_3psme_h R_CHRS M_chor_h/0.026998198700544
R_ATNS_LPAREN_nh4_RPAREN_ M_pyr_h R_DXS M_dxyl5p_h R_DXRI M_2me4p_h R_CMS M_4c2me_h R_CMK M_pcdme_h R_MCS M_2mecdp_h R_HDS M_h2mb4p_h R_IDS1 M_ipdp_h R_FPPSh M_frdp_h R_GGPS M_ggdp_h R_GGDR M_nadp_h R_G3PD2 M_dhap_h R_FBA3hi M_s17bp_h R_SBP M_s7p_h R_TKT1h M_r5p_h R_RPIh M_ru5p_D_h R_PRUK M_rb15bp_h R_RBCh M_3pg_h R_PGKh M_13dpg_h R_GAPDH_LPAREN_nadp_RPAREN_hi M_g3p_h R_TKT2h M_e4p_h R_DPHS M_2dda7p_h R_DHQS M_3dhq_h R_DQDH M_3dhsk_h R_SKDH M_skm_h R_SKK M_skm5p_h R_PSCIT M_3psme_h R_CHRS M_chor_h/0.026998198700544
R_ATNS_LPAREN_nh4_RPAREN_ M_pyr_h R_DXS M_dxyl5p_h R_DXRI M_2me4p_h R_CMS M_4c2me_h R_CMK M_pcdme_h R_MCS M_2mecdp_h R_HDS M_h2mb4p_h R_IDS1 M_ipdp_h R_FPPSh M_frdp_h R_GGPS M_ggdp_h R_GGDR M_nadp_h R_G3PD2 M_dhap_h R_FBA3hi M_s17bp_h R_SBP M_s7p_h R_TKT1h M_r5p_h R_RPIh M_ru5p_D_h R_PRUK M_rb15bp_h R_RBCh M_3pg_h R_PGKh M_13dpg_h R_GAPDH_LPAREN_nadp_RPAREN_hi M_g3p_h R_TAh M_f6p_B_h R_TKT2h M_e4p_h R_DPHS M_2dda7p_h R_DHQS M_3dhq_h R_DQDH M_3dhsk_h R_SKDH M_skm_h R_SKK M_skm5p_h R_PSCIT M_3psme_h R_CHRS M_chor_h/0.026998198700544
R_ATNS_LPAREN_nh4_RPAREN_ M_pyr_h R_DXS M_dxyl5p_h R_DXRI M_2me4p_h R_CMS M_4c2me_h R_CMK M_pcdme_h R_MCS M_2mecdp_h R_HDS M_h2mb4p_h R_IDS1 M_ipdp_h R_FPPSh M_frdp_h R_GGPS M_ggdp_h R_GGDR M_nadp_h R_G3PD2 M_dhap_h R_FBA3hi M_s17bp_h R_SBP M_s7p_h R_TKT1h M_r5p_h R_RPIh M_ru5p_D_h R_PRUK M_rb15bp_h R_RBCh M_3pg_h R_PGKh M_13dpg_h R_GAPDH_LPAREN_nadp_RPAREN_hi M_g3p_h R_TAh M_e4p_h R_DPHS M_2dda7p_h R_DHQS M_3dhq_h R_DQDH M_3dhsk_h R_SKDH M_skm_h R_SKK M_skm5p_h R_PSCIT M_3psme_h R_CHRS M_chor_h/0.026998198700544
R_ATNS_LPAREN_nh4_RPAREN_ M_pyr_h R_DXS M_dxyl5p_h R_DXRI M_2me4p_h R_CMS M_4c2me_h R_CMK M_pcdme_h R_MCS M_2mecdp_h R_HDS M_h2mb4p_h R_IDS1 M_ipdp_h R_FPPSh M_frdp_h R_GGPS M_ggdp_h R_GGDR M_nadp_h R_G3PD2 M_dhap_h R_FBA3hi M_s17bp_h R_SBP M_s7p_h R_TAh M_f6p_B_h R_TKT2h M_e4p_h R_DPHS M_2dda7p_h R_DHQS M_3dhq_h R_DQDH M_3dhsk_h R_SKDH M_skm_h R_SKK M_skm5p_h R_PSCIT M_3psme_h R_CHRS M_chor_h/0.026998198700544
R_ATNS_LPAREN_nh4_RPAREN_ M_pyr_h R_DXS M_dxyl5p_h R_DXRI M_2me4p_h R_CMS M_4c2me_h R_CMK M_pcdme_h R_MCS M_2mecdp_h R_HDS M_h2mb4p_h R_IDS1 M_ipdp_h R_FPPSh M_frdp_h R_GGPS M_ggdp_h R_GGDR M_nadp_h R_G3PD2 M_dhap_h R_FBA3hi M_s17bp_h R_SBP M_s7p_h R_TAh M_e4p_h R_DPHS M_2dda7p_h R_DHQS M_3dhq_h R_DQDH M_3dhsk_h R_SKDH M_skm_h R_SKK M_skm5p_h R_PSCIT M_3psme_h R_CHRS M_chor_h/0.026998198700544
R_AGPAT1819Z160h M_pa1819Z160_h R_PAPA1819Z160h M_12dgr1819Z160_h R_SQDGS1819Z160 M_sqdg1819Z160_h R_SQDGW6DS1829Z12Z160 M_sqdg1829Z12Z160_h R_SQDGW3DS1839Z12Z15Z160 M_nadp_h R_GDH_LPAREN_nadp_RPAREN_ M_akg_h R_GLUS_LPAREN_ferr_RPAREN_ M_glu_L_h R_ASPATh M_asp_L_h R_ASPK M_4pasp_h R_ASADH M_aspsa_h R_HSDH M_hom_L_h R_HSK M_phom_h R_CYSTS M_cyst_L_h R_CBL M_pyr_h R_THRAL M_ser_L_h R_SERH M_g3p_h R_TPIh M_dhap_h R_G3PO M_glyc3p_h R_G3PAT1819Zh M_1odec9eg3p_h/0.0325924657473689
R_AGPAT1819Z160h M_pa1819Z160_h R_PAPA1819Z160h M_12dgr1819Z160_h R_SQDGS1819Z160 M_sqdg1819Z160_h R_SQDGW6DS1829Z12Z160 M_sqdg1829Z12Z160_h R_SQDGW3DS1839Z12Z15Z160 M_nadp_h R_GDH_LPAREN_nadp_RPAREN_ M_akg_h R_BCTA_LPAREN_val_RPAREN_h M_glu_L_h R_ASPATh M_asp_L_h R_ASPK M_4pasp_h R_ASADH M_aspsa_h R_HSDH M_hom_L_h R_HSK M_phom_h R_CYSTS M_cyst_L_h R_CBL M_pyr_h R_THRAL M_ser_L_h R_SERH M_g3p_h R_TPIh M_dhap_h R_G3PO M_glyc3p_h R_G3PAT1819Zh M_1odec9eg3p_h/0.0325924657473689
R_AGPAT1819Z160h M_pa1819Z160_h R_PAPA1819Z160h M_12dgr1819Z160_h R_SQDGS1819Z160 M_sqdg1819Z160_h R_SQDGW6DS1829Z12Z160 M_nadp_h R_GDH_LPAREN_nadp_RPAREN_ M_akg_h R_GLUS_LPAREN_ferr_RPAREN_ M_glu_L_h R_ASPATh M_asp_L_h R_ASPK M_4pasp_h R_ASADH M_aspsa_h R_HSDH M_hom_L_h R_HSK M_phom_h R_CYSTS M_cyst_L_h R_CBL M_pyr_h R_THRAL M_ser_L_h R_SERH M_g3p_h R_TPIh M_dhap_h R_G3PO M_glyc3p_h R_G3PAT1819Zh M_1odec9eg3p_h/0.0325924657473689
R_AGPAT1819Z160h M_pa1819Z160_h R_PAPA1819Z160h M_12dgr1819Z160_h R_SQDGS1819Z160 M_sqdg1819Z160_h R_SQDGW6DS1829Z12Z160 M_nadp_h R_GDH_LPAREN_nadp_RPAREN_ M_akg_h R_BCTA_LPAREN_val_RPAREN_h M_glu_L_h R_ASPATh M_asp_L_h R_ASPK M_4pasp_h R_ASADH M_aspsa_h R_HSDH M_hom_L_h R_HSK M_phom_h R_CYSTS M_cyst_L_h R_CBL M_pyr_h R_THRAL M_ser_L_h R_SERH M_g3p_h R_TPIh M_dhap_h R_G3PO M_glyc3p_h R_G3PAT1819Zh M_1odec9eg3p_h/0.0325924657473689
R_AGPAT1819Z160h M_pa1819Z160_h R_PAPA1819Z160h M_12dgr1819Z160_h R_MGDGS1819Z160 M_mgdg1819Z160_h R_MGDGD7DS1819Z1617Z M_nadp_h R_GDH_LPAREN_nadp_RPAREN_ M_akg_h R_GLUS_LPAREN_ferr_RPAREN_ M_glu_L_h R_ASPATh M_asp_L_h R_ASPK M_4pasp_h R_ASADH M_aspsa_h R_HSDH M_hom_L_h R_HSK M_phom_h R_CYSTS M_cyst_L_h R_CBL M_pyr_h R_THRAL M_ser_L_h R_SERH M_g3p_h R_TPIh M_dhap_h R_G3PO M_glyc3p_h R_G3PAT1819Zh M_1odec9eg3p_h/0.0325924657473689
R_AGPAT1819Z160h M_pa1819Z160_h R_PAPA1819Z160h M_12dgr1819Z160_h R_MGDGS1819Z160 M_mgdg1819Z160_h R_MGDGD7DS1819Z1617Z M_nadp_h R_GDH_LPAREN_nadp_RPAREN_ M_akg_h R_BCTA_LPAREN_val_RPAREN_h M_glu_L_h R_ASPATh M_asp_L_h R_ASPK M_4pasp_h R_ASADH M_aspsa_h R_HSDH M_hom_L_h R_HSK M_phom_h R_CYSTS M_cyst_L_h R_CBL M_pyr_h R_THRAL M_ser_L_h R_SERH M_g3p_h R_TPIh M_dhap_h R_G3PO M_glyc3p_h R_G3PAT1819Zh M_1odec9eg3p_h/0.0325924657473689
R_AGPAT1819Z160h M_pa1819Z160_h R_PAPA1819Z160h M_12dgr1819Z160_h R_MGDGS1819Z160 M_mgdg1819Z160_h R_MGDGD7DS1819Z1617Z M_mgdg1819Z1617Z_h R_MGDGW6DS1829Z12Z1617Z M_nadp_h R_GDH_LPAREN_nadp_RPAREN_ M_akg_h R_GLUS_LPAREN_ferr_RPAREN_ M_glu_L_h R_ASPATh M_asp_L_h R_ASPK M_4pasp_h R_ASADH M_aspsa_h R_HSDH M_hom_L_h R_HSK M_phom_h R_CYSTS M_cyst_L_h R_CBL M_pyr_h R_THRAL M_ser_L_h R_SERH M_g3p_h R_TPIh M_dhap_h R_G3PO M_glyc3p_h R_G3PAT1819Zh M_1odec9eg3p_h/0.0325924657473689
R_AGPAT1819Z160h M_pa1819Z160_h R_PAPA1819Z160h M_12dgr1819Z160_h R_MGDGS1819Z160 M_mgdg1819Z160_h R_MGDGD7DS1819Z1617Z M_mgdg1819Z1617Z_h R_MGDGW6DS1829Z12Z1617Z M_nadp_h R_GDH_LPAREN_nadp_RPAREN_ M_akg_h R_BCTA_LPAREN_val_RPAREN_h M_glu_L_h R_ASPATh M_asp_L_h R_ASPK M_4pasp_h R_ASADH M_aspsa_h R_HSDH M_hom_L_h R_HSK M_phom_h R_CYSTS M_cyst_L_h R_CBL M_pyr_h R_THRAL M_ser_L_h R_SERH M_g3p_h R_TPIh M_dhap_h R_G3PO M_glyc3p_h R_G3PAT1819Zh M_1odec9eg3p_h/0.0325924657473689
R_AGPAT1819Z160h M_pa1819Z160_h R_PAPA1819Z160h M_12dgr1819Z160_h R_MGDGS1819Z160 M_mgdg1819Z160_h R_MGDGD7DS1819Z1617Z M_mgdg1819Z1617Z_h R_MGDGW6DS1829Z12Z1617Z M_mgdg1829Z12Z1617Z_h R_MGDGW6DS1829Z12Z1627Z10Z2 M_nadp_h R_GDH_LPAREN_nadp_RPAREN_ M_akg_h R_GLUS_LPAREN_ferr_RPAREN_ M_glu_L_h R_ASPATh M_asp_L_h R_ASPK M_4pasp_h R_ASADH M_aspsa_h R_HSDH M_hom_L_h R_HSK M_phom_h R_CYSTS M_cyst_L_h R_CBL M_pyr_h R_THRAL M_ser_L_h R_SERH M_g3p_h R_TPIh M_dhap_h R_G3PO M_glyc3p_h R_G3PAT1819Zh M_1odec9eg3p_h/0.0325924657473689
R_AGPAT1819Z160h M_pa1819Z160_h R_PAPA1819Z160h M_12dgr1819Z160_h R_MGDGS1819Z160 M_mgdg1819Z160_h R_MGDGD7DS1819Z1617Z M_mgdg1819Z1617Z_h R_MGDGW6DS1829Z12Z1617Z M_mgdg1829Z12Z1617Z_h R_MGDGW6DS1829Z12Z1627Z10Z2 M_nadp_h R_GDH_LPAREN_nadp_RPAREN_ M_akg_h R_BCTA_LPAREN_val_RPAREN_h M_glu_L_h R_ASPATh M_asp_L_h R_ASPK M_4pasp_h R_ASADH M_aspsa_h R_HSDH M_hom_L_h R_HSK M_phom_h R_CYSTS M_cyst_L_h R_CBL M_pyr_h R_THRAL M_ser_L_h R_SERH M_g3p_h R_TPIh M_dhap_h R_G3PO M_glyc3p_h R_G3PAT1819Zh M_1odec9eg3p_h/0.0325924657473689
R_AGPAT1819Z160h M_pa1819Z160_h R_PAPA1819Z160h M_12dgr1819Z160_h R_MGDGS1819Z160 M_mgdg1819Z160_h R_MGDGD7DS1819Z1617Z M_mgdg1819Z1617Z_h R_MGDGW6DS1829Z12Z1617Z M_mgdg1829Z12Z1617Z_h R_MGDGW6DS1829Z12Z1627Z10Z2 M_mgdg1829Z12Z1627Z10Z_h R_MGDGW3DS1839Z12Z15Z1627Z10Z M_nadp_h R_GDH_LPAREN_nadp_RPAREN_ M_akg_h R_GLUS_LPAREN_ferr_RPAREN_ M_glu_L_h R_ASPATh M_asp_L_h R_ASPK M_4pasp_h R_ASADH M_aspsa_h R_HSDH M_hom_L_h R_HSK M_phom_h R_CYSTS M_cyst_L_h R_CBL M_pyr_h R_THRAL M_ser_L_h R_SERH M_g3p_h R_TPIh M_dhap_h R_G3PO M_glyc3p_h R_G3PAT1819Zh M_1odec9eg3p_h/0.0325924657473689
R_AGPAT1819Z160h M_pa1819Z160_h R_PAPA1819Z160h M_12dgr1819Z160_h R_MGDGS1819Z160 M_mgdg1819Z160_h R_MGDGD7DS1819Z1617Z M_mgdg1819Z1617Z_h R_MGDGW6DS1829Z12Z1617Z M_mgdg1829Z12Z1617Z_h R_MGDGW6DS1829Z12Z1627Z10Z2 M_mgdg1829Z12Z1627Z10Z_h R_MGDGW3DS1839Z12Z15Z1627Z10Z M_nadp_h R_GDH_LPAREN_nadp_RPAREN_ M_akg_h R_BCTA_LPAREN_val_RPAREN_h M_glu_L_h R_ASPATh M_asp_L_h R_ASPK M_4pasp_h R_ASADH M_aspsa_h R_HSDH M_hom_L_h R_HSK M_phom_h R_CYSTS M_cyst_L_h R_CBL M_pyr_h R_THRAL M_ser_L_h R_SERH M_g3p_h R_TPIh M_dhap_h R_G3PO M_glyc3p_h R_G3PAT1819Zh M_1odec9eg3p_h/0.0325924657473689
R_AGPAT1819Z160h M_pa1819Z160_h R_PAPA1819Z160h M_12dgr1819Z160_h R_MGDGS1819Z160 M_mgdg1819Z160_h R_MGDGD7DS1819Z1617Z M_mgdg1819Z1617Z_h R_MGDGW6DS1829Z12Z1617Z M_mgdg1829Z12Z1617Z_h R_MGDGW6DS1829Z12Z1627Z10Z2 M_mgdg1829Z12Z1627Z10Z_h R_MGDGW3DS1839Z12Z15Z1627Z10Z M_mgdg1839Z12Z15Z1627Z10Z_h R_MGDGW3DS1839Z12Z15Z1637Z10Z13Z2 M_nadp_h R_GDH_LPAREN_nadp_RPAREN_ M_akg_h R_GLUS_LPAREN_ferr_RPAREN_ M_glu_L_h R_ASPATh M_asp_L_h R_ASPK M_4pasp_h R_ASADH M_aspsa_h R_HSDH M_hom_L_h R_HSK M_phom_h R_CYSTS M_cyst_L_h R_CBL M_pyr_h R_THRAL M_ser_L_h R_SERH M_g3p_h R_TPIh M_dhap_h R_G3PO M_glyc3p_h R_G3PAT1819Zh M_1odec9eg3p_h/0.0325924657473689
R_AGPAT1819Z160h M_pa1819Z160_h R_PAPA1819Z160h M_12dgr1819Z160_h R_MGDGS1819Z160 M_mgdg1819Z160_h R_MGDGD7DS1819Z1617Z M_mgdg1819Z1617Z_h R_MGDGW6DS1829Z12Z1617Z M_mgdg1829Z12Z1617Z_h R_MGDGW6DS1829Z12Z1627Z10Z2 M_mgdg1829Z12Z1627Z10Z_h R_MGDGW3DS1839Z12Z15Z1627Z10Z M_mgdg1839Z12Z15Z1627Z10Z_h R_MGDGW3DS1839Z12Z15Z1637Z10Z13Z2 M_nadp_h R_GDH_LPAREN_nadp_RPAREN_ M_akg_h R_BCTA_LPAREN_val_RPAREN_h M_glu_L_h R_ASPATh M_asp_L_h R_ASPK M_4pasp_h R_ASADH M_aspsa_h R_HSDH M_hom_L_h R_HSK M_phom_h R_CYSTS M_cyst_L_h R_CBL M_pyr_h R_THRAL M_ser_L_h R_SERH M_g3p_h R_TPIh M_dhap_h R_G3PO M_glyc3p_h R_G3PAT1819Zh M_1odec9eg3p_h/0.0325924657473689
R_AGPAT1819Z160h M_pa1819Z160_h R_PAPA1819Z160h M_12dgr1819Z160_h R_MGDGS1819Z160 M_mgdg1819Z160_h R_MGDGD7DS1819Z1617Z M_mgdg1819Z1617Z_h R_MGDGW6DS1829Z12Z1617Z M_mgdg1829Z12Z1617Z_h R_MGDGW6DS1829Z12Z1627Z10Z2 M_mgdg1829Z12Z1627Z10Z_h R_MGDGW3DS1839Z12Z15Z1627Z10Z M_mgdg1839Z12Z15Z1627Z10Z_h R_MGDGW3DS1839Z12Z15Z1637Z10Z13Z2 M_mgdg1839Z12Z15Z1637Z10Z13Z_h R_MGDGW3DS1839Z12Z15Z1644Z7Z10Z13Z2 M_nadp_h R_GDH_LPAREN_nadp_RPAREN_ M_akg_h R_GLUS_LPAREN_ferr_RPAREN_ M_glu_L_h R_ASPATh M_asp_L_h R_ASPK M_4pasp_h R_ASADH M_aspsa_h R_HSDH M_hom_L_h R_HSK M_phom_h R_CYSTS M_cyst_L_h R_CBL M_pyr_h R_THRAL M_ser_L_h R_SERH M_g3p_h R_TPIh M_dhap_h R_G3PO M_glyc3p_h R_G3PAT1819Zh M_1odec9eg3p_h/0.0325924657473689
R_AGPAT1819Z160h M_pa1819Z160_h R_PAPA1819Z160h M_12dgr1819Z160_h R_MGDGS1819Z160 M_mgdg1819Z160_h R_MGDGD7DS1819Z1617Z M_mgdg1819Z1617Z_h R_MGDGW6DS1829Z12Z1617Z M_mgdg1829Z12Z1617Z_h R_MGDGW6DS1829Z12Z1627Z10Z2 M_mgdg1829Z12Z1627Z10Z_h R_MGDGW3DS1839Z12Z15Z1627Z10Z M_mgdg1839Z12Z15Z1627Z10Z_h R_MGDGW3DS1839Z12Z15Z1637Z10Z13Z2 M_mgdg1839Z12Z15Z1637Z10Z13Z_h R_MGDGW3DS1839Z12Z15Z1644Z7Z10Z13Z2 M_nadp_h R_GDH_LPAREN_nadp_RPAREN_ M_akg_h R_BCTA_LPAREN_val_RPAREN_h M_glu_L_h R_ASPATh M_asp_L_h R_ASPK M_4pasp_h R_ASADH M_aspsa_h R_HSDH M_hom_L_h R_HSK M_phom_h R_CYSTS M_cyst_L_h R_CBL M_pyr_h R_THRAL M_ser_L_h R_SERH M_g3p_h R_TPIh M_dhap_h R_G3PO M_glyc3p_h R_G3PAT1819Zh M_1odec9eg3p_h/0.0325924657473689
R_AGPAT1819Z160h M_pa1819Z160_h R_PAPA1819Z160h M_12dgr1819Z160_h R_MGDGS1819Z160 M_mgdg1819Z160_h R_MGDGD7DS1819Z1617Z M_mgdg1819Z1617Z_h R_MGDGW6DS1829Z12Z1617Z M_mgdg1829Z12Z1617Z_h R_MGDGW6DS1829Z12Z1627Z10Z2 M_mgdg1829Z12Z1627Z10Z_h R_MGDGW3DS1839Z12Z15Z1627Z10Z M_mgdg1839Z12Z15Z1627Z10Z_h R_MGDGD4DS1839Z12Z15Z1634Z7Z10Z M_nadp_h R_GDH_LPAREN_nadp_RPAREN_ M_akg_h R_GLUS_LPAREN_ferr_RPAREN_ M_glu_L_h R_ASPATh M_asp_L_h R_ASPK M_4pasp_h R_ASADH M_aspsa_h R_HSDH M_hom_L_h R_HSK M_phom_h R_CYSTS M_cyst_L_h R_CBL M_pyr_h R_THRAL M_ser_L_h R_SERH M_g3p_h R_TPIh M_dhap_h R_G3PO M_glyc3p_h R_G3PAT1819Zh M_1odec9eg3p_h/0.0325924657473689
R_AGPAT1819Z160h M_pa1819Z160_h R_PAPA1819Z160h M_12dgr1819Z160_h R_MGDGS1819Z160 M_mgdg1819Z160_h R_MGDGD7DS1819Z1617Z M_mgdg1819Z1617Z_h R_MGDGW6DS1829Z12Z1617Z M_mgdg1829Z12Z1617Z_h R_MGDGW6DS1829Z12Z1627Z10Z2 M_mgdg1829Z12Z1627Z10Z_h R_MGDGW3DS1839Z12Z15Z1627Z10Z M_mgdg1839Z12Z15Z1627Z10Z_h R_MGDGD4DS1839Z12Z15Z1634Z7Z10Z M_nadp_h R_GDH_LPAREN_nadp_RPAREN_ M_akg_h R_BCTA_LPAREN_val_RPAREN_h M_glu_L_h R_ASPATh M_asp_L_h R_ASPK M_4pasp_h R_ASADH M_aspsa_h R_HSDH M_hom_L_h R_HSK M_phom_h R_CYSTS M_cyst_L_h R_CBL M_pyr_h R_THRAL M_ser_L_h R_SERH M_g3p_h R_TPIh M_dhap_h R_G3PO M_glyc3p_h R_G3PAT1819Zh M_1odec9eg3p_h/0.0325924657473689
R_AGPAT1819Z160h M_pa1819Z160_h R_PAPA1819Z160h M_12dgr1819Z160_h R_MGDGS1819Z160 M_mgdg1819Z160_h R_MGDGD7DS1819Z1617Z M_mgdg1819Z1617Z_h R_MGDGW6DS1819Z1627Z10Z M_nadp_h R_GDH_LPAREN_nadp_RPAREN_ M_akg_h R_GLUS_LPAREN_ferr_RPAREN_ M_glu_L_h R_ASPATh M_asp_L_h R_ASPK M_4pasp_h R_ASADH M_aspsa_h R_HSDH M_hom_L_h R_HSK M_phom_h R_CYSTS M_cyst_L_h R_CBL M_pyr_h R_THRAL M_ser_L_h R_SERH M_g3p_h R_TPIh M_dhap_h R_G3PO M_glyc3p_h R_G3PAT1819Zh M_1odec9eg3p_h/0.0325924657473689
R_AGPAT1819Z160h M_pa1819Z160_h R_PAPA1819Z160h M_12dgr1819Z160_h R_MGDGS1819Z160 M_mgdg1819Z160_h R_MGDGD7DS1819Z1617Z M_mgdg1819Z1617Z_h R_MGDGW6DS1819Z1627Z10Z M_nadp_h R_GDH_LPAREN_nadp_RPAREN_ M_akg_h R_BCTA_LPAREN_val_RPAREN_h M_glu_L_h R_ASPATh M_asp_L_h R_ASPK M_4pasp_h R_ASADH M_aspsa_h R_HSDH M_hom_L_h R_HSK M_phom_h R_CYSTS M_cyst_L_h R_CBL M_pyr_h R_THRAL M_ser_L_h R_SERH M_g3p_h R_TPIh M_dhap_h R_G3PO M_glyc3p_h R_G3PAT1819Zh M_1odec9eg3p_h/0.0325924657473689
R_AGPAT1819Z160h M_pa1819Z160_h R_PAPA1819Z160h M_12dgr1819Z160_h R_MGDGS1819Z160 M_mgdg1819Z160_h R_MGDGD7DS1819Z1617Z M_mgdg1819Z1617Z_h R_MGDGW6DS1819Z1627Z10Z M_mgdg1819Z1627Z10Z_h R_MGDGW3DS1819Z1637Z10Z13Z M_nadp_h R_GDH_LPAREN_nadp_RPAREN_ M_akg_h R_GLUS_LPAREN_ferr_RPAREN_ M_glu_L_h R_ASPATh M_asp_L_h R_ASPK M_4pasp_h R_ASADH M_aspsa_h R_HSDH M_hom_L_h R_HSK M_phom_h R_CYSTS M_cyst_L_h R_CBL M_pyr_h R_THRAL M_ser_L_h R_SERH M_g3p_h R_TPIh M_dhap_h R_G3PO M_glyc3p_h R_G3PAT1819Zh M_1odec9eg3p_h/0.0325924657473689
R_AGPAT1819Z160h M_pa1819Z160_h R_PAPA1819Z160h M_12dgr1819Z160_h R_MGDGS1819Z160 M_mgdg1819Z160_h R_MGDGD7DS1819Z1617Z M_mgdg1819Z1617Z_h R_MGDGW6DS1819Z1627Z10Z M_mgdg1819Z1627Z10Z_h R_MGDGW3DS1819Z1637Z10Z13Z M_nadp_h R_GDH_LPAREN_nadp_RPAREN_ M_akg_h R_BCTA_LPAREN_val_RPAREN_h M_glu_L_h R_ASPATh M_asp_L_h R_ASPK M_4pasp_h R_ASADH M_aspsa_h R_HSDH M_hom_L_h R_HSK M_phom_h R_CYSTS M_cyst_L_h R_CBL M_pyr_h R_THRAL M_ser_L_h R_SERH M_g3p_h R_TPIh M_dhap_h R_G3PO M_glyc3p_h R_G3PAT1819Zh M_1odec9eg3p_h/0.0325924657473689
R_AGPAT1819Z160h M_pa1819Z160_h R_PAPA1819Z160h M_12dgr1819Z160_h R_MGDGS1819Z160 M_mgdg1819Z160_h R_MGDGD7DS1819Z1617Z M_mgdg1819Z1617Z_h R_MGDGW6DS1819Z1627Z10Z M_mgdg1819Z1627Z10Z_h R_MGDGW3DS1819Z1637Z10Z13Z M_mgdg1819Z1637Z10Z13Z_h R_MGDGD4DS1819Z1644Z7Z10Z13Z M_nadp_h R_GDH_LPAREN_nadp_RPAREN_ M_akg_h R_GLUS_LPAREN_ferr_RPAREN_ M_glu_L_h R_ASPATh M_asp_L_h R_ASPK M_4pasp_h R_ASADH M_aspsa_h R_HSDH M_hom_L_h R_HSK M_phom_h R_CYSTS M_cyst_L_h R_CBL M_pyr_h R_THRAL M_ser_L_h R_SERH M_g3p_h R_TPIh M_dhap_h R_G3PO M_glyc3p_h R_G3PAT1819Zh M_1odec9eg3p_h/0.0325924657473689
R_AGPAT1819Z160h M_pa1819Z160_h R_PAPA1819Z160h M_12dgr1819Z160_h R_MGDGS1819Z160 M_mgdg1819Z160_h R_MGDGD7DS1819Z1617Z M_mgdg1819Z1617Z_h R_MGDGW6DS1819Z1627Z10Z M_mgdg1819Z1627Z10Z_h R_MGDGW3DS1819Z1637Z10Z13Z M_mgdg1819Z1637Z10Z13Z_h R_MGDGD4DS1819Z1644Z7Z10Z13Z M_nadp_h R_GDH_LPAREN_nadp_RPAREN_ M_akg_h R_BCTA_LPAREN_val_RPAREN_h M_glu_L_h R_ASPATh M_asp_L_h R_ASPK M_4pasp_h R_ASADH M_aspsa_h R_HSDH M_hom_L_h R_HSK M_phom_h R_CYSTS M_cyst_L_h R_CBL M_pyr_h R_THRAL M_ser_L_h R_SERH M_g3p_h R_TPIh M_dhap_h R_G3PO M_glyc3p_h R_G3PAT1819Zh M_1odec9eg3p_h/0.0325924657473689
R_AGPAT1819Z160h M_pa1819Z160_h R_PAPA1819Z160h M_12dgr1819Z160_h R_MGDGS1819Z160 M_mgdg1819Z160_h R_MGDGD7DS1819Z1617Z M_mgdg1819Z1617Z_h R_MGDGW6DS1819Z1627Z10Z M_mgdg1819Z1627Z10Z_h R_MGDGW3DS1819Z1637Z10Z13Z M_mgdg1819Z1637Z10Z13Z_h R_MGDGD4DS1819Z1644Z7Z10Z13Z M_mgdg1819Z1644Z7Z10Z13Z_h R_MGDGW6DS1829Z12Z1644Z7Z10Z13Z M_nadp_h R_GDH_LPAREN_nadp_RPAREN_ M_akg_h R_GLUS_LPAREN_ferr_RPAREN_ M_glu_L_h R_ASPATh M_asp_L_h R_ASPK M_4pasp_h R_ASADH M_aspsa_h R_HSDH M_hom_L_h R_HSK M_phom_h R_CYSTS M_cyst_L_h R_CBL M_pyr_h R_THRAL M_ser_L_h R_SERH M_g3p_h R_TPIh M_dhap_h R_G3PO M_glyc3p_h R_G3PAT1819Zh M_1odec9eg3p_h/0.0325924657473689
R_AGPAT1819Z160h M_pa1819Z160_h R_PAPA1819Z160h M_12dgr1819Z160_h R_MGDGS1819Z160 M_mgdg1819Z160_h R_MGDGD7DS1819Z1617Z M_mgdg1819Z1617Z_h R_MGDGW6DS1819Z1627Z10Z M_mgdg1819Z1627Z10Z_h R_MGDGW3DS1819Z1637Z10Z13Z M_mgdg1819Z1637Z10Z13Z_h R_MGDGD4DS1819Z1644Z7Z10Z13Z M_mgdg1819Z1644Z7Z10Z13Z_h R_MGDGW6DS1829Z12Z1644Z7Z10Z13Z M_nadp_h R_GDH_LPAREN_nadp_RPAREN_ M_akg_h R_BCTA_LPAREN_val_RPAREN_h M_glu_L_h R_ASPATh M_asp_L_h R_ASPK M_4pasp_h R_ASADH M_aspsa_h R_HSDH M_hom_L_h R_HSK M_phom_h R_CYSTS M_cyst_L_h R_CBL M_pyr_h R_THRAL M_ser_L_h R_SERH M_g3p_h R_TPIh M_dhap_h R_G3PO M_glyc3p_h R_G3PAT1819Zh M_1odec9eg3p_h/0.0325924657473689
R_AGPAT1819Z160h M_pa1819Z160_h R_PAPA1819Z160h M_12dgr1819Z160_h R_MGDGS1819Z160 M_mgdg1819Z160_h R_DGDGS1819Z160 M_dgdg1819Z160_h R_DGDGW6DS1829Z12Z160 M_nadp_h R_GDH_LPAREN_nadp_RPAREN_ M_akg_h R_GLUS_LPAREN_ferr_RPAREN_ M_glu_L_h R_ASPATh M_asp_L_h R_ASPK M_4pasp_h R_ASADH M_aspsa_h R_HSDH M_hom_L_h R_HSK M_phom_h R_CYSTS M_cyst_L_h R_CBL M_pyr_h R_THRAL M_ser_L_h R_SERH M_g3p_h R_TPIh M_dhap_h R_G3PO M_glyc3p_h R_G3PAT1819Zh M_1odec9eg3p_h/0.0325924657473689
R_AGPAT1819Z160h M_pa1819Z160_h R_PAPA1819Z160h M_12dgr1819Z160_h R_MGDGS1819Z160 M_mgdg1819Z160_h R_DGDGS1819Z160 M_dgdg1819Z160_h R_DGDGW6DS1829Z12Z160 M_nadp_h R_GDH_LPAREN_nadp_RPAREN_ M_akg_h R_BCTA_LPAREN_val_RPAREN_h M_glu_L_h R_ASPATh M_asp_L_h R_ASPK M_4pasp_h R_ASADH M_aspsa_h R_HSDH M_hom_L_h R_HSK M_phom_h R_CYSTS M_cyst_L_h R_CBL M_pyr_h R_THRAL M_ser_L_h R_SERH M_g3p_h R_TPIh M_dhap_h R_G3PO M_glyc3p_h R_G3PAT1819Zh M_1odec9eg3p_h/0.0325924657473689
R_AGPAT1819Z160h M_pa1819Z160_h R_PAPA1819Z160h M_12dgr1819Z160_h R_MGDGS1819Z160 M_mgdg1819Z160_h R_DGDGS1819Z160 M_dgdg1819Z160_h R_DGDGW6DS1829Z12Z160 M_dgdg1829Z12Z160_h R_DGDGW3DS1839Z12Z15Z160 M_nadp_h R_GDH_LPAREN_nadp_RPAREN_ M_akg_h R_GLUS_LPAREN_ferr_RPAREN_ M_glu_L_h R_ASPATh M_asp_L_h R_ASPK M_4pasp_h R_ASADH M_aspsa_h R_HSDH M_hom_L_h R_HSK M_phom_h R_CYSTS M_cyst_L_h R_CBL M_pyr_h R_THRAL M_ser_L_h R_SERH M_g3p_h R_TPIh M_dhap_h R_G3PO M_glyc3p_h R_G3PAT1819Zh M_1odec9eg3p_h/0.0325924657473689
R_AGPAT1819Z160h M_pa1819Z160_h R_PAPA1819Z160h M_12dgr1819Z160_h R_MGDGS1819Z160 M_mgdg1819Z160_h R_DGDGS1819Z160 M_dgdg1819Z160_h R_DGDGW6DS1829Z12Z160 M_dgdg1829Z12Z160_h R_DGDGW3DS1839Z12Z15Z160 M_nadp_h R_GDH_LPAREN_nadp_RPAREN_ M_akg_h R_BCTA_LPAREN_val_RPAREN_h M_glu_L_h R_ASPATh M_asp_L_h R_ASPK M_4pasp_h R_ASADH M_aspsa_h R_HSDH M_hom_L_h R_HSK M_phom_h R_CYSTS M_cyst_L_h R_CBL M_pyr_h R_THRAL M_ser_L_h R_SERH M_g3p_h R_TPIh M_dhap_h R_G3PO M_glyc3p_h R_G3PAT1819Zh M_1odec9eg3p_h/0.0325924657473689
R_AGPAT1819Z160h M_pa1819Z160_h R_PAPA1819Z160h M_12dgr1819Z160_h R_MGDGS1819Z160 M_mgdg1819Z160_h R_DGDGS1819Z160 M_dgdg1819Z160_h R_DGDGW6DS1829Z12Z160 M_dgdg1829Z12Z160_h R_DGDGD7DS1829Z12Z1617Z M_nadp_h R_GDH_LPAREN_nadp_RPAREN_ M_akg_h R_GLUS_LPAREN_ferr_RPAREN_ M_glu_L_h R_ASPATh M_asp_L_h R_ASPK M_4pasp_h R_ASADH M_aspsa_h R_HSDH M_hom_L_h R_HSK M_phom_h R_CYSTS M_cyst_L_h R_CBL M_pyr_h R_THRAL M_ser_L_h R_SERH M_g3p_h R_TPIh M_dhap_h R_G3PO M_glyc3p_h R_G3PAT1819Zh M_1odec9eg3p_h/0.0325924657473689
R_AGPAT1819Z160h M_pa1819Z160_h R_PAPA1819Z160h M_12dgr1819Z160_h R_MGDGS1819Z160 M_mgdg1819Z160_h R_DGDGS1819Z160 M_dgdg1819Z160_h R_DGDGW6DS1829Z12Z160 M_dgdg1829Z12Z160_h R_DGDGD7DS1829Z12Z1617Z M_nadp_h R_GDH_LPAREN_nadp_RPAREN_ M_akg_h R_BCTA_LPAREN_val_RPAREN_h M_glu_L_h R_ASPATh M_asp_L_h R_ASPK M_4pasp_h R_ASADH M_aspsa_h R_HSDH M_hom_L_h R_HSK M_phom_h R_CYSTS M_cyst_L_h R_CBL M_pyr_h R_THRAL M_ser_L_h R_SERH M_g3p_h R_TPIh M_dhap_h R_G3PO M_glyc3p_h R_G3PAT1819Zh M_1odec9eg3p_h/0.0325924657473689
R_AGPAT1819Z160h M_pa1819Z160_h R_PAPA1819Z160h M_12dgr1819Z160_h R_MGDGS1819Z160 M_mgdg1819Z160_h R_DGDGS1819Z160 M_dgdg1819Z160_h R_DGDGW6DS1829Z12Z160 M_dgdg1829Z12Z160_h R_DGDGD7DS1829Z12Z1617Z M_dgdg1829Z12Z1617Z_h R_DGDGW6DS1829Z12Z1627Z10Z2 M_nadp_h R_GDH_LPAREN_nadp_RPAREN_ M_akg_h R_GLUS_LPAREN_ferr_RPAREN_ M_glu_L_h R_ASPATh M_asp_L_h R_ASPK M_4pasp_h R_ASADH M_aspsa_h R_HSDH M_hom_L_h R_HSK M_phom_h R_CYSTS M_cyst_L_h R_CBL M_pyr_h R_THRAL M_ser_L_h R_SERH M_g3p_h R_TPIh M_dhap_h R_G3PO M_glyc3p_h R_G3PAT1819Zh M_1odec9eg3p_h/0.0325924657473689
R_AGPAT1819Z160h M_pa1819Z160_h R_PAPA1819Z160h M_12dgr1819Z160_h R_MGDGS1819Z160 M_mgdg1819Z160_h R_DGDGS1819Z160 M_dgdg1819Z160_h R_DGDGW6DS1829Z12Z160 M_dgdg1829Z12Z160_h R_DGDGD7DS1829Z12Z1617Z M_dgdg1829Z12Z1617Z_h R_DGDGW6DS1829Z12Z1627Z10Z2 M_nadp_h R_GDH_LPAREN_nadp_RPAREN_ M_akg_h R_BCTA_LPAREN_val_RPAREN_h M_glu_L_h R_ASPATh M_asp_L_h R_ASPK M_4pasp_h R_ASADH M_aspsa_h R_HSDH M_hom_L_h R_HSK M_phom_h R_CYSTS M_cyst_L_h R_CBL M_pyr_h R_THRAL M_ser_L_h R_SERH M_g3p_h R_TPIh M_dhap_h R_G3PO M_glyc3p_h R_G3PAT1819Zh M_1odec9eg3p_h/0.0325924657473689
R_AGPAT1819Z160h M_pa1819Z160_h R_PAPA1819Z160h M_12dgr1819Z160_h R_MGDGS1819Z160 M_mgdg1819Z160_h R_DGDGS1819Z160 M_dgdg1819Z160_h R_DGDGW6DS1829Z12Z160 M_dgdg1829Z12Z160_h R_DGDGD7DS1829Z12Z1617Z M_dgdg1829Z12Z1617Z_h R_DGDGW6DS1829Z12Z1627Z10Z2 M_dgdg1829Z12Z1627Z10Z_h R_DGDGW3DS1839Z12Z15Z1627Z10Z M_nadp_h R_GDH_LPAREN_nadp_RPAREN_ M_akg_h R_GLUS_LPAREN_ferr_RPAREN_ M_glu_L_h R_ASPATh M_asp_L_h R_ASPK M_4pasp_h R_ASADH M_aspsa_h R_HSDH M_hom_L_h R_HSK M_phom_h R_CYSTS M_cyst_L_h R_CBL M_pyr_h R_THRAL M_ser_L_h R_SERH M_g3p_h R_TPIh M_dhap_h R_G3PO M_glyc3p_h R_G3PAT1819Zh M_1odec9eg3p_h/0.0325924657473689
R_AGPAT1819Z160h M_pa1819Z160_h R_PAPA1819Z160h M_12dgr1819Z160_h R_MGDGS1819Z160 M_mgdg1819Z160_h R_DGDGS1819Z160 M_dgdg1819Z160_h R_DGDGW6DS1829Z12Z160 M_dgdg1829Z12Z160_h R_DGDGD7DS1829Z12Z1617Z M_dgdg1829Z12Z1617Z_h R_DGDGW6DS1829Z12Z1627Z10Z2 M_dgdg1829Z12Z1627Z10Z_h R_DGDGW3DS1839Z12Z15Z1627Z10Z M_nadp_h R_GDH_LPAREN_nadp_RPAREN_ M_akg_h R_BCTA_LPAREN_val_RPAREN_h M_glu_L_h R_ASPATh M_asp_L_h R_ASPK M_4pasp_h R_ASADH M_aspsa_h R_HSDH M_hom_L_h R_HSK M_phom_h R_CYSTS M_cyst_L_h R_CBL M_pyr_h R_THRAL M_ser_L_h R_SERH M_g3p_h R_TPIh M_dhap_h R_G3PO M_glyc3p_h R_G3PAT1819Zh M_1odec9eg3p_h/0.0325924657473689
R_AGPAT1819Z160h M_pa1819Z160_h R_PAPA1819Z160h M_12dgr1819Z160_h R_MGDGS1819Z160 M_mgdg1819Z160_h R_DGDGS1819Z160 M_dgdg1819Z160_h R_DGDGW6DS1829Z12Z160 M_dgdg1829Z12Z160_h R_DGDGD7DS1829Z12Z1617Z M_dgdg1829Z12Z1617Z_h R_DGDGW6DS1829Z12Z1627Z10Z2 M_dgdg1829Z12Z1627Z10Z_h R_DGDGW3DS1839Z12Z15Z1627Z10Z M_dgdg1839Z12Z15Z1627Z10Z_h R_DGDGW3DS1839Z12Z15Z1637Z10Z13Z2 M_nadp_h R_GDH_LPAREN_nadp_RPAREN_ M_akg_h R_GLUS_LPAREN_ferr_RPAREN_ M_glu_L_h R_ASPATh M_asp_L_h R_ASPK M_4pasp_h R_ASADH M_aspsa_h R_HSDH M_hom_L_h R_HSK M_phom_h R_CYSTS M_cyst_L_h R_CBL M_pyr_h R_THRAL M_ser_L_h R_SERH M_g3p_h R_TPIh M_dhap_h R_G3PO M_glyc3p_h R_G3PAT1819Zh M_1odec9eg3p_h/0.0325924657473689
R_AGPAT1819Z160h M_pa1819Z160_h R_PAPA1819Z160h M_12dgr1819Z160_h R_MGDGS1819Z160 M_mgdg1819Z160_h R_DGDGS1819Z160 M_dgdg1819Z160_h R_DGDGW6DS1829Z12Z160 M_dgdg1829Z12Z160_h R_DGDGD7DS1829Z12Z1617Z M_dgdg1829Z12Z1617Z_h R_DGDGW6DS1829Z12Z1627Z10Z2 M_dgdg1829Z12Z1627Z10Z_h R_DGDGW3DS1839Z12Z15Z1627Z10Z M_dgdg1839Z12Z15Z1627Z10Z_h R_DGDGW3DS1839Z12Z15Z1637Z10Z13Z2 M_nadp_h R_GDH_LPAREN_nadp_RPAREN_ M_akg_h R_BCTA_LPAREN_val_RPAREN_h M_glu_L_h R_ASPATh M_asp_L_h R_ASPK M_4pasp_h R_ASADH M_aspsa_h R_HSDH M_hom_L_h R_HSK M_phom_h R_CYSTS M_cyst_L_h R_CBL M_pyr_h R_THRAL M_ser_L_h R_SERH M_g3p_h R_TPIh M_dhap_h R_G3PO M_glyc3p_h R_G3PAT1819Zh M_1odec9eg3p_h/0.0325924657473689
R_AGPAT1819Z160h M_pa1819Z160_h R_PAPA1819Z160h M_12dgr1819Z160_h R_MGDGS1819Z160 M_mgdg1819Z160_h R_DGDGS1819Z160 M_dgdg1819Z160_h R_DGDGW6DS1829Z12Z160 M_dgdg1829Z12Z160_h R_DGDGD7DS1829Z12Z1617Z M_dgdg1829Z12Z1617Z_h R_DGDGW6DS1829Z12Z1627Z10Z2 M_dgdg1829Z12Z1627Z10Z_h R_DGDGD4DS1829Z12Z1634Z7Z10Z M_nadp_h R_GDH_LPAREN_nadp_RPAREN_ M_akg_h R_GLUS_LPAREN_ferr_RPAREN_ M_glu_L_h R_ASPATh M_asp_L_h R_ASPK M_4pasp_h R_ASADH M_aspsa_h R_HSDH M_hom_L_h R_HSK M_phom_h R_CYSTS M_cyst_L_h R_CBL M_pyr_h R_THRAL M_ser_L_h R_SERH M_g3p_h R_TPIh M_dhap_h R_G3PO M_glyc3p_h R_G3PAT1819Zh M_1odec9eg3p_h/0.0325924657473689
R_AGPAT1819Z160h M_pa1819Z160_h R_PAPA1819Z160h M_12dgr1819Z160_h R_MGDGS1819Z160 M_mgdg1819Z160_h R_DGDGS1819Z160 M_dgdg1819Z160_h R_DGDGW6DS1829Z12Z160 M_dgdg1829Z12Z160_h R_DGDGD7DS1829Z12Z1617Z M_dgdg1829Z12Z1617Z_h R_DGDGW6DS1829Z12Z1627Z10Z2 M_dgdg1829Z12Z1627Z10Z_h R_DGDGD4DS1829Z12Z1634Z7Z10Z M_nadp_h R_GDH_LPAREN_nadp_RPAREN_ M_akg_h R_BCTA_LPAREN_val_RPAREN_h M_glu_L_h R_ASPATh M_asp_L_h R_ASPK M_4pasp_h R_ASADH M_aspsa_h R_HSDH M_hom_L_h R_HSK M_phom_h R_CYSTS M_cyst_L_h R_CBL M_pyr_h R_THRAL M_ser_L_h R_SERH M_g3p_h R_TPIh M_dhap_h R_G3PO M_glyc3p_h R_G3PAT1819Zh M_1odec9eg3p_h/0.0325924657473689
R_AGPAT1819Z160h M_pa1819Z160_h R_PAPA1819Z160h M_12dgr1819Z160_h R_MGDGS1819Z160 M_mgdg1819Z160_h R_DGDGS1819Z160 M_dgdg1819Z160_h R_DGDGW6DS1829Z12Z160 M_dgdg1829Z12Z160_h R_DGDGD7DS1829Z12Z1617Z M_dgdg1829Z12Z1617Z_h R_DGDGW6DS1829Z12Z1627Z10Z2 M_dgdg1829Z12Z1627Z10Z_h R_DGDGD4DS1829Z12Z1634Z7Z10Z M_dgdg1829Z12Z1634Z7Z10Z_h R_DGDGW3DS1839Z12Z15Z1634Z7Z10Z M_nadp_h R_GDH_LPAREN_nadp_RPAREN_ M_akg_h R_GLUS_LPAREN_ferr_RPAREN_ M_glu_L_h R_ASPATh M_asp_L_h R_ASPK M_4pasp_h R_ASADH M_aspsa_h R_HSDH M_hom_L_h R_HSK M_phom_h R_CYSTS M_cyst_L_h R_CBL M_pyr_h R_THRAL M_ser_L_h R_SERH M_g3p_h R_TPIh M_dhap_h R_G3PO M_glyc3p_h R_G3PAT1819Zh M_1odec9eg3p_h/0.0325924657473689
R_AGPAT1819Z160h M_pa1819Z160_h R_PAPA1819Z160h M_12dgr1819Z160_h R_MGDGS1819Z160 M_mgdg1819Z160_h R_DGDGS1819Z160 M_dgdg1819Z160_h R_DGDGW6DS1829Z12Z160 M_dgdg1829Z12Z160_h R_DGDGD7DS1829Z12Z1617Z M_dgdg1829Z12Z1617Z_h R_DGDGW6DS1829Z12Z1627Z10Z2 M_dgdg1829Z12Z1627Z10Z_h R_DGDGD4DS1829Z12Z1634Z7Z10Z M_dgdg1829Z12Z1634Z7Z10Z_h R_DGDGW3DS1839Z12Z15Z1634Z7Z10Z M_nadp_h R_GDH_LPAREN_nadp_RPAREN_ M_akg_h R_BCTA_LPAREN_val_RPAREN_h M_glu_L_h R_ASPATh M_asp_L_h R_ASPK M_4pasp_h R_ASADH M_aspsa_h R_HSDH M_hom_L_h R_HSK M_phom_h R_CYSTS M_cyst_L_h R_CBL M_pyr_h R_THRAL M_ser_L_h R_SERH M_g3p_h R_TPIh M_dhap_h R_G3PO M_glyc3p_h R_G3PAT1819Zh M_1odec9eg3p_h/0.0325924657473689
R_AGPAT1819Z160h M_pa1819Z160_h R_PAPA1819Z160h M_12dgr1819Z160_h R_MGDGS1819Z160 M_mgdg1819Z160_h R_DGDGS1819Z160 M_dgdg1819Z160_h R_DGDGD7DS1819Z1617Z M_nadp_h R_GDH_LPAREN_nadp_RPAREN_ M_akg_h R_GLUS_LPAREN_ferr_RPAREN_ M_glu_L_h R_ASPATh M_asp_L_h R_ASPK M_4pasp_h R_ASADH M_aspsa_h R_HSDH M_hom_L_h R_HSK M_phom_h R_CYSTS M_cyst_L_h R_CBL M_pyr_h R_THRAL M_ser_L_h R_SERH M_g3p_h R_TPIh M_dhap_h R_G3PO M_glyc3p_h R_G3PAT1819Zh M_1odec9eg3p_h/0.0325924657473689
R_AGPAT1819Z160h M_pa1819Z160_h R_PAPA1819Z160h M_12dgr1819Z160_h R_MGDGS1819Z160 M_mgdg1819Z160_h R_DGDGS1819Z160 M_dgdg1819Z160_h R_DGDGD7DS1819Z1617Z M_nadp_h R_GDH_LPAREN_nadp_RPAREN_ M_akg_h R_BCTA_LPAREN_val_RPAREN_h M_glu_L_h R_ASPATh M_asp_L_h R_ASPK M_4pasp_h R_ASADH M_aspsa_h R_HSDH M_hom_L_h R_HSK M_phom_h R_CYSTS M_cyst_L_h R_CBL M_pyr_h R_THRAL M_ser_L_h R_SERH M_g3p_h R_TPIh M_dhap_h R_G3PO M_glyc3p_h R_G3PAT1819Zh M_1odec9eg3p_h/0.0325924657473689
R_AGPAT1819Z160h M_pa1819Z160_h R_PAPA1819Z160h M_12dgr1819Z160_h R_MGDGS1819Z160 M_mgdg1819Z160_h R_DGDGS1819Z160 M_dgdg1819Z160_h R_DGDGD7DS1819Z1617Z M_dgdg1819Z1617Z_h R_DGDGW6DS1819Z1627Z10Z M_nadp_h R_GDH_LPAREN_nadp_RPAREN_ M_akg_h R_GLUS_LPAREN_ferr_RPAREN_ M_glu_L_h R_ASPATh M_asp_L_h R_ASPK M_4pasp_h R_ASADH M_aspsa_h R_HSDH M_hom_L_h R_HSK M_phom_h R_CYSTS M_cyst_L_h R_CBL M_pyr_h R_THRAL M_ser_L_h R_SERH M_g3p_h R_TPIh M_dhap_h R_G3PO M_glyc3p_h R_G3PAT1819Zh M_1odec9eg3p_h/0.0325924657473689
R_AGPAT1819Z160h M_pa1819Z160_h R_PAPA1819Z160h M_12dgr1819Z160_h R_MGDGS1819Z160 M_mgdg1819Z160_h R_DGDGS1819Z160 M_dgdg1819Z160_h R_DGDGD7DS1819Z1617Z M_dgdg1819Z1617Z_h R_DGDGW6DS1819Z1627Z10Z M_nadp_h R_GDH_LPAREN_nadp_RPAREN_ M_akg_h R_BCTA_LPAREN_val_RPAREN_h M_glu_L_h R_ASPATh M_asp_L_h R_ASPK M_4pasp_h R_ASADH M_aspsa_h R_HSDH M_hom_L_h R_HSK M_phom_h R_CYSTS M_cyst_L_h R_CBL M_pyr_h R_THRAL M_ser_L_h R_SERH M_g3p_h R_TPIh M_dhap_h R_G3PO M_glyc3p_h R_G3PAT1819Zh M_1odec9eg3p_h/0.0325924657473689
R_AGPAT1819Z160h M_pa1819Z160_h R_CDPDAGS1819Z160h M_cdp12dgr1819Z160_h R_PGPS1819Z160h M_pgp1819Z160_h R_PGPP1819Z160h M_pg1819Z160_h R_PGW6DS1829Z12Z160 M_pg1829Z12Z160_h R_PGW3DS1839Z12Z15Z160 M_pg1839Z12Z15Z160_h R_PGD3TDS1839Z12Z15Z1613E M_nadp_h R_GDH_LPAREN_nadp_RPAREN_ M_akg_h R_GLUS_LPAREN_ferr_RPAREN_ M_glu_L_h R_ASPATh M_asp_L_h R_ASPK M_4pasp_h R_ASADH M_aspsa_h R_HSDH M_hom_L_h R_HSK M_phom_h R_CYSTS M_cyst_L_h R_CBL M_pyr_h R_THRAL M_ser_L_h R_SERH M_g3p_h R_TPIh M_dhap_h R_G3PO M_glyc3p_h R_G3PAT1819Zh M_1odec9eg3p_h/0.0325924657473689
R_AGPAT1819Z160h M_pa1819Z160_h R_CDPDAGS1819Z160h M_cdp12dgr1819Z160_h R_PGPS1819Z160h M_pgp1819Z160_h R_PGPP1819Z160h M_pg1819Z160_h R_PGW6DS1829Z12Z160 M_pg1829Z12Z160_h R_PGW3DS1839Z12Z15Z160 M_pg1839Z12Z15Z160_h R_PGD3TDS1839Z12Z15Z1613E M_nadp_h R_GDH_LPAREN_nadp_RPAREN_ M_akg_h R_BCTA_LPAREN_val_RPAREN_h M_glu_L_h R_ASPATh M_asp_L_h R_ASPK M_4pasp_h R_ASADH M_aspsa_h R_HSDH M_hom_L_h R_HSK M_phom_h R_CYSTS M_cyst_L_h R_CBL M_pyr_h R_THRAL M_ser_L_h R_SERH M_g3p_h R_TPIh M_dhap_h R_G3PO M_glyc3p_h R_G3PAT1819Zh M_1odec9eg3p_h/0.0325924657473689
R_AGPAT1819Z160h M_pa1819Z160_h R_CDPDAGS1819Z160h M_cdp12dgr1819Z160_h R_PGPS1819Z160h M_pgp1819Z160_h R_PGPP1819Z160h M_pg1819Z160_h R_PGW6DS1829Z12Z160 M_pg1829Z12Z160_h R_PGW3DS1839Z12Z15Z160 M_nadp_h R_GDH_LPAREN_nadp_RPAREN_ M_akg_h R_GLUS_LPAREN_ferr_RPAREN_ M_glu_L_h R_ASPATh M_asp_L_h R_ASPK M_4pasp_h R_ASADH M_aspsa_h R_HSDH M_hom_L_h R_HSK M_phom_h R_CYSTS M_cyst_L_h R_CBL M_pyr_h R_THRAL M_ser_L_h R_SERH M_g3p_h R_TPIh M_dhap_h R_G3PO M_glyc3p_h R_G3PAT1819Zh M_1odec9eg3p_h/0.0325924657473689
R_AGPAT1819Z160h M_pa1819Z160_h R_CDPDAGS1819Z160h M_cdp12dgr1819Z160_h R_PGPS1819Z160h M_pgp1819Z160_h R_PGPP1819Z160h M_pg1819Z160_h R_PGW6DS1829Z12Z160 M_pg1829Z12Z160_h R_PGW3DS1839Z12Z15Z160 M_nadp_h R_GDH_LPAREN_nadp_RPAREN_ M_akg_h R_BCTA_LPAREN_val_RPAREN_h M_glu_L_h R_ASPATh M_asp_L_h R_ASPK M_4pasp_h R_ASADH M_aspsa_h R_HSDH M_hom_L_h R_HSK M_phom_h R_CYSTS M_cyst_L_h R_CBL M_pyr_h R_THRAL M_ser_L_h R_SERH M_g3p_h R_TPIh M_dhap_h R_G3PO M_glyc3p_h R_G3PAT1819Zh M_1odec9eg3p_h/0.0325924657473689
R_AGPAT1819Z160h M_pa1819Z160_h R_CDPDAGS1819Z160h M_cdp12dgr1819Z160_h R_PGPS1819Z160h M_pgp1819Z160_h R_PGPP1819Z160h M_pg1819Z160_h R_PGW6DS1829Z12Z160 M_pg1829Z12Z160_h R_PGD3TDS1829Z12Z1613E M_nadp_h R_GDH_LPAREN_nadp_RPAREN_ M_akg_h R_GLUS_LPAREN_ferr_RPAREN_ M_glu_L_h R_ASPATh M_asp_L_h R_ASPK M_4pasp_h R_ASADH M_aspsa_h R_HSDH M_hom_L_h R_HSK M_phom_h R_CYSTS M_cyst_L_h R_CBL M_pyr_h R_THRAL M_ser_L_h R_SERH M_g3p_h R_TPIh M_dhap_h R_G3PO M_glyc3p_h R_G3PAT1819Zh M_1odec9eg3p_h/0.0325924657473689
R_AGPAT1819Z160h M_pa1819Z160_h R_CDPDAGS1819Z160h M_cdp12dgr1819Z160_h R_PGPS1819Z160h M_pgp1819Z160_h R_PGPP1819Z160h M_pg1819Z160_h R_PGW6DS1829Z12Z160 M_pg1829Z12Z160_h R_PGD3TDS1829Z12Z1613E M_nadp_h R_GDH_LPAREN_nadp_RPAREN_ M_akg_h R_BCTA_LPAREN_val_RPAREN_h M_glu_L_h R_ASPATh M_asp_L_h R_ASPK M_4pasp_h R_ASADH M_aspsa_h R_HSDH M_hom_L_h R_HSK M_phom_h R_CYSTS M_cyst_L_h R_CBL M_pyr_h R_THRAL M_ser_L_h R_SERH M_g3p_h R_TPIh M_dhap_h R_G3PO M_glyc3p_h R_G3PAT1819Zh M_1odec9eg3p_h/0.0325924657473689
R_AGPAT1819Z160h M_pa1819Z160_h R_CDPDAGS1819Z160h M_cdp12dgr1819Z160_h R_PGPS1819Z160h M_pgp1819Z160_h R_PGPP1819Z160h M_pg1819Z160_h R_PGW6DS1829Z12Z160 M_nadp_h R_GDH_LPAREN_nadp_RPAREN_ M_akg_h R_GLUS_LPAREN_ferr_RPAREN_ M_glu_L_h R_ASPATh M_asp_L_h R_ASPK M_4pasp_h R_ASADH M_aspsa_h R_HSDH M_hom_L_h R_HSK M_phom_h R_CYSTS M_cyst_L_h R_CBL M_pyr_h R_THRAL M_ser_L_h R_SERH M_g3p_h R_TPIh M_dhap_h R_G3PO M_glyc3p_h R_G3PAT1819Zh M_1odec9eg3p_h/0.0325924657473689
R_AGPAT1819Z160h M_pa1819Z160_h R_CDPDAGS1819Z160h M_cdp12dgr1819Z160_h R_PGPS1819Z160h M_pgp1819Z160_h R_PGPP1819Z160h M_pg1819Z160_h R_PGW6DS1829Z12Z160 M_nadp_h R_GDH_LPAREN_nadp_RPAREN_ M_akg_h R_BCTA_LPAREN_val_RPAREN_h M_glu_L_h R_ASPATh M_asp_L_h R_ASPK M_4pasp_h R_ASADH M_aspsa_h R_HSDH M_hom_L_h R_HSK M_phom_h R_CYSTS M_cyst_L_h R_CBL M_pyr_h R_THRAL M_ser_L_h R_SERH M_g3p_h R_TPIh M_dhap_h R_G3PO M_glyc3p_h R_G3PAT1819Zh M_1odec9eg3p_h/0.0325924657473689
R_ASADH M_aspsa_h R_HSDH M_hom_L_h R_HSK M_phom_h R_CYSTS M_cyst_L_h R_CBL M_pyr_h R_THRAL M_ser_L_h R_SERH M_g3p_h R_TPIh M_dhap_h R_G3PO M_glyc3p_h R_PGPS1819Z160h M_pgp1819Z160_h R_PGPP1819Z160h M_pg1819Z160_h R_PGW6DS1829Z12Z160 M_pg1829Z12Z160_h R_PGW3DS1839Z12Z15Z160 M_pg1839Z12Z15Z160_h R_PGD3TDS1839Z12Z15Z1613E M_nadp_h R_GDH_LPAREN_nadp_RPAREN_ M_akg_h R_GLUS_LPAREN_ferr_RPAREN_ M_glu_L_h R_ASPATh M_asp_L_h R_ASPK M_4pasp_h/0.0325924657473689
R_ASADH M_aspsa_h R_HSDH M_hom_L_h R_HSK M_phom_h R_CYSTS M_cyst_L_h R_CBL M_pyr_h R_THRAL M_ser_L_h R_SERH M_g3p_h R_TPIh M_dhap_h R_G3PO M_glyc3p_h R_PGPS1819Z160h M_pgp1819Z160_h R_PGPP1819Z160h M_pg1819Z160_h R_PGW6DS1829Z12Z160 M_pg1829Z12Z160_h R_PGW3DS1839Z12Z15Z160 M_pg1839Z12Z15Z160_h R_PGD3TDS1839Z12Z15Z1613E M_nadp_h R_GDH_LPAREN_nadp_RPAREN_ M_akg_h R_BCTA_LPAREN_val_RPAREN_h M_glu_L_h R_ASPATh M_asp_L_h R_ASPK M_4pasp_h/0.0325924657473689
R_ASADH M_aspsa_h R_HSDH M_hom_L_h R_HSK M_phom_h R_CYSTS M_cyst_L_h R_CBL M_pyr_h R_THRAL M_ser_L_h R_SERH M_g3p_h R_TPIh M_dhap_h R_G3PO M_glyc3p_h R_PGPS1819Z160h M_pgp1819Z160_h R_PGPP1819Z160h M_pg1819Z160_h R_PGW6DS1829Z12Z160 M_pg1829Z12Z160_h R_PGW3DS1839Z12Z15Z160 M_nadp_h R_GDH_LPAREN_nadp_RPAREN_ M_akg_h R_GLUS_LPAREN_ferr_RPAREN_ M_glu_L_h R_ASPATh M_asp_L_h R_ASPK M_4pasp_h/0.0325924657473689
R_ASADH M_aspsa_h R_HSDH M_hom_L_h R_HSK M_phom_h R_CYSTS M_cyst_L_h R_CBL M_pyr_h R_THRAL M_ser_L_h R_SERH M_g3p_h R_TPIh M_dhap_h R_G3PO M_glyc3p_h R_PGPS1819Z160h M_pgp1819Z160_h R_PGPP1819Z160h M_pg1819Z160_h R_PGW6DS1829Z12Z160 M_pg1829Z12Z160_h R_PGW3DS1839Z12Z15Z160 M_nadp_h R_GDH_LPAREN_nadp_RPAREN_ M_akg_h R_BCTA_LPAREN_val_RPAREN_h M_glu_L_h R_ASPATh M_asp_L_h R_ASPK M_4pasp_h/0.0325924657473689
R_ASADH M_aspsa_h R_HSDH M_hom_L_h R_HSK M_phom_h R_CYSTS M_cyst_L_h R_CBL M_pyr_h R_THRAL M_ser_L_h R_SERH M_g3p_h R_TPIh M_dhap_h R_G3PO M_glyc3p_h R_PGPS1819Z160h M_pgp1819Z160_h R_PGPP1819Z160h M_pg1819Z160_h R_PGW6DS1829Z12Z160 M_pg1829Z12Z160_h R_PGD3TDS1829Z12Z1613E M_nadp_h R_GDH_LPAREN_nadp_RPAREN_ M_akg_h R_GLUS_LPAREN_ferr_RPAREN_ M_glu_L_h R_ASPATh M_asp_L_h R_ASPK M_4pasp_h/0.0325924657473689
R_ASADH M_aspsa_h R_HSDH M_hom_L_h R_HSK M_phom_h R_CYSTS M_cyst_L_h R_CBL M_pyr_h R_THRAL M_ser_L_h R_SERH M_g3p_h R_TPIh M_dhap_h R_G3PO M_glyc3p_h R_PGPS1819Z160h M_pgp1819Z160_h R_PGPP1819Z160h M_pg1819Z160_h R_PGW6DS1829Z12Z160 M_pg1829Z12Z160_h R_PGD3TDS1829Z12Z1613E M_nadp_h R_GDH_LPAREN_nadp_RPAREN_ M_akg_h R_BCTA_LPAREN_val_RPAREN_h M_glu_L_h R_ASPATh M_asp_L_h R_ASPK M_4pasp_h/0.0325924657473689
R_ASADH M_aspsa_h R_HSDH M_hom_L_h R_HSK M_phom_h R_CYSTS M_cyst_L_h R_CBL M_pyr_h R_THRAL M_ser_L_h R_SERH M_g3p_h R_TPIh M_dhap_h R_G3PO M_glyc3p_h R_PGPS1819Z160h M_pgp1819Z160_h R_PGPP1819Z160h M_pg1819Z160_h R_PGW6DS1829Z12Z160 M_nadp_h R_GDH_LPAREN_nadp_RPAREN_ M_akg_h R_GLUS_LPAREN_ferr_RPAREN_ M_glu_L_h R_ASPATh M_asp_L_h R_ASPK M_4pasp_h/0.0325924657473689
R_ASADH M_aspsa_h R_HSDH M_hom_L_h R_HSK M_phom_h R_CYSTS M_cyst_L_h R_CBL M_pyr_h R_THRAL M_ser_L_h R_SERH M_g3p_h R_TPIh M_dhap_h R_G3PO M_glyc3p_h R_PGPS1819Z160h M_pgp1819Z160_h R_PGPP1819Z160h M_pg1819Z160_h R_PGW6DS1829Z12Z160 M_nadp_h R_GDH_LPAREN_nadp_RPAREN_ M_akg_h R_BCTA_LPAREN_val_RPAREN_h M_glu_L_h R_ASPATh M_asp_L_h R_ASPK M_4pasp_h/0.0325924657473689
R_ASADH M_aspsa_h R_HSDH M_hom_L_h R_HSK M_phom_h R_CYSTS M_cyst_L_h R_CBL M_pyr_h R_THRAL M_ser_L_h R_SERH M_g3p_h R_TPIh M_dhap_h R_FBA3hi M_s17bp_h R_SBP M_s7p_h R_TKT1h M_xu5p_D_h R_RPEh M_ru5p_D_h R_PRUK M_rb15bp_h R_RBCh M_3pg_h R_PGKh M_13dpg_h R_GAPDH_LPAREN_nadp_RPAREN_hi M_nadp_h R_GDH_LPAREN_nadp_RPAREN_ M_akg_h R_GLUS_LPAREN_ferr_RPAREN_ M_glu_L_h R_ASPATh M_asp_L_h R_ASPK M_4pasp_h/0.0325924657473689
R_ASADH M_aspsa_h R_HSDH M_hom_L_h R_HSK M_phom_h R_CYSTS M_cyst_L_h R_CBL M_pyr_h R_THRAL M_ser_L_h R_SERH M_g3p_h R_TPIh M_dhap_h R_FBA3hi M_s17bp_h R_SBP M_s7p_h R_TKT1h M_xu5p_D_h R_RPEh M_ru5p_D_h R_PRUK M_rb15bp_h R_RBCh M_3pg_h R_PGKh M_13dpg_h R_GAPDH_LPAREN_nadp_RPAREN_hi M_nadp_h R_GDH_LPAREN_nadp_RPAREN_ M_akg_h R_BCTA_LPAREN_val_RPAREN_h M_glu_L_h R_ASPATh M_asp_L_h R_ASPK M_4pasp_h/0.0325924657473689
R_ASADH M_aspsa_h R_HSDH M_hom_L_h R_HSK M_phom_h R_CYSTS M_cyst_L_h R_CBL M_pyr_h R_THRAL M_ser_L_h R_SERH M_g3p_h R_TPIh M_dhap_h R_FBA3hi M_s17bp_h R_SBP M_s7p_h R_TKT1h M_r5p_h R_RPIh M_ru5p_D_h R_PRUK M_rb15bp_h R_RBCh M_3pg_h R_PGKh M_13dpg_h R_GAPDH_LPAREN_nadp_RPAREN_hi M_nadp_h R_GDH_LPAREN_nadp_RPAREN_ M_akg_h R_GLUS_LPAREN_ferr_RPAREN_ M_glu_L_h R_ASPATh M_asp_L_h R_ASPK M_4pasp_h/0.0325924657473689
R_ASADH M_aspsa_h R_HSDH M_hom_L_h R_HSK M_phom_h R_CYSTS M_cyst_L_h R_CBL M_pyr_h R_THRAL M_ser_L_h R_SERH M_g3p_h R_TPIh M_dhap_h R_FBA3hi M_s17bp_h R_SBP M_s7p_h R_TKT1h M_r5p_h R_RPIh M_ru5p_D_h R_PRUK M_rb15bp_h R_RBCh M_3pg_h R_PGKh M_13dpg_h R_GAPDH_LPAREN_nadp_RPAREN_hi M_nadp_h R_GDH_LPAREN_nadp_RPAREN_ M_akg_h R_BCTA_LPAREN_val_RPAREN_h M_glu_L_h R_ASPATh M_asp_L_h R_ASPK M_4pasp_h/0.0325924657473689
R_ASADH M_aspsa_h R_HSDH M_hom_L_h R_HSK M_phom_h R_CYSTS M_cyst_L_h R_CBL M_pyr_h R_THRAL M_ser_L_h R_SERH M_g3p_h R_TPIh M_dhap_h R_FBA3hi M_s17bp_h R_SBP M_s7p_h R_TAh M_f6p_B_h R_TKT2h M_xu5p_D_h R_RPEh M_ru5p_D_h R_PRUK M_rb15bp_h R_RBCh M_3pg_h R_PGKh M_13dpg_h R_GAPDH_LPAREN_nadp_RPAREN_hi M_nadp_h R_GDH_LPAREN_nadp_RPAREN_ M_akg_h R_GLUS_LPAREN_ferr_RPAREN_ M_glu_L_h R_ASPATh M_asp_L_h R_ASPK M_4pasp_h/0.0325924657473689
R_ASADH M_aspsa_h R_HSDH M_hom_L_h R_HSK M_phom_h R_CYSTS M_cyst_L_h R_CBL M_pyr_h R_THRAL M_ser_L_h R_SERH M_g3p_h R_TPIh M_dhap_h R_FBA3hi M_s17bp_h R_SBP M_s7p_h R_TAh M_f6p_B_h R_TKT2h M_xu5p_D_h R_RPEh M_ru5p_D_h R_PRUK M_rb15bp_h R_RBCh M_3pg_h R_PGKh M_13dpg_h R_GAPDH_LPAREN_nadp_RPAREN_hi M_nadp_h R_GDH_LPAREN_nadp_RPAREN_ M_akg_h R_BCTA_LPAREN_val_RPAREN_h M_glu_L_h R_ASPATh M_asp_L_h R_ASPK M_4pasp_h/0.0325924657473689
R_ASADH M_aspsa_h R_HSDH M_hom_L_h R_HSK M_phom_h R_CYSTS M_cyst_L_h R_CBL M_pyr_h R_THRAL M_ser_L_h R_SERH M_g3p_h R_TPIh M_dhap_h R_FBA3hi M_s17bp_h R_SBP M_s7p_h R_TAh M_f6p_B_h R_TKT2h M_e4p_h R_DPHS M_2dda7p_h R_DHQS M_3dhq_h R_DQDH M_3dhsk_h R_SKDH M_skm_h R_SKK M_skm5p_h R_PSCIT M_3psme_h R_CHRS M_chor_h R_CHRM M_pphn_h R_PPOR M_34hpp_h R_TYRTAh M_akg_h R_GLUS_LPAREN_ferr_RPAREN_ M_glu_L_h R_ASPATh M_asp_L_h R_ASPK M_4pasp_h/0.0325924657473689
R_ASADH M_aspsa_h R_HSDH M_hom_L_h R_HSK M_phom_h R_CYSTS M_cyst_L_h R_CBL M_pyr_h R_THRAL M_ser_L_h R_SERH M_g3p_h R_TPIh M_dhap_h R_FBA3hi M_s17bp_h R_SBP M_s7p_h R_TAh M_f6p_B_h R_TKT2h M_e4p_h R_DPHS M_2dda7p_h R_DHQS M_3dhq_h R_DQDH M_3dhsk_h R_SKDH M_skm_h R_SKK M_skm5p_h R_PSCIT M_3psme_h R_CHRS M_chor_h R_CHRM M_pphn_h R_PPOR M_34hpp_h R_TYRTAh M_akg_h R_BCTA_LPAREN_val_RPAREN_h M_glu_L_h R_ASPATh M_asp_L_h R_ASPK M_4pasp_h/0.0325924657473689
R_ASADH M_aspsa_h R_HSDH M_hom_L_h R_HSK M_phom_h R_CYSTS M_cyst_L_h R_CBL M_pyr_h R_THRAL M_ser_L_h R_SERH M_g3p_h R_TPIh M_dhap_h R_FBA3hi M_s17bp_h R_SBP M_s7p_h R_TAh M_f6p_B_h R_TKT2h M_e4p_h R_DPHS M_2dda7p_h R_DHQS M_3dhq_h R_DQDH M_3dhsk_h R_SKDH M_nadp_h R_GDH_LPAREN_nadp_RPAREN_ M_akg_h R_GLUS_LPAREN_ferr_RPAREN_ M_glu_L_h R_ASPATh M_asp_L_h R_ASPK M_4pasp_h/0.0325924657473689
R_ASADH M_aspsa_h R_HSDH M_hom_L_h R_HSK M_phom_h R_CYSTS M_cyst_L_h R_CBL M_pyr_h R_THRAL M_ser_L_h R_SERH M_g3p_h R_TPIh M_dhap_h R_FBA3hi M_s17bp_h R_SBP M_s7p_h R_TAh M_f6p_B_h R_TKT2h M_e4p_h R_DPHS M_2dda7p_h R_DHQS M_3dhq_h R_DQDH M_3dhsk_h R_SKDH M_nadp_h R_GDH_LPAREN_nadp_RPAREN_ M_akg_h R_BCTA_LPAREN_val_RPAREN_h M_glu_L_h R_ASPATh M_asp_L_h R_ASPK M_4pasp_h/0.0325924657473689
R_ASADH M_aspsa_h R_HSDH M_hom_L_h R_HSK M_phom_h R_CYSTS M_cyst_L_h R_CBL M_pyr_h R_THRAL M_ser_L_h R_SERH M_g3p_h R_TPIh M_dhap_h R_FBA3hi M_s17bp_h R_SBP M_s7p_h R_TAh M_e4p_h R_DPHS M_2dda7p_h R_DHQS M_3dhq_h R_DQDH M_3dhsk_h R_SKDH M_skm_h R_SKK M_skm5p_h R_PSCIT M_3psme_h R_CHRS M_chor_h R_CHRM M_pphn_h R_PPOR M_34hpp_h R_TYRTAh M_akg_h R_GLUS_LPAREN_ferr_RPAREN_ M_glu_L_h R_ASPATh M_asp_L_h R_ASPK M_4pasp_h/0.0325924657473689
R_ASADH M_aspsa_h R_HSDH M_hom_L_h R_HSK M_phom_h R_CYSTS M_cyst_L_h R_CBL M_pyr_h R_THRAL M_ser_L_h R_SERH M_g3p_h R_TPIh M_dhap_h R_FBA3hi M_s17bp_h R_SBP M_s7p_h R_TAh M_e4p_h R_DPHS M_2dda7p_h R_DHQS M_3dhq_h R_DQDH M_3dhsk_h R_SKDH M_skm_h R_SKK M_skm5p_h R_PSCIT M_3psme_h R_CHRS M_chor_h R_CHRM M_pphn_h R_PPOR M_34hpp_h R_TYRTAh M_akg_h R_BCTA_LPAREN_val_RPAREN_h M_glu_L_h R_ASPATh M_asp_L_h R_ASPK M_4pasp_h/0.0325924657473689
R_ASADH M_aspsa_h R_HSDH M_hom_L_h R_HSK M_phom_h R_CYSTS M_cyst_L_h R_CBL M_pyr_h R_THRAL M_ser_L_h R_SERH M_g3p_h R_TPIh M_dhap_h R_FBA3hi M_s17bp_h R_SBP M_s7p_h R_TAh M_e4p_h R_DPHS M_2dda7p_h R_DHQS M_3dhq_h R_DQDH M_3dhsk_h R_SKDH M_nadp_h R_GDH_LPAREN_nadp_RPAREN_ M_akg_h R_GLUS_LPAREN_ferr_RPAREN_ M_glu_L_h R_ASPATh M_asp_L_h R_ASPK M_4pasp_h/0.0325924657473689
R_ASADH M_aspsa_h R_HSDH M_hom_L_h R_HSK M_phom_h R_CYSTS M_cyst_L_h R_CBL M_pyr_h R_THRAL M_ser_L_h R_SERH M_g3p_h R_TPIh M_dhap_h R_FBA3hi M_s17bp_h R_SBP M_s7p_h R_TAh M_e4p_h R_DPHS M_2dda7p_h R_DHQS M_3dhq_h R_DQDH M_3dhsk_h R_SKDH M_nadp_h R_GDH_LPAREN_nadp_RPAREN_ M_akg_h R_BCTA_LPAREN_val_RPAREN_h M_glu_L_h R_ASPATh M_asp_L_h R_ASPK M_4pasp_h/0.0325924657473689
R_ASADH M_aspsa_h R_HSDH M_hom_L_h R_HSK M_phom_h R_CYSTS M_cyst_L_h R_CBL M_pyr_h R_THRAL M_ser_L_h R_SERH M_g3p_h R_TKT2h M_xu5p_D_h R_RPEh M_ru5p_D_h R_PRUK M_rb15bp_h R_RBCh M_3pg_h R_PGKh M_13dpg_h R_GAPDH_LPAREN_nadp_RPAREN_hi M_nadp_h R_GDH_LPAREN_nadp_RPAREN_ M_akg_h R_GLUS_LPAREN_ferr_RPAREN_ M_glu_L_h R_ASPATh M_asp_L_h R_ASPK M_4pasp_h/0.0325924657473689
R_ASADH M_aspsa_h R_HSDH M_hom_L_h R_HSK M_phom_h R_CYSTS M_cyst_L_h R_CBL M_pyr_h R_THRAL M_ser_L_h R_SERH M_g3p_h R_TKT2h M_xu5p_D_h R_RPEh M_ru5p_D_h R_PRUK M_rb15bp_h R_RBCh M_3pg_h R_PGKh M_13dpg_h R_GAPDH_LPAREN_nadp_RPAREN_hi M_nadp_h R_GDH_LPAREN_nadp_RPAREN_ M_akg_h R_BCTA_LPAREN_val_RPAREN_h M_glu_L_h R_ASPATh M_asp_L_h R_ASPK M_4pasp_h/0.0325924657473689
R_ASADH M_aspsa_h R_HSDH M_hom_L_h R_HSK M_phom_h R_CYSTS M_cyst_L_h R_CBL M_pyr_h R_THRAL M_ser_L_h R_SERH M_g3p_h R_TKT2h M_xu5p_D_h R_RPEh M_ru5p_D_h R_PRUK M_rb15bp_h R_RBCh M_3pg_h R_PGKh M_13dpg_h R_GAPDH_LPAREN_nadp_RPAREN_hi M_nadp_h R_G3PD2 M_dhap_h R_FBA3hi M_s17bp_h R_SBP M_s7p_h R_TAh M_e4p_h R_DPHS M_2dda7p_h R_DHQS M_3dhq_h R_DQDH M_3dhsk_h R_SKDH M_skm_h R_SKK M_skm5p_h R_PSCIT M_3psme_h R_CHRS M_chor_h R_CHRM M_pphn_h R_PPOR M_34hpp_h R_TYRTAh M_akg_h R_GLUS_LPAREN_ferr_RPAREN_ M_glu_L_h R_ASPATh M_asp_L_h R_ASPK M_4pasp_h/0.0325924657473689
R_ASADH M_aspsa_h R_HSDH M_hom_L_h R_HSK M_phom_h R_CYSTS M_cyst_L_h R_CBL M_pyr_h R_THRAL M_ser_L_h R_SERH M_g3p_h R_TKT2h M_xu5p_D_h R_RPEh M_ru5p_D_h R_PRUK M_rb15bp_h R_RBCh M_3pg_h R_PGKh M_13dpg_h R_GAPDH_LPAREN_nadp_RPAREN_hi M_nadp_h R_G3PD2 M_dhap_h R_FBA3hi M_s17bp_h R_SBP M_s7p_h R_TAh M_e4p_h R_DPHS M_2dda7p_h R_DHQS M_3dhq_h R_DQDH M_3dhsk_h R_SKDH M_skm_h R_SKK M_skm5p_h R_PSCIT M_3psme_h R_CHRS M_chor_h R_CHRM M_pphn_h R_PPOR M_34hpp_h R_TYRTAh M_akg_h R_BCTA_LPAREN_val_RPAREN_h M_glu_L_h R_ASPATh M_asp_L_h R_ASPK M_4pasp_h/0.0325924657473689
R_ASADH M_aspsa_h R_HSDH M_hom_L_h R_HSK M_phom_h R_CYSTS M_cyst_L_h R_CBL M_pyr_h R_THRAL M_ser_L_h R_SERH M_g3p_h R_TKT2h M_e4p_h R_FBA3hi M_s17bp_h R_SBP M_s7p_h R_TKT1h M_xu5p_D_h R_RPEh M_ru5p_D_h R_PRUK M_rb15bp_h R_RBCh M_3pg_h R_PGKh M_13dpg_h R_GAPDH_LPAREN_nadp_RPAREN_hi M_nadp_h R_GDH_LPAREN_nadp_RPAREN_ M_akg_h R_GLUS_LPAREN_ferr_RPAREN_ M_glu_L_h R_ASPATh M_asp_L_h R_ASPK M_4pasp_h/0.0325924657473689
R_ASADH M_aspsa_h R_HSDH M_hom_L_h R_HSK M_phom_h R_CYSTS M_cyst_L_h R_CBL M_pyr_h R_THRAL M_ser_L_h R_SERH M_g3p_h R_TKT2h M_e4p_h R_FBA3hi M_s17bp_h R_SBP M_s7p_h R_TKT1h M_xu5p_D_h R_RPEh M_ru5p_D_h R_PRUK M_rb15bp_h R_RBCh M_3pg_h R_PGKh M_13dpg_h R_GAPDH_LPAREN_nadp_RPAREN_hi M_nadp_h R_GDH_LPAREN_nadp_RPAREN_ M_akg_h R_BCTA_LPAREN_val_RPAREN_h M_glu_L_h R_ASPATh M_asp_L_h R_ASPK M_4pasp_h/0.0325924657473689
R_ASADH M_aspsa_h R_HSDH M_hom_L_h R_HSK M_phom_h R_CYSTS M_cyst_L_h R_CBL M_pyr_h R_THRAL M_ser_L_h R_SERH M_g3p_h R_TKT2h M_e4p_h R_FBA3hi M_s17bp_h R_SBP M_s7p_h R_TKT1h M_r5p_h R_RPIh M_ru5p_D_h R_PRUK M_rb15bp_h R_RBCh M_3pg_h R_PGKh M_13dpg_h R_GAPDH_LPAREN_nadp_RPAREN_hi M_nadp_h R_GDH_LPAREN_nadp_RPAREN_ M_akg_h R_GLUS_LPAREN_ferr_RPAREN_ M_glu_L_h R_ASPATh M_asp_L_h R_ASPK M_4pasp_h/0.0325924657473689
R_ASADH M_aspsa_h R_HSDH M_hom_L_h R_HSK M_phom_h R_CYSTS M_cyst_L_h R_CBL M_pyr_h R_THRAL M_ser_L_h R_SERH M_g3p_h R_TKT2h M_e4p_h R_FBA3hi M_s17bp_h R_SBP M_s7p_h R_TKT1h M_r5p_h R_RPIh M_ru5p_D_h R_PRUK M_rb15bp_h R_RBCh M_3pg_h R_PGKh M_13dpg_h R_GAPDH_LPAREN_nadp_RPAREN_hi M_nadp_h R_GDH_LPAREN_nadp_RPAREN_ M_akg_h R_BCTA_LPAREN_val_RPAREN_h M_glu_L_h R_ASPATh M_asp_L_h R_ASPK M_4pasp_h/0.0325924657473689
R_ASADH M_aspsa_h R_HSDH M_hom_L_h R_HSK M_phom_h R_CYSTS M_cyst_L_h R_CBL M_pyr_h R_THRAL M_ser_L_h R_SERH M_g3p_h R_TKT2h M_e4p_h R_DPHS M_2dda7p_h R_DHQS M_3dhq_h R_DQDH M_3dhsk_h R_SKDH M_skm_h R_SKK M_skm5p_h R_PSCIT M_3psme_h R_CHRS M_chor_h R_CHRM M_pphn_h R_PPOR M_34hpp_h R_TYRTAh M_akg_h R_GLUS_LPAREN_ferr_RPAREN_ M_glu_L_h R_ASPATh M_asp_L_h R_ASPK M_4pasp_h/0.0325924657473689
R_ASADH M_aspsa_h R_HSDH M_hom_L_h R_HSK M_phom_h R_CYSTS M_cyst_L_h R_CBL M_pyr_h R_THRAL M_ser_L_h R_SERH M_g3p_h R_TKT2h M_e4p_h R_DPHS M_2dda7p_h R_DHQS M_3dhq_h R_DQDH M_3dhsk_h R_SKDH M_skm_h R_SKK M_skm5p_h R_PSCIT M_3psme_h R_CHRS M_chor_h R_CHRM M_pphn_h R_PPOR M_34hpp_h R_TYRTAh M_akg_h R_BCTA_LPAREN_val_RPAREN_h M_glu_L_h R_ASPATh M_asp_L_h R_ASPK M_4pasp_h/0.0325924657473689
R_ASADH M_aspsa_h R_HSDH M_hom_L_h R_HSK M_phom_h R_CYSTS M_cyst_L_h R_CBL M_pyr_h R_THRAL M_ser_L_h R_SERH M_g3p_h R_TKT2h M_e4p_h R_DPHS M_2dda7p_h R_DHQS M_3dhq_h R_DQDH M_3dhsk_h R_SKDH M_nadp_h R_GDH_LPAREN_nadp_RPAREN_ M_akg_h R_GLUS_LPAREN_ferr_RPAREN_ M_glu_L_h R_ASPATh M_asp_L_h R_ASPK M_4pasp_h/0.0325924657473689
R_ASADH M_aspsa_h R_HSDH M_hom_L_h R_HSK M_phom_h R_CYSTS M_cyst_L_h R_CBL M_pyr_h R_THRAL M_ser_L_h R_SERH M_g3p_h R_TKT2h M_e4p_h R_DPHS M_2dda7p_h R_DHQS M_3dhq_h R_DQDH M_3dhsk_h R_SKDH M_nadp_h R_GDH_LPAREN_nadp_RPAREN_ M_akg_h R_BCTA_LPAREN_val_RPAREN_h M_glu_L_h R_ASPATh M_asp_L_h R_ASPK M_4pasp_h/0.0325924657473689
R_ASADH M_aspsa_h R_HSDH M_hom_L_h R_HSK M_phom_h R_CYSTS M_cyst_L_h R_CBL M_pyr_h R_THRAL M_ser_L_h R_SERH M_g3p_h R_TKT1h M_xu5p_D_h R_RPEh M_ru5p_D_h R_PRUK M_rb15bp_h R_RBCh M_3pg_h R_PGKh M_13dpg_h R_GAPDH_LPAREN_nadp_RPAREN_hi M_nadp_h R_GDH_LPAREN_nadp_RPAREN_ M_akg_h R_GLUS_LPAREN_ferr_RPAREN_ M_glu_L_h R_ASPATh M_asp_L_h R_ASPK M_4pasp_h/0.0325924657473689
R_ASADH M_aspsa_h R_HSDH M_hom_L_h R_HSK M_phom_h R_CYSTS M_cyst_L_h R_CBL M_pyr_h R_THRAL M_ser_L_h R_SERH M_g3p_h R_TKT1h M_xu5p_D_h R_RPEh M_ru5p_D_h R_PRUK M_rb15bp_h R_RBCh M_3pg_h R_PGKh M_13dpg_h R_GAPDH_LPAREN_nadp_RPAREN_hi M_nadp_h R_GDH_LPAREN_nadp_RPAREN_ M_akg_h R_BCTA_LPAREN_val_RPAREN_h M_glu_L_h R_ASPATh M_asp_L_h R_ASPK M_4pasp_h/0.0325924657473689
R_ASADH M_aspsa_h R_HSDH M_hom_L_h R_HSK M_phom_h R_CYSTS M_cyst_L_h R_CBL M_pyr_h R_THRAL M_ser_L_h R_SERH M_g3p_h R_TKT1h M_xu5p_D_h R_RPEh M_ru5p_D_h R_PRUK M_rb15bp_h R_RBCh M_3pg_h R_PGKh M_13dpg_h R_GAPDH_LPAREN_nadp_RPAREN_hi M_nadp_h R_G3PD2 M_dhap_h R_FBA3hi M_s17bp_h R_SBP M_s7p_h R_TAh M_f6p_B_h R_TKT2h M_e4p_h R_DPHS M_2dda7p_h R_DHQS M_3dhq_h R_DQDH M_3dhsk_h R_SKDH M_skm_h R_SKK M_skm5p_h R_PSCIT M_3psme_h R_CHRS M_chor_h R_CHRM M_pphn_h R_PPOR M_34hpp_h R_TYRTAh M_akg_h R_GLUS_LPAREN_ferr_RPAREN_ M_glu_L_h R_ASPATh M_asp_L_h R_ASPK M_4pasp_h/0.0325924657473689
R_ASADH M_aspsa_h R_HSDH M_hom_L_h R_HSK M_phom_h R_CYSTS M_cyst_L_h R_CBL M_pyr_h R_THRAL M_ser_L_h R_SERH M_g3p_h R_TKT1h M_xu5p_D_h R_RPEh M_ru5p_D_h R_PRUK M_rb15bp_h R_RBCh M_3pg_h R_PGKh M_13dpg_h R_GAPDH_LPAREN_nadp_RPAREN_hi M_nadp_h R_G3PD2 M_dhap_h R_FBA3hi M_s17bp_h R_SBP M_s7p_h R_TAh M_f6p_B_h R_TKT2h M_e4p_h R_DPHS M_2dda7p_h R_DHQS M_3dhq_h R_DQDH M_3dhsk_h R_SKDH M_skm_h R_SKK M_skm5p_h R_PSCIT M_3psme_h R_CHRS M_chor_h R_CHRM M_pphn_h R_PPOR M_34hpp_h R_TYRTAh M_akg_h R_BCTA_LPAREN_val_RPAREN_h M_glu_L_h R_ASPATh M_asp_L_h R_ASPK M_4pasp_h/0.0325924657473689
R_ASADH M_aspsa_h R_HSDH M_hom_L_h R_HSK M_phom_h R_CYSTS M_cyst_L_h R_CBL M_pyr_h R_THRAL M_ser_L_h R_SERH M_g3p_h R_TKT1h M_xu5p_D_h R_RPEh M_ru5p_D_h R_PRUK M_rb15bp_h R_RBCh M_3pg_h R_PGKh M_13dpg_h R_GAPDH_LPAREN_nadp_RPAREN_hi M_nadp_h R_G3PD2 M_dhap_h R_FBA3hi M_s17bp_h R_SBP M_s7p_h R_TAh M_e4p_h R_DPHS M_2dda7p_h R_DHQS M_3dhq_h R_DQDH M_3dhsk_h R_SKDH M_skm_h R_SKK M_skm5p_h R_PSCIT M_3psme_h R_CHRS M_chor_h R_CHRM M_pphn_h R_PPOR M_34hpp_h R_TYRTAh M_akg_h R_GLUS_LPAREN_ferr_RPAREN_ M_glu_L_h R_ASPATh M_asp_L_h R_ASPK M_4pasp_h/0.0325924657473689
R_ASADH M_aspsa_h R_HSDH M_hom_L_h R_HSK M_phom_h R_CYSTS M_cyst_L_h R_CBL M_pyr_h R_THRAL M_ser_L_h R_SERH M_g3p_h R_TKT1h M_xu5p_D_h R_RPEh M_ru5p_D_h R_PRUK M_rb15bp_h R_RBCh M_3pg_h R_PGKh M_13dpg_h R_GAPDH_LPAREN_nadp_RPAREN_hi M_nadp_h R_G3PD2 M_dhap_h R_FBA3hi M_s17bp_h R_SBP M_s7p_h R_TAh M_e4p_h R_DPHS M_2dda7p_h R_DHQS M_3dhq_h R_DQDH M_3dhsk_h R_SKDH M_skm_h R_SKK M_skm5p_h R_PSCIT M_3psme_h R_CHRS M_chor_h R_CHRM M_pphn_h R_PPOR M_34hpp_h R_TYRTAh M_akg_h R_BCTA_LPAREN_val_RPAREN_h M_glu_L_h R_ASPATh M_asp_L_h R_ASPK M_4pasp_h/0.0325924657473689
R_ASADH M_aspsa_h R_HSDH M_hom_L_h R_HSK M_phom_h R_CYSTS M_cyst_L_h R_CBL M_pyr_h R_THRAL M_ser_L_h R_SERH M_g3p_h R_TKT1h M_r5p_h R_RPIh M_ru5p_D_h R_PRUK M_rb15bp_h R_RBCh M_3pg_h R_PGKh M_13dpg_h R_GAPDH_LPAREN_nadp_RPAREN_hi M_nadp_h R_GDH_LPAREN_nadp_RPAREN_ M_akg_h R_GLUS_LPAREN_ferr_RPAREN_ M_glu_L_h R_ASPATh M_asp_L_h R_ASPK M_4pasp_h/0.0325924657473689
R_ASADH M_aspsa_h R_HSDH M_hom_L_h R_HSK M_phom_h R_CYSTS M_cyst_L_h R_CBL M_pyr_h R_THRAL M_ser_L_h R_SERH M_g3p_h R_TKT1h M_r5p_h R_RPIh M_ru5p_D_h R_PRUK M_rb15bp_h R_RBCh M_3pg_h R_PGKh M_13dpg_h R_GAPDH_LPAREN_nadp_RPAREN_hi M_nadp_h R_GDH_LPAREN_nadp_RPAREN_ M_akg_h R_BCTA_LPAREN_val_RPAREN_h M_glu_L_h R_ASPATh M_asp_L_h R_ASPK M_4pasp_h/0.0325924657473689
R_ASADH M_aspsa_h R_HSDH M_hom_L_h R_HSK M_phom_h R_CYSTS M_cyst_L_h R_CBL M_pyr_h R_THRAL M_ser_L_h R_SERH M_g3p_h R_TKT1h M_r5p_h R_RPIh M_ru5p_D_h R_PRUK M_rb15bp_h R_RBCh M_3pg_h R_PGKh M_13dpg_h R_GAPDH_LPAREN_nadp_RPAREN_hi M_nadp_h R_G3PD2 M_dhap_h R_FBA3hi M_s17bp_h R_SBP M_s7p_h R_TAh M_f6p_B_h R_TKT2h M_e4p_h R_DPHS M_2dda7p_h R_DHQS M_3dhq_h R_DQDH M_3dhsk_h R_SKDH M_skm_h R_SKK M_skm5p_h R_PSCIT M_3psme_h R_CHRS M_chor_h R_CHRM M_pphn_h R_PPOR M_34hpp_h R_TYRTAh M_akg_h R_GLUS_LPAREN_ferr_RPAREN_ M_glu_L_h R_ASPATh M_asp_L_h R_ASPK M_4pasp_h/0.0325924657473689
R_ASADH M_aspsa_h R_HSDH M_hom_L_h R_HSK M_phom_h R_CYSTS M_cyst_L_h R_CBL M_pyr_h R_THRAL M_ser_L_h R_SERH M_g3p_h R_TKT1h M_r5p_h R_RPIh M_ru5p_D_h R_PRUK M_rb15bp_h R_RBCh M_3pg_h R_PGKh M_13dpg_h R_GAPDH_LPAREN_nadp_RPAREN_hi M_nadp_h R_G3PD2 M_dhap_h R_FBA3hi M_s17bp_h R_SBP M_s7p_h R_TAh M_f6p_B_h R_TKT2h M_e4p_h R_DPHS M_2dda7p_h R_DHQS M_3dhq_h R_DQDH M_3dhsk_h R_SKDH M_skm_h R_SKK M_skm5p_h R_PSCIT M_3psme_h R_CHRS M_chor_h R_CHRM M_pphn_h R_PPOR M_34hpp_h R_TYRTAh M_akg_h R_BCTA_LPAREN_val_RPAREN_h M_glu_L_h R_ASPATh M_asp_L_h R_ASPK M_4pasp_h/0.0325924657473689
R_ASADH M_aspsa_h R_HSDH M_hom_L_h R_HSK M_phom_h R_CYSTS M_cyst_L_h R_CBL M_pyr_h R_THRAL M_ser_L_h R_SERH M_g3p_h R_TKT1h M_r5p_h R_RPIh M_ru5p_D_h R_PRUK M_rb15bp_h R_RBCh M_3pg_h R_PGKh M_13dpg_h R_GAPDH_LPAREN_nadp_RPAREN_hi M_nadp_h R_G3PD2 M_dhap_h R_FBA3hi M_s17bp_h R_SBP M_s7p_h R_TAh M_e4p_h R_DPHS M_2dda7p_h R_DHQS M_3dhq_h R_DQDH M_3dhsk_h R_SKDH M_skm_h R_SKK M_skm5p_h R_PSCIT M_3psme_h R_CHRS M_chor_h R_CHRM M_pphn_h R_PPOR M_34hpp_h R_TYRTAh M_akg_h R_GLUS_LPAREN_ferr_RPAREN_ M_glu_L_h R_ASPATh M_asp_L_h R_ASPK M_4pasp_h/0.0325924657473689
R_ASADH M_aspsa_h R_HSDH M_hom_L_h R_HSK M_phom_h R_CYSTS M_cyst_L_h R_CBL M_pyr_h R_THRAL M_ser_L_h R_SERH M_g3p_h R_TKT1h M_r5p_h R_RPIh M_ru5p_D_h R_PRUK M_rb15bp_h R_RBCh M_3pg_h R_PGKh M_13dpg_h R_GAPDH_LPAREN_nadp_RPAREN_hi M_nadp_h R_G3PD2 M_dhap_h R_FBA3hi M_s17bp_h R_SBP M_s7p_h R_TAh M_e4p_h R_DPHS M_2dda7p_h R_DHQS M_3dhq_h R_DQDH M_3dhsk_h R_SKDH M_skm_h R_SKK M_skm5p_h R_PSCIT M_3psme_h R_CHRS M_chor_h R_CHRM M_pphn_h R_PPOR M_34hpp_h R_TYRTAh M_akg_h R_BCTA_LPAREN_val_RPAREN_h M_glu_L_h R_ASPATh M_asp_L_h R_ASPK M_4pasp_h/0.0325924657473689
R_ASADH M_aspsa_h R_HSDH M_hom_L_h R_HSK M_phom_h R_CYSTS M_cyst_L_h R_CBL M_pyr_h R_THRAL M_ser_L_h R_SERH M_g3p_h R_TAh M_f6p_B_h R_TKT2h M_xu5p_D_h R_RPEh M_ru5p_D_h R_PRUK M_rb15bp_h R_RBCh M_3pg_h R_PGKh M_13dpg_h R_GAPDH_LPAREN_nadp_RPAREN_hi M_nadp_h R_GDH_LPAREN_nadp_RPAREN_ M_akg_h R_GLUS_LPAREN_ferr_RPAREN_ M_glu_L_h R_ASPATh M_asp_L_h R_ASPK M_4pasp_h/0.0325924657473689
R_ASADH M_aspsa_h R_HSDH M_hom_L_h R_HSK M_phom_h R_CYSTS M_cyst_L_h R_CBL M_pyr_h R_THRAL M_ser_L_h R_SERH M_g3p_h R_TAh M_f6p_B_h R_TKT2h M_xu5p_D_h R_RPEh M_ru5p_D_h R_PRUK M_rb15bp_h R_RBCh M_3pg_h R_PGKh M_13dpg_h R_GAPDH_LPAREN_nadp_RPAREN_hi M_nadp_h R_GDH_LPAREN_nadp_RPAREN_ M_akg_h R_BCTA_LPAREN_val_RPAREN_h M_glu_L_h R_ASPATh M_asp_L_h R_ASPK M_4pasp_h/0.0325924657473689
R_ASADH M_aspsa_h R_HSDH M_hom_L_h R_HSK M_phom_h R_CYSTS M_cyst_L_h R_CBL M_pyr_h R_THRAL M_ser_L_h R_SERH M_g3p_h R_TAh M_f6p_B_h R_TKT2h M_e4p_h R_FBA3hi M_s17bp_h R_SBP M_s7p_h R_TKT1h M_xu5p_D_h R_RPEh M_ru5p_D_h R_PRUK M_rb15bp_h R_RBCh M_3pg_h R_PGKh M_13dpg_h R_GAPDH_LPAREN_nadp_RPAREN_hi M_nadp_h R_GDH_LPAREN_nadp_RPAREN_ M_akg_h R_GLUS_LPAREN_ferr_RPAREN_ M_glu_L_h R_ASPATh M_asp_L_h R_ASPK M_4pasp_h/0.0325924657473689
R_ASADH M_aspsa_h R_HSDH M_hom_L_h R_HSK M_phom_h R_CYSTS M_cyst_L_h R_CBL M_pyr_h R_THRAL M_ser_L_h R_SERH M_g3p_h R_TAh M_f6p_B_h R_TKT2h M_e4p_h R_FBA3hi M_s17bp_h R_SBP M_s7p_h R_TKT1h M_xu5p_D_h R_RPEh M_ru5p_D_h R_PRUK M_rb15bp_h R_RBCh M_3pg_h R_PGKh M_13dpg_h R_GAPDH_LPAREN_nadp_RPAREN_hi M_nadp_h R_GDH_LPAREN_nadp_RPAREN_ M_akg_h R_BCTA_LPAREN_val_RPAREN_h M_glu_L_h R_ASPATh M_asp_L_h R_ASPK M_4pasp_h/0.0325924657473689
R_ASADH M_aspsa_h R_HSDH M_hom_L_h R_HSK M_phom_h R_CYSTS M_cyst_L_h R_CBL M_pyr_h R_THRAL M_ser_L_h R_SERH M_g3p_h R_TAh M_f6p_B_h R_TKT2h M_e4p_h R_FBA3hi M_s17bp_h R_SBP M_s7p_h R_TKT1h M_r5p_h R_RPIh M_ru5p_D_h R_PRUK M_rb15bp_h R_RBCh M_3pg_h R_PGKh M_13dpg_h R_GAPDH_LPAREN_nadp_RPAREN_hi M_nadp_h R_GDH_LPAREN_nadp_RPAREN_ M_akg_h R_GLUS_LPAREN_ferr_RPAREN_ M_glu_L_h R_ASPATh M_asp_L_h R_ASPK M_4pasp_h/0.0325924657473689
R_ASADH M_aspsa_h R_HSDH M_hom_L_h R_HSK M_phom_h R_CYSTS M_cyst_L_h R_CBL M_pyr_h R_THRAL M_ser_L_h R_SERH M_g3p_h R_TAh M_f6p_B_h R_TKT2h M_e4p_h R_FBA3hi M_s17bp_h R_SBP M_s7p_h R_TKT1h M_r5p_h R_RPIh M_ru5p_D_h R_PRUK M_rb15bp_h R_RBCh M_3pg_h R_PGKh M_13dpg_h R_GAPDH_LPAREN_nadp_RPAREN_hi M_nadp_h R_GDH_LPAREN_nadp_RPAREN_ M_akg_h R_BCTA_LPAREN_val_RPAREN_h M_glu_L_h R_ASPATh M_asp_L_h R_ASPK M_4pasp_h/0.0325924657473689
R_ASADH M_aspsa_h R_HSDH M_hom_L_h R_HSK M_phom_h R_CYSTS M_cyst_L_h R_CBL M_pyr_h R_THRAL M_ser_L_h R_SERH M_g3p_h R_TAh M_f6p_B_h R_TKT2h M_e4p_h R_DPHS M_2dda7p_h R_DHQS M_3dhq_h R_DQDH M_3dhsk_h R_SKDH M_skm_h R_SKK M_skm5p_h R_PSCIT M_3psme_h R_CHRS M_chor_h R_CHRM M_pphn_h R_PPOR M_34hpp_h R_TYRTAh M_akg_h R_GLUS_LPAREN_ferr_RPAREN_ M_glu_L_h R_ASPATh M_asp_L_h R_ASPK M_4pasp_h/0.0325924657473689
R_ASADH M_aspsa_h R_HSDH M_hom_L_h R_HSK M_phom_h R_CYSTS M_cyst_L_h R_CBL M_pyr_h R_THRAL M_ser_L_h R_SERH M_g3p_h R_TAh M_f6p_B_h R_TKT2h M_e4p_h R_DPHS M_2dda7p_h R_DHQS M_3dhq_h R_DQDH M_3dhsk_h R_SKDH M_skm_h R_SKK M_skm5p_h R_PSCIT M_3psme_h R_CHRS M_chor_h R_CHRM M_pphn_h R_PPOR M_34hpp_h R_TYRTAh M_akg_h R_BCTA_LPAREN_val_RPAREN_h M_glu_L_h R_ASPATh M_asp_L_h R_ASPK M_4pasp_h/0.0325924657473689
R_ASADH M_aspsa_h R_HSDH M_hom_L_h R_HSK M_phom_h R_CYSTS M_cyst_L_h R_CBL M_pyr_h R_THRAL M_ser_L_h R_SERH M_g3p_h R_TAh M_f6p_B_h R_TKT2h M_e4p_h R_DPHS M_2dda7p_h R_DHQS M_3dhq_h R_DQDH M_3dhsk_h R_SKDH M_nadp_h R_GDH_LPAREN_nadp_RPAREN_ M_akg_h R_GLUS_LPAREN_ferr_RPAREN_ M_glu_L_h R_ASPATh M_asp_L_h R_ASPK M_4pasp_h/0.0325924657473689
R_ASADH M_aspsa_h R_HSDH M_hom_L_h R_HSK M_phom_h R_CYSTS M_cyst_L_h R_CBL M_pyr_h R_THRAL M_ser_L_h R_SERH M_g3p_h R_TAh M_f6p_B_h R_TKT2h M_e4p_h R_DPHS M_2dda7p_h R_DHQS M_3dhq_h R_DQDH M_3dhsk_h R_SKDH M_nadp_h R_GDH_LPAREN_nadp_RPAREN_ M_akg_h R_BCTA_LPAREN_val_RPAREN_h M_glu_L_h R_ASPATh M_asp_L_h R_ASPK M_4pasp_h/0.0325924657473689
R_ASADH M_aspsa_h R_HSDH M_hom_L_h R_HSK M_phom_h R_CYSTS M_cyst_L_h R_CBL M_pyr_h R_THRAL M_ser_L_h R_SERH M_g3p_h R_TAh M_e4p_h R_FBA3hi M_s17bp_h R_SBP M_s7p_h R_TKT1h M_xu5p_D_h R_RPEh M_ru5p_D_h R_PRUK M_rb15bp_h R_RBCh M_3pg_h R_PGKh M_13dpg_h R_GAPDH_LPAREN_nadp_RPAREN_hi M_nadp_h R_GDH_LPAREN_nadp_RPAREN_ M_akg_h R_GLUS_LPAREN_ferr_RPAREN_ M_glu_L_h R_ASPATh M_asp_L_h R_ASPK M_4pasp_h/0.0325924657473689
R_ASADH M_aspsa_h R_HSDH M_hom_L_h R_HSK M_phom_h R_CYSTS M_cyst_L_h R_CBL M_pyr_h R_THRAL M_ser_L_h R_SERH M_g3p_h R_TAh M_e4p_h R_FBA3hi M_s17bp_h R_SBP M_s7p_h R_TKT1h M_xu5p_D_h R_RPEh M_ru5p_D_h R_PRUK M_rb15bp_h R_RBCh M_3pg_h R_PGKh M_13dpg_h R_GAPDH_LPAREN_nadp_RPAREN_hi M_nadp_h R_GDH_LPAREN_nadp_RPAREN_ M_akg_h R_BCTA_LPAREN_val_RPAREN_h M_glu_L_h R_ASPATh M_asp_L_h R_ASPK M_4pasp_h/0.0325924657473689
R_ASADH M_aspsa_h R_HSDH M_hom_L_h R_HSK M_phom_h R_CYSTS M_cyst_L_h R_CBL M_pyr_h R_THRAL M_ser_L_h R_SERH M_g3p_h R_TAh M_e4p_h R_FBA3hi M_s17bp_h R_SBP M_s7p_h R_TKT1h M_r5p_h R_RPIh M_ru5p_D_h R_PRUK M_rb15bp_h R_RBCh M_3pg_h R_PGKh M_13dpg_h R_GAPDH_LPAREN_nadp_RPAREN_hi M_nadp_h R_GDH_LPAREN_nadp_RPAREN_ M_akg_h R_GLUS_LPAREN_ferr_RPAREN_ M_glu_L_h R_ASPATh M_asp_L_h R_ASPK M_4pasp_h/0.0325924657473689
R_ASADH M_aspsa_h R_HSDH M_hom_L_h R_HSK M_phom_h R_CYSTS M_cyst_L_h R_CBL M_pyr_h R_THRAL M_ser_L_h R_SERH M_g3p_h R_TAh M_e4p_h R_FBA3hi M_s17bp_h R_SBP M_s7p_h R_TKT1h M_r5p_h R_RPIh M_ru5p_D_h R_PRUK M_rb15bp_h R_RBCh M_3pg_h R_PGKh M_13dpg_h R_GAPDH_LPAREN_nadp_RPAREN_hi M_nadp_h R_GDH_LPAREN_nadp_RPAREN_ M_akg_h R_BCTA_LPAREN_val_RPAREN_h M_glu_L_h R_ASPATh M_asp_L_h R_ASPK M_4pasp_h/0.0325924657473689
R_ASADH M_aspsa_h R_HSDH M_hom_L_h R_HSK M_phom_h R_CYSTS M_cyst_L_h R_CBL M_pyr_h R_THRAL M_ser_L_h R_SERH M_g3p_h R_TAh M_e4p_h R_DPHS M_2dda7p_h R_DHQS M_3dhq_h R_DQDH M_3dhsk_h R_SKDH M_skm_h R_SKK M_skm5p_h R_PSCIT M_3psme_h R_CHRS M_chor_h R_CHRM M_pphn_h R_PPOR M_34hpp_h R_TYRTAh M_akg_h R_GLUS_LPAREN_ferr_RPAREN_ M_glu_L_h R_ASPATh M_asp_L_h R_ASPK M_4pasp_h/0.0325924657473689
R_ASADH M_aspsa_h R_HSDH M_hom_L_h R_HSK M_phom_h R_CYSTS M_cyst_L_h R_CBL M_pyr_h R_THRAL M_ser_L_h R_SERH M_g3p_h R_TAh M_e4p_h R_DPHS M_2dda7p_h R_DHQS M_3dhq_h R_DQDH M_3dhsk_h R_SKDH M_skm_h R_SKK M_skm5p_h R_PSCIT M_3psme_h R_CHRS M_chor_h R_CHRM M_pphn_h R_PPOR M_34hpp_h R_TYRTAh M_akg_h R_BCTA_LPAREN_val_RPAREN_h M_glu_L_h R_ASPATh M_asp_L_h R_ASPK M_4pasp_h/0.0325924657473689
R_ASADH M_aspsa_h R_HSDH M_hom_L_h R_HSK M_phom_h R_CYSTS M_cyst_L_h R_CBL M_pyr_h R_THRAL M_ser_L_h R_SERH M_g3p_h R_TAh M_e4p_h R_DPHS M_2dda7p_h R_DHQS M_3dhq_h R_DQDH M_3dhsk_h R_SKDH M_nadp_h R_GDH_LPAREN_nadp_RPAREN_ M_akg_h R_GLUS_LPAREN_ferr_RPAREN_ M_glu_L_h R_ASPATh M_asp_L_h R_ASPK M_4pasp_h/0.0325924657473689
R_ASADH M_aspsa_h R_HSDH M_hom_L_h R_HSK M_phom_h R_CYSTS M_cyst_L_h R_CBL M_pyr_h R_THRAL M_ser_L_h R_SERH M_g3p_h R_TAh M_e4p_h R_DPHS M_2dda7p_h R_DHQS M_3dhq_h R_DQDH M_3dhsk_h R_SKDH M_nadp_h R_GDH_LPAREN_nadp_RPAREN_ M_akg_h R_BCTA_LPAREN_val_RPAREN_h M_glu_L_h R_ASPATh M_asp_L_h R_ASPK M_4pasp_h/0.0325924657473689
R_ASADH M_aspsa_h R_HSDH M_hom_L_h R_HSK M_phom_h R_CYSTS M_cyst_L_h R_CBL M_pyr_h R_THRAL M_ser_L_h R_SERH M_g3p_h R_DXS M_dxyl5p_h R_DXRI M_nadp_h R_GDH_LPAREN_nadp_RPAREN_ M_akg_h R_GLUS_LPAREN_ferr_RPAREN_ M_glu_L_h R_ASPATh M_asp_L_h R_ASPK M_4pasp_h/0.0325924657473689
R_ASADH M_aspsa_h R_HSDH M_hom_L_h R_HSK M_phom_h R_CYSTS M_cyst_L_h R_CBL M_pyr_h R_THRAL M_ser_L_h R_SERH M_g3p_h R_DXS M_dxyl5p_h R_DXRI M_nadp_h R_GDH_LPAREN_nadp_RPAREN_ M_akg_h R_BCTA_LPAREN_val_RPAREN_h M_glu_L_h R_ASPATh M_asp_L_h R_ASPK M_4pasp_h/0.0325924657473689
R_ASADH M_aspsa_h R_HSDH M_hom_L_h R_HSK M_phom_h R_CYSTS M_cyst_L_h R_CBL M_pyr_h R_THRAL M_ser_L_h R_SERH M_g3p_h R_DXS M_dxyl5p_h R_DXRI M_nadp_h R_G3PD2 M_dhap_h R_FBA3hi M_s17bp_h R_SBP M_s7p_h R_TAh M_f6p_B_h R_TKT2h M_e4p_h R_DPHS M_2dda7p_h R_DHQS M_3dhq_h R_DQDH M_3dhsk_h R_SKDH M_skm_h R_SKK M_skm5p_h R_PSCIT M_3psme_h R_CHRS M_chor_h R_CHRM M_pphn_h R_PPOR M_34hpp_h R_TYRTAh M_akg_h R_GLUS_LPAREN_ferr_RPAREN_ M_glu_L_h R_ASPATh M_asp_L_h R_ASPK M_4pasp_h/0.0325924657473689
R_ASADH M_aspsa_h R_HSDH M_hom_L_h R_HSK M_phom_h R_CYSTS M_cyst_L_h R_CBL M_pyr_h R_THRAL M_ser_L_h R_SERH M_g3p_h R_DXS M_dxyl5p_h R_DXRI M_nadp_h R_G3PD2 M_dhap_h R_FBA3hi M_s17bp_h R_SBP M_s7p_h R_TAh M_f6p_B_h R_TKT2h M_e4p_h R_DPHS M_2dda7p_h R_DHQS M_3dhq_h R_DQDH M_3dhsk_h R_SKDH M_skm_h R_SKK M_skm5p_h R_PSCIT M_3psme_h R_CHRS M_chor_h R_CHRM M_pphn_h R_PPOR M_34hpp_h R_TYRTAh M_akg_h R_BCTA_LPAREN_val_RPAREN_h M_glu_L_h R_ASPATh M_asp_L_h R_ASPK M_4pasp_h/0.0325924657473689
R_ASADH M_aspsa_h R_HSDH M_hom_L_h R_HSK M_phom_h R_CYSTS M_cyst_L_h R_CBL M_pyr_h R_THRAL M_ser_L_h R_SERH M_g3p_h R_DXS M_dxyl5p_h R_DXRI M_nadp_h R_G3PD2 M_dhap_h R_FBA3hi M_s17bp_h R_SBP M_s7p_h R_TAh M_e4p_h R_DPHS M_2dda7p_h R_DHQS M_3dhq_h R_DQDH M_3dhsk_h R_SKDH M_skm_h R_SKK M_skm5p_h R_PSCIT M_3psme_h R_CHRS M_chor_h R_CHRM M_pphn_h R_PPOR M_34hpp_h R_TYRTAh M_akg_h R_GLUS_LPAREN_ferr_RPAREN_ M_glu_L_h R_ASPATh M_asp_L_h R_ASPK M_4pasp_h/0.0325924657473689
R_ASADH M_aspsa_h R_HSDH M_hom_L_h R_HSK M_phom_h R_CYSTS M_cyst_L_h R_CBL M_pyr_h R_THRAL M_ser_L_h R_SERH M_g3p_h R_DXS M_dxyl5p_h R_DXRI M_nadp_h R_G3PD2 M_dhap_h R_FBA3hi M_s17bp_h R_SBP M_s7p_h R_TAh M_e4p_h R_DPHS M_2dda7p_h R_DHQS M_3dhq_h R_DQDH M_3dhsk_h R_SKDH M_skm_h R_SKK M_skm5p_h R_PSCIT M_3psme_h R_CHRS M_chor_h R_CHRM M_pphn_h R_PPOR M_34hpp_h R_TYRTAh M_akg_h R_BCTA_LPAREN_val_RPAREN_h M_glu_L_h R_ASPATh M_asp_L_h R_ASPK M_4pasp_h/0.0325924657473689
R_ASADH M_aspsa_h R_HSDH M_hom_L_h R_HSK M_phom_h R_CYSTS M_cyst_L_h R_CBL M_pyr_h R_THRAL M_ser_L_h R_SERH M_g3p_h R_DXS M_dxyl5p_h R_DXRI M_2me4p_h R_CMS M_4c2me_h R_CMK M_pcdme_h R_MCS M_2mecdp_h R_HDS M_h2mb4p_h R_IDS2 M_nadp_h R_GDH_LPAREN_nadp_RPAREN_ M_akg_h R_GLUS_LPAREN_ferr_RPAREN_ M_glu_L_h R_ASPATh M_asp_L_h R_ASPK M_4pasp_h/0.0325924657473689
R_ASADH M_aspsa_h R_HSDH M_hom_L_h R_HSK M_phom_h R_CYSTS M_cyst_L_h R_CBL M_pyr_h R_THRAL M_ser_L_h R_SERH M_g3p_h R_DXS M_dxyl5p_h R_DXRI M_2me4p_h R_CMS M_4c2me_h R_CMK M_pcdme_h R_MCS M_2mecdp_h R_HDS M_h2mb4p_h R_IDS2 M_nadp_h R_GDH_LPAREN_nadp_RPAREN_ M_akg_h R_BCTA_LPAREN_val_RPAREN_h M_glu_L_h R_ASPATh M_asp_L_h R_ASPK M_4pasp_h/0.0325924657473689
R_ASADH M_aspsa_h R_HSDH M_hom_L_h R_HSK M_phom_h R_CYSTS M_cyst_L_h R_CBL M_pyr_h R_THRAL M_ser_L_h R_SERH M_g3p_h R_DXS M_dxyl5p_h R_DXRI M_2me4p_h R_CMS M_4c2me_h R_CMK M_pcdme_h R_MCS M_2mecdp_h R_HDS M_h2mb4p_h R_IDS2 M_nadp_h R_G3PD2 M_dhap_h R_FBA3hi M_s17bp_h R_SBP M_s7p_h R_TAh M_f6p_B_h R_TKT2h M_e4p_h R_DPHS M_2dda7p_h R_DHQS M_3dhq_h R_DQDH M_3dhsk_h R_SKDH M_skm_h R_SKK M_skm5p_h R_PSCIT M_3psme_h R_CHRS M_chor_h R_CHRM M_pphn_h R_PPOR M_34hpp_h R_TYRTAh M_akg_h R_GLUS_LPAREN_ferr_RPAREN_ M_glu_L_h R_ASPATh M_asp_L_h R_ASPK M_4pasp_h/0.0325924657473689
R_ASADH M_aspsa_h R_HSDH M_hom_L_h R_HSK M_phom_h R_CYSTS M_cyst_L_h R_CBL M_pyr_h R_THRAL M_ser_L_h R_SERH M_g3p_h R_DXS M_dxyl5p_h R_DXRI M_2me4p_h R_CMS M_4c2me_h R_CMK M_pcdme_h R_MCS M_2mecdp_h R_HDS M_h2mb4p_h R_IDS2 M_nadp_h R_G3PD2 M_dhap_h R_FBA3hi M_s17bp_h R_SBP M_s7p_h R_TAh M_f6p_B_h R_TKT2h M_e4p_h R_DPHS M_2dda7p_h R_DHQS M_3dhq_h R_DQDH M_3dhsk_h R_SKDH M_skm_h R_SKK M_skm5p_h R_PSCIT M_3psme_h R_CHRS M_chor_h R_CHRM M_pphn_h R_PPOR M_34hpp_h R_TYRTAh M_akg_h R_BCTA_LPAREN_val_RPAREN_h M_glu_L_h R_ASPATh M_asp_L_h R_ASPK M_4pasp_h/0.0325924657473689
R_ASADH M_aspsa_h R_HSDH M_hom_L_h R_HSK M_phom_h R_CYSTS M_cyst_L_h R_CBL M_pyr_h R_THRAL M_ser_L_h R_SERH M_g3p_h R_DXS M_dxyl5p_h R_DXRI M_2me4p_h R_CMS M_4c2me_h R_CMK M_pcdme_h R_MCS M_2mecdp_h R_HDS M_h2mb4p_h R_IDS2 M_nadp_h R_G3PD2 M_dhap_h R_FBA3hi M_s17bp_h R_SBP M_s7p_h R_TAh M_e4p_h R_DPHS M_2dda7p_h R_DHQS M_3dhq_h R_DQDH M_3dhsk_h R_SKDH M_skm_h R_SKK M_skm5p_h R_PSCIT M_3psme_h R_CHRS M_chor_h R_CHRM M_pphn_h R_PPOR M_34hpp_h R_TYRTAh M_akg_h R_GLUS_LPAREN_ferr_RPAREN_ M_glu_L_h R_ASPATh M_asp_L_h R_ASPK M_4pasp_h/0.0325924657473689
R_ASADH M_aspsa_h R_HSDH M_hom_L_h R_HSK M_phom_h R_CYSTS M_cyst_L_h R_CBL M_pyr_h R_THRAL M_ser_L_h R_SERH M_g3p_h R_DXS M_dxyl5p_h R_DXRI M_2me4p_h R_CMS M_4c2me_h R_CMK M_pcdme_h R_MCS M_2mecdp_h R_HDS M_h2mb4p_h R_IDS2 M_nadp_h R_G3PD2 M_dhap_h R_FBA3hi M_s17bp_h R_SBP M_s7p_h R_TAh M_e4p_h R_DPHS M_2dda7p_h R_DHQS M_3dhq_h R_DQDH M_3dhsk_h R_SKDH M_skm_h R_SKK M_skm5p_h R_PSCIT M_3psme_h R_CHRS M_chor_h R_CHRM M_pphn_h R_PPOR M_34hpp_h R_TYRTAh M_akg_h R_BCTA_LPAREN_val_RPAREN_h M_glu_L_h R_ASPATh M_asp_L_h R_ASPK M_4pasp_h/0.0325924657473689
R_ASADH M_aspsa_h R_HSDH M_hom_L_h R_HSK M_phom_h R_CYSTS M_cyst_L_h R_CBL M_pyr_h R_THRAL M_ser_L_h R_SERH M_g3p_h R_DXS M_dxyl5p_h R_DXRI M_2me4p_h R_CMS M_4c2me_h R_CMK M_pcdme_h R_MCS M_2mecdp_h R_HDS M_h2mb4p_h R_IDS2 M_dmpp_h R_GPPSh M_grdp_h R_FPPSh M_frdp_h R_GGPS M_ggdp_h R_GGDR M_nadp_h R_GDH_LPAREN_nadp_RPAREN_ M_akg_h R_GLUS_LPAREN_ferr_RPAREN_ M_glu_L_h R_ASPATh M_asp_L_h R_ASPK M_4pasp_h/0.0325924657473689
R_ASADH M_aspsa_h R_HSDH M_hom_L_h R_HSK M_phom_h R_CYSTS M_cyst_L_h R_CBL M_pyr_h R_THRAL M_ser_L_h R_SERH M_g3p_h R_DXS M_dxyl5p_h R_DXRI M_2me4p_h R_CMS M_4c2me_h R_CMK M_pcdme_h R_MCS M_2mecdp_h R_HDS M_h2mb4p_h R_IDS2 M_dmpp_h R_GPPSh M_grdp_h R_FPPSh M_frdp_h R_GGPS M_ggdp_h R_GGDR M_nadp_h R_GDH_LPAREN_nadp_RPAREN_ M_akg_h R_BCTA_LPAREN_val_RPAREN_h M_glu_L_h R_ASPATh M_asp_L_h R_ASPK M_4pasp_h/0.0325924657473689
R_ASADH M_aspsa_h R_HSDH M_hom_L_h R_HSK M_phom_h R_CYSTS M_cyst_L_h R_CBL M_pyr_h R_THRAL M_ser_L_h R_SERH M_g3p_h R_DXS M_dxyl5p_h R_DXRI M_2me4p_h R_CMS M_4c2me_h R_CMK M_pcdme_h R_MCS M_2mecdp_h R_HDS M_h2mb4p_h R_IDS2 M_dmpp_h R_GPPSh M_grdp_h R_FPPSh M_frdp_h R_GGPS M_ggdp_h R_GGDR M_nadp_h R_G3PD2 M_dhap_h R_FBA3hi M_s17bp_h R_SBP M_s7p_h R_TAh M_f6p_B_h R_TKT2h M_e4p_h R_DPHS M_2dda7p_h R_DHQS M_3dhq_h R_DQDH M_3dhsk_h R_SKDH M_skm_h R_SKK M_skm5p_h R_PSCIT M_3psme_h R_CHRS M_chor_h R_CHRM M_pphn_h R_PPOR M_34hpp_h R_TYRTAh M_akg_h R_GLUS_LPAREN_ferr_RPAREN_ M_glu_L_h R_ASPATh M_asp_L_h R_ASPK M_4pasp_h/0.0325924657473689
R_ASADH M_aspsa_h R_HSDH M_hom_L_h R_HSK M_phom_h R_CYSTS M_cyst_L_h R_CBL M_pyr_h R_THRAL M_ser_L_h R_SERH M_g3p_h R_DXS M_dxyl5p_h R_DXRI M_2me4p_h R_CMS M_4c2me_h R_CMK M_pcdme_h R_MCS M_2mecdp_h R_HDS M_h2mb4p_h R_IDS2 M_dmpp_h R_GPPSh M_grdp_h R_FPPSh M_frdp_h R_GGPS M_ggdp_h R_GGDR M_nadp_h R_G3PD2 M_dhap_h R_FBA3hi M_s17bp_h R_SBP M_s7p_h R_TAh M_f6p_B_h R_TKT2h M_e4p_h R_DPHS M_2dda7p_h R_DHQS M_3dhq_h R_DQDH M_3dhsk_h R_SKDH M_skm_h R_SKK M_skm5p_h R_PSCIT M_3psme_h R_CHRS M_chor_h R_CHRM M_pphn_h R_PPOR M_34hpp_h R_TYRTAh M_akg_h R_BCTA_LPAREN_val_RPAREN_h M_glu_L_h R_ASPATh M_asp_L_h R_ASPK M_4pasp_h/0.0325924657473689
R_ASADH M_aspsa_h R_HSDH M_hom_L_h R_HSK M_phom_h R_CYSTS M_cyst_L_h R_CBL M_pyr_h R_THRAL M_ser_L_h R_SERH M_g3p_h R_DXS M_dxyl5p_h R_DXRI M_2me4p_h R_CMS M_4c2me_h R_CMK M_pcdme_h R_MCS M_2mecdp_h R_HDS M_h2mb4p_h R_IDS2 M_dmpp_h R_GPPSh M_grdp_h R_FPPSh M_frdp_h R_GGPS M_ggdp_h R_GGDR M_nadp_h R_G3PD2 M_dhap_h R_FBA3hi M_s17bp_h R_SBP M_s7p_h R_TAh M_e4p_h R_DPHS M_2dda7p_h R_DHQS M_3dhq_h R_DQDH M_3dhsk_h R_SKDH M_skm_h R_SKK M_skm5p_h R_PSCIT M_3psme_h R_CHRS M_chor_h R_CHRM M_pphn_h R_PPOR M_34hpp_h R_TYRTAh M_akg_h R_GLUS_LPAREN_ferr_RPAREN_ M_glu_L_h R_ASPATh M_asp_L_h R_ASPK M_4pasp_h/0.0325924657473689
R_ASADH M_aspsa_h R_HSDH M_hom_L_h R_HSK M_phom_h R_CYSTS M_cyst_L_h R_CBL M_pyr_h R_THRAL M_ser_L_h R_SERH M_g3p_h R_DXS M_dxyl5p_h R_DXRI M_2me4p_h R_CMS M_4c2me_h R_CMK M_pcdme_h R_MCS M_2mecdp_h R_HDS M_h2mb4p_h R_IDS2 M_dmpp_h R_GPPSh M_grdp_h R_FPPSh M_frdp_h R_GGPS M_ggdp_h R_GGDR M_nadp_h R_G3PD2 M_dhap_h R_FBA3hi M_s17bp_h R_SBP M_s7p_h R_TAh M_e4p_h R_DPHS M_2dda7p_h R_DHQS M_3dhq_h R_DQDH M_3dhsk_h R_SKDH M_skm_h R_SKK M_skm5p_h R_PSCIT M_3psme_h R_CHRS M_chor_h R_CHRM M_pphn_h R_PPOR M_34hpp_h R_TYRTAh M_akg_h R_BCTA_LPAREN_val_RPAREN_h M_glu_L_h R_ASPATh M_asp_L_h R_ASPK M_4pasp_h/0.0325924657473689
R_ASADH M_aspsa_h R_HSDH M_hom_L_h R_HSK M_phom_h R_CYSTS M_cyst_L_h R_CBL M_pyr_h R_THRAL M_ser_L_h R_SERH M_g3p_h R_DXS M_dxyl5p_h R_DXRI M_2me4p_h R_CMS M_4c2me_h R_CMK M_pcdme_h R_MCS M_2mecdp_h R_HDS M_h2mb4p_h R_IDS1 M_nadp_h R_GDH_LPAREN_nadp_RPAREN_ M_akg_h R_GLUS_LPAREN_ferr_RPAREN_ M_glu_L_h R_ASPATh M_asp_L_h R_ASPK M_4pasp_h/0.0325924657473689
R_ASADH M_aspsa_h R_HSDH M_hom_L_h R_HSK M_phom_h R_CYSTS M_cyst_L_h R_CBL M_pyr_h R_THRAL M_ser_L_h R_SERH M_g3p_h R_DXS M_dxyl5p_h R_DXRI M_2me4p_h R_CMS M_4c2me_h R_CMK M_pcdme_h R_MCS M_2mecdp_h R_HDS M_h2mb4p_h R_IDS1 M_nadp_h R_GDH_LPAREN_nadp_RPAREN_ M_akg_h R_BCTA_LPAREN_val_RPAREN_h M_glu_L_h R_ASPATh M_asp_L_h R_ASPK M_4pasp_h/0.0325924657473689
R_ASADH M_aspsa_h R_HSDH M_hom_L_h R_HSK M_phom_h R_CYSTS M_cyst_L_h R_CBL M_pyr_h R_THRAL M_ser_L_h R_SERH M_g3p_h R_DXS M_dxyl5p_h R_DXRI M_2me4p_h R_CMS M_4c2me_h R_CMK M_pcdme_h R_MCS M_2mecdp_h R_HDS M_h2mb4p_h R_IDS1 M_nadp_h R_G3PD2 M_dhap_h R_FBA3hi M_s17bp_h R_SBP M_s7p_h R_TAh M_f6p_B_h R_TKT2h M_e4p_h R_DPHS M_2dda7p_h R_DHQS M_3dhq_h R_DQDH M_3dhsk_h R_SKDH M_skm_h R_SKK M_skm5p_h R_PSCIT M_3psme_h R_CHRS M_chor_h R_CHRM M_pphn_h R_PPOR M_34hpp_h R_TYRTAh M_akg_h R_GLUS_LPAREN_ferr_RPAREN_ M_glu_L_h R_ASPATh M_asp_L_h R_ASPK M_4pasp_h/0.0325924657473689
R_ASADH M_aspsa_h R_HSDH M_hom_L_h R_HSK M_phom_h R_CYSTS M_cyst_L_h R_CBL M_pyr_h R_THRAL M_ser_L_h R_SERH M_g3p_h R_DXS M_dxyl5p_h R_DXRI M_2me4p_h R_CMS M_4c2me_h R_CMK M_pcdme_h R_MCS M_2mecdp_h R_HDS M_h2mb4p_h R_IDS1 M_nadp_h R_G3PD2 M_dhap_h R_FBA3hi M_s17bp_h R_SBP M_s7p_h R_TAh M_f6p_B_h R_TKT2h M_e4p_h R_DPHS M_2dda7p_h R_DHQS M_3dhq_h R_DQDH M_3dhsk_h R_SKDH M_skm_h R_SKK M_skm5p_h R_PSCIT M_3psme_h R_CHRS M_chor_h R_CHRM M_pphn_h R_PPOR M_34hpp_h R_TYRTAh M_akg_h R_BCTA_LPAREN_val_RPAREN_h M_glu_L_h R_ASPATh M_asp_L_h R_ASPK M_4pasp_h/0.0325924657473689
R_ASADH M_aspsa_h R_HSDH M_hom_L_h R_HSK M_phom_h R_CYSTS M_cyst_L_h R_CBL M_pyr_h R_THRAL M_ser_L_h R_SERH M_g3p_h R_DXS M_dxyl5p_h R_DXRI M_2me4p_h R_CMS M_4c2me_h R_CMK M_pcdme_h R_MCS M_2mecdp_h R_HDS M_h2mb4p_h R_IDS1 M_nadp_h R_G3PD2 M_dhap_h R_FBA3hi M_s17bp_h R_SBP M_s7p_h R_TAh M_e4p_h R_DPHS M_2dda7p_h R_DHQS M_3dhq_h R_DQDH M_3dhsk_h R_SKDH M_skm_h R_SKK M_skm5p_h R_PSCIT M_3psme_h R_CHRS M_chor_h R_CHRM M_pphn_h R_PPOR M_34hpp_h R_TYRTAh M_akg_h R_GLUS_LPAREN_ferr_RPAREN_ M_glu_L_h R_ASPATh M_asp_L_h R_ASPK M_4pasp_h/0.0325924657473689
R_ASADH M_aspsa_h R_HSDH M_hom_L_h R_HSK M_phom_h R_CYSTS M_cyst_L_h R_CBL M_pyr_h R_THRAL M_ser_L_h R_SERH M_g3p_h R_DXS M_dxyl5p_h R_DXRI M_2me4p_h R_CMS M_4c2me_h R_CMK M_pcdme_h R_MCS M_2mecdp_h R_HDS M_h2mb4p_h R_IDS1 M_nadp_h R_G3PD2 M_dhap_h R_FBA3hi M_s17bp_h R_SBP M_s7p_h R_TAh M_e4p_h R_DPHS M_2dda7p_h R_DHQS M_3dhq_h R_DQDH M_3dhsk_h R_SKDH M_skm_h R_SKK M_skm5p_h R_PSCIT M_3psme_h R_CHRS M_chor_h R_CHRM M_pphn_h R_PPOR M_34hpp_h R_TYRTAh M_akg_h R_BCTA_LPAREN_val_RPAREN_h M_glu_L_h R_ASPATh M_asp_L_h R_ASPK M_4pasp_h/0.0325924657473689
R_ASADH M_aspsa_h R_HSDH M_hom_L_h R_HSK M_phom_h R_CYSTS M_cyst_L_h R_CBL M_pyr_h R_THRAL M_ser_L_h R_SERH M_g3p_h R_DXS M_dxyl5p_h R_DXRI M_2me4p_h R_CMS M_4c2me_h R_CMK M_pcdme_h R_MCS M_2mecdp_h R_HDS M_h2mb4p_h R_IDS1 M_ipdp_h R_GPPSh M_grdp_h R_FPPSh M_frdp_h R_GGPS M_ggdp_h R_GGDR M_nadp_h R_GDH_LPAREN_nadp_RPAREN_ M_akg_h R_GLUS_LPAREN_ferr_RPAREN_ M_glu_L_h R_ASPATh M_asp_L_h R_ASPK M_4pasp_h/0.0325924657473689
R_ASADH M_aspsa_h R_HSDH M_hom_L_h R_HSK M_phom_h R_CYSTS M_cyst_L_h R_CBL M_pyr_h R_THRAL M_ser_L_h R_SERH M_g3p_h R_DXS M_dxyl5p_h R_DXRI M_2me4p_h R_CMS M_4c2me_h R_CMK M_pcdme_h R_MCS M_2mecdp_h R_HDS M_h2mb4p_h R_IDS1 M_ipdp_h R_GPPSh M_grdp_h R_FPPSh M_frdp_h R_GGPS M_ggdp_h R_GGDR M_nadp_h R_GDH_LPAREN_nadp_RPAREN_ M_akg_h R_BCTA_LPAREN_val_RPAREN_h M_glu_L_h R_ASPATh M_asp_L_h R_ASPK M_4pasp_h/0.0325924657473689
R_ASADH M_aspsa_h R_HSDH M_hom_L_h R_HSK M_phom_h R_CYSTS M_cyst_L_h R_CBL M_pyr_h R_THRAL M_ser_L_h R_SERH M_g3p_h R_DXS M_dxyl5p_h R_DXRI M_2me4p_h R_CMS M_4c2me_h R_CMK M_pcdme_h R_MCS M_2mecdp_h R_HDS M_h2mb4p_h R_IDS1 M_ipdp_h R_GPPSh M_grdp_h R_FPPSh M_frdp_h R_GGPS M_ggdp_h R_GGDR M_nadp_h R_G3PD2 M_dhap_h R_FBA3hi M_s17bp_h R_SBP M_s7p_h R_TAh M_f6p_B_h R_TKT2h M_e4p_h R_DPHS M_2dda7p_h R_DHQS M_3dhq_h R_DQDH M_3dhsk_h R_SKDH M_skm_h R_SKK M_skm5p_h R_PSCIT M_3psme_h R_CHRS M_chor_h R_CHRM M_pphn_h R_PPOR M_34hpp_h R_TYRTAh M_akg_h R_GLUS_LPAREN_ferr_RPAREN_ M_glu_L_h R_ASPATh M_asp_L_h R_ASPK M_4pasp_h/0.0325924657473689
R_ASADH M_aspsa_h R_HSDH M_hom_L_h R_HSK M_phom_h R_CYSTS M_cyst_L_h R_CBL M_pyr_h R_THRAL M_ser_L_h R_SERH M_g3p_h R_DXS M_dxyl5p_h R_DXRI M_2me4p_h R_CMS M_4c2me_h R_CMK M_pcdme_h R_MCS M_2mecdp_h R_HDS M_h2mb4p_h R_IDS1 M_ipdp_h R_GPPSh M_grdp_h R_FPPSh M_frdp_h R_GGPS M_ggdp_h R_GGDR M_nadp_h R_G3PD2 M_dhap_h R_FBA3hi M_s17bp_h R_SBP M_s7p_h R_TAh M_f6p_B_h R_TKT2h M_e4p_h R_DPHS M_2dda7p_h R_DHQS M_3dhq_h R_DQDH M_3dhsk_h R_SKDH M_skm_h R_SKK M_skm5p_h R_PSCIT M_3psme_h R_CHRS M_chor_h R_CHRM M_pphn_h R_PPOR M_34hpp_h R_TYRTAh M_akg_h R_BCTA_LPAREN_val_RPAREN_h M_glu_L_h R_ASPATh M_asp_L_h R_ASPK M_4pasp_h/0.0325924657473689
R_ASADH M_aspsa_h R_HSDH M_hom_L_h R_HSK M_phom_h R_CYSTS M_cyst_L_h R_CBL M_pyr_h R_THRAL M_ser_L_h R_SERH M_g3p_h R_DXS M_dxyl5p_h R_DXRI M_2me4p_h R_CMS M_4c2me_h R_CMK M_pcdme_h R_MCS M_2mecdp_h R_HDS M_h2mb4p_h R_IDS1 M_ipdp_h R_GPPSh M_grdp_h R_FPPSh M_frdp_h R_GGPS M_ggdp_h R_GGDR M_nadp_h R_G3PD2 M_dhap_h R_FBA3hi M_s17bp_h R_SBP M_s7p_h R_TAh M_e4p_h R_DPHS M_2dda7p_h R_DHQS M_3dhq_h R_DQDH M_3dhsk_h R_SKDH M_skm_h R_SKK M_skm5p_h R_PSCIT M_3psme_h R_CHRS M_chor_h R_CHRM M_pphn_h R_PPOR M_34hpp_h R_TYRTAh M_akg_h R_GLUS_LPAREN_ferr_RPAREN_ M_glu_L_h R_ASPATh M_asp_L_h R_ASPK M_4pasp_h/0.0325924657473689
R_ASADH M_aspsa_h R_HSDH M_hom_L_h R_HSK M_phom_h R_CYSTS M_cyst_L_h R_CBL M_pyr_h R_THRAL M_ser_L_h R_SERH M_g3p_h R_DXS M_dxyl5p_h R_DXRI M_2me4p_h R_CMS M_4c2me_h R_CMK M_pcdme_h R_MCS M_2mecdp_h R_HDS M_h2mb4p_h R_IDS1 M_ipdp_h R_GPPSh M_grdp_h R_FPPSh M_frdp_h R_GGPS M_ggdp_h R_GGDR M_nadp_h R_G3PD2 M_dhap_h R_FBA3hi M_s17bp_h R_SBP M_s7p_h R_TAh M_e4p_h R_DPHS M_2dda7p_h R_DHQS M_3dhq_h R_DQDH M_3dhsk_h R_SKDH M_skm_h R_SKK M_skm5p_h R_PSCIT M_3psme_h R_CHRS M_chor_h R_CHRM M_pphn_h R_PPOR M_34hpp_h R_TYRTAh M_akg_h R_BCTA_LPAREN_val_RPAREN_h M_glu_L_h R_ASPATh M_asp_L_h R_ASPK M_4pasp_h/0.0325924657473689
R_ASADH M_aspsa_h R_HSDH M_hom_L_h R_HSK M_phom_h R_CYSTS M_cyst_L_h R_CBL M_pyr_h R_THRAL M_ser_L_h R_SERH M_g3p_h R_DXS M_dxyl5p_h R_DXRI M_2me4p_h R_CMS M_4c2me_h R_CMK M_pcdme_h R_MCS M_2mecdp_h R_HDS M_h2mb4p_h R_IDS1 M_ipdp_h R_GGPS M_ggdp_h R_GGDR M_nadp_h R_GDH_LPAREN_nadp_RPAREN_ M_akg_h R_GLUS_LPAREN_ferr_RPAREN_ M_glu_L_h R_ASPATh M_asp_L_h R_ASPK M_4pasp_h/0.0325924657473689
R_ASADH M_aspsa_h R_HSDH M_hom_L_h R_HSK M_phom_h R_CYSTS M_cyst_L_h R_CBL M_pyr_h R_THRAL M_ser_L_h R_SERH M_g3p_h R_DXS M_dxyl5p_h R_DXRI M_2me4p_h R_CMS M_4c2me_h R_CMK M_pcdme_h R_MCS M_2mecdp_h R_HDS M_h2mb4p_h R_IDS1 M_ipdp_h R_GGPS M_ggdp_h R_GGDR M_nadp_h R_GDH_LPAREN_nadp_RPAREN_ M_akg_h R_BCTA_LPAREN_val_RPAREN_h M_glu_L_h R_ASPATh M_asp_L_h R_ASPK M_4pasp_h/0.0325924657473689
R_ASADH M_aspsa_h R_HSDH M_hom_L_h R_HSK M_phom_h R_CYSTS M_cyst_L_h R_CBL M_pyr_h R_THRAL M_ser_L_h R_SERH M_g3p_h R_DXS M_dxyl5p_h R_DXRI M_2me4p_h R_CMS M_4c2me_h R_CMK M_pcdme_h R_MCS M_2mecdp_h R_HDS M_h2mb4p_h R_IDS1 M_ipdp_h R_GGPS M_ggdp_h R_GGDR M_nadp_h R_G3PD2 M_dhap_h R_FBA3hi M_s17bp_h R_SBP M_s7p_h R_TAh M_f6p_B_h R_TKT2h M_e4p_h R_DPHS M_2dda7p_h R_DHQS M_3dhq_h R_DQDH M_3dhsk_h R_SKDH M_skm_h R_SKK M_skm5p_h R_PSCIT M_3psme_h R_CHRS M_chor_h R_CHRM M_pphn_h R_PPOR M_34hpp_h R_TYRTAh M_akg_h R_GLUS_LPAREN_ferr_RPAREN_ M_glu_L_h R_ASPATh M_asp_L_h R_ASPK M_4pasp_h/0.0325924657473689
R_ASADH M_aspsa_h R_HSDH M_hom_L_h R_HSK M_phom_h R_CYSTS M_cyst_L_h R_CBL M_pyr_h R_THRAL M_ser_L_h R_SERH M_g3p_h R_DXS M_dxyl5p_h R_DXRI M_2me4p_h R_CMS M_4c2me_h R_CMK M_pcdme_h R_MCS M_2mecdp_h R_HDS M_h2mb4p_h R_IDS1 M_ipdp_h R_GGPS M_ggdp_h R_GGDR M_nadp_h R_G3PD2 M_dhap_h R_FBA3hi M_s17bp_h R_SBP M_s7p_h R_TAh M_f6p_B_h R_TKT2h M_e4p_h R_DPHS M_2dda7p_h R_DHQS M_3dhq_h R_DQDH M_3dhsk_h R_SKDH M_skm_h R_SKK M_skm5p_h R_PSCIT M_3psme_h R_CHRS M_chor_h R_CHRM M_pphn_h R_PPOR M_34hpp_h R_TYRTAh M_akg_h R_BCTA_LPAREN_val_RPAREN_h M_glu_L_h R_ASPATh M_asp_L_h R_ASPK M_4pasp_h/0.0325924657473689
R_ASADH M_aspsa_h R_HSDH M_hom_L_h R_HSK M_phom_h R_CYSTS M_cyst_L_h R_CBL M_pyr_h R_THRAL M_ser_L_h R_SERH M_g3p_h R_DXS M_dxyl5p_h R_DXRI M_2me4p_h R_CMS M_4c2me_h R_CMK M_pcdme_h R_MCS M_2mecdp_h R_HDS M_h2mb4p_h R_IDS1 M_ipdp_h R_GGPS M_ggdp_h R_GGDR M_nadp_h R_G3PD2 M_dhap_h R_FBA3hi M_s17bp_h R_SBP M_s7p_h R_TAh M_e4p_h R_DPHS M_2dda7p_h R_DHQS M_3dhq_h R_DQDH M_3dhsk_h R_SKDH M_skm_h R_SKK M_skm5p_h R_PSCIT M_3psme_h R_CHRS M_chor_h R_CHRM M_pphn_h R_PPOR M_34hpp_h R_TYRTAh M_akg_h R_GLUS_LPAREN_ferr_RPAREN_ M_glu_L_h R_ASPATh M_asp_L_h R_ASPK M_4pasp_h/0.0325924657473689
R_ASADH M_aspsa_h R_HSDH M_hom_L_h R_HSK M_phom_h R_CYSTS M_cyst_L_h R_CBL M_pyr_h R_THRAL M_ser_L_h R_SERH M_g3p_h R_DXS M_dxyl5p_h R_DXRI M_2me4p_h R_CMS M_4c2me_h R_CMK M_pcdme_h R_MCS M_2mecdp_h R_HDS M_h2mb4p_h R_IDS1 M_ipdp_h R_GGPS M_ggdp_h R_GGDR M_nadp_h R_G3PD2 M_dhap_h R_FBA3hi M_s17bp_h R_SBP M_s7p_h R_TAh M_e4p_h R_DPHS M_2dda7p_h R_DHQS M_3dhq_h R_DQDH M_3dhsk_h R_SKDH M_skm_h R_SKK M_skm5p_h R_PSCIT M_3psme_h R_CHRS M_chor_h R_CHRM M_pphn_h R_PPOR M_34hpp_h R_TYRTAh M_akg_h R_BCTA_LPAREN_val_RPAREN_h M_glu_L_h R_ASPATh M_asp_L_h R_ASPK M_4pasp_h/0.0325924657473689
R_ASADH M_aspsa_h R_HSDH M_hom_L_h R_HSK M_phom_h R_CYSTS M_cyst_L_h R_CBL M_pyr_h R_THRAL M_ser_L_h R_SERH M_g3p_h R_DXS M_dxyl5p_h R_DXRI M_2me4p_h R_CMS M_4c2me_h R_CMK M_pcdme_h R_MCS M_2mecdp_h R_HDS M_h2mb4p_h R_IDS1 M_ipdp_h R_FPPSh M_frdp_h R_GGPS M_ggdp_h R_GGDR M_nadp_h R_GDH_LPAREN_nadp_RPAREN_ M_akg_h R_GLUS_LPAREN_ferr_RPAREN_ M_glu_L_h R_ASPATh M_asp_L_h R_ASPK M_4pasp_h/0.0325924657473689
R_ASADH M_aspsa_h R_HSDH M_hom_L_h R_HSK M_phom_h R_CYSTS M_cyst_L_h R_CBL M_pyr_h R_THRAL M_ser_L_h R_SERH M_g3p_h R_DXS M_dxyl5p_h R_DXRI M_2me4p_h R_CMS M_4c2me_h R_CMK M_pcdme_h R_MCS M_2mecdp_h R_HDS M_h2mb4p_h R_IDS1 M_ipdp_h R_FPPSh M_frdp_h R_GGPS M_ggdp_h R_GGDR M_nadp_h R_GDH_LPAREN_nadp_RPAREN_ M_akg_h R_BCTA_LPAREN_val_RPAREN_h M_glu_L_h R_ASPATh M_asp_L_h R_ASPK M_4pasp_h/0.0325924657473689
R_ASADH M_aspsa_h R_HSDH M_hom_L_h R_HSK M_phom_h R_CYSTS M_cyst_L_h R_CBL M_pyr_h R_THRAL M_ser_L_h R_SERH M_g3p_h R_DXS M_dxyl5p_h R_DXRI M_2me4p_h R_CMS M_4c2me_h R_CMK M_pcdme_h R_MCS M_2mecdp_h R_HDS M_h2mb4p_h R_IDS1 M_ipdp_h R_FPPSh M_frdp_h R_GGPS M_ggdp_h R_GGDR M_nadp_h R_G3PD2 M_dhap_h R_FBA3hi M_s17bp_h R_SBP M_s7p_h R_TAh M_f6p_B_h R_TKT2h M_e4p_h R_DPHS M_2dda7p_h R_DHQS M_3dhq_h R_DQDH M_3dhsk_h R_SKDH M_skm_h R_SKK M_skm5p_h R_PSCIT M_3psme_h R_CHRS M_chor_h R_CHRM M_pphn_h R_PPOR M_34hpp_h R_TYRTAh M_akg_h R_GLUS_LPAREN_ferr_RPAREN_ M_glu_L_h R_ASPATh M_asp_L_h R_ASPK M_4pasp_h/0.0325924657473689
R_ASADH M_aspsa_h R_HSDH M_hom_L_h R_HSK M_phom_h R_CYSTS M_cyst_L_h R_CBL M_pyr_h R_THRAL M_ser_L_h R_SERH M_g3p_h R_DXS M_dxyl5p_h R_DXRI M_2me4p_h R_CMS M_4c2me_h R_CMK M_pcdme_h R_MCS M_2mecdp_h R_HDS M_h2mb4p_h R_IDS1 M_ipdp_h R_FPPSh M_frdp_h R_GGPS M_ggdp_h R_GGDR M_nadp_h R_G3PD2 M_dhap_h R_FBA3hi M_s17bp_h R_SBP M_s7p_h R_TAh M_f6p_B_h R_TKT2h M_e4p_h R_DPHS M_2dda7p_h R_DHQS M_3dhq_h R_DQDH M_3dhsk_h R_SKDH M_skm_h R_SKK M_skm5p_h R_PSCIT M_3psme_h R_CHRS M_chor_h R_CHRM M_pphn_h R_PPOR M_34hpp_h R_TYRTAh M_akg_h R_BCTA_LPAREN_val_RPAREN_h M_glu_L_h R_ASPATh M_asp_L_h R_ASPK M_4pasp_h/0.0325924657473689
R_ASADH M_aspsa_h R_HSDH M_hom_L_h R_HSK M_phom_h R_CYSTS M_cyst_L_h R_CBL M_pyr_h R_THRAL M_ser_L_h R_SERH M_g3p_h R_DXS M_dxyl5p_h R_DXRI M_2me4p_h R_CMS M_4c2me_h R_CMK M_pcdme_h R_MCS M_2mecdp_h R_HDS M_h2mb4p_h R_IDS1 M_ipdp_h R_FPPSh M_frdp_h R_GGPS M_ggdp_h R_GGDR M_nadp_h R_G3PD2 M_dhap_h R_FBA3hi M_s17bp_h R_SBP M_s7p_h R_TAh M_e4p_h R_DPHS M_2dda7p_h R_DHQS M_3dhq_h R_DQDH M_3dhsk_h R_SKDH M_skm_h R_SKK M_skm5p_h R_PSCIT M_3psme_h R_CHRS M_chor_h R_CHRM M_pphn_h R_PPOR M_34hpp_h R_TYRTAh M_akg_h R_GLUS_LPAREN_ferr_RPAREN_ M_glu_L_h R_ASPATh M_asp_L_h R_ASPK M_4pasp_h/0.0325924657473689
R_ASADH M_aspsa_h R_HSDH M_hom_L_h R_HSK M_phom_h R_CYSTS M_cyst_L_h R_CBL M_pyr_h R_THRAL M_ser_L_h R_SERH M_g3p_h R_DXS M_dxyl5p_h R_DXRI M_2me4p_h R_CMS M_4c2me_h R_CMK M_pcdme_h R_MCS M_2mecdp_h R_HDS M_h2mb4p_h R_IDS1 M_ipdp_h R_FPPSh M_frdp_h R_GGPS M_ggdp_h R_GGDR M_nadp_h R_G3PD2 M_dhap_h R_FBA3hi M_s17bp_h R_SBP M_s7p_h R_TAh M_e4p_h R_DPHS M_2dda7p_h R_DHQS M_3dhq_h R_DQDH M_3dhsk_h R_SKDH M_skm_h R_SKK M_skm5p_h R_PSCIT M_3psme_h R_CHRS M_chor_h R_CHRM M_pphn_h R_PPOR M_34hpp_h R_TYRTAh M_akg_h R_BCTA_LPAREN_val_RPAREN_h M_glu_L_h R_ASPATh M_asp_L_h R_ASPK M_4pasp_h/0.0325924657473689
R_ACAS_LPAREN_2ahbut_RPAREN_ M_2ahbut_h R_KARI M_3hmop_h R_KARI_LPAREN_23dhmp_RPAREN_ M_nadp_h R_G3PD2 M_dhap_h R_FBA3hi M_s17bp_h R_SBP M_s7p_h R_TKT1h M_r5p_h R_RPDPK M_prpp_h R_ANTPPT M_pran_h R_PRAI M_2cpr5p_h R_IGPS M_3ig3p_h R_SERH M_g3p_h R_TKT2h M_e4p_h R_DPHS M_2dda7p_h R_DHQS M_3dhq_h R_DQDH M_3dhsk_h R_SKDH M_skm_h R_SKK M_skm5p_h R_PSCIT M_3psme_h R_CHRS M_chor_h R_CHRM M_pphn_h R_PPOR M_34hpp_h R_TYRTAh M_akg_h R_GLUS_LPAREN_ferr_RPAREN_ M_glu_L_h R_ASPATh M_asp_L_h R_ASPK M_4pasp_h R_ASADH M_aspsa_h R_HSDH M_hom_L_h R_HSK M_phom_h R_CYSTS M_cyst_L_h R_CBL M_pyr_h R_PDHam1hi M_2ahethmpp_h R_PDCh M_acald_h R_THRA M_thr_L_h R_TAL M_2obut_h/0.0195225546620456
R_ACAS_LPAREN_2ahbut_RPAREN_ M_2ahbut_h R_KARI M_3hmop_h R_KARI_LPAREN_23dhmp_RPAREN_ M_nadp_h R_G3PD2 M_dhap_h R_FBA3hi M_s17bp_h R_SBP M_s7p_h R_TKT1h M_r5p_h R_RPDPK M_prpp_h R_ANTPPT M_pran_h R_PRAI M_2cpr5p_h R_IGPS M_3ig3p_h R_SERH M_g3p_h R_TKT2h M_e4p_h R_DPHS M_2dda7p_h R_DHQS M_3dhq_h R_DQDH M_3dhsk_h R_SKDH M_skm_h R_SKK M_skm5p_h R_PSCIT M_3psme_h R_CHRS M_chor_h R_CHRM M_pphn_h R_PPOR M_34hpp_h R_TYRTAh M_akg_h R_GLUS_LPAREN_ferr_RPAREN_ M_glu_L_h R_ASPATh M_asp_L_h R_ASPK M_4pasp_h R_ASADH M_aspsa_h R_HSDH M_hom_L_h R_HSK M_phom_h R_CYSTS M_cyst_L_h R_CBL M_pyr_h R_PDHam1hi M_2ahethmpp_h/0.0195225546620456
R_ACAS_LPAREN_2ahbut_RPAREN_ M_2ahbut_h R_KARI M_3hmop_h R_KARI_LPAREN_23dhmp_RPAREN_ M_nadp_h R_G3PD2 M_dhap_h R_FBA3hi M_s17bp_h R_SBP M_s7p_h R_TKT1h M_r5p_h R_RPDPK M_prpp_h R_ANTPPT M_pran_h R_PRAI M_2cpr5p_h R_IGPS M_3ig3p_h R_SERH M_g3p_h R_TKT2h M_e4p_h R_DPHS M_2dda7p_h R_DHQS M_3dhq_h R_DQDH M_3dhsk_h R_SKDH M_skm_h R_SKK M_skm5p_h R_PSCIT M_3psme_h R_CHRS M_chor_h R_CHRM M_pphn_h R_PPOR M_34hpp_h R_TYRTAh M_akg_h R_BCTA_LPAREN_val_RPAREN_h M_glu_L_h R_ASPATh M_asp_L_h R_ASPK M_4pasp_h R_ASADH M_aspsa_h R_HSDH M_hom_L_h R_HSK M_phom_h R_CYSTS M_cyst_L_h R_CBL M_pyr_h R_PDHam1hi M_2ahethmpp_h R_PDCh M_acald_h R_THRA M_thr_L_h R_TAL M_2obut_h/0.0195225546620456
R_ACAS_LPAREN_2ahbut_RPAREN_ M_2ahbut_h R_KARI M_3hmop_h R_KARI_LPAREN_23dhmp_RPAREN_ M_nadp_h R_G3PD2 M_dhap_h R_FBA3hi M_s17bp_h R_SBP M_s7p_h R_TKT1h M_r5p_h R_RPDPK M_prpp_h R_ANTPPT M_pran_h R_PRAI M_2cpr5p_h R_IGPS M_3ig3p_h R_SERH M_g3p_h R_TKT2h M_e4p_h R_DPHS M_2dda7p_h R_DHQS M_3dhq_h R_DQDH M_3dhsk_h R_SKDH M_skm_h R_SKK M_skm5p_h R_PSCIT M_3psme_h R_CHRS M_chor_h R_CHRM M_pphn_h R_PPOR M_34hpp_h R_TYRTAh M_akg_h R_BCTA_LPAREN_val_RPAREN_h M_glu_L_h R_ASPATh M_asp_L_h R_ASPK M_4pasp_h R_ASADH M_aspsa_h R_HSDH M_hom_L_h R_HSK M_phom_h R_CYSTS M_cyst_L_h R_CBL M_pyr_h R_PDHam1hi M_2ahethmpp_h/0.0195225546620456
R_ACAS_LPAREN_2ahbut_RPAREN_ M_2ahbut_h R_KARI M_3hmop_h R_KARI_LPAREN_23dhmp_RPAREN_ M_nadp_h R_G3PD2 M_dhap_h R_FBA3hi M_s17bp_h R_SBP M_s7p_h R_TKT1h M_r5p_h R_RPDPK M_prpp_h R_ANTPPT M_pran_h R_PRAI M_2cpr5p_h R_IGPS M_3ig3p_h R_SERH M_g3p_h R_TAh M_f6p_B_h R_TKT2h M_e4p_h R_DPHS M_2dda7p_h R_DHQS M_3dhq_h R_DQDH M_3dhsk_h R_SKDH M_skm_h R_SKK M_skm5p_h R_PSCIT M_3psme_h R_CHRS M_chor_h R_CHRM M_pphn_h R_PPOR M_34hpp_h R_TYRTAh M_akg_h R_GLUS_LPAREN_ferr_RPAREN_ M_glu_L_h R_ASPATh M_asp_L_h R_ASPK M_4pasp_h R_ASADH M_aspsa_h R_HSDH M_hom_L_h R_HSK M_phom_h R_CYSTS M_cyst_L_h R_CBL M_pyr_h R_PDHam1hi M_2ahethmpp_h R_PDCh M_acald_h R_THRA M_thr_L_h R_TAL M_2obut_h/0.0195225546620456
R_ACAS_LPAREN_2ahbut_RPAREN_ M_2ahbut_h R_KARI M_3hmop_h R_KARI_LPAREN_23dhmp_RPAREN_ M_nadp_h R_G3PD2 M_dhap_h R_FBA3hi M_s17bp_h R_SBP M_s7p_h R_TKT1h M_r5p_h R_RPDPK M_prpp_h R_ANTPPT M_pran_h R_PRAI M_2cpr5p_h R_IGPS M_3ig3p_h R_SERH M_g3p_h R_TAh M_f6p_B_h R_TKT2h M_e4p_h R_DPHS M_2dda7p_h R_DHQS M_3dhq_h R_DQDH M_3dhsk_h R_SKDH M_skm_h R_SKK M_skm5p_h R_PSCIT M_3psme_h R_CHRS M_chor_h R_CHRM M_pphn_h R_PPOR M_34hpp_h R_TYRTAh M_akg_h R_GLUS_LPAREN_ferr_RPAREN_ M_glu_L_h R_ASPATh M_asp_L_h R_ASPK M_4pasp_h R_ASADH M_aspsa_h R_HSDH M_hom_L_h R_HSK M_phom_h R_CYSTS M_cyst_L_h R_CBL M_pyr_h R_PDHam1hi M_2ahethmpp_h/0.0195225546620456
R_ACAS_LPAREN_2ahbut_RPAREN_ M_2ahbut_h R_KARI M_3hmop_h R_KARI_LPAREN_23dhmp_RPAREN_ M_nadp_h R_G3PD2 M_dhap_h R_FBA3hi M_s17bp_h R_SBP M_s7p_h R_TKT1h M_r5p_h R_RPDPK M_prpp_h R_ANTPPT M_pran_h R_PRAI M_2cpr5p_h R_IGPS M_3ig3p_h R_SERH M_g3p_h R_TAh M_f6p_B_h R_TKT2h M_e4p_h R_DPHS M_2dda7p_h R_DHQS M_3dhq_h R_DQDH M_3dhsk_h R_SKDH M_skm_h R_SKK M_skm5p_h R_PSCIT M_3psme_h R_CHRS M_chor_h R_CHRM M_pphn_h R_PPOR M_34hpp_h R_TYRTAh M_akg_h R_BCTA_LPAREN_val_RPAREN_h M_glu_L_h R_ASPATh M_asp_L_h R_ASPK M_4pasp_h R_ASADH M_aspsa_h R_HSDH M_hom_L_h R_HSK M_phom_h R_CYSTS M_cyst_L_h R_CBL M_pyr_h R_PDHam1hi M_2ahethmpp_h R_PDCh M_acald_h R_THRA M_thr_L_h R_TAL M_2obut_h/0.0195225546620456
R_ACAS_LPAREN_2ahbut_RPAREN_ M_2ahbut_h R_KARI M_3hmop_h R_KARI_LPAREN_23dhmp_RPAREN_ M_nadp_h R_G3PD2 M_dhap_h R_FBA3hi M_s17bp_h R_SBP M_s7p_h R_TKT1h M_r5p_h R_RPDPK M_prpp_h R_ANTPPT M_pran_h R_PRAI M_2cpr5p_h R_IGPS M_3ig3p_h R_SERH M_g3p_h R_TAh M_f6p_B_h R_TKT2h M_e4p_h R_DPHS M_2dda7p_h R_DHQS M_3dhq_h R_DQDH M_3dhsk_h R_SKDH M_skm_h R_SKK M_skm5p_h R_PSCIT M_3psme_h R_CHRS M_chor_h R_CHRM M_pphn_h R_PPOR M_34hpp_h R_TYRTAh M_akg_h R_BCTA_LPAREN_val_RPAREN_h M_glu_L_h R_ASPATh M_asp_L_h R_ASPK M_4pasp_h R_ASADH M_aspsa_h R_HSDH M_hom_L_h R_HSK M_phom_h R_CYSTS M_cyst_L_h R_CBL M_pyr_h R_PDHam1hi M_2ahethmpp_h/0.0195225546620456
R_ACAS_LPAREN_2ahbut_RPAREN_ M_2ahbut_h R_KARI M_3hmop_h R_KARI_LPAREN_23dhmp_RPAREN_ M_nadp_h R_G3PD2 M_dhap_h R_FBA3hi M_s17bp_h R_SBP M_s7p_h R_TKT1h M_r5p_h R_RPDPK M_prpp_h R_ANTPPT M_pran_h R_PRAI M_2cpr5p_h R_IGPS M_3ig3p_h R_SERH M_g3p_h R_TAh M_e4p_h R_DPHS M_2dda7p_h R_DHQS M_3dhq_h R_DQDH M_3dhsk_h R_SKDH M_skm_h R_SKK M_skm5p_h R_PSCIT M_3psme_h R_CHRS M_chor_h R_CHRM M_pphn_h R_PPOR M_34hpp_h R_TYRTAh M_akg_h R_GLUS_LPAREN_ferr_RPAREN_ M_glu_L_h R_ASPATh M_asp_L_h R_ASPK M_4pasp_h R_ASADH M_aspsa_h R_HSDH M_hom_L_h R_HSK M_phom_h R_CYSTS M_cyst_L_h R_CBL M_pyr_h R_PDHam1hi M_2ahethmpp_h R_PDCh M_acald_h R_THRA M_thr_L_h R_TAL M_2obut_h/0.0195225546620456
R_ACAS_LPAREN_2ahbut_RPAREN_ M_2ahbut_h R_KARI M_3hmop_h R_KARI_LPAREN_23dhmp_RPAREN_ M_nadp_h R_G3PD2 M_dhap_h R_FBA3hi M_s17bp_h R_SBP M_s7p_h R_TKT1h M_r5p_h R_RPDPK M_prpp_h R_ANTPPT M_pran_h R_PRAI M_2cpr5p_h R_IGPS M_3ig3p_h R_SERH M_g3p_h R_TAh M_e4p_h R_DPHS M_2dda7p_h R_DHQS M_3dhq_h R_DQDH M_3dhsk_h R_SKDH M_skm_h R_SKK M_skm5p_h R_PSCIT M_3psme_h R_CHRS M_chor_h R_CHRM M_pphn_h R_PPOR M_34hpp_h R_TYRTAh M_akg_h R_GLUS_LPAREN_ferr_RPAREN_ M_glu_L_h R_ASPATh M_asp_L_h R_ASPK M_4pasp_h R_ASADH M_aspsa_h R_HSDH M_hom_L_h R_HSK M_phom_h R_CYSTS M_cyst_L_h R_CBL M_pyr_h R_PDHam1hi M_2ahethmpp_h/0.0195225546620456
R_ACAS_LPAREN_2ahbut_RPAREN_ M_2ahbut_h R_KARI M_3hmop_h R_KARI_LPAREN_23dhmp_RPAREN_ M_nadp_h R_G3PD2 M_dhap_h R_FBA3hi M_s17bp_h R_SBP M_s7p_h R_TKT1h M_r5p_h R_RPDPK M_prpp_h R_ANTPPT M_pran_h R_PRAI M_2cpr5p_h R_IGPS M_3ig3p_h R_SERH M_g3p_h R_TAh M_e4p_h R_DPHS M_2dda7p_h R_DHQS M_3dhq_h R_DQDH M_3dhsk_h R_SKDH M_skm_h R_SKK M_skm5p_h R_PSCIT M_3psme_h R_CHRS M_chor_h R_CHRM M_pphn_h R_PPOR M_34hpp_h R_TYRTAh M_akg_h R_BCTA_LPAREN_val_RPAREN_h M_glu_L_h R_ASPATh M_asp_L_h R_ASPK M_4pasp_h R_ASADH M_aspsa_h R_HSDH M_hom_L_h R_HSK M_phom_h R_CYSTS M_cyst_L_h R_CBL M_pyr_h R_PDHam1hi M_2ahethmpp_h R_PDCh M_acald_h R_THRA M_thr_L_h R_TAL M_2obut_h/0.0195225546620456
R_ACAS_LPAREN_2ahbut_RPAREN_ M_2ahbut_h R_KARI M_3hmop_h R_KARI_LPAREN_23dhmp_RPAREN_ M_nadp_h R_G3PD2 M_dhap_h R_FBA3hi M_s17bp_h R_SBP M_s7p_h R_TKT1h M_r5p_h R_RPDPK M_prpp_h R_ANTPPT M_pran_h R_PRAI M_2cpr5p_h R_IGPS M_3ig3p_h R_SERH M_g3p_h R_TAh M_e4p_h R_DPHS M_2dda7p_h R_DHQS M_3dhq_h R_DQDH M_3dhsk_h R_SKDH M_skm_h R_SKK M_skm5p_h R_PSCIT M_3psme_h R_CHRS M_chor_h R_CHRM M_pphn_h R_PPOR M_34hpp_h R_TYRTAh M_akg_h R_BCTA_LPAREN_val_RPAREN_h M_glu_L_h R_ASPATh M_asp_L_h R_ASPK M_4pasp_h R_ASADH M_aspsa_h R_HSDH M_hom_L_h R_HSK M_phom_h R_CYSTS M_cyst_L_h R_CBL M_pyr_h R_PDHam1hi M_2ahethmpp_h/0.0195225546620456
R_AGPAT1819Z160h M_pa1819Z160_h R_PAPA1819Z160h M_12dgr1819Z160_h R_SQDGS1819Z160 M_sqdg1819Z160_h R_SQDGW6DS1829Z12Z160 M_sqdg1829Z12Z160_h R_SQDGW3DS1839Z12Z15Z160 M_nadp_h R_GDH_LPAREN_nadp_RPAREN_ M_akg_h R_GLUS_LPAREN_ferr_RPAREN_ M_glu_L_h R_ASPATh M_asp_L_h R_ASPK M_4pasp_h R_ASADH M_aspsa_h R_HSDH M_hom_L_h R_HSK M_phom_h R_CYSTS M_cyst_L_h R_CBL M_pyr_h R_PPDKh M_pep_h R_PSCIT M_3psme_h R_CHRS M_chor_h R_ATNS_LPAREN_nh4_RPAREN_ M_anth_h R_ANTPPT M_pran_h R_PRAI M_2cpr5p_h R_IGPS M_3ig3p_h R_SERH M_g3p_h R_TPIh M_dhap_h R_G3PO M_glyc3p_h R_G3PAT1819Zh M_1odec9eg3p_h/0.0195225546620456
R_AGPAT1819Z160h M_pa1819Z160_h R_PAPA1819Z160h M_12dgr1819Z160_h R_SQDGS1819Z160 M_sqdg1819Z160_h R_SQDGW6DS1829Z12Z160 M_sqdg1829Z12Z160_h R_SQDGW3DS1839Z12Z15Z160 M_nadp_h R_GDH_LPAREN_nadp_RPAREN_ M_akg_h R_GLUS_LPAREN_ferr_RPAREN_ M_glu_L_h R_ASPATh M_asp_L_h R_ASPK M_4pasp_h R_ASADH M_aspsa_h R_HSDH M_hom_L_h R_HSK M_phom_h R_CYSTS M_cyst_L_h R_CBL M_pyr_h R_PPDKh M_pep_h R_DPHS M_2dda7p_h R_DHQS M_3dhq_h R_DQDH M_3dhsk_h R_SKDH M_skm_h R_SKK M_skm5p_h R_PSCIT M_3psme_h R_CHRS M_chor_h R_ATNS_LPAREN_nh4_RPAREN_ M_anth_h R_ANTPPT M_pran_h R_PRAI M_2cpr5p_h R_IGPS M_3ig3p_h R_SERH M_g3p_h R_TPIh M_dhap_h R_G3PO M_glyc3p_h R_G3PAT1819Zh M_1odec9eg3p_h/0.0195225546620456
R_AGPAT1819Z160h M_pa1819Z160_h R_PAPA1819Z160h M_12dgr1819Z160_h R_SQDGS1819Z160 M_sqdg1819Z160_h R_SQDGW6DS1829Z12Z160 M_sqdg1829Z12Z160_h R_SQDGW3DS1839Z12Z15Z160 M_nadp_h R_GDH_LPAREN_nadp_RPAREN_ M_akg_h R_BCTA_LPAREN_val_RPAREN_h M_glu_L_h R_ASPATh M_asp_L_h R_ASPK M_4pasp_h R_ASADH M_aspsa_h R_HSDH M_hom_L_h R_HSK M_phom_h R_CYSTS M_cyst_L_h R_CBL M_pyr_h R_PPDKh M_pep_h R_PSCIT M_3psme_h R_CHRS M_chor_h R_ATNS_LPAREN_nh4_RPAREN_ M_anth_h R_ANTPPT M_pran_h R_PRAI M_2cpr5p_h R_IGPS M_3ig3p_h R_SERH M_g3p_h R_TPIh M_dhap_h R_G3PO M_glyc3p_h R_G3PAT1819Zh M_1odec9eg3p_h/0.0195225546620456
R_AGPAT1819Z160h M_pa1819Z160_h R_PAPA1819Z160h M_12dgr1819Z160_h R_SQDGS1819Z160 M_sqdg1819Z160_h R_SQDGW6DS1829Z12Z160 M_sqdg1829Z12Z160_h R_SQDGW3DS1839Z12Z15Z160 M_nadp_h R_GDH_LPAREN_nadp_RPAREN_ M_akg_h R_BCTA_LPAREN_val_RPAREN_h M_glu_L_h R_ASPATh M_asp_L_h R_ASPK M_4pasp_h R_ASADH M_aspsa_h R_HSDH M_hom_L_h R_HSK M_phom_h R_CYSTS M_cyst_L_h R_CBL M_pyr_h R_PPDKh M_pep_h R_DPHS M_2dda7p_h R_DHQS M_3dhq_h R_DQDH M_3dhsk_h R_SKDH M_skm_h R_SKK M_skm5p_h R_PSCIT M_3psme_h R_CHRS M_chor_h R_ATNS_LPAREN_nh4_RPAREN_ M_anth_h R_ANTPPT M_pran_h R_PRAI M_2cpr5p_h R_IGPS M_3ig3p_h R_SERH M_g3p_h R_TPIh M_dhap_h R_G3PO M_glyc3p_h R_G3PAT1819Zh M_1odec9eg3p_h/0.0195225546620456
R_AGPAT1819Z160h M_pa1819Z160_h R_PAPA1819Z160h M_12dgr1819Z160_h R_SQDGS1819Z160 M_sqdg1819Z160_h R_SQDGW6DS1829Z12Z160 M_nadp_h R_GDH_LPAREN_nadp_RPAREN_ M_akg_h R_GLUS_LPAREN_ferr_RPAREN_ M_glu_L_h R_ASPATh M_asp_L_h R_ASPK M_4pasp_h R_ASADH M_aspsa_h R_HSDH M_hom_L_h R_HSK M_phom_h R_CYSTS M_cyst_L_h R_CBL M_pyr_h R_PPDKh M_pep_h R_PSCIT M_3psme_h R_CHRS M_chor_h R_ATNS_LPAREN_nh4_RPAREN_ M_anth_h R_ANTPPT M_pran_h R_PRAI M_2cpr5p_h R_IGPS M_3ig3p_h R_SERH M_g3p_h R_TPIh M_dhap_h R_G3PO M_glyc3p_h R_G3PAT1819Zh M_1odec9eg3p_h/0.0195225546620456
R_AGPAT1819Z160h M_pa1819Z160_h R_PAPA1819Z160h M_12dgr1819Z160_h R_SQDGS1819Z160 M_sqdg1819Z160_h R_SQDGW6DS1829Z12Z160 M_nadp_h R_GDH_LPAREN_nadp_RPAREN_ M_akg_h R_GLUS_LPAREN_ferr_RPAREN_ M_glu_L_h R_ASPATh M_asp_L_h R_ASPK M_4pasp_h R_ASADH M_aspsa_h R_HSDH M_hom_L_h R_HSK M_phom_h R_CYSTS M_cyst_L_h R_CBL M_pyr_h R_PPDKh M_pep_h R_DPHS M_2dda7p_h R_DHQS M_3dhq_h R_DQDH M_3dhsk_h R_SKDH M_skm_h R_SKK M_skm5p_h R_PSCIT M_3psme_h R_CHRS M_chor_h R_ATNS_LPAREN_nh4_RPAREN_ M_anth_h R_ANTPPT M_pran_h R_PRAI M_2cpr5p_h R_IGPS M_3ig3p_h R_SERH M_g3p_h R_TPIh M_dhap_h R_G3PO M_glyc3p_h R_G3PAT1819Zh M_1odec9eg3p_h/0.0195225546620456
R_AGPAT1819Z160h M_pa1819Z160_h R_PAPA1819Z160h M_12dgr1819Z160_h R_SQDGS1819Z160 M_sqdg1819Z160_h R_SQDGW6DS1829Z12Z160 M_nadp_h R_GDH_LPAREN_nadp_RPAREN_ M_akg_h R_BCTA_LPAREN_val_RPAREN_h M_glu_L_h R_ASPATh M_asp_L_h R_ASPK M_4pasp_h R_ASADH M_aspsa_h R_HSDH M_hom_L_h R_HSK M_phom_h R_CYSTS M_cyst_L_h R_CBL M_pyr_h R_PPDKh M_pep_h R_PSCIT M_3psme_h R_CHRS M_chor_h R_ATNS_LPAREN_nh4_RPAREN_ M_anth_h R_ANTPPT M_pran_h R_PRAI M_2cpr5p_h R_IGPS M_3ig3p_h R_SERH M_g3p_h R_TPIh M_dhap_h R_G3PO M_glyc3p_h R_G3PAT1819Zh M_1odec9eg3p_h/0.0195225546620456
R_AGPAT1819Z160h M_pa1819Z160_h R_PAPA1819Z160h M_12dgr1819Z160_h R_SQDGS1819Z160 M_sqdg1819Z160_h R_SQDGW6DS1829Z12Z160 M_nadp_h R_GDH_LPAREN_nadp_RPAREN_ M_akg_h R_BCTA_LPAREN_val_RPAREN_h M_glu_L_h R_ASPATh M_asp_L_h R_ASPK M_4pasp_h R_ASADH M_aspsa_h R_HSDH M_hom_L_h R_HSK M_phom_h R_CYSTS M_cyst_L_h R_CBL M_pyr_h R_PPDKh M_pep_h R_DPHS M_2dda7p_h R_DHQS M_3dhq_h R_DQDH M_3dhsk_h R_SKDH M_skm_h R_SKK M_skm5p_h R_PSCIT M_3psme_h R_CHRS M_chor_h R_ATNS_LPAREN_nh4_RPAREN_ M_anth_h R_ANTPPT M_pran_h R_PRAI M_2cpr5p_h R_IGPS M_3ig3p_h R_SERH M_g3p_h R_TPIh M_dhap_h R_G3PO M_glyc3p_h R_G3PAT1819Zh M_1odec9eg3p_h/0.0195225546620456
R_AGPAT1819Z160h M_pa1819Z160_h R_PAPA1819Z160h M_12dgr1819Z160_h R_MGDGS1819Z160 M_mgdg1819Z160_h R_MGDGD7DS1819Z1617Z M_nadp_h R_GDH_LPAREN_nadp_RPAREN_ M_akg_h R_GLUS_LPAREN_ferr_RPAREN_ M_glu_L_h R_ASPATh M_asp_L_h R_ASPK M_4pasp_h R_ASADH M_aspsa_h R_HSDH M_hom_L_h R_HSK M_phom_h R_CYSTS M_cyst_L_h R_CBL M_pyr_h R_PPDKh M_pep_h R_PSCIT M_3psme_h R_CHRS M_chor_h R_ATNS_LPAREN_nh4_RPAREN_ M_anth_h R_ANTPPT M_pran_h R_PRAI M_2cpr5p_h R_IGPS M_3ig3p_h R_SERH M_g3p_h R_TPIh M_dhap_h R_G3PO M_glyc3p_h R_G3PAT1819Zh M_1odec9eg3p_h/0.0195225546620456
R_AGPAT1819Z160h M_pa1819Z160_h R_PAPA1819Z160h M_12dgr1819Z160_h R_MGDGS1819Z160 M_mgdg1819Z160_h R_MGDGD7DS1819Z1617Z M_nadp_h R_GDH_LPAREN_nadp_RPAREN_ M_akg_h R_GLUS_LPAREN_ferr_RPAREN_ M_glu_L_h R_ASPATh M_asp_L_h R_ASPK M_4pasp_h R_ASADH M_aspsa_h R_HSDH M_hom_L_h R_HSK M_phom_h R_CYSTS M_cyst_L_h R_CBL M_pyr_h R_PPDKh M_pep_h R_DPHS M_2dda7p_h R_DHQS M_3dhq_h R_DQDH M_3dhsk_h R_SKDH M_skm_h R_SKK M_skm5p_h R_PSCIT M_3psme_h R_CHRS M_chor_h R_ATNS_LPAREN_nh4_RPAREN_ M_anth_h R_ANTPPT M_pran_h R_PRAI M_2cpr5p_h R_IGPS M_3ig3p_h R_SERH M_g3p_h R_TPIh M_dhap_h R_G3PO M_glyc3p_h R_G3PAT1819Zh M_1odec9eg3p_h/0.0195225546620456
R_AGPAT1819Z160h M_pa1819Z160_h R_PAPA1819Z160h M_12dgr1819Z160_h R_MGDGS1819Z160 M_mgdg1819Z160_h R_MGDGD7DS1819Z1617Z M_nadp_h R_GDH_LPAREN_nadp_RPAREN_ M_akg_h R_BCTA_LPAREN_val_RPAREN_h M_glu_L_h R_ASPATh M_asp_L_h R_ASPK M_4pasp_h R_ASADH M_aspsa_h R_HSDH M_hom_L_h R_HSK M_phom_h R_CYSTS M_cyst_L_h R_CBL M_pyr_h R_PPDKh M_pep_h R_PSCIT M_3psme_h R_CHRS M_chor_h R_ATNS_LPAREN_nh4_RPAREN_ M_anth_h R_ANTPPT M_pran_h R_PRAI M_2cpr5p_h R_IGPS M_3ig3p_h R_SERH M_g3p_h R_TPIh M_dhap_h R_G3PO M_glyc3p_h R_G3PAT1819Zh M_1odec9eg3p_h/0.0195225546620456
R_AGPAT1819Z160h M_pa1819Z160_h R_PAPA1819Z160h M_12dgr1819Z160_h R_MGDGS1819Z160 M_mgdg1819Z160_h R_MGDGD7DS1819Z1617Z M_nadp_h R_GDH_LPAREN_nadp_RPAREN_ M_akg_h R_BCTA_LPAREN_val_RPAREN_h M_glu_L_h R_ASPATh M_asp_L_h R_ASPK M_4pasp_h R_ASADH M_aspsa_h R_HSDH M_hom_L_h R_HSK M_phom_h R_CYSTS M_cyst_L_h R_CBL M_pyr_h R_PPDKh M_pep_h R_DPHS M_2dda7p_h R_DHQS M_3dhq_h R_DQDH M_3dhsk_h R_SKDH M_skm_h R_SKK M_skm5p_h R_PSCIT M_3psme_h R_CHRS M_chor_h R_ATNS_LPAREN_nh4_RPAREN_ M_anth_h R_ANTPPT M_pran_h R_PRAI M_2cpr5p_h R_IGPS M_3ig3p_h R_SERH M_g3p_h R_TPIh M_dhap_h R_G3PO M_glyc3p_h R_G3PAT1819Zh M_1odec9eg3p_h/0.0195225546620456
R_AGPAT1819Z160h M_pa1819Z160_h R_PAPA1819Z160h M_12dgr1819Z160_h R_MGDGS1819Z160 M_mgdg1819Z160_h R_MGDGD7DS1819Z1617Z M_mgdg1819Z1617Z_h R_MGDGW6DS1829Z12Z1617Z M_nadp_h R_GDH_LPAREN_nadp_RPAREN_ M_akg_h R_GLUS_LPAREN_ferr_RPAREN_ M_glu_L_h R_ASPATh M_asp_L_h R_ASPK M_4pasp_h R_ASADH M_aspsa_h R_HSDH M_hom_L_h R_HSK M_phom_h R_CYSTS M_cyst_L_h R_CBL M_pyr_h R_PPDKh M_pep_h R_PSCIT M_3psme_h R_CHRS M_chor_h R_ATNS_LPAREN_nh4_RPAREN_ M_anth_h R_ANTPPT M_pran_h R_PRAI M_2cpr5p_h R_IGPS M_3ig3p_h R_SERH M_g3p_h R_TPIh M_dhap_h R_G3PO M_glyc3p_h R_G3PAT1819Zh M_1odec9eg3p_h/0.0195225546620456
R_AGPAT1819Z160h M_pa1819Z160_h R_PAPA1819Z160h M_12dgr1819Z160_h R_MGDGS1819Z160 M_mgdg1819Z160_h R_MGDGD7DS1819Z1617Z M_mgdg1819Z1617Z_h R_MGDGW6DS1829Z12Z1617Z M_nadp_h R_GDH_LPAREN_nadp_RPAREN_ M_akg_h R_GLUS_LPAREN_ferr_RPAREN_ M_glu_L_h R_ASPATh M_asp_L_h R_ASPK M_4pasp_h R_ASADH M_aspsa_h R_HSDH M_hom_L_h R_HSK M_phom_h R_CYSTS M_cyst_L_h R_CBL M_pyr_h R_PPDKh M_pep_h R_DPHS M_2dda7p_h R_DHQS M_3dhq_h R_DQDH M_3dhsk_h R_SKDH M_skm_h R_SKK M_skm5p_h R_PSCIT M_3psme_h R_CHRS M_chor_h R_ATNS_LPAREN_nh4_RPAREN_ M_anth_h R_ANTPPT M_pran_h R_PRAI M_2cpr5p_h R_IGPS M_3ig3p_h R_SERH M_g3p_h R_TPIh M_dhap_h R_G3PO M_glyc3p_h R_G3PAT1819Zh M_1odec9eg3p_h/0.0195225546620456
R_AGPAT1819Z160h M_pa1819Z160_h R_PAPA1819Z160h M_12dgr1819Z160_h R_MGDGS1819Z160 M_mgdg1819Z160_h R_MGDGD7DS1819Z1617Z M_mgdg1819Z1617Z_h R_MGDGW6DS1829Z12Z1617Z M_nadp_h R_GDH_LPAREN_nadp_RPAREN_ M_akg_h R_BCTA_LPAREN_val_RPAREN_h M_glu_L_h R_ASPATh M_asp_L_h R_ASPK M_4pasp_h R_ASADH M_aspsa_h R_HSDH M_hom_L_h R_HSK M_phom_h R_CYSTS M_cyst_L_h R_CBL M_pyr_h R_PPDKh M_pep_h R_PSCIT M_3psme_h R_CHRS M_chor_h R_ATNS_LPAREN_nh4_RPAREN_ M_anth_h R_ANTPPT M_pran_h R_PRAI M_2cpr5p_h R_IGPS M_3ig3p_h R_SERH M_g3p_h R_TPIh M_dhap_h R_G3PO M_glyc3p_h R_G3PAT1819Zh M_1odec9eg3p_h/0.0195225546620456
R_AGPAT1819Z160h M_pa1819Z160_h R_PAPA1819Z160h M_12dgr1819Z160_h R_MGDGS1819Z160 M_mgdg1819Z160_h R_MGDGD7DS1819Z1617Z M_mgdg1819Z1617Z_h R_MGDGW6DS1829Z12Z1617Z M_nadp_h R_GDH_LPAREN_nadp_RPAREN_ M_akg_h R_BCTA_LPAREN_val_RPAREN_h M_glu_L_h R_ASPATh M_asp_L_h R_ASPK M_4pasp_h R_ASADH M_aspsa_h R_HSDH M_hom_L_h R_HSK M_phom_h R_CYSTS M_cyst_L_h R_CBL M_pyr_h R_PPDKh M_pep_h R_DPHS M_2dda7p_h R_DHQS M_3dhq_h R_DQDH M_3dhsk_h R_SKDH M_skm_h R_SKK M_skm5p_h R_PSCIT M_3psme_h R_CHRS M_chor_h R_ATNS_LPAREN_nh4_RPAREN_ M_anth_h R_ANTPPT M_pran_h R_PRAI M_2cpr5p_h R_IGPS M_3ig3p_h R_SERH M_g3p_h R_TPIh M_dhap_h R_G3PO M_glyc3p_h R_G3PAT1819Zh M_1odec9eg3p_h/0.0195225546620456
R_AGPAT1819Z160h M_pa1819Z160_h R_PAPA1819Z160h M_12dgr1819Z160_h R_MGDGS1819Z160 M_mgdg1819Z160_h R_MGDGD7DS1819Z1617Z M_mgdg1819Z1617Z_h R_MGDGW6DS1829Z12Z1617Z M_mgdg1829Z12Z1617Z_h R_MGDGW6DS1829Z12Z1627Z10Z2 M_nadp_h R_GDH_LPAREN_nadp_RPAREN_ M_akg_h R_GLUS_LPAREN_ferr_RPAREN_ M_glu_L_h R_ASPATh M_asp_L_h R_ASPK M_4pasp_h R_ASADH M_aspsa_h R_HSDH M_hom_L_h R_HSK M_phom_h R_CYSTS M_cyst_L_h R_CBL M_pyr_h R_PPDKh M_pep_h R_PSCIT M_3psme_h R_CHRS M_chor_h R_ATNS_LPAREN_nh4_RPAREN_ M_anth_h R_ANTPPT M_pran_h R_PRAI M_2cpr5p_h R_IGPS M_3ig3p_h R_SERH M_g3p_h R_TPIh M_dhap_h R_G3PO M_glyc3p_h R_G3PAT1819Zh M_1odec9eg3p_h/0.0195225546620456
R_AGPAT1819Z160h M_pa1819Z160_h R_PAPA1819Z160h M_12dgr1819Z160_h R_MGDGS1819Z160 M_mgdg1819Z160_h R_MGDGD7DS1819Z1617Z M_mgdg1819Z1617Z_h R_MGDGW6DS1829Z12Z1617Z M_mgdg1829Z12Z1617Z_h R_MGDGW6DS1829Z12Z1627Z10Z2 M_nadp_h R_GDH_LPAREN_nadp_RPAREN_ M_akg_h R_GLUS_LPAREN_ferr_RPAREN_ M_glu_L_h R_ASPATh M_asp_L_h R_ASPK M_4pasp_h R_ASADH M_aspsa_h R_HSDH M_hom_L_h R_HSK M_phom_h R_CYSTS M_cyst_L_h R_CBL M_pyr_h R_PPDKh M_pep_h R_DPHS M_2dda7p_h R_DHQS M_3dhq_h R_DQDH M_3dhsk_h R_SKDH M_skm_h R_SKK M_skm5p_h R_PSCIT M_3psme_h R_CHRS M_chor_h R_ATNS_LPAREN_nh4_RPAREN_ M_anth_h R_ANTPPT M_pran_h R_PRAI M_2cpr5p_h R_IGPS M_3ig3p_h R_SERH M_g3p_h R_TPIh M_dhap_h R_G3PO M_glyc3p_h R_G3PAT1819Zh M_1odec9eg3p_h/0.0195225546620456
R_AGPAT1819Z160h M_pa1819Z160_h R_PAPA1819Z160h M_12dgr1819Z160_h R_MGDGS1819Z160 M_mgdg1819Z160_h R_MGDGD7DS1819Z1617Z M_mgdg1819Z1617Z_h R_MGDGW6DS1829Z12Z1617Z M_mgdg1829Z12Z1617Z_h R_MGDGW6DS1829Z12Z1627Z10Z2 M_nadp_h R_GDH_LPAREN_nadp_RPAREN_ M_akg_h R_BCTA_LPAREN_val_RPAREN_h M_glu_L_h R_ASPATh M_asp_L_h R_ASPK M_4pasp_h R_ASADH M_aspsa_h R_HSDH M_hom_L_h R_HSK M_phom_h R_CYSTS M_cyst_L_h R_CBL M_pyr_h R_PPDKh M_pep_h R_PSCIT M_3psme_h R_CHRS M_chor_h R_ATNS_LPAREN_nh4_RPAREN_ M_anth_h R_ANTPPT M_pran_h R_PRAI M_2cpr5p_h R_IGPS M_3ig3p_h R_SERH M_g3p_h R_TPIh M_dhap_h R_G3PO M_glyc3p_h R_G3PAT1819Zh M_1odec9eg3p_h/0.0195225546620456
R_AGPAT1819Z160h M_pa1819Z160_h R_PAPA1819Z160h M_12dgr1819Z160_h R_MGDGS1819Z160 M_mgdg1819Z160_h R_MGDGD7DS1819Z1617Z M_mgdg1819Z1617Z_h R_MGDGW6DS1829Z12Z1617Z M_mgdg1829Z12Z1617Z_h R_MGDGW6DS1829Z12Z1627Z10Z2 M_nadp_h R_GDH_LPAREN_nadp_RPAREN_ M_akg_h R_BCTA_LPAREN_val_RPAREN_h M_glu_L_h R_ASPATh M_asp_L_h R_ASPK M_4pasp_h R_ASADH M_aspsa_h R_HSDH M_hom_L_h R_HSK M_phom_h R_CYSTS M_cyst_L_h R_CBL M_pyr_h R_PPDKh M_pep_h R_DPHS M_2dda7p_h R_DHQS M_3dhq_h R_DQDH M_3dhsk_h R_SKDH M_skm_h R_SKK M_skm5p_h R_PSCIT M_3psme_h R_CHRS M_chor_h R_ATNS_LPAREN_nh4_RPAREN_ M_anth_h R_ANTPPT M_pran_h R_PRAI M_2cpr5p_h R_IGPS M_3ig3p_h R_SERH M_g3p_h R_TPIh M_dhap_h R_G3PO M_glyc3p_h R_G3PAT1819Zh M_1odec9eg3p_h/0.0195225546620456
R_AGPAT1819Z160h M_pa1819Z160_h R_PAPA1819Z160h M_12dgr1819Z160_h R_MGDGS1819Z160 M_mgdg1819Z160_h R_MGDGD7DS1819Z1617Z M_mgdg1819Z1617Z_h R_MGDGW6DS1829Z12Z1617Z M_mgdg1829Z12Z1617Z_h R_MGDGW6DS1829Z12Z1627Z10Z2 M_mgdg1829Z12Z1627Z10Z_h R_MGDGW3DS1839Z12Z15Z1627Z10Z M_nadp_h R_GDH_LPAREN_nadp_RPAREN_ M_akg_h R_GLUS_LPAREN_ferr_RPAREN_ M_glu_L_h R_ASPATh M_asp_L_h R_ASPK M_4pasp_h R_ASADH M_aspsa_h R_HSDH M_hom_L_h R_HSK M_phom_h R_CYSTS M_cyst_L_h R_CBL M_pyr_h R_PPDKh M_pep_h R_PSCIT M_3psme_h R_CHRS M_chor_h R_ATNS_LPAREN_nh4_RPAREN_ M_anth_h R_ANTPPT M_pran_h R_PRAI M_2cpr5p_h R_IGPS M_3ig3p_h R_SERH M_g3p_h R_TPIh M_dhap_h R_G3PO M_glyc3p_h R_G3PAT1819Zh M_1odec9eg3p_h/0.0195225546620456
R_AGPAT1819Z160h M_pa1819Z160_h R_PAPA1819Z160h M_12dgr1819Z160_h R_MGDGS1819Z160 M_mgdg1819Z160_h R_MGDGD7DS1819Z1617Z M_mgdg1819Z1617Z_h R_MGDGW6DS1829Z12Z1617Z M_mgdg1829Z12Z1617Z_h R_MGDGW6DS1829Z12Z1627Z10Z2 M_mgdg1829Z12Z1627Z10Z_h R_MGDGW3DS1839Z12Z15Z1627Z10Z M_nadp_h R_GDH_LPAREN_nadp_RPAREN_ M_akg_h R_GLUS_LPAREN_ferr_RPAREN_ M_glu_L_h R_ASPATh M_asp_L_h R_ASPK M_4pasp_h R_ASADH M_aspsa_h R_HSDH M_hom_L_h R_HSK M_phom_h R_CYSTS M_cyst_L_h R_CBL M_pyr_h R_PPDKh M_pep_h R_DPHS M_2dda7p_h R_DHQS M_3dhq_h R_DQDH M_3dhsk_h R_SKDH M_skm_h R_SKK M_skm5p_h R_PSCIT M_3psme_h R_CHRS M_chor_h R_ATNS_LPAREN_nh4_RPAREN_ M_anth_h R_ANTPPT M_pran_h R_PRAI M_2cpr5p_h R_IGPS M_3ig3p_h R_SERH M_g3p_h R_TPIh M_dhap_h R_G3PO M_glyc3p_h R_G3PAT1819Zh M_1odec9eg3p_h/0.0195225546620456
R_AGPAT1819Z160h M_pa1819Z160_h R_PAPA1819Z160h M_12dgr1819Z160_h R_MGDGS1819Z160 M_mgdg1819Z160_h R_MGDGD7DS1819Z1617Z M_mgdg1819Z1617Z_h R_MGDGW6DS1829Z12Z1617Z M_mgdg1829Z12Z1617Z_h R_MGDGW6DS1829Z12Z1627Z10Z2 M_mgdg1829Z12Z1627Z10Z_h R_MGDGW3DS1839Z12Z15Z1627Z10Z M_nadp_h R_GDH_LPAREN_nadp_RPAREN_ M_akg_h R_BCTA_LPAREN_val_RPAREN_h M_glu_L_h R_ASPATh M_asp_L_h R_ASPK M_4pasp_h R_ASADH M_aspsa_h R_HSDH M_hom_L_h R_HSK M_phom_h R_CYSTS M_cyst_L_h R_CBL M_pyr_h R_PPDKh M_pep_h R_PSCIT M_3psme_h R_CHRS M_chor_h R_ATNS_LPAREN_nh4_RPAREN_ M_anth_h R_ANTPPT M_pran_h R_PRAI M_2cpr5p_h R_IGPS M_3ig3p_h R_SERH M_g3p_h R_TPIh M_dhap_h R_G3PO M_glyc3p_h R_G3PAT1819Zh M_1odec9eg3p_h/0.0195225546620456
R_AGPAT1819Z160h M_pa1819Z160_h R_PAPA1819Z160h M_12dgr1819Z160_h R_MGDGS1819Z160 M_mgdg1819Z160_h R_MGDGD7DS1819Z1617Z M_mgdg1819Z1617Z_h R_MGDGW6DS1829Z12Z1617Z M_mgdg1829Z12Z1617Z_h R_MGDGW6DS1829Z12Z1627Z10Z2 M_mgdg1829Z12Z1627Z10Z_h R_MGDGW3DS1839Z12Z15Z1627Z10Z M_nadp_h R_GDH_LPAREN_nadp_RPAREN_ M_akg_h R_BCTA_LPAREN_val_RPAREN_h M_glu_L_h R_ASPATh M_asp_L_h R_ASPK M_4pasp_h R_ASADH M_aspsa_h R_HSDH M_hom_L_h R_HSK M_phom_h R_CYSTS M_cyst_L_h R_CBL M_pyr_h R_PPDKh M_pep_h R_DPHS M_2dda7p_h R_DHQS M_3dhq_h R_DQDH M_3dhsk_h R_SKDH M_skm_h R_SKK M_skm5p_h R_PSCIT M_3psme_h R_CHRS M_chor_h R_ATNS_LPAREN_nh4_RPAREN_ M_anth_h R_ANTPPT M_pran_h R_PRAI M_2cpr5p_h R_IGPS M_3ig3p_h R_SERH M_g3p_h R_TPIh M_dhap_h R_G3PO M_glyc3p_h R_G3PAT1819Zh M_1odec9eg3p_h/0.0195225546620456
R_AGPAT1819Z160h M_pa1819Z160_h R_PAPA1819Z160h M_12dgr1819Z160_h R_MGDGS1819Z160 M_mgdg1819Z160_h R_MGDGD7DS1819Z1617Z M_mgdg1819Z1617Z_h R_MGDGW6DS1829Z12Z1617Z M_mgdg1829Z12Z1617Z_h R_MGDGW6DS1829Z12Z1627Z10Z2 M_mgdg1829Z12Z1627Z10Z_h R_MGDGW3DS1839Z12Z15Z1627Z10Z M_mgdg1839Z12Z15Z1627Z10Z_h R_MGDGW3DS1839Z12Z15Z1637Z10Z13Z2 M_nadp_h R_GDH_LPAREN_nadp_RPAREN_ M_akg_h R_GLUS_LPAREN_ferr_RPAREN_ M_glu_L_h R_ASPATh M_asp_L_h R_ASPK M_4pasp_h R_ASADH M_aspsa_h R_HSDH M_hom_L_h R_HSK M_phom_h R_CYSTS M_cyst_L_h R_CBL M_pyr_h R_PPDKh M_pep_h R_PSCIT M_3psme_h R_CHRS M_chor_h R_ATNS_LPAREN_nh4_RPAREN_ M_anth_h R_ANTPPT M_pran_h R_PRAI M_2cpr5p_h R_IGPS M_3ig3p_h R_SERH M_g3p_h R_TPIh M_dhap_h R_G3PO M_glyc3p_h R_G3PAT1819Zh M_1odec9eg3p_h/0.0195225546620456
R_AGPAT1819Z160h M_pa1819Z160_h R_PAPA1819Z160h M_12dgr1819Z160_h R_MGDGS1819Z160 M_mgdg1819Z160_h R_MGDGD7DS1819Z1617Z M_mgdg1819Z1617Z_h R_MGDGW6DS1829Z12Z1617Z M_mgdg1829Z12Z1617Z_h R_MGDGW6DS1829Z12Z1627Z10Z2 M_mgdg1829Z12Z1627Z10Z_h R_MGDGW3DS1839Z12Z15Z1627Z10Z M_mgdg1839Z12Z15Z1627Z10Z_h R_MGDGW3DS1839Z12Z15Z1637Z10Z13Z2 M_nadp_h R_GDH_LPAREN_nadp_RPAREN_ M_akg_h R_GLUS_LPAREN_ferr_RPAREN_ M_glu_L_h R_ASPATh M_asp_L_h R_ASPK M_4pasp_h R_ASADH M_aspsa_h R_HSDH M_hom_L_h R_HSK M_phom_h R_CYSTS M_cyst_L_h R_CBL M_pyr_h R_PPDKh M_pep_h R_DPHS M_2dda7p_h R_DHQS M_3dhq_h R_DQDH M_3dhsk_h R_SKDH M_skm_h R_SKK M_skm5p_h R_PSCIT M_3psme_h R_CHRS M_chor_h R_ATNS_LPAREN_nh4_RPAREN_ M_anth_h R_ANTPPT M_pran_h R_PRAI M_2cpr5p_h R_IGPS M_3ig3p_h R_SERH M_g3p_h R_TPIh M_dhap_h R_G3PO M_glyc3p_h R_G3PAT1819Zh M_1odec9eg3p_h/0.0195225546620456
R_AGPAT1819Z160h M_pa1819Z160_h R_PAPA1819Z160h M_12dgr1819Z160_h R_MGDGS1819Z160 M_mgdg1819Z160_h R_MGDGD7DS1819Z1617Z M_mgdg1819Z1617Z_h R_MGDGW6DS1829Z12Z1617Z M_mgdg1829Z12Z1617Z_h R_MGDGW6DS1829Z12Z1627Z10Z2 M_mgdg1829Z12Z1627Z10Z_h R_MGDGW3DS1839Z12Z15Z1627Z10Z M_mgdg1839Z12Z15Z1627Z10Z_h R_MGDGW3DS1839Z12Z15Z1637Z10Z13Z2 M_nadp_h R_GDH_LPAREN_nadp_RPAREN_ M_akg_h R_BCTA_LPAREN_val_RPAREN_h M_glu_L_h R_ASPATh M_asp_L_h R_ASPK M_4pasp_h R_ASADH M_aspsa_h R_HSDH M_hom_L_h R_HSK M_phom_h R_CYSTS M_cyst_L_h R_CBL M_pyr_h R_PPDKh M_pep_h R_PSCIT M_3psme_h R_CHRS M_chor_h R_ATNS_LPAREN_nh4_RPAREN_ M_anth_h R_ANTPPT M_pran_h R_PRAI M_2cpr5p_h R_IGPS M_3ig3p_h R_SERH M_g3p_h R_TPIh M_dhap_h R_G3PO M_glyc3p_h R_G3PAT1819Zh M_1odec9eg3p_h/0.0195225546620456
R_AGPAT1819Z160h M_pa1819Z160_h R_PAPA1819Z160h M_12dgr1819Z160_h R_MGDGS1819Z160 M_mgdg1819Z160_h R_MGDGD7DS1819Z1617Z M_mgdg1819Z1617Z_h R_MGDGW6DS1829Z12Z1617Z M_mgdg1829Z12Z1617Z_h R_MGDGW6DS1829Z12Z1627Z10Z2 M_mgdg1829Z12Z1627Z10Z_h R_MGDGW3DS1839Z12Z15Z1627Z10Z M_mgdg1839Z12Z15Z1627Z10Z_h R_MGDGW3DS1839Z12Z15Z1637Z10Z13Z2 M_nadp_h R_GDH_LPAREN_nadp_RPAREN_ M_akg_h R_BCTA_LPAREN_val_RPAREN_h M_glu_L_h R_ASPATh M_asp_L_h R_ASPK M_4pasp_h R_ASADH M_aspsa_h R_HSDH M_hom_L_h R_HSK M_phom_h R_CYSTS M_cyst_L_h R_CBL M_pyr_h R_PPDKh M_pep_h R_DPHS M_2dda7p_h R_DHQS M_3dhq_h R_DQDH M_3dhsk_h R_SKDH M_skm_h R_SKK M_skm5p_h R_PSCIT M_3psme_h R_CHRS M_chor_h R_ATNS_LPAREN_nh4_RPAREN_ M_anth_h R_ANTPPT M_pran_h R_PRAI M_2cpr5p_h R_IGPS M_3ig3p_h R_SERH M_g3p_h R_TPIh M_dhap_h R_G3PO M_glyc3p_h R_G3PAT1819Zh M_1odec9eg3p_h/0.0195225546620456
R_AGPAT1819Z160h M_pa1819Z160_h R_PAPA1819Z160h M_12dgr1819Z160_h R_MGDGS1819Z160 M_mgdg1819Z160_h R_MGDGD7DS1819Z1617Z M_mgdg1819Z1617Z_h R_MGDGW6DS1829Z12Z1617Z M_mgdg1829Z12Z1617Z_h R_MGDGW6DS1829Z12Z1627Z10Z2 M_mgdg1829Z12Z1627Z10Z_h R_MGDGW3DS1839Z12Z15Z1627Z10Z M_mgdg1839Z12Z15Z1627Z10Z_h R_MGDGW3DS1839Z12Z15Z1637Z10Z13Z2 M_mgdg1839Z12Z15Z1637Z10Z13Z_h R_MGDGW3DS1839Z12Z15Z1644Z7Z10Z13Z2 M_nadp_h R_GDH_LPAREN_nadp_RPAREN_ M_akg_h R_GLUS_LPAREN_ferr_RPAREN_ M_glu_L_h R_ASPATh M_asp_L_h R_ASPK M_4pasp_h R_ASADH M_aspsa_h R_HSDH M_hom_L_h R_HSK M_phom_h R_CYSTS M_cyst_L_h R_CBL M_pyr_h R_PPDKh M_pep_h R_PSCIT M_3psme_h R_CHRS M_chor_h R_ATNS_LPAREN_nh4_RPAREN_ M_anth_h R_ANTPPT M_pran_h R_PRAI M_2cpr5p_h R_IGPS M_3ig3p_h R_SERH M_g3p_h R_TPIh M_dhap_h R_G3PO M_glyc3p_h R_G3PAT1819Zh M_1odec9eg3p_h/0.0195225546620456
R_AGPAT1819Z160h M_pa1819Z160_h R_PAPA1819Z160h M_12dgr1819Z160_h R_MGDGS1819Z160 M_mgdg1819Z160_h R_MGDGD7DS1819Z1617Z M_mgdg1819Z1617Z_h R_MGDGW6DS1829Z12Z1617Z M_mgdg1829Z12Z1617Z_h R_MGDGW6DS1829Z12Z1627Z10Z2 M_mgdg1829Z12Z1627Z10Z_h R_MGDGW3DS1839Z12Z15Z1627Z10Z M_mgdg1839Z12Z15Z1627Z10Z_h R_MGDGW3DS1839Z12Z15Z1637Z10Z13Z2 M_mgdg1839Z12Z15Z1637Z10Z13Z_h R_MGDGW3DS1839Z12Z15Z1644Z7Z10Z13Z2 M_nadp_h R_GDH_LPAREN_nadp_RPAREN_ M_akg_h R_GLUS_LPAREN_ferr_RPAREN_ M_glu_L_h R_ASPATh M_asp_L_h R_ASPK M_4pasp_h R_ASADH M_aspsa_h R_HSDH M_hom_L_h R_HSK M_phom_h R_CYSTS M_cyst_L_h R_CBL M_pyr_h R_PPDKh M_pep_h R_DPHS M_2dda7p_h R_DHQS M_3dhq_h R_DQDH M_3dhsk_h R_SKDH M_skm_h R_SKK M_skm5p_h R_PSCIT M_3psme_h R_CHRS M_chor_h R_ATNS_LPAREN_nh4_RPAREN_ M_anth_h R_ANTPPT M_pran_h R_PRAI M_2cpr5p_h R_IGPS M_3ig3p_h R_SERH M_g3p_h R_TPIh M_dhap_h R_G3PO M_glyc3p_h R_G3PAT1819Zh M_1odec9eg3p_h/0.0195225546620456
R_AGPAT1819Z160h M_pa1819Z160_h R_PAPA1819Z160h M_12dgr1819Z160_h R_MGDGS1819Z160 M_mgdg1819Z160_h R_MGDGD7DS1819Z1617Z M_mgdg1819Z1617Z_h R_MGDGW6DS1829Z12Z1617Z M_mgdg1829Z12Z1617Z_h R_MGDGW6DS1829Z12Z1627Z10Z2 M_mgdg1829Z12Z1627Z10Z_h R_MGDGW3DS1839Z12Z15Z1627Z10Z M_mgdg1839Z12Z15Z1627Z10Z_h R_MGDGW3DS1839Z12Z15Z1637Z10Z13Z2 M_mgdg1839Z12Z15Z1637Z10Z13Z_h R_MGDGW3DS1839Z12Z15Z1644Z7Z10Z13Z2 M_nadp_h R_GDH_LPAREN_nadp_RPAREN_ M_akg_h R_BCTA_LPAREN_val_RPAREN_h M_glu_L_h R_ASPATh M_asp_L_h R_ASPK M_4pasp_h R_ASADH M_aspsa_h R_HSDH M_hom_L_h R_HSK M_phom_h R_CYSTS M_cyst_L_h R_CBL M_pyr_h R_PPDKh M_pep_h R_PSCIT M_3psme_h R_CHRS M_chor_h R_ATNS_LPAREN_nh4_RPAREN_ M_anth_h R_ANTPPT M_pran_h R_PRAI M_2cpr5p_h R_IGPS M_3ig3p_h R_SERH M_g3p_h R_TPIh M_dhap_h R_G3PO M_glyc3p_h R_G3PAT1819Zh M_1odec9eg3p_h/0.0195225546620456
R_AGPAT1819Z160h M_pa1819Z160_h R_PAPA1819Z160h M_12dgr1819Z160_h R_MGDGS1819Z160 M_mgdg1819Z160_h R_MGDGD7DS1819Z1617Z M_mgdg1819Z1617Z_h R_MGDGW6DS1829Z12Z1617Z M_mgdg1829Z12Z1617Z_h R_MGDGW6DS1829Z12Z1627Z10Z2 M_mgdg1829Z12Z1627Z10Z_h R_MGDGW3DS1839Z12Z15Z1627Z10Z M_mgdg1839Z12Z15Z1627Z10Z_h R_MGDGW3DS1839Z12Z15Z1637Z10Z13Z2 M_mgdg1839Z12Z15Z1637Z10Z13Z_h R_MGDGW3DS1839Z12Z15Z1644Z7Z10Z13Z2 M_nadp_h R_GDH_LPAREN_nadp_RPAREN_ M_akg_h R_BCTA_LPAREN_val_RPAREN_h M_glu_L_h R_ASPATh M_asp_L_h R_ASPK M_4pasp_h R_ASADH M_aspsa_h R_HSDH M_hom_L_h R_HSK M_phom_h R_CYSTS M_cyst_L_h R_CBL M_pyr_h R_PPDKh M_pep_h R_DPHS M_2dda7p_h R_DHQS M_3dhq_h R_DQDH M_3dhsk_h R_SKDH M_skm_h R_SKK M_skm5p_h R_PSCIT M_3psme_h R_CHRS M_chor_h R_ATNS_LPAREN_nh4_RPAREN_ M_anth_h R_ANTPPT M_pran_h R_PRAI M_2cpr5p_h R_IGPS M_3ig3p_h R_SERH M_g3p_h R_TPIh M_dhap_h R_G3PO M_glyc3p_h R_G3PAT1819Zh M_1odec9eg3p_h/0.0195225546620456
R_AGPAT1819Z160h M_pa1819Z160_h R_PAPA1819Z160h M_12dgr1819Z160_h R_MGDGS1819Z160 M_mgdg1819Z160_h R_MGDGD7DS1819Z1617Z M_mgdg1819Z1617Z_h R_MGDGW6DS1829Z12Z1617Z M_mgdg1829Z12Z1617Z_h R_MGDGW6DS1829Z12Z1627Z10Z2 M_mgdg1829Z12Z1627Z10Z_h R_MGDGW3DS1839Z12Z15Z1627Z10Z M_mgdg1839Z12Z15Z1627Z10Z_h R_MGDGD4DS1839Z12Z15Z1634Z7Z10Z M_nadp_h R_GDH_LPAREN_nadp_RPAREN_ M_akg_h R_GLUS_LPAREN_ferr_RPAREN_ M_glu_L_h R_ASPATh M_asp_L_h R_ASPK M_4pasp_h R_ASADH M_aspsa_h R_HSDH M_hom_L_h R_HSK M_phom_h R_CYSTS M_cyst_L_h R_CBL M_pyr_h R_PPDKh M_pep_h R_PSCIT M_3psme_h R_CHRS M_chor_h R_ATNS_LPAREN_nh4_RPAREN_ M_anth_h R_ANTPPT M_pran_h R_PRAI M_2cpr5p_h R_IGPS M_3ig3p_h R_SERH M_g3p_h R_TPIh M_dhap_h R_G3PO M_glyc3p_h R_G3PAT1819Zh M_1odec9eg3p_h/0.0195225546620456
R_AGPAT1819Z160h M_pa1819Z160_h R_PAPA1819Z160h M_12dgr1819Z160_h R_MGDGS1819Z160 M_mgdg1819Z160_h R_MGDGD7DS1819Z1617Z M_mgdg1819Z1617Z_h R_MGDGW6DS1829Z12Z1617Z M_mgdg1829Z12Z1617Z_h R_MGDGW6DS1829Z12Z1627Z10Z2 M_mgdg1829Z12Z1627Z10Z_h R_MGDGW3DS1839Z12Z15Z1627Z10Z M_mgdg1839Z12Z15Z1627Z10Z_h R_MGDGD4DS1839Z12Z15Z1634Z7Z10Z M_nadp_h R_GDH_LPAREN_nadp_RPAREN_ M_akg_h R_GLUS_LPAREN_ferr_RPAREN_ M_glu_L_h R_ASPATh M_asp_L_h R_ASPK M_4pasp_h R_ASADH M_aspsa_h R_HSDH M_hom_L_h R_HSK M_phom_h R_CYSTS M_cyst_L_h R_CBL M_pyr_h R_PPDKh M_pep_h R_DPHS M_2dda7p_h R_DHQS M_3dhq_h R_DQDH M_3dhsk_h R_SKDH M_skm_h R_SKK M_skm5p_h R_PSCIT M_3psme_h R_CHRS M_chor_h R_ATNS_LPAREN_nh4_RPAREN_ M_anth_h R_ANTPPT M_pran_h R_PRAI M_2cpr5p_h R_IGPS M_3ig3p_h R_SERH M_g3p_h R_TPIh M_dhap_h R_G3PO M_glyc3p_h R_G3PAT1819Zh M_1odec9eg3p_h/0.0195225546620456
R_AGPAT1819Z160h M_pa1819Z160_h R_PAPA1819Z160h M_12dgr1819Z160_h R_MGDGS1819Z160 M_mgdg1819Z160_h R_MGDGD7DS1819Z1617Z M_mgdg1819Z1617Z_h R_MGDGW6DS1829Z12Z1617Z M_mgdg1829Z12Z1617Z_h R_MGDGW6DS1829Z12Z1627Z10Z2 M_mgdg1829Z12Z1627Z10Z_h R_MGDGW3DS1839Z12Z15Z1627Z10Z M_mgdg1839Z12Z15Z1627Z10Z_h R_MGDGD4DS1839Z12Z15Z1634Z7Z10Z M_nadp_h R_GDH_LPAREN_nadp_RPAREN_ M_akg_h R_BCTA_LPAREN_val_RPAREN_h M_glu_L_h R_ASPATh M_asp_L_h R_ASPK M_4pasp_h R_ASADH M_aspsa_h R_HSDH M_hom_L_h R_HSK M_phom_h R_CYSTS M_cyst_L_h R_CBL M_pyr_h R_PPDKh M_pep_h R_PSCIT M_3psme_h R_CHRS M_chor_h R_ATNS_LPAREN_nh4_RPAREN_ M_anth_h R_ANTPPT M_pran_h R_PRAI M_2cpr5p_h R_IGPS M_3ig3p_h R_SERH M_g3p_h R_TPIh M_dhap_h R_G3PO M_glyc3p_h R_G3PAT1819Zh M_1odec9eg3p_h/0.0195225546620456
R_AGPAT1819Z160h M_pa1819Z160_h R_PAPA1819Z160h M_12dgr1819Z160_h R_MGDGS1819Z160 M_mgdg1819Z160_h R_MGDGD7DS1819Z1617Z M_mgdg1819Z1617Z_h R_MGDGW6DS1829Z12Z1617Z M_mgdg1829Z12Z1617Z_h R_MGDGW6DS1829Z12Z1627Z10Z2 M_mgdg1829Z12Z1627Z10Z_h R_MGDGW3DS1839Z12Z15Z1627Z10Z M_mgdg1839Z12Z15Z1627Z10Z_h R_MGDGD4DS1839Z12Z15Z1634Z7Z10Z M_nadp_h R_GDH_LPAREN_nadp_RPAREN_ M_akg_h R_BCTA_LPAREN_val_RPAREN_h M_glu_L_h R_ASPATh M_asp_L_h R_ASPK M_4pasp_h R_ASADH M_aspsa_h R_HSDH M_hom_L_h R_HSK M_phom_h R_CYSTS M_cyst_L_h R_CBL M_pyr_h R_PPDKh M_pep_h R_DPHS M_2dda7p_h R_DHQS M_3dhq_h R_DQDH M_3dhsk_h R_SKDH M_skm_h R_SKK M_skm5p_h R_PSCIT M_3psme_h R_CHRS M_chor_h R_ATNS_LPAREN_nh4_RPAREN_ M_anth_h R_ANTPPT M_pran_h R_PRAI M_2cpr5p_h R_IGPS M_3ig3p_h R_SERH M_g3p_h R_TPIh M_dhap_h R_G3PO M_glyc3p_h R_G3PAT1819Zh M_1odec9eg3p_h/0.0195225546620456
R_AGPAT1819Z160h M_pa1819Z160_h R_PAPA1819Z160h M_12dgr1819Z160_h R_MGDGS1819Z160 M_mgdg1819Z160_h R_MGDGD7DS1819Z1617Z M_mgdg1819Z1617Z_h R_MGDGW6DS1819Z1627Z10Z M_nadp_h R_GDH_LPAREN_nadp_RPAREN_ M_akg_h R_GLUS_LPAREN_ferr_RPAREN_ M_glu_L_h R_ASPATh M_asp_L_h R_ASPK M_4pasp_h R_ASADH M_aspsa_h R_HSDH M_hom_L_h R_HSK M_phom_h R_CYSTS M_cyst_L_h R_CBL M_pyr_h R_PPDKh M_pep_h R_PSCIT M_3psme_h R_CHRS M_chor_h R_ATNS_LPAREN_nh4_RPAREN_ M_anth_h R_ANTPPT M_pran_h R_PRAI M_2cpr5p_h R_IGPS M_3ig3p_h R_SERH M_g3p_h R_TPIh M_dhap_h R_G3PO M_glyc3p_h R_G3PAT1819Zh M_1odec9eg3p_h/0.0195225546620456
R_AGPAT1819Z160h M_pa1819Z160_h R_PAPA1819Z160h M_12dgr1819Z160_h R_MGDGS1819Z160 M_mgdg1819Z160_h R_MGDGD7DS1819Z1617Z M_mgdg1819Z1617Z_h R_MGDGW6DS1819Z1627Z10Z M_nadp_h R_GDH_LPAREN_nadp_RPAREN_ M_akg_h R_GLUS_LPAREN_ferr_RPAREN_ M_glu_L_h R_ASPATh M_asp_L_h R_ASPK M_4pasp_h R_ASADH M_aspsa_h R_HSDH M_hom_L_h R_HSK M_phom_h R_CYSTS M_cyst_L_h R_CBL M_pyr_h R_PPDKh M_pep_h R_DPHS M_2dda7p_h R_DHQS M_3dhq_h R_DQDH M_3dhsk_h R_SKDH M_skm_h R_SKK M_skm5p_h R_PSCIT M_3psme_h R_CHRS M_chor_h R_ATNS_LPAREN_nh4_RPAREN_ M_anth_h R_ANTPPT M_pran_h R_PRAI M_2cpr5p_h R_IGPS M_3ig3p_h R_SERH M_g3p_h R_TPIh M_dhap_h R_G3PO M_glyc3p_h R_G3PAT1819Zh M_1odec9eg3p_h/0.0195225546620456
R_AGPAT1819Z160h M_pa1819Z160_h R_PAPA1819Z160h M_12dgr1819Z160_h R_MGDGS1819Z160 M_mgdg1819Z160_h R_MGDGD7DS1819Z1617Z M_mgdg1819Z1617Z_h R_MGDGW6DS1819Z1627Z10Z M_nadp_h R_GDH_LPAREN_nadp_RPAREN_ M_akg_h R_BCTA_LPAREN_val_RPAREN_h M_glu_L_h R_ASPATh M_asp_L_h R_ASPK M_4pasp_h R_ASADH M_aspsa_h R_HSDH M_hom_L_h R_HSK M_phom_h R_CYSTS M_cyst_L_h R_CBL M_pyr_h R_PPDKh M_pep_h R_PSCIT M_3psme_h R_CHRS M_chor_h R_ATNS_LPAREN_nh4_RPAREN_ M_anth_h R_ANTPPT M_pran_h R_PRAI M_2cpr5p_h R_IGPS M_3ig3p_h R_SERH M_g3p_h R_TPIh M_dhap_h R_G3PO M_glyc3p_h R_G3PAT1819Zh M_1odec9eg3p_h/0.0195225546620456
R_AGPAT1819Z160h M_pa1819Z160_h R_PAPA1819Z160h M_12dgr1819Z160_h R_MGDGS1819Z160 M_mgdg1819Z160_h R_MGDGD7DS1819Z1617Z M_mgdg1819Z1617Z_h R_MGDGW6DS1819Z1627Z10Z M_nadp_h R_GDH_LPAREN_nadp_RPAREN_ M_akg_h R_BCTA_LPAREN_val_RPAREN_h M_glu_L_h R_ASPATh M_asp_L_h R_ASPK M_4pasp_h R_ASADH M_aspsa_h R_HSDH M_hom_L_h R_HSK M_phom_h R_CYSTS M_cyst_L_h R_CBL M_pyr_h R_PPDKh M_pep_h R_DPHS M_2dda7p_h R_DHQS M_3dhq_h R_DQDH M_3dhsk_h R_SKDH M_skm_h R_SKK M_skm5p_h R_PSCIT M_3psme_h R_CHRS M_chor_h R_ATNS_LPAREN_nh4_RPAREN_ M_anth_h R_ANTPPT M_pran_h R_PRAI M_2cpr5p_h R_IGPS M_3ig3p_h R_SERH M_g3p_h R_TPIh M_dhap_h R_G3PO M_glyc3p_h R_G3PAT1819Zh M_1odec9eg3p_h/0.0195225546620456
R_AGPAT1819Z160h M_pa1819Z160_h R_PAPA1819Z160h M_12dgr1819Z160_h R_MGDGS1819Z160 M_mgdg1819Z160_h R_MGDGD7DS1819Z1617Z M_mgdg1819Z1617Z_h R_MGDGW6DS1819Z1627Z10Z M_mgdg1819Z1627Z10Z_h R_MGDGW3DS1819Z1637Z10Z13Z M_nadp_h R_GDH_LPAREN_nadp_RPAREN_ M_akg_h R_GLUS_LPAREN_ferr_RPAREN_ M_glu_L_h R_ASPATh M_asp_L_h R_ASPK M_4pasp_h R_ASADH M_aspsa_h R_HSDH M_hom_L_h R_HSK M_phom_h R_CYSTS M_cyst_L_h R_CBL M_pyr_h R_PPDKh M_pep_h R_PSCIT M_3psme_h R_CHRS M_chor_h R_ATNS_LPAREN_nh4_RPAREN_ M_anth_h R_ANTPPT M_pran_h R_PRAI M_2cpr5p_h R_IGPS M_3ig3p_h R_SERH M_g3p_h R_TPIh M_dhap_h R_G3PO M_glyc3p_h R_G3PAT1819Zh M_1odec9eg3p_h/0.0195225546620456
R_AGPAT1819Z160h M_pa1819Z160_h R_PAPA1819Z160h M_12dgr1819Z160_h R_MGDGS1819Z160 M_mgdg1819Z160_h R_MGDGD7DS1819Z1617Z M_mgdg1819Z1617Z_h R_MGDGW6DS1819Z1627Z10Z M_mgdg1819Z1627Z10Z_h R_MGDGW3DS1819Z1637Z10Z13Z M_nadp_h R_GDH_LPAREN_nadp_RPAREN_ M_akg_h R_GLUS_LPAREN_ferr_RPAREN_ M_glu_L_h R_ASPATh M_asp_L_h R_ASPK M_4pasp_h R_ASADH M_aspsa_h R_HSDH M_hom_L_h R_HSK M_phom_h R_CYSTS M_cyst_L_h R_CBL M_pyr_h R_PPDKh M_pep_h R_DPHS M_2dda7p_h R_DHQS M_3dhq_h R_DQDH M_3dhsk_h R_SKDH M_skm_h R_SKK M_skm5p_h R_PSCIT M_3psme_h R_CHRS M_chor_h R_ATNS_LPAREN_nh4_RPAREN_ M_anth_h R_ANTPPT M_pran_h R_PRAI M_2cpr5p_h R_IGPS M_3ig3p_h R_SERH M_g3p_h R_TPIh M_dhap_h R_G3PO M_glyc3p_h R_G3PAT1819Zh M_1odec9eg3p_h/0.0195225546620456
R_AGPAT1819Z160h M_pa1819Z160_h R_PAPA1819Z160h M_12dgr1819Z160_h R_MGDGS1819Z160 M_mgdg1819Z160_h R_MGDGD7DS1819Z1617Z M_mgdg1819Z1617Z_h R_MGDGW6DS1819Z1627Z10Z M_mgdg1819Z1627Z10Z_h R_MGDGW3DS1819Z1637Z10Z13Z M_nadp_h R_GDH_LPAREN_nadp_RPAREN_ M_akg_h R_BCTA_LPAREN_val_RPAREN_h M_glu_L_h R_ASPATh M_asp_L_h R_ASPK M_4pasp_h R_ASADH M_aspsa_h R_HSDH M_hom_L_h R_HSK M_phom_h R_CYSTS M_cyst_L_h R_CBL M_pyr_h R_PPDKh M_pep_h R_PSCIT M_3psme_h R_CHRS M_chor_h R_ATNS_LPAREN_nh4_RPAREN_ M_anth_h R_ANTPPT M_pran_h R_PRAI M_2cpr5p_h R_IGPS M_3ig3p_h R_SERH M_g3p_h R_TPIh M_dhap_h R_G3PO M_glyc3p_h R_G3PAT1819Zh M_1odec9eg3p_h/0.0195225546620456
R_AGPAT1819Z160h M_pa1819Z160_h R_PAPA1819Z160h M_12dgr1819Z160_h R_MGDGS1819Z160 M_mgdg1819Z160_h R_MGDGD7DS1819Z1617Z M_mgdg1819Z1617Z_h R_MGDGW6DS1819Z1627Z10Z M_mgdg1819Z1627Z10Z_h R_MGDGW3DS1819Z1637Z10Z13Z M_nadp_h R_GDH_LPAREN_nadp_RPAREN_ M_akg_h R_BCTA_LPAREN_val_RPAREN_h M_glu_L_h R_ASPATh M_asp_L_h R_ASPK M_4pasp_h R_ASADH M_aspsa_h R_HSDH M_hom_L_h R_HSK M_phom_h R_CYSTS M_cyst_L_h R_CBL M_pyr_h R_PPDKh M_pep_h R_DPHS M_2dda7p_h R_DHQS M_3dhq_h R_DQDH M_3dhsk_h R_SKDH M_skm_h R_SKK M_skm5p_h R_PSCIT M_3psme_h R_CHRS M_chor_h R_ATNS_LPAREN_nh4_RPAREN_ M_anth_h R_ANTPPT M_pran_h R_PRAI M_2cpr5p_h R_IGPS M_3ig3p_h R_SERH M_g3p_h R_TPIh M_dhap_h R_G3PO M_glyc3p_h R_G3PAT1819Zh M_1odec9eg3p_h/0.0195225546620456
R_AGPAT1819Z160h M_pa1819Z160_h R_PAPA1819Z160h M_12dgr1819Z160_h R_MGDGS1819Z160 M_mgdg1819Z160_h R_MGDGD7DS1819Z1617Z M_mgdg1819Z1617Z_h R_MGDGW6DS1819Z1627Z10Z M_mgdg1819Z1627Z10Z_h R_MGDGW3DS1819Z1637Z10Z13Z M_mgdg1819Z1637Z10Z13Z_h R_MGDGD4DS1819Z1644Z7Z10Z13Z M_nadp_h R_GDH_LPAREN_nadp_RPAREN_ M_akg_h R_GLUS_LPAREN_ferr_RPAREN_ M_glu_L_h R_ASPATh M_asp_L_h R_ASPK M_4pasp_h R_ASADH M_aspsa_h R_HSDH M_hom_L_h R_HSK M_phom_h R_CYSTS M_cyst_L_h R_CBL M_pyr_h R_PPDKh M_pep_h R_PSCIT M_3psme_h R_CHRS M_chor_h R_ATNS_LPAREN_nh4_RPAREN_ M_anth_h R_ANTPPT M_pran_h R_PRAI M_2cpr5p_h R_IGPS M_3ig3p_h R_SERH M_g3p_h R_TPIh M_dhap_h R_G3PO M_glyc3p_h R_G3PAT1819Zh M_1odec9eg3p_h/0.0195225546620456
R_AGPAT1819Z160h M_pa1819Z160_h R_PAPA1819Z160h M_12dgr1819Z160_h R_MGDGS1819Z160 M_mgdg1819Z160_h R_MGDGD7DS1819Z1617Z M_mgdg1819Z1617Z_h R_MGDGW6DS1819Z1627Z10Z M_mgdg1819Z1627Z10Z_h R_MGDGW3DS1819Z1637Z10Z13Z M_mgdg1819Z1637Z10Z13Z_h R_MGDGD4DS1819Z1644Z7Z10Z13Z M_nadp_h R_GDH_LPAREN_nadp_RPAREN_ M_akg_h R_GLUS_LPAREN_ferr_RPAREN_ M_glu_L_h R_ASPATh M_asp_L_h R_ASPK M_4pasp_h R_ASADH M_aspsa_h R_HSDH M_hom_L_h R_HSK M_phom_h R_CYSTS M_cyst_L_h R_CBL M_pyr_h R_PPDKh M_pep_h R_DPHS M_2dda7p_h R_DHQS M_3dhq_h R_DQDH M_3dhsk_h R_SKDH M_skm_h R_SKK M_skm5p_h R_PSCIT M_3psme_h R_CHRS M_chor_h R_ATNS_LPAREN_nh4_RPAREN_ M_anth_h R_ANTPPT M_pran_h R_PRAI M_2cpr5p_h R_IGPS M_3ig3p_h R_SERH M_g3p_h R_TPIh M_dhap_h R_G3PO M_glyc3p_h R_G3PAT1819Zh M_1odec9eg3p_h/0.0195225546620456
R_AGPAT1819Z160h M_pa1819Z160_h R_PAPA1819Z160h M_12dgr1819Z160_h R_MGDGS1819Z160 M_mgdg1819Z160_h R_MGDGD7DS1819Z1617Z M_mgdg1819Z1617Z_h R_MGDGW6DS1819Z1627Z10Z M_mgdg1819Z1627Z10Z_h R_MGDGW3DS1819Z1637Z10Z13Z M_mgdg1819Z1637Z10Z13Z_h R_MGDGD4DS1819Z1644Z7Z10Z13Z M_nadp_h R_GDH_LPAREN_nadp_RPAREN_ M_akg_h R_BCTA_LPAREN_val_RPAREN_h M_glu_L_h R_ASPATh M_asp_L_h R_ASPK M_4pasp_h R_ASADH M_aspsa_h R_HSDH M_hom_L_h R_HSK M_phom_h R_CYSTS M_cyst_L_h R_CBL M_pyr_h R_PPDKh M_pep_h R_PSCIT M_3psme_h R_CHRS M_chor_h R_ATNS_LPAREN_nh4_RPAREN_ M_anth_h R_ANTPPT M_pran_h R_PRAI M_2cpr5p_h R_IGPS M_3ig3p_h R_SERH M_g3p_h R_TPIh M_dhap_h R_G3PO M_glyc3p_h R_G3PAT1819Zh M_1odec9eg3p_h/0.0195225546620456
R_AGPAT1819Z160h M_pa1819Z160_h R_PAPA1819Z160h M_12dgr1819Z160_h R_MGDGS1819Z160 M_mgdg1819Z160_h R_MGDGD7DS1819Z1617Z M_mgdg1819Z1617Z_h R_MGDGW6DS1819Z1627Z10Z M_mgdg1819Z1627Z10Z_h R_MGDGW3DS1819Z1637Z10Z13Z M_mgdg1819Z1637Z10Z13Z_h R_MGDGD4DS1819Z1644Z7Z10Z13Z M_nadp_h R_GDH_LPAREN_nadp_RPAREN_ M_akg_h R_BCTA_LPAREN_val_RPAREN_h M_glu_L_h R_ASPATh M_asp_L_h R_ASPK M_4pasp_h R_ASADH M_aspsa_h R_HSDH M_hom_L_h R_HSK M_phom_h R_CYSTS M_cyst_L_h R_CBL M_pyr_h R_PPDKh M_pep_h R_DPHS M_2dda7p_h R_DHQS M_3dhq_h R_DQDH M_3dhsk_h R_SKDH M_skm_h R_SKK M_skm5p_h R_PSCIT M_3psme_h R_CHRS M_chor_h R_ATNS_LPAREN_nh4_RPAREN_ M_anth_h R_ANTPPT M_pran_h R_PRAI M_2cpr5p_h R_IGPS M_3ig3p_h R_SERH M_g3p_h R_TPIh M_dhap_h R_G3PO M_glyc3p_h R_G3PAT1819Zh M_1odec9eg3p_h/0.0195225546620456
R_AGPAT1819Z160h M_pa1819Z160_h R_PAPA1819Z160h M_12dgr1819Z160_h R_MGDGS1819Z160 M_mgdg1819Z160_h R_MGDGD7DS1819Z1617Z M_mgdg1819Z1617Z_h R_MGDGW6DS1819Z1627Z10Z M_mgdg1819Z1627Z10Z_h R_MGDGW3DS1819Z1637Z10Z13Z M_mgdg1819Z1637Z10Z13Z_h R_MGDGD4DS1819Z1644Z7Z10Z13Z M_mgdg1819Z1644Z7Z10Z13Z_h R_MGDGW6DS1829Z12Z1644Z7Z10Z13Z M_nadp_h R_GDH_LPAREN_nadp_RPAREN_ M_akg_h R_GLUS_LPAREN_ferr_RPAREN_ M_glu_L_h R_ASPATh M_asp_L_h R_ASPK M_4pasp_h R_ASADH M_aspsa_h R_HSDH M_hom_L_h R_HSK M_phom_h R_CYSTS M_cyst_L_h R_CBL M_pyr_h R_PPDKh M_pep_h R_PSCIT M_3psme_h R_CHRS M_chor_h R_ATNS_LPAREN_nh4_RPAREN_ M_anth_h R_ANTPPT M_pran_h R_PRAI M_2cpr5p_h R_IGPS M_3ig3p_h R_SERH M_g3p_h R_TPIh M_dhap_h R_G3PO M_glyc3p_h R_G3PAT1819Zh M_1odec9eg3p_h/0.0195225546620456
R_AGPAT1819Z160h M_pa1819Z160_h R_PAPA1819Z160h M_12dgr1819Z160_h R_MGDGS1819Z160 M_mgdg1819Z160_h R_MGDGD7DS1819Z1617Z M_mgdg1819Z1617Z_h R_MGDGW6DS1819Z1627Z10Z M_mgdg1819Z1627Z10Z_h R_MGDGW3DS1819Z1637Z10Z13Z M_mgdg1819Z1637Z10Z13Z_h R_MGDGD4DS1819Z1644Z7Z10Z13Z M_mgdg1819Z1644Z7Z10Z13Z_h R_MGDGW6DS1829Z12Z1644Z7Z10Z13Z M_nadp_h R_GDH_LPAREN_nadp_RPAREN_ M_akg_h R_GLUS_LPAREN_ferr_RPAREN_ M_glu_L_h R_ASPATh M_asp_L_h R_ASPK M_4pasp_h R_ASADH M_aspsa_h R_HSDH M_hom_L_h R_HSK M_phom_h R_CYSTS M_cyst_L_h R_CBL M_pyr_h R_PPDKh M_pep_h R_DPHS M_2dda7p_h R_DHQS M_3dhq_h R_DQDH M_3dhsk_h R_SKDH M_skm_h R_SKK M_skm5p_h R_PSCIT M_3psme_h R_CHRS M_chor_h R_ATNS_LPAREN_nh4_RPAREN_ M_anth_h R_ANTPPT M_pran_h R_PRAI M_2cpr5p_h R_IGPS M_3ig3p_h R_SERH M_g3p_h R_TPIh M_dhap_h R_G3PO M_glyc3p_h R_G3PAT1819Zh M_1odec9eg3p_h/0.0195225546620456
R_AGPAT1819Z160h M_pa1819Z160_h R_PAPA1819Z160h M_12dgr1819Z160_h R_MGDGS1819Z160 M_mgdg1819Z160_h R_MGDGD7DS1819Z1617Z M_mgdg1819Z1617Z_h R_MGDGW6DS1819Z1627Z10Z M_mgdg1819Z1627Z10Z_h R_MGDGW3DS1819Z1637Z10Z13Z M_mgdg1819Z1637Z10Z13Z_h R_MGDGD4DS1819Z1644Z7Z10Z13Z M_mgdg1819Z1644Z7Z10Z13Z_h R_MGDGW6DS1829Z12Z1644Z7Z10Z13Z M_nadp_h R_GDH_LPAREN_nadp_RPAREN_ M_akg_h R_BCTA_LPAREN_val_RPAREN_h M_glu_L_h R_ASPATh M_asp_L_h R_ASPK M_4pasp_h R_ASADH M_aspsa_h R_HSDH M_hom_L_h R_HSK M_phom_h R_CYSTS M_cyst_L_h R_CBL M_pyr_h R_PPDKh M_pep_h R_PSCIT M_3psme_h R_CHRS M_chor_h R_ATNS_LPAREN_nh4_RPAREN_ M_anth_h R_ANTPPT M_pran_h R_PRAI M_2cpr5p_h R_IGPS M_3ig3p_h R_SERH M_g3p_h R_TPIh M_dhap_h R_G3PO M_glyc3p_h R_G3PAT1819Zh M_1odec9eg3p_h/0.0195225546620456
R_AGPAT1819Z160h M_pa1819Z160_h R_PAPA1819Z160h M_12dgr1819Z160_h R_MGDGS1819Z160 M_mgdg1819Z160_h R_MGDGD7DS1819Z1617Z M_mgdg1819Z1617Z_h R_MGDGW6DS1819Z1627Z10Z M_mgdg1819Z1627Z10Z_h R_MGDGW3DS1819Z1637Z10Z13Z M_mgdg1819Z1637Z10Z13Z_h R_MGDGD4DS1819Z1644Z7Z10Z13Z M_mgdg1819Z1644Z7Z10Z13Z_h R_MGDGW6DS1829Z12Z1644Z7Z10Z13Z M_nadp_h R_GDH_LPAREN_nadp_RPAREN_ M_akg_h R_BCTA_LPAREN_val_RPAREN_h M_glu_L_h R_ASPATh M_asp_L_h R_ASPK M_4pasp_h R_ASADH M_aspsa_h R_HSDH M_hom_L_h R_HSK M_phom_h R_CYSTS M_cyst_L_h R_CBL M_pyr_h R_PPDKh M_pep_h R_DPHS M_2dda7p_h R_DHQS M_3dhq_h R_DQDH M_3dhsk_h R_SKDH M_skm_h R_SKK M_skm5p_h R_PSCIT M_3psme_h R_CHRS M_chor_h R_ATNS_LPAREN_nh4_RPAREN_ M_anth_h R_ANTPPT M_pran_h R_PRAI M_2cpr5p_h R_IGPS M_3ig3p_h R_SERH M_g3p_h R_TPIh M_dhap_h R_G3PO M_glyc3p_h R_G3PAT1819Zh M_1odec9eg3p_h/0.0195225546620456
R_AGPAT1819Z160h M_pa1819Z160_h R_PAPA1819Z160h M_12dgr1819Z160_h R_MGDGS1819Z160 M_mgdg1819Z160_h R_DGDGS1819Z160 M_dgdg1819Z160_h R_DGDGW6DS1829Z12Z160 M_nadp_h R_GDH_LPAREN_nadp_RPAREN_ M_akg_h R_GLUS_LPAREN_ferr_RPAREN_ M_glu_L_h R_ASPATh M_asp_L_h R_ASPK M_4pasp_h R_ASADH M_aspsa_h R_HSDH M_hom_L_h R_HSK M_phom_h R_CYSTS M_cyst_L_h R_CBL M_pyr_h R_PPDKh M_pep_h R_PSCIT M_3psme_h R_CHRS M_chor_h R_ATNS_LPAREN_nh4_RPAREN_ M_anth_h R_ANTPPT M_pran_h R_PRAI M_2cpr5p_h R_IGPS M_3ig3p_h R_SERH M_g3p_h R_TPIh M_dhap_h R_G3PO M_glyc3p_h R_G3PAT1819Zh M_1odec9eg3p_h/0.0195225546620456
R_AGPAT1819Z160h M_pa1819Z160_h R_PAPA1819Z160h M_12dgr1819Z160_h R_MGDGS1819Z160 M_mgdg1819Z160_h R_DGDGS1819Z160 M_dgdg1819Z160_h R_DGDGW6DS1829Z12Z160 M_nadp_h R_GDH_LPAREN_nadp_RPAREN_ M_akg_h R_GLUS_LPAREN_ferr_RPAREN_ M_glu_L_h R_ASPATh M_asp_L_h R_ASPK M_4pasp_h R_ASADH M_aspsa_h R_HSDH M_hom_L_h R_HSK M_phom_h R_CYSTS M_cyst_L_h R_CBL M_pyr_h R_PPDKh M_pep_h R_DPHS M_2dda7p_h R_DHQS M_3dhq_h R_DQDH M_3dhsk_h R_SKDH M_skm_h R_SKK M_skm5p_h R_PSCIT M_3psme_h R_CHRS M_chor_h R_ATNS_LPAREN_nh4_RPAREN_ M_anth_h R_ANTPPT M_pran_h R_PRAI M_2cpr5p_h R_IGPS M_3ig3p_h R_SERH M_g3p_h R_TPIh M_dhap_h R_G3PO M_glyc3p_h R_G3PAT1819Zh M_1odec9eg3p_h/0.0195225546620456
R_AGPAT1819Z160h M_pa1819Z160_h R_PAPA1819Z160h M_12dgr1819Z160_h R_MGDGS1819Z160 M_mgdg1819Z160_h R_DGDGS1819Z160 M_dgdg1819Z160_h R_DGDGW6DS1829Z12Z160 M_nadp_h R_GDH_LPAREN_nadp_RPAREN_ M_akg_h R_BCTA_LPAREN_val_RPAREN_h M_glu_L_h R_ASPATh M_asp_L_h R_ASPK M_4pasp_h R_ASADH M_aspsa_h R_HSDH M_hom_L_h R_HSK M_phom_h R_CYSTS M_cyst_L_h R_CBL M_pyr_h R_PPDKh M_pep_h R_PSCIT M_3psme_h R_CHRS M_chor_h R_ATNS_LPAREN_nh4_RPAREN_ M_anth_h R_ANTPPT M_pran_h R_PRAI M_2cpr5p_h R_IGPS M_3ig3p_h R_SERH M_g3p_h R_TPIh M_dhap_h R_G3PO M_glyc3p_h R_G3PAT1819Zh M_1odec9eg3p_h/0.0195225546620456
R_AGPAT1819Z160h M_pa1819Z160_h R_PAPA1819Z160h M_12dgr1819Z160_h R_MGDGS1819Z160 M_mgdg1819Z160_h R_DGDGS1819Z160 M_dgdg1819Z160_h R_DGDGW6DS1829Z12Z160 M_nadp_h R_GDH_LPAREN_nadp_RPAREN_ M_akg_h R_BCTA_LPAREN_val_RPAREN_h M_glu_L_h R_ASPATh M_asp_L_h R_ASPK M_4pasp_h R_ASADH M_aspsa_h R_HSDH M_hom_L_h R_HSK M_phom_h R_CYSTS M_cyst_L_h R_CBL M_pyr_h R_PPDKh M_pep_h R_DPHS M_2dda7p_h R_DHQS M_3dhq_h R_DQDH M_3dhsk_h R_SKDH M_skm_h R_SKK M_skm5p_h R_PSCIT M_3psme_h R_CHRS M_chor_h R_ATNS_LPAREN_nh4_RPAREN_ M_anth_h R_ANTPPT M_pran_h R_PRAI M_2cpr5p_h R_IGPS M_3ig3p_h R_SERH M_g3p_h R_TPIh M_dhap_h R_G3PO M_glyc3p_h R_G3PAT1819Zh M_1odec9eg3p_h/0.0195225546620456
R_AGPAT1819Z160h M_pa1819Z160_h R_PAPA1819Z160h M_12dgr1819Z160_h R_MGDGS1819Z160 M_mgdg1819Z160_h R_DGDGS1819Z160 M_dgdg1819Z160_h R_DGDGW6DS1829Z12Z160 M_dgdg1829Z12Z160_h R_DGDGW3DS1839Z12Z15Z160 M_nadp_h R_GDH_LPAREN_nadp_RPAREN_ M_akg_h R_GLUS_LPAREN_ferr_RPAREN_ M_glu_L_h R_ASPATh M_asp_L_h R_ASPK M_4pasp_h R_ASADH M_aspsa_h R_HSDH M_hom_L_h R_HSK M_phom_h R_CYSTS M_cyst_L_h R_CBL M_pyr_h R_PPDKh M_pep_h R_PSCIT M_3psme_h R_CHRS M_chor_h R_ATNS_LPAREN_nh4_RPAREN_ M_anth_h R_ANTPPT M_pran_h R_PRAI M_2cpr5p_h R_IGPS M_3ig3p_h R_SERH M_g3p_h R_TPIh M_dhap_h R_G3PO M_glyc3p_h R_G3PAT1819Zh M_1odec9eg3p_h/0.0195225546620456
R_AGPAT1819Z160h M_pa1819Z160_h R_PAPA1819Z160h M_12dgr1819Z160_h R_MGDGS1819Z160 M_mgdg1819Z160_h R_DGDGS1819Z160 M_dgdg1819Z160_h R_DGDGW6DS1829Z12Z160 M_dgdg1829Z12Z160_h R_DGDGW3DS1839Z12Z15Z160 M_nadp_h R_GDH_LPAREN_nadp_RPAREN_ M_akg_h R_GLUS_LPAREN_ferr_RPAREN_ M_glu_L_h R_ASPATh M_asp_L_h R_ASPK M_4pasp_h R_ASADH M_aspsa_h R_HSDH M_hom_L_h R_HSK M_phom_h R_CYSTS M_cyst_L_h R_CBL M_pyr_h R_PPDKh M_pep_h R_DPHS M_2dda7p_h R_DHQS M_3dhq_h R_DQDH M_3dhsk_h R_SKDH M_skm_h R_SKK M_skm5p_h R_PSCIT M_3psme_h R_CHRS M_chor_h R_ATNS_LPAREN_nh4_RPAREN_ M_anth_h R_ANTPPT M_pran_h R_PRAI M_2cpr5p_h R_IGPS M_3ig3p_h R_SERH M_g3p_h R_TPIh M_dhap_h R_G3PO M_glyc3p_h R_G3PAT1819Zh M_1odec9eg3p_h/0.0195225546620456
R_AGPAT1819Z160h M_pa1819Z160_h R_PAPA1819Z160h M_12dgr1819Z160_h R_MGDGS1819Z160 M_mgdg1819Z160_h R_DGDGS1819Z160 M_dgdg1819Z160_h R_DGDGW6DS1829Z12Z160 M_dgdg1829Z12Z160_h R_DGDGW3DS1839Z12Z15Z160 M_nadp_h R_GDH_LPAREN_nadp_RPAREN_ M_akg_h R_BCTA_LPAREN_val_RPAREN_h M_glu_L_h R_ASPATh M_asp_L_h R_ASPK M_4pasp_h R_ASADH M_aspsa_h R_HSDH M_hom_L_h R_HSK M_phom_h R_CYSTS M_cyst_L_h R_CBL M_pyr_h R_PPDKh M_pep_h R_PSCIT M_3psme_h R_CHRS M_chor_h R_ATNS_LPAREN_nh4_RPAREN_ M_anth_h R_ANTPPT M_pran_h R_PRAI M_2cpr5p_h R_IGPS M_3ig3p_h R_SERH M_g3p_h R_TPIh M_dhap_h R_G3PO M_glyc3p_h R_G3PAT1819Zh M_1odec9eg3p_h/0.0195225546620456
R_AGPAT1819Z160h M_pa1819Z160_h R_PAPA1819Z160h M_12dgr1819Z160_h R_MGDGS1819Z160 M_mgdg1819Z160_h R_DGDGS1819Z160 M_dgdg1819Z160_h R_DGDGW6DS1829Z12Z160 M_dgdg1829Z12Z160_h R_DGDGW3DS1839Z12Z15Z160 M_nadp_h R_GDH_LPAREN_nadp_RPAREN_ M_akg_h R_BCTA_LPAREN_val_RPAREN_h M_glu_L_h R_ASPATh M_asp_L_h R_ASPK M_4pasp_h R_ASADH M_aspsa_h R_HSDH M_hom_L_h R_HSK M_phom_h R_CYSTS M_cyst_L_h R_CBL M_pyr_h R_PPDKh M_pep_h R_DPHS M_2dda7p_h R_DHQS M_3dhq_h R_DQDH M_3dhsk_h R_SKDH M_skm_h R_SKK M_skm5p_h R_PSCIT M_3psme_h R_CHRS M_chor_h R_ATNS_LPAREN_nh4_RPAREN_ M_anth_h R_ANTPPT M_pran_h R_PRAI M_2cpr5p_h R_IGPS M_3ig3p_h R_SERH M_g3p_h R_TPIh M_dhap_h R_G3PO M_glyc3p_h R_G3PAT1819Zh M_1odec9eg3p_h/0.0195225546620456
R_AGPAT1819Z160h M_pa1819Z160_h R_PAPA1819Z160h M_12dgr1819Z160_h R_MGDGS1819Z160 M_mgdg1819Z160_h R_DGDGS1819Z160 M_dgdg1819Z160_h R_DGDGW6DS1829Z12Z160 M_dgdg1829Z12Z160_h R_DGDGD7DS1829Z12Z1617Z M_nadp_h R_GDH_LPAREN_nadp_RPAREN_ M_akg_h R_GLUS_LPAREN_ferr_RPAREN_ M_glu_L_h R_ASPATh M_asp_L_h R_ASPK M_4pasp_h R_ASADH M_aspsa_h R_HSDH M_hom_L_h R_HSK M_phom_h R_CYSTS M_cyst_L_h R_CBL M_pyr_h R_PPDKh M_pep_h R_PSCIT M_3psme_h R_CHRS M_chor_h R_ATNS_LPAREN_nh4_RPAREN_ M_anth_h R_ANTPPT M_pran_h R_PRAI M_2cpr5p_h R_IGPS M_3ig3p_h R_SERH M_g3p_h R_TPIh M_dhap_h R_G3PO M_glyc3p_h R_G3PAT1819Zh M_1odec9eg3p_h/0.0195225546620456
R_AGPAT1819Z160h M_pa1819Z160_h R_PAPA1819Z160h M_12dgr1819Z160_h R_MGDGS1819Z160 M_mgdg1819Z160_h R_DGDGS1819Z160 M_dgdg1819Z160_h R_DGDGW6DS1829Z12Z160 M_dgdg1829Z12Z160_h R_DGDGD7DS1829Z12Z1617Z M_nadp_h R_GDH_LPAREN_nadp_RPAREN_ M_akg_h R_GLUS_LPAREN_ferr_RPAREN_ M_glu_L_h R_ASPATh M_asp_L_h R_ASPK M_4pasp_h R_ASADH M_aspsa_h R_HSDH M_hom_L_h R_HSK M_phom_h R_CYSTS M_cyst_L_h R_CBL M_pyr_h R_PPDKh M_pep_h R_DPHS M_2dda7p_h R_DHQS M_3dhq_h R_DQDH M_3dhsk_h R_SKDH M_skm_h R_SKK M_skm5p_h R_PSCIT M_3psme_h R_CHRS M_chor_h R_ATNS_LPAREN_nh4_RPAREN_ M_anth_h R_ANTPPT M_pran_h R_PRAI M_2cpr5p_h R_IGPS M_3ig3p_h R_SERH M_g3p_h R_TPIh M_dhap_h R_G3PO M_glyc3p_h R_G3PAT1819Zh M_1odec9eg3p_h/0.0195225546620456
R_AGPAT1819Z160h M_pa1819Z160_h R_PAPA1819Z160h M_12dgr1819Z160_h R_MGDGS1819Z160 M_mgdg1819Z160_h R_DGDGS1819Z160 M_dgdg1819Z160_h R_DGDGW6DS1829Z12Z160 M_dgdg1829Z12Z160_h R_DGDGD7DS1829Z12Z1617Z M_nadp_h R_GDH_LPAREN_nadp_RPAREN_ M_akg_h R_BCTA_LPAREN_val_RPAREN_h M_glu_L_h R_ASPATh M_asp_L_h R_ASPK M_4pasp_h R_ASADH M_aspsa_h R_HSDH M_hom_L_h R_HSK M_phom_h R_CYSTS M_cyst_L_h R_CBL M_pyr_h R_PPDKh M_pep_h R_PSCIT M_3psme_h R_CHRS M_chor_h R_ATNS_LPAREN_nh4_RPAREN_ M_anth_h R_ANTPPT M_pran_h R_PRAI M_2cpr5p_h R_IGPS M_3ig3p_h R_SERH M_g3p_h R_TPIh M_dhap_h R_G3PO M_glyc3p_h R_G3PAT1819Zh M_1odec9eg3p_h/0.0195225546620456
R_AGPAT1819Z160h M_pa1819Z160_h R_PAPA1819Z160h M_12dgr1819Z160_h R_MGDGS1819Z160 M_mgdg1819Z160_h R_DGDGS1819Z160 M_dgdg1819Z160_h R_DGDGW6DS1829Z12Z160 M_dgdg1829Z12Z160_h R_DGDGD7DS1829Z12Z1617Z M_nadp_h R_GDH_LPAREN_nadp_RPAREN_ M_akg_h R_BCTA_LPAREN_val_RPAREN_h M_glu_L_h R_ASPATh M_asp_L_h R_ASPK M_4pasp_h R_ASADH M_aspsa_h R_HSDH M_hom_L_h R_HSK M_phom_h R_CYSTS M_cyst_L_h R_CBL M_pyr_h R_PPDKh M_pep_h R_DPHS M_2dda7p_h R_DHQS M_3dhq_h R_DQDH M_3dhsk_h R_SKDH M_skm_h R_SKK M_skm5p_h R_PSCIT M_3psme_h R_CHRS M_chor_h R_ATNS_LPAREN_nh4_RPAREN_ M_anth_h R_ANTPPT M_pran_h R_PRAI M_2cpr5p_h R_IGPS M_3ig3p_h R_SERH M_g3p_h R_TPIh M_dhap_h R_G3PO M_glyc3p_h R_G3PAT1819Zh M_1odec9eg3p_h/0.0195225546620456
R_AGPAT1819Z160h M_pa1819Z160_h R_PAPA1819Z160h M_12dgr1819Z160_h R_MGDGS1819Z160 M_mgdg1819Z160_h R_DGDGS1819Z160 M_dgdg1819Z160_h R_DGDGW6DS1829Z12Z160 M_dgdg1829Z12Z160_h R_DGDGD7DS1829Z12Z1617Z M_dgdg1829Z12Z1617Z_h R_DGDGW6DS1829Z12Z1627Z10Z2 M_nadp_h R_GDH_LPAREN_nadp_RPAREN_ M_akg_h R_GLUS_LPAREN_ferr_RPAREN_ M_glu_L_h R_ASPATh M_asp_L_h R_ASPK M_4pasp_h R_ASADH M_aspsa_h R_HSDH M_hom_L_h R_HSK M_phom_h R_CYSTS M_cyst_L_h R_CBL M_pyr_h R_PPDKh M_pep_h R_PSCIT M_3psme_h R_CHRS M_chor_h R_ATNS_LPAREN_nh4_RPAREN_ M_anth_h R_ANTPPT M_pran_h R_PRAI M_2cpr5p_h R_IGPS M_3ig3p_h R_SERH M_g3p_h R_TPIh M_dhap_h R_G3PO M_glyc3p_h R_G3PAT1819Zh M_1odec9eg3p_h/0.0195225546620456
R_AGPAT1819Z160h M_pa1819Z160_h R_PAPA1819Z160h M_12dgr1819Z160_h R_MGDGS1819Z160 M_mgdg1819Z160_h R_DGDGS1819Z160 M_dgdg1819Z160_h R_DGDGW6DS1829Z12Z160 M_dgdg1829Z12Z160_h R_DGDGD7DS1829Z12Z1617Z M_dgdg1829Z12Z1617Z_h R_DGDGW6DS1829Z12Z1627Z10Z2 M_nadp_h R_GDH_LPAREN_nadp_RPAREN_ M_akg_h R_GLUS_LPAREN_ferr_RPAREN_ M_glu_L_h R_ASPATh M_asp_L_h R_ASPK M_4pasp_h R_ASADH M_aspsa_h R_HSDH M_hom_L_h R_HSK M_phom_h R_CYSTS M_cyst_L_h R_CBL M_pyr_h R_PPDKh M_pep_h R_DPHS M_2dda7p_h R_DHQS M_3dhq_h R_DQDH M_3dhsk_h R_SKDH M_skm_h R_SKK M_skm5p_h R_PSCIT M_3psme_h R_CHRS M_chor_h R_ATNS_LPAREN_nh4_RPAREN_ M_anth_h R_ANTPPT M_pran_h R_PRAI M_2cpr5p_h R_IGPS M_3ig3p_h R_SERH M_g3p_h R_TPIh M_dhap_h R_G3PO M_glyc3p_h R_G3PAT1819Zh M_1odec9eg3p_h/0.0195225546620456
R_AGPAT1819Z160h M_pa1819Z160_h R_PAPA1819Z160h M_12dgr1819Z160_h R_MGDGS1819Z160 M_mgdg1819Z160_h R_DGDGS1819Z160 M_dgdg1819Z160_h R_DGDGW6DS1829Z12Z160 M_dgdg1829Z12Z160_h R_DGDGD7DS1829Z12Z1617Z M_dgdg1829Z12Z1617Z_h R_DGDGW6DS1829Z12Z1627Z10Z2 M_nadp_h R_GDH_LPAREN_nadp_RPAREN_ M_akg_h R_BCTA_LPAREN_val_RPAREN_h M_glu_L_h R_ASPATh M_asp_L_h R_ASPK M_4pasp_h R_ASADH M_aspsa_h R_HSDH M_hom_L_h R_HSK M_phom_h R_CYSTS M_cyst_L_h R_CBL M_pyr_h R_PPDKh M_pep_h R_PSCIT M_3psme_h R_CHRS M_chor_h R_ATNS_LPAREN_nh4_RPAREN_ M_anth_h R_ANTPPT M_pran_h R_PRAI M_2cpr5p_h R_IGPS M_3ig3p_h R_SERH M_g3p_h R_TPIh M_dhap_h R_G3PO M_glyc3p_h R_G3PAT1819Zh M_1odec9eg3p_h/0.0195225546620456
R_AGPAT1819Z160h M_pa1819Z160_h R_PAPA1819Z160h M_12dgr1819Z160_h R_MGDGS1819Z160 M_mgdg1819Z160_h R_DGDGS1819Z160 M_dgdg1819Z160_h R_DGDGW6DS1829Z12Z160 M_dgdg1829Z12Z160_h R_DGDGD7DS1829Z12Z1617Z M_dgdg1829Z12Z1617Z_h R_DGDGW6DS1829Z12Z1627Z10Z2 M_nadp_h R_GDH_LPAREN_nadp_RPAREN_ M_akg_h R_BCTA_LPAREN_val_RPAREN_h M_glu_L_h R_ASPATh M_asp_L_h R_ASPK M_4pasp_h R_ASADH M_aspsa_h R_HSDH M_hom_L_h R_HSK M_phom_h R_CYSTS M_cyst_L_h R_CBL M_pyr_h R_PPDKh M_pep_h R_DPHS M_2dda7p_h R_DHQS M_3dhq_h R_DQDH M_3dhsk_h R_SKDH M_skm_h R_SKK M_skm5p_h R_PSCIT M_3psme_h R_CHRS M_chor_h R_ATNS_LPAREN_nh4_RPAREN_ M_anth_h R_ANTPPT M_pran_h R_PRAI M_2cpr5p_h R_IGPS M_3ig3p_h R_SERH M_g3p_h R_TPIh M_dhap_h R_G3PO M_glyc3p_h R_G3PAT1819Zh M_1odec9eg3p_h/0.0195225546620456
R_AGPAT1819Z160h M_pa1819Z160_h R_PAPA1819Z160h M_12dgr1819Z160_h R_MGDGS1819Z160 M_mgdg1819Z160_h R_DGDGS1819Z160 M_dgdg1819Z160_h R_DGDGW6DS1829Z12Z160 M_dgdg1829Z12Z160_h R_DGDGD7DS1829Z12Z1617Z M_dgdg1829Z12Z1617Z_h R_DGDGW6DS1829Z12Z1627Z10Z2 M_dgdg1829Z12Z1627Z10Z_h R_DGDGW3DS1839Z12Z15Z1627Z10Z M_nadp_h R_GDH_LPAREN_nadp_RPAREN_ M_akg_h R_GLUS_LPAREN_ferr_RPAREN_ M_glu_L_h R_ASPATh M_asp_L_h R_ASPK M_4pasp_h R_ASADH M_aspsa_h R_HSDH M_hom_L_h R_HSK M_phom_h R_CYSTS M_cyst_L_h R_CBL M_pyr_h R_PPDKh M_pep_h R_PSCIT M_3psme_h R_CHRS M_chor_h R_ATNS_LPAREN_nh4_RPAREN_ M_anth_h R_ANTPPT M_pran_h R_PRAI M_2cpr5p_h R_IGPS M_3ig3p_h R_SERH M_g3p_h R_TPIh M_dhap_h R_G3PO M_glyc3p_h R_G3PAT1819Zh M_1odec9eg3p_h/0.0195225546620456
R_AGPAT1819Z160h M_pa1819Z160_h R_PAPA1819Z160h M_12dgr1819Z160_h R_MGDGS1819Z160 M_mgdg1819Z160_h R_DGDGS1819Z160 M_dgdg1819Z160_h R_DGDGW6DS1829Z12Z160 M_dgdg1829Z12Z160_h R_DGDGD7DS1829Z12Z1617Z M_dgdg1829Z12Z1617Z_h R_DGDGW6DS1829Z12Z1627Z10Z2 M_dgdg1829Z12Z1627Z10Z_h R_DGDGW3DS1839Z12Z15Z1627Z10Z M_nadp_h R_GDH_LPAREN_nadp_RPAREN_ M_akg_h R_GLUS_LPAREN_ferr_RPAREN_ M_glu_L_h R_ASPATh M_asp_L_h R_ASPK M_4pasp_h R_ASADH M_aspsa_h R_HSDH M_hom_L_h R_HSK M_phom_h R_CYSTS M_cyst_L_h R_CBL M_pyr_h R_PPDKh M_pep_h R_DPHS M_2dda7p_h R_DHQS M_3dhq_h R_DQDH M_3dhsk_h R_SKDH M_skm_h R_SKK M_skm5p_h R_PSCIT M_3psme_h R_CHRS M_chor_h R_ATNS_LPAREN_nh4_RPAREN_ M_anth_h R_ANTPPT M_pran_h R_PRAI M_2cpr5p_h R_IGPS M_3ig3p_h R_SERH M_g3p_h R_TPIh M_dhap_h R_G3PO M_glyc3p_h R_G3PAT1819Zh M_1odec9eg3p_h/0.0195225546620456
R_AGPAT1819Z160h M_pa1819Z160_h R_PAPA1819Z160h M_12dgr1819Z160_h R_MGDGS1819Z160 M_mgdg1819Z160_h R_DGDGS1819Z160 M_dgdg1819Z160_h R_DGDGW6DS1829Z12Z160 M_dgdg1829Z12Z160_h R_DGDGD7DS1829Z12Z1617Z M_dgdg1829Z12Z1617Z_h R_DGDGW6DS1829Z12Z1627Z10Z2 M_dgdg1829Z12Z1627Z10Z_h R_DGDGW3DS1839Z12Z15Z1627Z10Z M_nadp_h R_GDH_LPAREN_nadp_RPAREN_ M_akg_h R_BCTA_LPAREN_val_RPAREN_h M_glu_L_h R_ASPATh M_asp_L_h R_ASPK M_4pasp_h R_ASADH M_aspsa_h R_HSDH M_hom_L_h R_HSK M_phom_h R_CYSTS M_cyst_L_h R_CBL M_pyr_h R_PPDKh M_pep_h R_PSCIT M_3psme_h R_CHRS M_chor_h R_ATNS_LPAREN_nh4_RPAREN_ M_anth_h R_ANTPPT M_pran_h R_PRAI M_2cpr5p_h R_IGPS M_3ig3p_h R_SERH M_g3p_h R_TPIh M_dhap_h R_G3PO M_glyc3p_h R_G3PAT1819Zh M_1odec9eg3p_h/0.0195225546620456
R_AGPAT1819Z160h M_pa1819Z160_h R_PAPA1819Z160h M_12dgr1819Z160_h R_MGDGS1819Z160 M_mgdg1819Z160_h R_DGDGS1819Z160 M_dgdg1819Z160_h R_DGDGW6DS1829Z12Z160 M_dgdg1829Z12Z160_h R_DGDGD7DS1829Z12Z1617Z M_dgdg1829Z12Z1617Z_h R_DGDGW6DS1829Z12Z1627Z10Z2 M_dgdg1829Z12Z1627Z10Z_h R_DGDGW3DS1839Z12Z15Z1627Z10Z M_nadp_h R_GDH_LPAREN_nadp_RPAREN_ M_akg_h R_BCTA_LPAREN_val_RPAREN_h M_glu_L_h R_ASPATh M_asp_L_h R_ASPK M_4pasp_h R_ASADH M_aspsa_h R_HSDH M_hom_L_h R_HSK M_phom_h R_CYSTS M_cyst_L_h R_CBL M_pyr_h R_PPDKh M_pep_h R_DPHS M_2dda7p_h R_DHQS M_3dhq_h R_DQDH M_3dhsk_h R_SKDH M_skm_h R_SKK M_skm5p_h R_PSCIT M_3psme_h R_CHRS M_chor_h R_ATNS_LPAREN_nh4_RPAREN_ M_anth_h R_ANTPPT M_pran_h R_PRAI M_2cpr5p_h R_IGPS M_3ig3p_h R_SERH M_g3p_h R_TPIh M_dhap_h R_G3PO M_glyc3p_h R_G3PAT1819Zh M_1odec9eg3p_h/0.0195225546620456
R_AGPAT1819Z160h M_pa1819Z160_h R_PAPA1819Z160h M_12dgr1819Z160_h R_MGDGS1819Z160 M_mgdg1819Z160_h R_DGDGS1819Z160 M_dgdg1819Z160_h R_DGDGW6DS1829Z12Z160 M_dgdg1829Z12Z160_h R_DGDGD7DS1829Z12Z1617Z M_dgdg1829Z12Z1617Z_h R_DGDGW6DS1829Z12Z1627Z10Z2 M_dgdg1829Z12Z1627Z10Z_h R_DGDGW3DS1839Z12Z15Z1627Z10Z M_dgdg1839Z12Z15Z1627Z10Z_h R_DGDGW3DS1839Z12Z15Z1637Z10Z13Z2 M_nadp_h R_GDH_LPAREN_nadp_RPAREN_ M_akg_h R_GLUS_LPAREN_ferr_RPAREN_ M_glu_L_h R_ASPATh M_asp_L_h R_ASPK M_4pasp_h R_ASADH M_aspsa_h R_HSDH M_hom_L_h R_HSK M_phom_h R_CYSTS M_cyst_L_h R_CBL M_pyr_h R_PPDKh M_pep_h R_PSCIT M_3psme_h R_CHRS M_chor_h R_ATNS_LPAREN_nh4_RPAREN_ M_anth_h R_ANTPPT M_pran_h R_PRAI M_2cpr5p_h R_IGPS M_3ig3p_h R_SERH M_g3p_h R_TPIh M_dhap_h R_G3PO M_glyc3p_h R_G3PAT1819Zh M_1odec9eg3p_h/0.0195225546620456
R_AGPAT1819Z160h M_pa1819Z160_h R_PAPA1819Z160h M_12dgr1819Z160_h R_MGDGS1819Z160 M_mgdg1819Z160_h R_DGDGS1819Z160 M_dgdg1819Z160_h R_DGDGW6DS1829Z12Z160 M_dgdg1829Z12Z160_h R_DGDGD7DS1829Z12Z1617Z M_dgdg1829Z12Z1617Z_h R_DGDGW6DS1829Z12Z1627Z10Z2 M_dgdg1829Z12Z1627Z10Z_h R_DGDGW3DS1839Z12Z15Z1627Z10Z M_dgdg1839Z12Z15Z1627Z10Z_h R_DGDGW3DS1839Z12Z15Z1637Z10Z13Z2 M_nadp_h R_GDH_LPAREN_nadp_RPAREN_ M_akg_h R_GLUS_LPAREN_ferr_RPAREN_ M_glu_L_h R_ASPATh M_asp_L_h R_ASPK M_4pasp_h R_ASADH M_aspsa_h R_HSDH M_hom_L_h R_HSK M_phom_h R_CYSTS M_cyst_L_h R_CBL M_pyr_h R_PPDKh M_pep_h R_DPHS M_2dda7p_h R_DHQS M_3dhq_h R_DQDH M_3dhsk_h R_SKDH M_skm_h R_SKK M_skm5p_h R_PSCIT M_3psme_h R_CHRS M_chor_h R_ATNS_LPAREN_nh4_RPAREN_ M_anth_h R_ANTPPT M_pran_h R_PRAI M_2cpr5p_h R_IGPS M_3ig3p_h R_SERH M_g3p_h R_TPIh M_dhap_h R_G3PO M_glyc3p_h R_G3PAT1819Zh M_1odec9eg3p_h/0.0195225546620456
R_AGPAT1819Z160h M_pa1819Z160_h R_PAPA1819Z160h M_12dgr1819Z160_h R_MGDGS1819Z160 M_mgdg1819Z160_h R_DGDGS1819Z160 M_dgdg1819Z160_h R_DGDGW6DS1829Z12Z160 M_dgdg1829Z12Z160_h R_DGDGD7DS1829Z12Z1617Z M_dgdg1829Z12Z1617Z_h R_DGDGW6DS1829Z12Z1627Z10Z2 M_dgdg1829Z12Z1627Z10Z_h R_DGDGW3DS1839Z12Z15Z1627Z10Z M_dgdg1839Z12Z15Z1627Z10Z_h R_DGDGW3DS1839Z12Z15Z1637Z10Z13Z2 M_nadp_h R_GDH_LPAREN_nadp_RPAREN_ M_akg_h R_BCTA_LPAREN_val_RPAREN_h M_glu_L_h R_ASPATh M_asp_L_h R_ASPK M_4pasp_h R_ASADH M_aspsa_h R_HSDH M_hom_L_h R_HSK M_phom_h R_CYSTS M_cyst_L_h R_CBL M_pyr_h R_PPDKh M_pep_h R_PSCIT M_3psme_h R_CHRS M_chor_h R_ATNS_LPAREN_nh4_RPAREN_ M_anth_h R_ANTPPT M_pran_h R_PRAI M_2cpr5p_h R_IGPS M_3ig3p_h R_SERH M_g3p_h R_TPIh M_dhap_h R_G3PO M_glyc3p_h R_G3PAT1819Zh M_1odec9eg3p_h/0.0195225546620456
R_AGPAT1819Z160h M_pa1819Z160_h R_PAPA1819Z160h M_12dgr1819Z160_h R_MGDGS1819Z160 M_mgdg1819Z160_h R_DGDGS1819Z160 M_dgdg1819Z160_h R_DGDGW6DS1829Z12Z160 M_dgdg1829Z12Z160_h R_DGDGD7DS1829Z12Z1617Z M_dgdg1829Z12Z1617Z_h R_DGDGW6DS1829Z12Z1627Z10Z2 M_dgdg1829Z12Z1627Z10Z_h R_DGDGW3DS1839Z12Z15Z1627Z10Z M_dgdg1839Z12Z15Z1627Z10Z_h R_DGDGW3DS1839Z12Z15Z1637Z10Z13Z2 M_nadp_h R_GDH_LPAREN_nadp_RPAREN_ M_akg_h R_BCTA_LPAREN_val_RPAREN_h M_glu_L_h R_ASPATh M_asp_L_h R_ASPK M_4pasp_h R_ASADH M_aspsa_h R_HSDH M_hom_L_h R_HSK M_phom_h R_CYSTS M_cyst_L_h R_CBL M_pyr_h R_PPDKh M_pep_h R_DPHS M_2dda7p_h R_DHQS M_3dhq_h R_DQDH M_3dhsk_h R_SKDH M_skm_h R_SKK M_skm5p_h R_PSCIT M_3psme_h R_CHRS M_chor_h R_ATNS_LPAREN_nh4_RPAREN_ M_anth_h R_ANTPPT M_pran_h R_PRAI M_2cpr5p_h R_IGPS M_3ig3p_h R_SERH M_g3p_h R_TPIh M_dhap_h R_G3PO M_glyc3p_h R_G3PAT1819Zh M_1odec9eg3p_h/0.0195225546620456
R_AGPAT1819Z160h M_pa1819Z160_h R_PAPA1819Z160h M_12dgr1819Z160_h R_MGDGS1819Z160 M_mgdg1819Z160_h R_DGDGS1819Z160 M_dgdg1819Z160_h R_DGDGW6DS1829Z12Z160 M_dgdg1829Z12Z160_h R_DGDGD7DS1829Z12Z1617Z M_dgdg1829Z12Z1617Z_h R_DGDGW6DS1829Z12Z1627Z10Z2 M_dgdg1829Z12Z1627Z10Z_h R_DGDGD4DS1829Z12Z1634Z7Z10Z M_nadp_h R_GDH_LPAREN_nadp_RPAREN_ M_akg_h R_GLUS_LPAREN_ferr_RPAREN_ M_glu_L_h R_ASPATh M_asp_L_h R_ASPK M_4pasp_h R_ASADH M_aspsa_h R_HSDH M_hom_L_h R_HSK M_phom_h R_CYSTS M_cyst_L_h R_CBL M_pyr_h R_PPDKh M_pep_h R_PSCIT M_3psme_h R_CHRS M_chor_h R_ATNS_LPAREN_nh4_RPAREN_ M_anth_h R_ANTPPT M_pran_h R_PRAI M_2cpr5p_h R_IGPS M_3ig3p_h R_SERH M_g3p_h R_TPIh M_dhap_h R_G3PO M_glyc3p_h R_G3PAT1819Zh M_1odec9eg3p_h/0.0195225546620456
R_AGPAT1819Z160h M_pa1819Z160_h R_PAPA1819Z160h M_12dgr1819Z160_h R_MGDGS1819Z160 M_mgdg1819Z160_h R_DGDGS1819Z160 M_dgdg1819Z160_h R_DGDGW6DS1829Z12Z160 M_dgdg1829Z12Z160_h R_DGDGD7DS1829Z12Z1617Z M_dgdg1829Z12Z1617Z_h R_DGDGW6DS1829Z12Z1627Z10Z2 M_dgdg1829Z12Z1627Z10Z_h R_DGDGD4DS1829Z12Z1634Z7Z10Z M_nadp_h R_GDH_LPAREN_nadp_RPAREN_ M_akg_h R_GLUS_LPAREN_ferr_RPAREN_ M_glu_L_h R_ASPATh M_asp_L_h R_ASPK M_4pasp_h R_ASADH M_aspsa_h R_HSDH M_hom_L_h R_HSK M_phom_h R_CYSTS M_cyst_L_h R_CBL M_pyr_h R_PPDKh M_pep_h R_DPHS M_2dda7p_h R_DHQS M_3dhq_h R_DQDH M_3dhsk_h R_SKDH M_skm_h R_SKK M_skm5p_h R_PSCIT M_3psme_h R_CHRS M_chor_h R_ATNS_LPAREN_nh4_RPAREN_ M_anth_h R_ANTPPT M_pran_h R_PRAI M_2cpr5p_h R_IGPS M_3ig3p_h R_SERH M_g3p_h R_TPIh M_dhap_h R_G3PO M_glyc3p_h R_G3PAT1819Zh M_1odec9eg3p_h/0.0195225546620456
R_AGPAT1819Z160h M_pa1819Z160_h R_PAPA1819Z160h M_12dgr1819Z160_h R_MGDGS1819Z160 M_mgdg1819Z160_h R_DGDGS1819Z160 M_dgdg1819Z160_h R_DGDGW6DS1829Z12Z160 M_dgdg1829Z12Z160_h R_DGDGD7DS1829Z12Z1617Z M_dgdg1829Z12Z1617Z_h R_DGDGW6DS1829Z12Z1627Z10Z2 M_dgdg1829Z12Z1627Z10Z_h R_DGDGD4DS1829Z12Z1634Z7Z10Z M_nadp_h R_GDH_LPAREN_nadp_RPAREN_ M_akg_h R_BCTA_LPAREN_val_RPAREN_h M_glu_L_h R_ASPATh M_asp_L_h R_ASPK M_4pasp_h R_ASADH M_aspsa_h R_HSDH M_hom_L_h R_HSK M_phom_h R_CYSTS M_cyst_L_h R_CBL M_pyr_h R_PPDKh M_pep_h R_PSCIT M_3psme_h R_CHRS M_chor_h R_ATNS_LPAREN_nh4_RPAREN_ M_anth_h R_ANTPPT M_pran_h R_PRAI M_2cpr5p_h R_IGPS M_3ig3p_h R_SERH M_g3p_h R_TPIh M_dhap_h R_G3PO M_glyc3p_h R_G3PAT1819Zh M_1odec9eg3p_h/0.0195225546620456
R_AGPAT1819Z160h M_pa1819Z160_h R_PAPA1819Z160h M_12dgr1819Z160_h R_MGDGS1819Z160 M_mgdg1819Z160_h R_DGDGS1819Z160 M_dgdg1819Z160_h R_DGDGW6DS1829Z12Z160 M_dgdg1829Z12Z160_h R_DGDGD7DS1829Z12Z1617Z M_dgdg1829Z12Z1617Z_h R_DGDGW6DS1829Z12Z1627Z10Z2 M_dgdg1829Z12Z1627Z10Z_h R_DGDGD4DS1829Z12Z1634Z7Z10Z M_nadp_h R_GDH_LPAREN_nadp_RPAREN_ M_akg_h R_BCTA_LPAREN_val_RPAREN_h M_glu_L_h R_ASPATh M_asp_L_h R_ASPK M_4pasp_h R_ASADH M_aspsa_h R_HSDH M_hom_L_h R_HSK M_phom_h R_CYSTS M_cyst_L_h R_CBL M_pyr_h R_PPDKh M_pep_h R_DPHS M_2dda7p_h R_DHQS M_3dhq_h R_DQDH M_3dhsk_h R_SKDH M_skm_h R_SKK M_skm5p_h R_PSCIT M_3psme_h R_CHRS M_chor_h R_ATNS_LPAREN_nh4_RPAREN_ M_anth_h R_ANTPPT M_pran_h R_PRAI M_2cpr5p_h R_IGPS M_3ig3p_h R_SERH M_g3p_h R_TPIh M_dhap_h R_G3PO M_glyc3p_h R_G3PAT1819Zh M_1odec9eg3p_h/0.0195225546620456
R_AGPAT1819Z160h M_pa1819Z160_h R_PAPA1819Z160h M_12dgr1819Z160_h R_MGDGS1819Z160 M_mgdg1819Z160_h R_DGDGS1819Z160 M_dgdg1819Z160_h R_DGDGW6DS1829Z12Z160 M_dgdg1829Z12Z160_h R_DGDGD7DS1829Z12Z1617Z M_dgdg1829Z12Z1617Z_h R_DGDGW6DS1829Z12Z1627Z10Z2 M_dgdg1829Z12Z1627Z10Z_h R_DGDGD4DS1829Z12Z1634Z7Z10Z M_dgdg1829Z12Z1634Z7Z10Z_h R_DGDGW3DS1839Z12Z15Z1634Z7Z10Z M_nadp_h R_GDH_LPAREN_nadp_RPAREN_ M_akg_h R_GLUS_LPAREN_ferr_RPAREN_ M_glu_L_h R_ASPATh M_asp_L_h R_ASPK M_4pasp_h R_ASADH M_aspsa_h R_HSDH M_hom_L_h R_HSK M_phom_h R_CYSTS M_cyst_L_h R_CBL M_pyr_h R_PPDKh M_pep_h R_PSCIT M_3psme_h R_CHRS M_chor_h R_ATNS_LPAREN_nh4_RPAREN_ M_anth_h R_ANTPPT M_pran_h R_PRAI M_2cpr5p_h R_IGPS M_3ig3p_h R_SERH M_g3p_h R_TPIh M_dhap_h R_G3PO M_glyc3p_h R_G3PAT1819Zh M_1odec9eg3p_h/0.0195225546620456
R_AGPAT1819Z160h M_pa1819Z160_h R_PAPA1819Z160h M_12dgr1819Z160_h R_MGDGS1819Z160 M_mgdg1819Z160_h R_DGDGS1819Z160 M_dgdg1819Z160_h R_DGDGW6DS1829Z12Z160 M_dgdg1829Z12Z160_h R_DGDGD7DS1829Z12Z1617Z M_dgdg1829Z12Z1617Z_h R_DGDGW6DS1829Z12Z1627Z10Z2 M_dgdg1829Z12Z1627Z10Z_h R_DGDGD4DS1829Z12Z1634Z7Z10Z M_dgdg1829Z12Z1634Z7Z10Z_h R_DGDGW3DS1839Z12Z15Z1634Z7Z10Z M_nadp_h R_GDH_LPAREN_nadp_RPAREN_ M_akg_h R_GLUS_LPAREN_ferr_RPAREN_ M_glu_L_h R_ASPATh M_asp_L_h R_ASPK M_4pasp_h R_ASADH M_aspsa_h R_HSDH M_hom_L_h R_HSK M_phom_h R_CYSTS M_cyst_L_h R_CBL M_pyr_h R_PPDKh M_pep_h R_DPHS M_2dda7p_h R_DHQS M_3dhq_h R_DQDH M_3dhsk_h R_SKDH M_skm_h R_SKK M_skm5p_h R_PSCIT M_3psme_h R_CHRS M_chor_h R_ATNS_LPAREN_nh4_RPAREN_ M_anth_h R_ANTPPT M_pran_h R_PRAI M_2cpr5p_h R_IGPS M_3ig3p_h R_SERH M_g3p_h R_TPIh M_dhap_h R_G3PO M_glyc3p_h R_G3PAT1819Zh M_1odec9eg3p_h/0.0195225546620456
R_AGPAT1819Z160h M_pa1819Z160_h R_PAPA1819Z160h M_12dgr1819Z160_h R_MGDGS1819Z160 M_mgdg1819Z160_h R_DGDGS1819Z160 M_dgdg1819Z160_h R_DGDGW6DS1829Z12Z160 M_dgdg1829Z12Z160_h R_DGDGD7DS1829Z12Z1617Z M_dgdg1829Z12Z1617Z_h R_DGDGW6DS1829Z12Z1627Z10Z2 M_dgdg1829Z12Z1627Z10Z_h R_DGDGD4DS1829Z12Z1634Z7Z10Z M_dgdg1829Z12Z1634Z7Z10Z_h R_DGDGW3DS1839Z12Z15Z1634Z7Z10Z M_nadp_h R_GDH_LPAREN_nadp_RPAREN_ M_akg_h R_BCTA_LPAREN_val_RPAREN_h M_glu_L_h R_ASPATh M_asp_L_h R_ASPK M_4pasp_h R_ASADH M_aspsa_h R_HSDH M_hom_L_h R_HSK M_phom_h R_CYSTS M_cyst_L_h R_CBL M_pyr_h R_PPDKh M_pep_h R_PSCIT M_3psme_h R_CHRS M_chor_h R_ATNS_LPAREN_nh4_RPAREN_ M_anth_h R_ANTPPT M_pran_h R_PRAI M_2cpr5p_h R_IGPS M_3ig3p_h R_SERH M_g3p_h R_TPIh M_dhap_h R_G3PO M_glyc3p_h R_G3PAT1819Zh M_1odec9eg3p_h/0.0195225546620456
R_AGPAT1819Z160h M_pa1819Z160_h R_PAPA1819Z160h M_12dgr1819Z160_h R_MGDGS1819Z160 M_mgdg1819Z160_h R_DGDGS1819Z160 M_dgdg1819Z160_h R_DGDGW6DS1829Z12Z160 M_dgdg1829Z12Z160_h R_DGDGD7DS1829Z12Z1617Z M_dgdg1829Z12Z1617Z_h R_DGDGW6DS1829Z12Z1627Z10Z2 M_dgdg1829Z12Z1627Z10Z_h R_DGDGD4DS1829Z12Z1634Z7Z10Z M_dgdg1829Z12Z1634Z7Z10Z_h R_DGDGW3DS1839Z12Z15Z1634Z7Z10Z M_nadp_h R_GDH_LPAREN_nadp_RPAREN_ M_akg_h R_BCTA_LPAREN_val_RPAREN_h M_glu_L_h R_ASPATh M_asp_L_h R_ASPK M_4pasp_h R_ASADH M_aspsa_h R_HSDH M_hom_L_h R_HSK M_phom_h R_CYSTS M_cyst_L_h R_CBL M_pyr_h R_PPDKh M_pep_h R_DPHS M_2dda7p_h R_DHQS M_3dhq_h R_DQDH M_3dhsk_h R_SKDH M_skm_h R_SKK M_skm5p_h R_PSCIT M_3psme_h R_CHRS M_chor_h R_ATNS_LPAREN_nh4_RPAREN_ M_anth_h R_ANTPPT M_pran_h R_PRAI M_2cpr5p_h R_IGPS M_3ig3p_h R_SERH M_g3p_h R_TPIh M_dhap_h R_G3PO M_glyc3p_h R_G3PAT1819Zh M_1odec9eg3p_h/0.0195225546620456
R_AGPAT1819Z160h M_pa1819Z160_h R_PAPA1819Z160h M_12dgr1819Z160_h R_MGDGS1819Z160 M_mgdg1819Z160_h R_DGDGS1819Z160 M_dgdg1819Z160_h R_DGDGD7DS1819Z1617Z M_nadp_h R_GDH_LPAREN_nadp_RPAREN_ M_akg_h R_GLUS_LPAREN_ferr_RPAREN_ M_glu_L_h R_ASPATh M_asp_L_h R_ASPK M_4pasp_h R_ASADH M_aspsa_h R_HSDH M_hom_L_h R_HSK M_phom_h R_CYSTS M_cyst_L_h R_CBL M_pyr_h R_PPDKh M_pep_h R_PSCIT M_3psme_h R_CHRS M_chor_h R_ATNS_LPAREN_nh4_RPAREN_ M_anth_h R_ANTPPT M_pran_h R_PRAI M_2cpr5p_h R_IGPS M_3ig3p_h R_SERH M_g3p_h R_TPIh M_dhap_h R_G3PO M_glyc3p_h R_G3PAT1819Zh M_1odec9eg3p_h/0.0195225546620456
R_AGPAT1819Z160h M_pa1819Z160_h R_PAPA1819Z160h M_12dgr1819Z160_h R_MGDGS1819Z160 M_mgdg1819Z160_h R_DGDGS1819Z160 M_dgdg1819Z160_h R_DGDGD7DS1819Z1617Z M_nadp_h R_GDH_LPAREN_nadp_RPAREN_ M_akg_h R_GLUS_LPAREN_ferr_RPAREN_ M_glu_L_h R_ASPATh M_asp_L_h R_ASPK M_4pasp_h R_ASADH M_aspsa_h R_HSDH M_hom_L_h R_HSK M_phom_h R_CYSTS M_cyst_L_h R_CBL M_pyr_h R_PPDKh M_pep_h R_DPHS M_2dda7p_h R_DHQS M_3dhq_h R_DQDH M_3dhsk_h R_SKDH M_skm_h R_SKK M_skm5p_h R_PSCIT M_3psme_h R_CHRS M_chor_h R_ATNS_LPAREN_nh4_RPAREN_ M_anth_h R_ANTPPT M_pran_h R_PRAI M_2cpr5p_h R_IGPS M_3ig3p_h R_SERH M_g3p_h R_TPIh M_dhap_h R_G3PO M_glyc3p_h R_G3PAT1819Zh M_1odec9eg3p_h/0.0195225546620456
R_AGPAT1819Z160h M_pa1819Z160_h R_PAPA1819Z160h M_12dgr1819Z160_h R_MGDGS1819Z160 M_mgdg1819Z160_h R_DGDGS1819Z160 M_dgdg1819Z160_h R_DGDGD7DS1819Z1617Z M_nadp_h R_GDH_LPAREN_nadp_RPAREN_ M_akg_h R_BCTA_LPAREN_val_RPAREN_h M_glu_L_h R_ASPATh M_asp_L_h R_ASPK M_4pasp_h R_ASADH M_aspsa_h R_HSDH M_hom_L_h R_HSK M_phom_h R_CYSTS M_cyst_L_h R_CBL M_pyr_h R_PPDKh M_pep_h R_PSCIT M_3psme_h R_CHRS M_chor_h R_ATNS_LPAREN_nh4_RPAREN_ M_anth_h R_ANTPPT M_pran_h R_PRAI M_2cpr5p_h R_IGPS M_3ig3p_h R_SERH M_g3p_h R_TPIh M_dhap_h R_G3PO M_glyc3p_h R_G3PAT1819Zh M_1odec9eg3p_h/0.0195225546620456
R_AGPAT1819Z160h M_pa1819Z160_h R_PAPA1819Z160h M_12dgr1819Z160_h R_MGDGS1819Z160 M_mgdg1819Z160_h R_DGDGS1819Z160 M_dgdg1819Z160_h R_DGDGD7DS1819Z1617Z M_nadp_h R_GDH_LPAREN_nadp_RPAREN_ M_akg_h R_BCTA_LPAREN_val_RPAREN_h M_glu_L_h R_ASPATh M_asp_L_h R_ASPK M_4pasp_h R_ASADH M_aspsa_h R_HSDH M_hom_L_h R_HSK M_phom_h R_CYSTS M_cyst_L_h R_CBL M_pyr_h R_PPDKh M_pep_h R_DPHS M_2dda7p_h R_DHQS M_3dhq_h R_DQDH M_3dhsk_h R_SKDH M_skm_h R_SKK M_skm5p_h R_PSCIT M_3psme_h R_CHRS M_chor_h R_ATNS_LPAREN_nh4_RPAREN_ M_anth_h R_ANTPPT M_pran_h R_PRAI M_2cpr5p_h R_IGPS M_3ig3p_h R_SERH M_g3p_h R_TPIh M_dhap_h R_G3PO M_glyc3p_h R_G3PAT1819Zh M_1odec9eg3p_h/0.0195225546620456
R_AGPAT1819Z160h M_pa1819Z160_h R_PAPA1819Z160h M_12dgr1819Z160_h R_MGDGS1819Z160 M_mgdg1819Z160_h R_DGDGS1819Z160 M_dgdg1819Z160_h R_DGDGD7DS1819Z1617Z M_dgdg1819Z1617Z_h R_DGDGW6DS1819Z1627Z10Z M_nadp_h R_GDH_LPAREN_nadp_RPAREN_ M_akg_h R_GLUS_LPAREN_ferr_RPAREN_ M_glu_L_h R_ASPATh M_asp_L_h R_ASPK M_4pasp_h R_ASADH M_aspsa_h R_HSDH M_hom_L_h R_HSK M_phom_h R_CYSTS M_cyst_L_h R_CBL M_pyr_h R_PPDKh M_pep_h R_PSCIT M_3psme_h R_CHRS M_chor_h R_ATNS_LPAREN_nh4_RPAREN_ M_anth_h R_ANTPPT M_pran_h R_PRAI M_2cpr5p_h R_IGPS M_3ig3p_h R_SERH M_g3p_h R_TPIh M_dhap_h R_G3PO M_glyc3p_h R_G3PAT1819Zh M_1odec9eg3p_h/0.0195225546620456
R_AGPAT1819Z160h M_pa1819Z160_h R_PAPA1819Z160h M_12dgr1819Z160_h R_MGDGS1819Z160 M_mgdg1819Z160_h R_DGDGS1819Z160 M_dgdg1819Z160_h R_DGDGD7DS1819Z1617Z M_dgdg1819Z1617Z_h R_DGDGW6DS1819Z1627Z10Z M_nadp_h R_GDH_LPAREN_nadp_RPAREN_ M_akg_h R_GLUS_LPAREN_ferr_RPAREN_ M_glu_L_h R_ASPATh M_asp_L_h R_ASPK M_4pasp_h R_ASADH M_aspsa_h R_HSDH M_hom_L_h R_HSK M_phom_h R_CYSTS M_cyst_L_h R_CBL M_pyr_h R_PPDKh M_pep_h R_DPHS M_2dda7p_h R_DHQS M_3dhq_h R_DQDH M_3dhsk_h R_SKDH M_skm_h R_SKK M_skm5p_h R_PSCIT M_3psme_h R_CHRS M_chor_h R_ATNS_LPAREN_nh4_RPAREN_ M_anth_h R_ANTPPT M_pran_h R_PRAI M_2cpr5p_h R_IGPS M_3ig3p_h R_SERH M_g3p_h R_TPIh M_dhap_h R_G3PO M_glyc3p_h R_G3PAT1819Zh M_1odec9eg3p_h/0.0195225546620456
R_AGPAT1819Z160h M_pa1819Z160_h R_PAPA1819Z160h M_12dgr1819Z160_h R_MGDGS1819Z160 M_mgdg1819Z160_h R_DGDGS1819Z160 M_dgdg1819Z160_h R_DGDGD7DS1819Z1617Z M_dgdg1819Z1617Z_h R_DGDGW6DS1819Z1627Z10Z M_nadp_h R_GDH_LPAREN_nadp_RPAREN_ M_akg_h R_BCTA_LPAREN_val_RPAREN_h M_glu_L_h R_ASPATh M_asp_L_h R_ASPK M_4pasp_h R_ASADH M_aspsa_h R_HSDH M_hom_L_h R_HSK M_phom_h R_CYSTS M_cyst_L_h R_CBL M_pyr_h R_PPDKh M_pep_h R_PSCIT M_3psme_h R_CHRS M_chor_h R_ATNS_LPAREN_nh4_RPAREN_ M_anth_h R_ANTPPT M_pran_h R_PRAI M_2cpr5p_h R_IGPS M_3ig3p_h R_SERH M_g3p_h R_TPIh M_dhap_h R_G3PO M_glyc3p_h R_G3PAT1819Zh M_1odec9eg3p_h/0.0195225546620456
R_AGPAT1819Z160h M_pa1819Z160_h R_PAPA1819Z160h M_12dgr1819Z160_h R_MGDGS1819Z160 M_mgdg1819Z160_h R_DGDGS1819Z160 M_dgdg1819Z160_h R_DGDGD7DS1819Z1617Z M_dgdg1819Z1617Z_h R_DGDGW6DS1819Z1627Z10Z M_nadp_h R_GDH_LPAREN_nadp_RPAREN_ M_akg_h R_BCTA_LPAREN_val_RPAREN_h M_glu_L_h R_ASPATh M_asp_L_h R_ASPK M_4pasp_h R_ASADH M_aspsa_h R_HSDH M_hom_L_h R_HSK M_phom_h R_CYSTS M_cyst_L_h R_CBL M_pyr_h R_PPDKh M_pep_h R_DPHS M_2dda7p_h R_DHQS M_3dhq_h R_DQDH M_3dhsk_h R_SKDH M_skm_h R_SKK M_skm5p_h R_PSCIT M_3psme_h R_CHRS M_chor_h R_ATNS_LPAREN_nh4_RPAREN_ M_anth_h R_ANTPPT M_pran_h R_PRAI M_2cpr5p_h R_IGPS M_3ig3p_h R_SERH M_g3p_h R_TPIh M_dhap_h R_G3PO M_glyc3p_h R_G3PAT1819Zh M_1odec9eg3p_h/0.0195225546620456
R_AGPAT1819Z160h M_pa1819Z160_h R_CDPDAGS1819Z160h M_cdp12dgr1819Z160_h R_PGPS1819Z160h M_pgp1819Z160_h R_PGPP1819Z160h M_pg1819Z160_h R_PGW6DS1829Z12Z160 M_pg1829Z12Z160_h R_PGW3DS1839Z12Z15Z160 M_pg1839Z12Z15Z160_h R_PGD3TDS1839Z12Z15Z1613E M_nadp_h R_GDH_LPAREN_nadp_RPAREN_ M_akg_h R_GLUS_LPAREN_ferr_RPAREN_ M_glu_L_h R_ASPATh M_asp_L_h R_ASPK M_4pasp_h R_ASADH M_aspsa_h R_HSDH M_hom_L_h R_HSK M_phom_h R_CYSTS M_cyst_L_h R_CBL M_pyr_h R_PPDKh M_pep_h R_PSCIT M_3psme_h R_CHRS M_chor_h R_ATNS_LPAREN_nh4_RPAREN_ M_anth_h R_ANTPPT M_pran_h R_PRAI M_2cpr5p_h R_IGPS M_3ig3p_h R_SERH M_g3p_h R_TPIh M_dhap_h R_G3PO M_glyc3p_h R_G3PAT1819Zh M_1odec9eg3p_h/0.0195225546620456
R_AGPAT1819Z160h M_pa1819Z160_h R_CDPDAGS1819Z160h M_cdp12dgr1819Z160_h R_PGPS1819Z160h M_pgp1819Z160_h R_PGPP1819Z160h M_pg1819Z160_h R_PGW6DS1829Z12Z160 M_pg1829Z12Z160_h R_PGW3DS1839Z12Z15Z160 M_pg1839Z12Z15Z160_h R_PGD3TDS1839Z12Z15Z1613E M_nadp_h R_GDH_LPAREN_nadp_RPAREN_ M_akg_h R_GLUS_LPAREN_ferr_RPAREN_ M_glu_L_h R_ASPATh M_asp_L_h R_ASPK M_4pasp_h R_ASADH M_aspsa_h R_HSDH M_hom_L_h R_HSK M_phom_h R_CYSTS M_cyst_L_h R_CBL M_pyr_h R_PPDKh M_pep_h R_DPHS M_2dda7p_h R_DHQS M_3dhq_h R_DQDH M_3dhsk_h R_SKDH M_skm_h R_SKK M_skm5p_h R_PSCIT M_3psme_h R_CHRS M_chor_h R_ATNS_LPAREN_nh4_RPAREN_ M_anth_h R_ANTPPT M_pran_h R_PRAI M_2cpr5p_h R_IGPS M_3ig3p_h R_SERH M_g3p_h R_TPIh M_dhap_h R_G3PO M_glyc3p_h R_G3PAT1819Zh M_1odec9eg3p_h/0.0195225546620456
R_AGPAT1819Z160h M_pa1819Z160_h R_CDPDAGS1819Z160h M_cdp12dgr1819Z160_h R_PGPS1819Z160h M_pgp1819Z160_h R_PGPP1819Z160h M_pg1819Z160_h R_PGW6DS1829Z12Z160 M_pg1829Z12Z160_h R_PGW3DS1839Z12Z15Z160 M_pg1839Z12Z15Z160_h R_PGD3TDS1839Z12Z15Z1613E M_nadp_h R_GDH_LPAREN_nadp_RPAREN_ M_akg_h R_BCTA_LPAREN_val_RPAREN_h M_glu_L_h R_ASPATh M_asp_L_h R_ASPK M_4pasp_h R_ASADH M_aspsa_h R_HSDH M_hom_L_h R_HSK M_phom_h R_CYSTS M_cyst_L_h R_CBL M_pyr_h R_PPDKh M_pep_h R_PSCIT M_3psme_h R_CHRS M_chor_h R_ATNS_LPAREN_nh4_RPAREN_ M_anth_h R_ANTPPT M_pran_h R_PRAI M_2cpr5p_h R_IGPS M_3ig3p_h R_SERH M_g3p_h R_TPIh M_dhap_h R_G3PO M_glyc3p_h R_G3PAT1819Zh M_1odec9eg3p_h/0.0195225546620456
R_AGPAT1819Z160h M_pa1819Z160_h R_CDPDAGS1819Z160h M_cdp12dgr1819Z160_h R_PGPS1819Z160h M_pgp1819Z160_h R_PGPP1819Z160h M_pg1819Z160_h R_PGW6DS1829Z12Z160 M_pg1829Z12Z160_h R_PGW3DS1839Z12Z15Z160 M_pg1839Z12Z15Z160_h R_PGD3TDS1839Z12Z15Z1613E M_nadp_h R_GDH_LPAREN_nadp_RPAREN_ M_akg_h R_BCTA_LPAREN_val_RPAREN_h M_glu_L_h R_ASPATh M_asp_L_h R_ASPK M_4pasp_h R_ASADH M_aspsa_h R_HSDH M_hom_L_h R_HSK M_phom_h R_CYSTS M_cyst_L_h R_CBL M_pyr_h R_PPDKh M_pep_h R_DPHS M_2dda7p_h R_DHQS M_3dhq_h R_DQDH M_3dhsk_h R_SKDH M_skm_h R_SKK M_skm5p_h R_PSCIT M_3psme_h R_CHRS M_chor_h R_ATNS_LPAREN_nh4_RPAREN_ M_anth_h R_ANTPPT M_pran_h R_PRAI M_2cpr5p_h R_IGPS M_3ig3p_h R_SERH M_g3p_h R_TPIh M_dhap_h R_G3PO M_glyc3p_h R_G3PAT1819Zh M_1odec9eg3p_h/0.0195225546620456
R_AGPAT1819Z160h M_pa1819Z160_h R_CDPDAGS1819Z160h M_cdp12dgr1819Z160_h R_PGPS1819Z160h M_pgp1819Z160_h R_PGPP1819Z160h M_pg1819Z160_h R_PGW6DS1829Z12Z160 M_pg1829Z12Z160_h R_PGW3DS1839Z12Z15Z160 M_nadp_h R_GDH_LPAREN_nadp_RPAREN_ M_akg_h R_GLUS_LPAREN_ferr_RPAREN_ M_glu_L_h R_ASPATh M_asp_L_h R_ASPK M_4pasp_h R_ASADH M_aspsa_h R_HSDH M_hom_L_h R_HSK M_phom_h R_CYSTS M_cyst_L_h R_CBL M_pyr_h R_PPDKh M_pep_h R_PSCIT M_3psme_h R_CHRS M_chor_h R_ATNS_LPAREN_nh4_RPAREN_ M_anth_h R_ANTPPT M_pran_h R_PRAI M_2cpr5p_h R_IGPS M_3ig3p_h R_SERH M_g3p_h R_TPIh M_dhap_h R_G3PO M_glyc3p_h R_G3PAT1819Zh M_1odec9eg3p_h/0.0195225546620456
R_AGPAT1819Z160h M_pa1819Z160_h R_CDPDAGS1819Z160h M_cdp12dgr1819Z160_h R_PGPS1819Z160h M_pgp1819Z160_h R_PGPP1819Z160h M_pg1819Z160_h R_PGW6DS1829Z12Z160 M_pg1829Z12Z160_h R_PGW3DS1839Z12Z15Z160 M_nadp_h R_GDH_LPAREN_nadp_RPAREN_ M_akg_h R_GLUS_LPAREN_ferr_RPAREN_ M_glu_L_h R_ASPATh M_asp_L_h R_ASPK M_4pasp_h R_ASADH M_aspsa_h R_HSDH M_hom_L_h R_HSK M_phom_h R_CYSTS M_cyst_L_h R_CBL M_pyr_h R_PPDKh M_pep_h R_DPHS M_2dda7p_h R_DHQS M_3dhq_h R_DQDH M_3dhsk_h R_SKDH M_skm_h R_SKK M_skm5p_h R_PSCIT M_3psme_h R_CHRS M_chor_h R_ATNS_LPAREN_nh4_RPAREN_ M_anth_h R_ANTPPT M_pran_h R_PRAI M_2cpr5p_h R_IGPS M_3ig3p_h R_SERH M_g3p_h R_TPIh M_dhap_h R_G3PO M_glyc3p_h R_G3PAT1819Zh M_1odec9eg3p_h/0.0195225546620456
R_AGPAT1819Z160h M_pa1819Z160_h R_CDPDAGS1819Z160h M_cdp12dgr1819Z160_h R_PGPS1819Z160h M_pgp1819Z160_h R_PGPP1819Z160h M_pg1819Z160_h R_PGW6DS1829Z12Z160 M_pg1829Z12Z160_h R_PGW3DS1839Z12Z15Z160 M_nadp_h R_GDH_LPAREN_nadp_RPAREN_ M_akg_h R_BCTA_LPAREN_val_RPAREN_h M_glu_L_h R_ASPATh M_asp_L_h R_ASPK M_4pasp_h R_ASADH M_aspsa_h R_HSDH M_hom_L_h R_HSK M_phom_h R_CYSTS M_cyst_L_h R_CBL M_pyr_h R_PPDKh M_pep_h R_PSCIT M_3psme_h R_CHRS M_chor_h R_ATNS_LPAREN_nh4_RPAREN_ M_anth_h R_ANTPPT M_pran_h R_PRAI M_2cpr5p_h R_IGPS M_3ig3p_h R_SERH M_g3p_h R_TPIh M_dhap_h R_G3PO M_glyc3p_h R_G3PAT1819Zh M_1odec9eg3p_h/0.0195225546620456
R_AGPAT1819Z160h M_pa1819Z160_h R_CDPDAGS1819Z160h M_cdp12dgr1819Z160_h R_PGPS1819Z160h M_pgp1819Z160_h R_PGPP1819Z160h M_pg1819Z160_h R_PGW6DS1829Z12Z160 M_pg1829Z12Z160_h R_PGW3DS1839Z12Z15Z160 M_nadp_h R_GDH_LPAREN_nadp_RPAREN_ M_akg_h R_BCTA_LPAREN_val_RPAREN_h M_glu_L_h R_ASPATh M_asp_L_h R_ASPK M_4pasp_h R_ASADH M_aspsa_h R_HSDH M_hom_L_h R_HSK M_phom_h R_CYSTS M_cyst_L_h R_CBL M_pyr_h R_PPDKh M_pep_h R_DPHS M_2dda7p_h R_DHQS M_3dhq_h R_DQDH M_3dhsk_h R_SKDH M_skm_h R_SKK M_skm5p_h R_PSCIT M_3psme_h R_CHRS M_chor_h R_ATNS_LPAREN_nh4_RPAREN_ M_anth_h R_ANTPPT M_pran_h R_PRAI M_2cpr5p_h R_IGPS M_3ig3p_h R_SERH M_g3p_h R_TPIh M_dhap_h R_G3PO M_glyc3p_h R_G3PAT1819Zh M_1odec9eg3p_h/0.0195225546620456
R_AGPAT1819Z160h M_pa1819Z160_h R_CDPDAGS1819Z160h M_cdp12dgr1819Z160_h R_PGPS1819Z160h M_pgp1819Z160_h R_PGPP1819Z160h M_pg1819Z160_h R_PGW6DS1829Z12Z160 M_pg1829Z12Z160_h R_PGD3TDS1829Z12Z1613E M_nadp_h R_GDH_LPAREN_nadp_RPAREN_ M_akg_h R_GLUS_LPAREN_ferr_RPAREN_ M_glu_L_h R_ASPATh M_asp_L_h R_ASPK M_4pasp_h R_ASADH M_aspsa_h R_HSDH M_hom_L_h R_HSK M_phom_h R_CYSTS M_cyst_L_h R_CBL M_pyr_h R_PPDKh M_pep_h R_PSCIT M_3psme_h R_CHRS M_chor_h R_ATNS_LPAREN_nh4_RPAREN_ M_anth_h R_ANTPPT M_pran_h R_PRAI M_2cpr5p_h R_IGPS M_3ig3p_h R_SERH M_g3p_h R_TPIh M_dhap_h R_G3PO M_glyc3p_h R_G3PAT1819Zh M_1odec9eg3p_h/0.0195225546620456
R_AGPAT1819Z160h M_pa1819Z160_h R_CDPDAGS1819Z160h M_cdp12dgr1819Z160_h R_PGPS1819Z160h M_pgp1819Z160_h R_PGPP1819Z160h M_pg1819Z160_h R_PGW6DS1829Z12Z160 M_pg1829Z12Z160_h R_PGD3TDS1829Z12Z1613E M_nadp_h R_GDH_LPAREN_nadp_RPAREN_ M_akg_h R_GLUS_LPAREN_ferr_RPAREN_ M_glu_L_h R_ASPATh M_asp_L_h R_ASPK M_4pasp_h R_ASADH M_aspsa_h R_HSDH M_hom_L_h R_HSK M_phom_h R_CYSTS M_cyst_L_h R_CBL M_pyr_h R_PPDKh M_pep_h R_DPHS M_2dda7p_h R_DHQS M_3dhq_h R_DQDH M_3dhsk_h R_SKDH M_skm_h R_SKK M_skm5p_h R_PSCIT M_3psme_h R_CHRS M_chor_h R_ATNS_LPAREN_nh4_RPAREN_ M_anth_h R_ANTPPT M_pran_h R_PRAI M_2cpr5p_h R_IGPS M_3ig3p_h R_SERH M_g3p_h R_TPIh M_dhap_h R_G3PO M_glyc3p_h R_G3PAT1819Zh M_1odec9eg3p_h/0.0195225546620456
R_AGPAT1819Z160h M_pa1819Z160_h R_CDPDAGS1819Z160h M_cdp12dgr1819Z160_h R_PGPS1819Z160h M_pgp1819Z160_h R_PGPP1819Z160h M_pg1819Z160_h R_PGW6DS1829Z12Z160 M_pg1829Z12Z160_h R_PGD3TDS1829Z12Z1613E M_nadp_h R_GDH_LPAREN_nadp_RPAREN_ M_akg_h R_BCTA_LPAREN_val_RPAREN_h M_glu_L_h R_ASPATh M_asp_L_h R_ASPK M_4pasp_h R_ASADH M_aspsa_h R_HSDH M_hom_L_h R_HSK M_phom_h R_CYSTS M_cyst_L_h R_CBL M_pyr_h R_PPDKh M_pep_h R_PSCIT M_3psme_h R_CHRS M_chor_h R_ATNS_LPAREN_nh4_RPAREN_ M_anth_h R_ANTPPT M_pran_h R_PRAI M_2cpr5p_h R_IGPS M_3ig3p_h R_SERH M_g3p_h R_TPIh M_dhap_h R_G3PO M_glyc3p_h R_G3PAT1819Zh M_1odec9eg3p_h/0.0195225546620456
R_AGPAT1819Z160h M_pa1819Z160_h R_CDPDAGS1819Z160h M_cdp12dgr1819Z160_h R_PGPS1819Z160h M_pgp1819Z160_h R_PGPP1819Z160h M_pg1819Z160_h R_PGW6DS1829Z12Z160 M_pg1829Z12Z160_h R_PGD3TDS1829Z12Z1613E M_nadp_h R_GDH_LPAREN_nadp_RPAREN_ M_akg_h R_BCTA_LPAREN_val_RPAREN_h M_glu_L_h R_ASPATh M_asp_L_h R_ASPK M_4pasp_h R_ASADH M_aspsa_h R_HSDH M_hom_L_h R_HSK M_phom_h R_CYSTS M_cyst_L_h R_CBL M_pyr_h R_PPDKh M_pep_h R_DPHS M_2dda7p_h R_DHQS M_3dhq_h R_DQDH M_3dhsk_h R_SKDH M_skm_h R_SKK M_skm5p_h R_PSCIT M_3psme_h R_CHRS M_chor_h R_ATNS_LPAREN_nh4_RPAREN_ M_anth_h R_ANTPPT M_pran_h R_PRAI M_2cpr5p_h R_IGPS M_3ig3p_h R_SERH M_g3p_h R_TPIh M_dhap_h R_G3PO M_glyc3p_h R_G3PAT1819Zh M_1odec9eg3p_h/0.0195225546620456
R_AGPAT1819Z160h M_pa1819Z160_h R_CDPDAGS1819Z160h M_cdp12dgr1819Z160_h R_PGPS1819Z160h M_pgp1819Z160_h R_PGPP1819Z160h M_pg1819Z160_h R_PGW6DS1829Z12Z160 M_nadp_h R_GDH_LPAREN_nadp_RPAREN_ M_akg_h R_GLUS_LPAREN_ferr_RPAREN_ M_glu_L_h R_ASPATh M_asp_L_h R_ASPK M_4pasp_h R_ASADH M_aspsa_h R_HSDH M_hom_L_h R_HSK M_phom_h R_CYSTS M_cyst_L_h R_CBL M_pyr_h R_PPDKh M_pep_h R_PSCIT M_3psme_h R_CHRS M_chor_h R_ATNS_LPAREN_nh4_RPAREN_ M_anth_h R_ANTPPT M_pran_h R_PRAI M_2cpr5p_h R_IGPS M_3ig3p_h R_SERH M_g3p_h R_TPIh M_dhap_h R_G3PO M_glyc3p_h R_G3PAT1819Zh M_1odec9eg3p_h/0.0195225546620456
R_AGPAT1819Z160h M_pa1819Z160_h R_CDPDAGS1819Z160h M_cdp12dgr1819Z160_h R_PGPS1819Z160h M_pgp1819Z160_h R_PGPP1819Z160h M_pg1819Z160_h R_PGW6DS1829Z12Z160 M_nadp_h R_GDH_LPAREN_nadp_RPAREN_ M_akg_h R_GLUS_LPAREN_ferr_RPAREN_ M_glu_L_h R_ASPATh M_asp_L_h R_ASPK M_4pasp_h R_ASADH M_aspsa_h R_HSDH M_hom_L_h R_HSK M_phom_h R_CYSTS M_cyst_L_h R_CBL M_pyr_h R_PPDKh M_pep_h R_DPHS M_2dda7p_h R_DHQS M_3dhq_h R_DQDH M_3dhsk_h R_SKDH M_skm_h R_SKK M_skm5p_h R_PSCIT M_3psme_h R_CHRS M_chor_h R_ATNS_LPAREN_nh4_RPAREN_ M_anth_h R_ANTPPT M_pran_h R_PRAI M_2cpr5p_h R_IGPS M_3ig3p_h R_SERH M_g3p_h R_TPIh M_dhap_h R_G3PO M_glyc3p_h R_G3PAT1819Zh M_1odec9eg3p_h/0.0195225546620456
R_AGPAT1819Z160h M_pa1819Z160_h R_CDPDAGS1819Z160h M_cdp12dgr1819Z160_h R_PGPS1819Z160h M_pgp1819Z160_h R_PGPP1819Z160h M_pg1819Z160_h R_PGW6DS1829Z12Z160 M_nadp_h R_GDH_LPAREN_nadp_RPAREN_ M_akg_h R_BCTA_LPAREN_val_RPAREN_h M_glu_L_h R_ASPATh M_asp_L_h R_ASPK M_4pasp_h R_ASADH M_aspsa_h R_HSDH M_hom_L_h R_HSK M_phom_h R_CYSTS M_cyst_L_h R_CBL M_pyr_h R_PPDKh M_pep_h R_PSCIT M_3psme_h R_CHRS M_chor_h R_ATNS_LPAREN_nh4_RPAREN_ M_anth_h R_ANTPPT M_pran_h R_PRAI M_2cpr5p_h R_IGPS M_3ig3p_h R_SERH M_g3p_h R_TPIh M_dhap_h R_G3PO M_glyc3p_h R_G3PAT1819Zh M_1odec9eg3p_h/0.0195225546620456
R_AGPAT1819Z160h M_pa1819Z160_h R_CDPDAGS1819Z160h M_cdp12dgr1819Z160_h R_PGPS1819Z160h M_pgp1819Z160_h R_PGPP1819Z160h M_pg1819Z160_h R_PGW6DS1829Z12Z160 M_nadp_h R_GDH_LPAREN_nadp_RPAREN_ M_akg_h R_BCTA_LPAREN_val_RPAREN_h M_glu_L_h R_ASPATh M_asp_L_h R_ASPK M_4pasp_h R_ASADH M_aspsa_h R_HSDH M_hom_L_h R_HSK M_phom_h R_CYSTS M_cyst_L_h R_CBL M_pyr_h R_PPDKh M_pep_h R_DPHS M_2dda7p_h R_DHQS M_3dhq_h R_DQDH M_3dhsk_h R_SKDH M_skm_h R_SKK M_skm5p_h R_PSCIT M_3psme_h R_CHRS M_chor_h R_ATNS_LPAREN_nh4_RPAREN_ M_anth_h R_ANTPPT M_pran_h R_PRAI M_2cpr5p_h R_IGPS M_3ig3p_h R_SERH M_g3p_h R_TPIh M_dhap_h R_G3PO M_glyc3p_h R_G3PAT1819Zh M_1odec9eg3p_h/0.0195225546620456
R_ANTPPT M_pran_h R_PRAI M_2cpr5p_h R_IGPS M_3ig3p_h R_SERH M_g3p_h R_TPIh M_dhap_h R_G3PO M_glyc3p_h R_PGPS1819Z160h M_pgp1819Z160_h R_PGPP1819Z160h M_pg1819Z160_h R_PGW6DS1829Z12Z160 M_pg1829Z12Z160_h R_PGW3DS1839Z12Z15Z160 M_pg1839Z12Z15Z160_h R_PGD3TDS1839Z12Z15Z1613E M_nadp_h R_GDH_LPAREN_nadp_RPAREN_ M_akg_h R_GLUS_LPAREN_ferr_RPAREN_ M_glu_L_h R_ASPATh M_asp_L_h R_ASPK M_4pasp_h R_ASADH M_aspsa_h R_HSDH M_hom_L_h R_HSK M_phom_h R_CYSTS M_cyst_L_h R_CBL M_pyr_h R_PPDKh M_pep_h R_PSCIT M_3psme_h R_CHRS M_chor_h R_ATNS_LPAREN_nh4_RPAREN_ M_anth_h/0.0195225546620456
R_ANTPPT M_pran_h R_PRAI M_2cpr5p_h R_IGPS M_3ig3p_h R_SERH M_g3p_h R_TPIh M_dhap_h R_G3PO M_glyc3p_h R_PGPS1819Z160h M_pgp1819Z160_h R_PGPP1819Z160h M_pg1819Z160_h R_PGW6DS1829Z12Z160 M_pg1829Z12Z160_h R_PGW3DS1839Z12Z15Z160 M_pg1839Z12Z15Z160_h R_PGD3TDS1839Z12Z15Z1613E M_nadp_h R_GDH_LPAREN_nadp_RPAREN_ M_akg_h R_GLUS_LPAREN_ferr_RPAREN_ M_glu_L_h R_ASPATh M_asp_L_h R_ASPK M_4pasp_h R_ASADH M_aspsa_h R_HSDH M_hom_L_h R_HSK M_phom_h R_CYSTS M_cyst_L_h R_CBL M_pyr_h R_PPDKh M_pep_h R_DPHS M_2dda7p_h R_DHQS M_3dhq_h R_DQDH M_3dhsk_h R_SKDH M_skm_h R_SKK M_skm5p_h R_PSCIT M_3psme_h R_CHRS M_chor_h R_ATNS_LPAREN_nh4_RPAREN_ M_anth_h/0.0195225546620456
R_ANTPPT M_pran_h R_PRAI M_2cpr5p_h R_IGPS M_3ig3p_h R_SERH M_g3p_h R_TPIh M_dhap_h R_G3PO M_glyc3p_h R_PGPS1819Z160h M_pgp1819Z160_h R_PGPP1819Z160h M_pg1819Z160_h R_PGW6DS1829Z12Z160 M_pg1829Z12Z160_h R_PGW3DS1839Z12Z15Z160 M_pg1839Z12Z15Z160_h R_PGD3TDS1839Z12Z15Z1613E M_nadp_h R_GDH_LPAREN_nadp_RPAREN_ M_akg_h R_BCTA_LPAREN_val_RPAREN_h M_glu_L_h R_ASPATh M_asp_L_h R_ASPK M_4pasp_h R_ASADH M_aspsa_h R_HSDH M_hom_L_h R_HSK M_phom_h R_CYSTS M_cyst_L_h R_CBL M_pyr_h R_PPDKh M_pep_h R_PSCIT M_3psme_h R_CHRS M_chor_h R_ATNS_LPAREN_nh4_RPAREN_ M_anth_h/0.0195225546620456
R_ANTPPT M_pran_h R_PRAI M_2cpr5p_h R_IGPS M_3ig3p_h R_SERH M_g3p_h R_TPIh M_dhap_h R_G3PO M_glyc3p_h R_PGPS1819Z160h M_pgp1819Z160_h R_PGPP1819Z160h M_pg1819Z160_h R_PGW6DS1829Z12Z160 M_pg1829Z12Z160_h R_PGW3DS1839Z12Z15Z160 M_pg1839Z12Z15Z160_h R_PGD3TDS1839Z12Z15Z1613E M_nadp_h R_GDH_LPAREN_nadp_RPAREN_ M_akg_h R_BCTA_LPAREN_val_RPAREN_h M_glu_L_h R_ASPATh M_asp_L_h R_ASPK M_4pasp_h R_ASADH M_aspsa_h R_HSDH M_hom_L_h R_HSK M_phom_h R_CYSTS M_cyst_L_h R_CBL M_pyr_h R_PPDKh M_pep_h R_DPHS M_2dda7p_h R_DHQS M_3dhq_h R_DQDH M_3dhsk_h R_SKDH M_skm_h R_SKK M_skm5p_h R_PSCIT M_3psme_h R_CHRS M_chor_h R_ATNS_LPAREN_nh4_RPAREN_ M_anth_h/0.0195225546620456
R_ANTPPT M_pran_h R_PRAI M_2cpr5p_h R_IGPS M_3ig3p_h R_SERH M_g3p_h R_TPIh M_dhap_h R_G3PO M_glyc3p_h R_PGPS1819Z160h M_pgp1819Z160_h R_PGPP1819Z160h M_pg1819Z160_h R_PGW6DS1829Z12Z160 M_pg1829Z12Z160_h R_PGW3DS1839Z12Z15Z160 M_nadp_h R_GDH_LPAREN_nadp_RPAREN_ M_akg_h R_GLUS_LPAREN_ferr_RPAREN_ M_glu_L_h R_ASPATh M_asp_L_h R_ASPK M_4pasp_h R_ASADH M_aspsa_h R_HSDH M_hom_L_h R_HSK M_phom_h R_CYSTS M_cyst_L_h R_CBL M_pyr_h R_PPDKh M_pep_h R_PSCIT M_3psme_h R_CHRS M_chor_h R_ATNS_LPAREN_nh4_RPAREN_ M_anth_h/0.0195225546620456
R_ANTPPT M_pran_h R_PRAI M_2cpr5p_h R_IGPS M_3ig3p_h R_SERH M_g3p_h R_TPIh M_dhap_h R_G3PO M_glyc3p_h R_PGPS1819Z160h M_pgp1819Z160_h R_PGPP1819Z160h M_pg1819Z160_h R_PGW6DS1829Z12Z160 M_pg1829Z12Z160_h R_PGW3DS1839Z12Z15Z160 M_nadp_h R_GDH_LPAREN_nadp_RPAREN_ M_akg_h R_GLUS_LPAREN_ferr_RPAREN_ M_glu_L_h R_ASPATh M_asp_L_h R_ASPK M_4pasp_h R_ASADH M_aspsa_h R_HSDH M_hom_L_h R_HSK M_phom_h R_CYSTS M_cyst_L_h R_CBL M_pyr_h R_PPDKh M_pep_h R_DPHS M_2dda7p_h R_DHQS M_3dhq_h R_DQDH M_3dhsk_h R_SKDH M_skm_h R_SKK M_skm5p_h R_PSCIT M_3psme_h R_CHRS M_chor_h R_ATNS_LPAREN_nh4_RPAREN_ M_anth_h/0.0195225546620456
R_ANTPPT M_pran_h R_PRAI M_2cpr5p_h R_IGPS M_3ig3p_h R_SERH M_g3p_h R_TPIh M_dhap_h R_G3PO M_glyc3p_h R_PGPS1819Z160h M_pgp1819Z160_h R_PGPP1819Z160h M_pg1819Z160_h R_PGW6DS1829Z12Z160 M_pg1829Z12Z160_h R_PGW3DS1839Z12Z15Z160 M_nadp_h R_GDH_LPAREN_nadp_RPAREN_ M_akg_h R_BCTA_LPAREN_val_RPAREN_h M_glu_L_h R_ASPATh M_asp_L_h R_ASPK M_4pasp_h R_ASADH M_aspsa_h R_HSDH M_hom_L_h R_HSK M_phom_h R_CYSTS M_cyst_L_h R_CBL M_pyr_h R_PPDKh M_pep_h R_PSCIT M_3psme_h R_CHRS M_chor_h R_ATNS_LPAREN_nh4_RPAREN_ M_anth_h/0.0195225546620456
R_ANTPPT M_pran_h R_PRAI M_2cpr5p_h R_IGPS M_3ig3p_h R_SERH M_g3p_h R_TPIh M_dhap_h R_G3PO M_glyc3p_h R_PGPS1819Z160h M_pgp1819Z160_h R_PGPP1819Z160h M_pg1819Z160_h R_PGW6DS1829Z12Z160 M_pg1829Z12Z160_h R_PGW3DS1839Z12Z15Z160 M_nadp_h R_GDH_LPAREN_nadp_RPAREN_ M_akg_h R_BCTA_LPAREN_val_RPAREN_h M_glu_L_h R_ASPATh M_asp_L_h R_ASPK M_4pasp_h R_ASADH M_aspsa_h R_HSDH M_hom_L_h R_HSK M_phom_h R_CYSTS M_cyst_L_h R_CBL M_pyr_h R_PPDKh M_pep_h R_DPHS M_2dda7p_h R_DHQS M_3dhq_h R_DQDH M_3dhsk_h R_SKDH M_skm_h R_SKK M_skm5p_h R_PSCIT M_3psme_h R_CHRS M_chor_h R_ATNS_LPAREN_nh4_RPAREN_ M_anth_h/0.0195225546620456
R_ANTPPT M_pran_h R_PRAI M_2cpr5p_h R_IGPS M_3ig3p_h R_SERH M_g3p_h R_TPIh M_dhap_h R_G3PO M_glyc3p_h R_PGPS1819Z160h M_pgp1819Z160_h R_PGPP1819Z160h M_pg1819Z160_h R_PGW6DS1829Z12Z160 M_pg1829Z12Z160_h R_PGD3TDS1829Z12Z1613E M_nadp_h R_GDH_LPAREN_nadp_RPAREN_ M_akg_h R_GLUS_LPAREN_ferr_RPAREN_ M_glu_L_h R_ASPATh M_asp_L_h R_ASPK M_4pasp_h R_ASADH M_aspsa_h R_HSDH M_hom_L_h R_HSK M_phom_h R_CYSTS M_cyst_L_h R_CBL M_pyr_h R_PPDKh M_pep_h R_PSCIT M_3psme_h R_CHRS M_chor_h R_ATNS_LPAREN_nh4_RPAREN_ M_anth_h/0.0195225546620456
R_ANTPPT M_pran_h R_PRAI M_2cpr5p_h R_IGPS M_3ig3p_h R_SERH M_g3p_h R_TPIh M_dhap_h R_G3PO M_glyc3p_h R_PGPS1819Z160h M_pgp1819Z160_h R_PGPP1819Z160h M_pg1819Z160_h R_PGW6DS1829Z12Z160 M_pg1829Z12Z160_h R_PGD3TDS1829Z12Z1613E M_nadp_h R_GDH_LPAREN_nadp_RPAREN_ M_akg_h R_GLUS_LPAREN_ferr_RPAREN_ M_glu_L_h R_ASPATh M_asp_L_h R_ASPK M_4pasp_h R_ASADH M_aspsa_h R_HSDH M_hom_L_h R_HSK M_phom_h R_CYSTS M_cyst_L_h R_CBL M_pyr_h R_PPDKh M_pep_h R_DPHS M_2dda7p_h R_DHQS M_3dhq_h R_DQDH M_3dhsk_h R_SKDH M_skm_h R_SKK M_skm5p_h R_PSCIT M_3psme_h R_CHRS M_chor_h R_ATNS_LPAREN_nh4_RPAREN_ M_anth_h/0.0195225546620456
R_ANTPPT M_pran_h R_PRAI M_2cpr5p_h R_IGPS M_3ig3p_h R_SERH M_g3p_h R_TPIh M_dhap_h R_G3PO M_glyc3p_h R_PGPS1819Z160h M_pgp1819Z160_h R_PGPP1819Z160h M_pg1819Z160_h R_PGW6DS1829Z12Z160 M_pg1829Z12Z160_h R_PGD3TDS1829Z12Z1613E M_nadp_h R_GDH_LPAREN_nadp_RPAREN_ M_akg_h R_BCTA_LPAREN_val_RPAREN_h M_glu_L_h R_ASPATh M_asp_L_h R_ASPK M_4pasp_h R_ASADH M_aspsa_h R_HSDH M_hom_L_h R_HSK M_phom_h R_CYSTS M_cyst_L_h R_CBL M_pyr_h R_PPDKh M_pep_h R_PSCIT M_3psme_h R_CHRS M_chor_h R_ATNS_LPAREN_nh4_RPAREN_ M_anth_h/0.0195225546620456
R_ANTPPT M_pran_h R_PRAI M_2cpr5p_h R_IGPS M_3ig3p_h R_SERH M_g3p_h R_TPIh M_dhap_h R_G3PO M_glyc3p_h R_PGPS1819Z160h M_pgp1819Z160_h R_PGPP1819Z160h M_pg1819Z160_h R_PGW6DS1829Z12Z160 M_pg1829Z12Z160_h R_PGD3TDS1829Z12Z1613E M_nadp_h R_GDH_LPAREN_nadp_RPAREN_ M_akg_h R_BCTA_LPAREN_val_RPAREN_h M_glu_L_h R_ASPATh M_asp_L_h R_ASPK M_4pasp_h R_ASADH M_aspsa_h R_HSDH M_hom_L_h R_HSK M_phom_h R_CYSTS M_cyst_L_h R_CBL M_pyr_h R_PPDKh M_pep_h R_DPHS M_2dda7p_h R_DHQS M_3dhq_h R_DQDH M_3dhsk_h R_SKDH M_skm_h R_SKK M_skm5p_h R_PSCIT M_3psme_h R_CHRS M_chor_h R_ATNS_LPAREN_nh4_RPAREN_ M_anth_h/0.0195225546620456
R_ANTPPT M_pran_h R_PRAI M_2cpr5p_h R_IGPS M_3ig3p_h R_SERH M_g3p_h R_TPIh M_dhap_h R_G3PO M_glyc3p_h R_PGPS1819Z160h M_pgp1819Z160_h R_PGPP1819Z160h M_pg1819Z160_h R_PGW6DS1829Z12Z160 M_nadp_h R_GDH_LPAREN_nadp_RPAREN_ M_akg_h R_GLUS_LPAREN_ferr_RPAREN_ M_glu_L_h R_ASPATh M_asp_L_h R_ASPK M_4pasp_h R_ASADH M_aspsa_h R_HSDH M_hom_L_h R_HSK M_phom_h R_CYSTS M_cyst_L_h R_CBL M_pyr_h R_PPDKh M_pep_h R_PSCIT M_3psme_h R_CHRS M_chor_h R_ATNS_LPAREN_nh4_RPAREN_ M_anth_h/0.0195225546620456
R_ANTPPT M_pran_h R_PRAI M_2cpr5p_h R_IGPS M_3ig3p_h R_SERH M_g3p_h R_TPIh M_dhap_h R_G3PO M_glyc3p_h R_PGPS1819Z160h M_pgp1819Z160_h R_PGPP1819Z160h M_pg1819Z160_h R_PGW6DS1829Z12Z160 M_nadp_h R_GDH_LPAREN_nadp_RPAREN_ M_akg_h R_GLUS_LPAREN_ferr_RPAREN_ M_glu_L_h R_ASPATh M_asp_L_h R_ASPK M_4pasp_h R_ASADH M_aspsa_h R_HSDH M_hom_L_h R_HSK M_phom_h R_CYSTS M_cyst_L_h R_CBL M_pyr_h R_PPDKh M_pep_h R_DPHS M_2dda7p_h R_DHQS M_3dhq_h R_DQDH M_3dhsk_h R_SKDH M_skm_h R_SKK M_skm5p_h R_PSCIT M_3psme_h R_CHRS M_chor_h R_ATNS_LPAREN_nh4_RPAREN_ M_anth_h/0.0195225546620456
R_ANTPPT M_pran_h R_PRAI M_2cpr5p_h R_IGPS M_3ig3p_h R_SERH M_g3p_h R_TPIh M_dhap_h R_G3PO M_glyc3p_h R_PGPS1819Z160h M_pgp1819Z160_h R_PGPP1819Z160h M_pg1819Z160_h R_PGW6DS1829Z12Z160 M_nadp_h R_GDH_LPAREN_nadp_RPAREN_ M_akg_h R_BCTA_LPAREN_val_RPAREN_h M_glu_L_h R_ASPATh M_asp_L_h R_ASPK M_4pasp_h R_ASADH M_aspsa_h R_HSDH M_hom_L_h R_HSK M_phom_h R_CYSTS M_cyst_L_h R_CBL M_pyr_h R_PPDKh M_pep_h R_PSCIT M_3psme_h R_CHRS M_chor_h R_ATNS_LPAREN_nh4_RPAREN_ M_anth_h/0.0195225546620456
R_ANTPPT M_pran_h R_PRAI M_2cpr5p_h R_IGPS M_3ig3p_h R_SERH M_g3p_h R_TPIh M_dhap_h R_G3PO M_glyc3p_h R_PGPS1819Z160h M_pgp1819Z160_h R_PGPP1819Z160h M_pg1819Z160_h R_PGW6DS1829Z12Z160 M_nadp_h R_GDH_LPAREN_nadp_RPAREN_ M_akg_h R_BCTA_LPAREN_val_RPAREN_h M_glu_L_h R_ASPATh M_asp_L_h R_ASPK M_4pasp_h R_ASADH M_aspsa_h R_HSDH M_hom_L_h R_HSK M_phom_h R_CYSTS M_cyst_L_h R_CBL M_pyr_h R_PPDKh M_pep_h R_DPHS M_2dda7p_h R_DHQS M_3dhq_h R_DQDH M_3dhsk_h R_SKDH M_skm_h R_SKK M_skm5p_h R_PSCIT M_3psme_h R_CHRS M_chor_h R_ATNS_LPAREN_nh4_RPAREN_ M_anth_h/0.0195225546620456
R_ANTPPT M_pran_h R_PRAI M_2cpr5p_h R_IGPS M_3ig3p_h R_SERH M_g3p_h R_TPIh M_dhap_h R_FBA3hi M_s17bp_h R_SBP M_s7p_h R_TKT1h M_xu5p_D_h R_RPEh M_ru5p_D_h R_PRUK M_rb15bp_h R_RBCh M_3pg_h R_PGKh M_13dpg_h R_GAPDH_LPAREN_nadp_RPAREN_hi M_nadp_h R_GDH_LPAREN_nadp_RPAREN_ M_akg_h R_GLUS_LPAREN_ferr_RPAREN_ M_glu_L_h R_ASPATh M_asp_L_h R_ASPK M_4pasp_h R_ASADH M_aspsa_h R_HSDH M_hom_L_h R_HSK M_phom_h R_CYSTS M_cyst_L_h R_CBL M_pyr_h R_PPDKh M_pep_h R_PSCIT M_3psme_h R_CHRS M_chor_h R_ATNS_LPAREN_nh4_RPAREN_ M_anth_h/0.0195225546620456
R_ANTPPT M_pran_h R_PRAI M_2cpr5p_h R_IGPS M_3ig3p_h R_SERH M_g3p_h R_TPIh M_dhap_h R_FBA3hi M_s17bp_h R_SBP M_s7p_h R_TKT1h M_xu5p_D_h R_RPEh M_ru5p_D_h R_PRUK M_rb15bp_h R_RBCh M_3pg_h R_PGKh M_13dpg_h R_GAPDH_LPAREN_nadp_RPAREN_hi M_nadp_h R_GDH_LPAREN_nadp_RPAREN_ M_akg_h R_GLUS_LPAREN_ferr_RPAREN_ M_glu_L_h R_ASPATh M_asp_L_h R_ASPK M_4pasp_h R_ASADH M_aspsa_h R_HSDH M_hom_L_h R_HSK M_phom_h R_CYSTS M_cyst_L_h R_CBL M_pyr_h R_PPDKh M_pep_h R_DPHS M_2dda7p_h R_DHQS M_3dhq_h R_DQDH M_3dhsk_h R_SKDH M_skm_h R_SKK M_skm5p_h R_PSCIT M_3psme_h R_CHRS M_chor_h R_ATNS_LPAREN_nh4_RPAREN_ M_anth_h/0.0195225546620456
R_ANTPPT M_pran_h R_PRAI M_2cpr5p_h R_IGPS M_3ig3p_h R_SERH M_g3p_h R_TPIh M_dhap_h R_FBA3hi M_s17bp_h R_SBP M_s7p_h R_TKT1h M_xu5p_D_h R_RPEh M_ru5p_D_h R_PRUK M_rb15bp_h R_RBCh M_3pg_h R_PGKh M_13dpg_h R_GAPDH_LPAREN_nadp_RPAREN_hi M_nadp_h R_GDH_LPAREN_nadp_RPAREN_ M_akg_h R_BCTA_LPAREN_val_RPAREN_h M_glu_L_h R_ASPATh M_asp_L_h R_ASPK M_4pasp_h R_ASADH M_aspsa_h R_HSDH M_hom_L_h R_HSK M_phom_h R_CYSTS M_cyst_L_h R_CBL M_pyr_h R_PPDKh M_pep_h R_PSCIT M_3psme_h R_CHRS M_chor_h R_ATNS_LPAREN_nh4_RPAREN_ M_anth_h/0.0195225546620456
R_ANTPPT M_pran_h R_PRAI M_2cpr5p_h R_IGPS M_3ig3p_h R_SERH M_g3p_h R_TPIh M_dhap_h R_FBA3hi M_s17bp_h R_SBP M_s7p_h R_TKT1h M_xu5p_D_h R_RPEh M_ru5p_D_h R_PRUK M_rb15bp_h R_RBCh M_3pg_h R_PGKh M_13dpg_h R_GAPDH_LPAREN_nadp_RPAREN_hi M_nadp_h R_GDH_LPAREN_nadp_RPAREN_ M_akg_h R_BCTA_LPAREN_val_RPAREN_h M_glu_L_h R_ASPATh M_asp_L_h R_ASPK M_4pasp_h R_ASADH M_aspsa_h R_HSDH M_hom_L_h R_HSK M_phom_h R_CYSTS M_cyst_L_h R_CBL M_pyr_h R_PPDKh M_pep_h R_DPHS M_2dda7p_h R_DHQS M_3dhq_h R_DQDH M_3dhsk_h R_SKDH M_skm_h R_SKK M_skm5p_h R_PSCIT M_3psme_h R_CHRS M_chor_h R_ATNS_LPAREN_nh4_RPAREN_ M_anth_h/0.0195225546620456
R_ANTPPT M_pran_h R_PRAI M_2cpr5p_h R_IGPS M_3ig3p_h R_SERH M_g3p_h R_TPIh M_dhap_h R_FBA3hi M_s17bp_h R_SBP M_s7p_h R_TKT1h M_r5p_h R_RPIh M_ru5p_D_h R_PRUK M_rb15bp_h R_RBCh M_3pg_h R_PGKh M_13dpg_h R_GAPDH_LPAREN_nadp_RPAREN_hi M_nadp_h R_GDH_LPAREN_nadp_RPAREN_ M_akg_h R_GLUS_LPAREN_ferr_RPAREN_ M_glu_L_h R_ASPATh M_asp_L_h R_ASPK M_4pasp_h R_ASADH M_aspsa_h R_HSDH M_hom_L_h R_HSK M_phom_h R_CYSTS M_cyst_L_h R_CBL M_pyr_h R_PPDKh M_pep_h R_PSCIT M_3psme_h R_CHRS M_chor_h R_ATNS_LPAREN_nh4_RPAREN_ M_anth_h/0.0195225546620456
R_ANTPPT M_pran_h R_PRAI M_2cpr5p_h R_IGPS M_3ig3p_h R_SERH M_g3p_h R_TPIh M_dhap_h R_FBA3hi M_s17bp_h R_SBP M_s7p_h R_TKT1h M_r5p_h R_RPIh M_ru5p_D_h R_PRUK M_rb15bp_h R_RBCh M_3pg_h R_PGKh M_13dpg_h R_GAPDH_LPAREN_nadp_RPAREN_hi M_nadp_h R_GDH_LPAREN_nadp_RPAREN_ M_akg_h R_GLUS_LPAREN_ferr_RPAREN_ M_glu_L_h R_ASPATh M_asp_L_h R_ASPK M_4pasp_h R_ASADH M_aspsa_h R_HSDH M_hom_L_h R_HSK M_phom_h R_CYSTS M_cyst_L_h R_CBL M_pyr_h R_PPDKh M_pep_h R_DPHS M_2dda7p_h R_DHQS M_3dhq_h R_DQDH M_3dhsk_h R_SKDH M_skm_h R_SKK M_skm5p_h R_PSCIT M_3psme_h R_CHRS M_chor_h R_ATNS_LPAREN_nh4_RPAREN_ M_anth_h/0.0195225546620456
R_ANTPPT M_pran_h R_PRAI M_2cpr5p_h R_IGPS M_3ig3p_h R_SERH M_g3p_h R_TPIh M_dhap_h R_FBA3hi M_s17bp_h R_SBP M_s7p_h R_TKT1h M_r5p_h R_RPIh M_ru5p_D_h R_PRUK M_rb15bp_h R_RBCh M_3pg_h R_PGKh M_13dpg_h R_GAPDH_LPAREN_nadp_RPAREN_hi M_nadp_h R_GDH_LPAREN_nadp_RPAREN_ M_akg_h R_BCTA_LPAREN_val_RPAREN_h M_glu_L_h R_ASPATh M_asp_L_h R_ASPK M_4pasp_h R_ASADH M_aspsa_h R_HSDH M_hom_L_h R_HSK M_phom_h R_CYSTS M_cyst_L_h R_CBL M_pyr_h R_PPDKh M_pep_h R_PSCIT M_3psme_h R_CHRS M_chor_h R_ATNS_LPAREN_nh4_RPAREN_ M_anth_h/0.0195225546620456
R_ANTPPT M_pran_h R_PRAI M_2cpr5p_h R_IGPS M_3ig3p_h R_SERH M_g3p_h R_TPIh M_dhap_h R_FBA3hi M_s17bp_h R_SBP M_s7p_h R_TKT1h M_r5p_h R_RPIh M_ru5p_D_h R_PRUK M_rb15bp_h R_RBCh M_3pg_h R_PGKh M_13dpg_h R_GAPDH_LPAREN_nadp_RPAREN_hi M_nadp_h R_GDH_LPAREN_nadp_RPAREN_ M_akg_h R_BCTA_LPAREN_val_RPAREN_h M_glu_L_h R_ASPATh M_asp_L_h R_ASPK M_4pasp_h R_ASADH M_aspsa_h R_HSDH M_hom_L_h R_HSK M_phom_h R_CYSTS M_cyst_L_h R_CBL M_pyr_h R_PPDKh M_pep_h R_DPHS M_2dda7p_h R_DHQS M_3dhq_h R_DQDH M_3dhsk_h R_SKDH M_skm_h R_SKK M_skm5p_h R_PSCIT M_3psme_h R_CHRS M_chor_h R_ATNS_LPAREN_nh4_RPAREN_ M_anth_h/0.0195225546620456
R_ANTPPT M_pran_h R_PRAI M_2cpr5p_h R_IGPS M_3ig3p_h R_SERH M_g3p_h R_TPIh M_dhap_h R_FBA3hi M_s17bp_h R_SBP M_s7p_h R_TKT1h M_r5p_h R_RPDPK M_prpp_h/0.0195225546620456
R_ANTPPT M_pran_h R_PRAI M_2cpr5p_h R_IGPS M_3ig3p_h R_SERH M_g3p_h R_TPIh M_dhap_h R_FBA3hi M_s17bp_h R_SBP M_s7p_h R_TAh M_f6p_B_h R_TKT2h M_xu5p_D_h R_RPEh M_ru5p_D_h R_PRUK M_rb15bp_h R_RBCh M_3pg_h R_PGKh M_13dpg_h R_GAPDH_LPAREN_nadp_RPAREN_hi M_nadp_h R_GDH_LPAREN_nadp_RPAREN_ M_akg_h R_GLUS_LPAREN_ferr_RPAREN_ M_glu_L_h R_ASPATh M_asp_L_h R_ASPK M_4pasp_h R_ASADH M_aspsa_h R_HSDH M_hom_L_h R_HSK M_phom_h R_CYSTS M_cyst_L_h R_CBL M_pyr_h R_PPDKh M_pep_h R_PSCIT M_3psme_h R_CHRS M_chor_h R_ATNS_LPAREN_nh4_RPAREN_ M_anth_h/0.0195225546620456
R_ANTPPT M_pran_h R_PRAI M_2cpr5p_h R_IGPS M_3ig3p_h R_SERH M_g3p_h R_TPIh M_dhap_h R_FBA3hi M_s17bp_h R_SBP M_s7p_h R_TAh M_f6p_B_h R_TKT2h M_xu5p_D_h R_RPEh M_ru5p_D_h R_PRUK M_rb15bp_h R_RBCh M_3pg_h R_PGKh M_13dpg_h R_GAPDH_LPAREN_nadp_RPAREN_hi M_nadp_h R_GDH_LPAREN_nadp_RPAREN_ M_akg_h R_GLUS_LPAREN_ferr_RPAREN_ M_glu_L_h R_ASPATh M_asp_L_h R_ASPK M_4pasp_h R_ASADH M_aspsa_h R_HSDH M_hom_L_h R_HSK M_phom_h R_CYSTS M_cyst_L_h R_CBL M_pyr_h R_PPDKh M_pep_h R_DPHS M_2dda7p_h R_DHQS M_3dhq_h R_DQDH M_3dhsk_h R_SKDH M_skm_h R_SKK M_skm5p_h R_PSCIT M_3psme_h R_CHRS M_chor_h R_ATNS_LPAREN_nh4_RPAREN_ M_anth_h/0.0195225546620456
R_ANTPPT M_pran_h R_PRAI M_2cpr5p_h R_IGPS M_3ig3p_h R_SERH M_g3p_h R_TPIh M_dhap_h R_FBA3hi M_s17bp_h R_SBP M_s7p_h R_TAh M_f6p_B_h R_TKT2h M_xu5p_D_h R_RPEh M_ru5p_D_h R_PRUK M_rb15bp_h R_RBCh M_3pg_h R_PGKh M_13dpg_h R_GAPDH_LPAREN_nadp_RPAREN_hi M_nadp_h R_GDH_LPAREN_nadp_RPAREN_ M_akg_h R_BCTA_LPAREN_val_RPAREN_h M_glu_L_h R_ASPATh M_asp_L_h R_ASPK M_4pasp_h R_ASADH M_aspsa_h R_HSDH M_hom_L_h R_HSK M_phom_h R_CYSTS M_cyst_L_h R_CBL M_pyr_h R_PPDKh M_pep_h R_PSCIT M_3psme_h R_CHRS M_chor_h R_ATNS_LPAREN_nh4_RPAREN_ M_anth_h/0.0195225546620456
R_ANTPPT M_pran_h R_PRAI M_2cpr5p_h R_IGPS M_3ig3p_h R_SERH M_g3p_h R_TPIh M_dhap_h R_FBA3hi M_s17bp_h R_SBP M_s7p_h R_TAh M_f6p_B_h R_TKT2h M_xu5p_D_h R_RPEh M_ru5p_D_h R_PRUK M_rb15bp_h R_RBCh M_3pg_h R_PGKh M_13dpg_h R_GAPDH_LPAREN_nadp_RPAREN_hi M_nadp_h R_GDH_LPAREN_nadp_RPAREN_ M_akg_h R_BCTA_LPAREN_val_RPAREN_h M_glu_L_h R_ASPATh M_asp_L_h R_ASPK M_4pasp_h R_ASADH M_aspsa_h R_HSDH M_hom_L_h R_HSK M_phom_h R_CYSTS M_cyst_L_h R_CBL M_pyr_h R_PPDKh M_pep_h R_DPHS M_2dda7p_h R_DHQS M_3dhq_h R_DQDH M_3dhsk_h R_SKDH M_skm_h R_SKK M_skm5p_h R_PSCIT M_3psme_h R_CHRS M_chor_h R_ATNS_LPAREN_nh4_RPAREN_ M_anth_h/0.0195225546620456
R_ANTPPT M_pran_h R_PRAI M_2cpr5p_h R_IGPS M_3ig3p_h R_SERH M_g3p_h R_TPIh M_dhap_h R_FBA3hi M_s17bp_h R_SBP M_s7p_h R_TAh M_f6p_B_h R_TKT2h M_e4p_h R_DPHS M_2dda7p_h R_DHQS M_3dhq_h R_DQDH M_3dhsk_h R_SKDH M_skm_h R_SKK M_skm5p_h R_PSCIT M_3psme_h R_CHRS M_chor_h R_ATNS_LPAREN_nh4_RPAREN_ M_anth_h/0.0195225546620456
R_ANTPPT M_pran_h R_PRAI M_2cpr5p_h R_IGPS M_3ig3p_h R_SERH M_g3p_h R_TPIh M_dhap_h R_FBA3hi M_s17bp_h R_SBP M_s7p_h R_TAh M_f6p_B_h R_TKT2h M_e4p_h R_DPHS M_2dda7p_h R_DHQS M_3dhq_h R_DQDH M_3dhsk_h R_SKDH M_nadp_h R_GDH_LPAREN_nadp_RPAREN_ M_akg_h R_GLUS_LPAREN_ferr_RPAREN_ M_glu_L_h R_ASPATh M_asp_L_h R_ASPK M_4pasp_h R_ASADH M_aspsa_h R_HSDH M_hom_L_h R_HSK M_phom_h R_CYSTS M_cyst_L_h R_CBL M_pyr_h R_PPDKh M_pep_h R_PSCIT M_3psme_h R_CHRS M_chor_h R_ATNS_LPAREN_nh4_RPAREN_ M_anth_h/0.0195225546620456
R_ANTPPT M_pran_h R_PRAI M_2cpr5p_h R_IGPS M_3ig3p_h R_SERH M_g3p_h R_TPIh M_dhap_h R_FBA3hi M_s17bp_h R_SBP M_s7p_h R_TAh M_f6p_B_h R_TKT2h M_e4p_h R_DPHS M_2dda7p_h R_DHQS M_3dhq_h R_DQDH M_3dhsk_h R_SKDH M_nadp_h R_GDH_LPAREN_nadp_RPAREN_ M_akg_h R_BCTA_LPAREN_val_RPAREN_h M_glu_L_h R_ASPATh M_asp_L_h R_ASPK M_4pasp_h R_ASADH M_aspsa_h R_HSDH M_hom_L_h R_HSK M_phom_h R_CYSTS M_cyst_L_h R_CBL M_pyr_h R_PPDKh M_pep_h R_PSCIT M_3psme_h R_CHRS M_chor_h R_ATNS_LPAREN_nh4_RPAREN_ M_anth_h/0.0195225546620456
R_ANTPPT M_pran_h R_PRAI M_2cpr5p_h R_IGPS M_3ig3p_h R_SERH M_g3p_h R_TPIh M_dhap_h R_FBA3hi M_s17bp_h R_SBP M_s7p_h R_TAh M_e4p_h R_DPHS M_2dda7p_h R_DHQS M_3dhq_h R_DQDH M_3dhsk_h R_SKDH M_skm_h R_SKK M_skm5p_h R_PSCIT M_3psme_h R_CHRS M_chor_h R_ATNS_LPAREN_nh4_RPAREN_ M_anth_h/0.0195225546620456
R_ANTPPT M_pran_h R_PRAI M_2cpr5p_h R_IGPS M_3ig3p_h R_SERH M_g3p_h R_TPIh M_dhap_h R_FBA3hi M_s17bp_h R_SBP M_s7p_h R_TAh M_e4p_h R_DPHS M_2dda7p_h R_DHQS M_3dhq_h R_DQDH M_3dhsk_h R_SKDH M_nadp_h R_GDH_LPAREN_nadp_RPAREN_ M_akg_h R_GLUS_LPAREN_ferr_RPAREN_ M_glu_L_h R_ASPATh M_asp_L_h R_ASPK M_4pasp_h R_ASADH M_aspsa_h R_HSDH M_hom_L_h R_HSK M_phom_h R_CYSTS M_cyst_L_h R_CBL M_pyr_h R_PPDKh M_pep_h R_PSCIT M_3psme_h R_CHRS M_chor_h R_ATNS_LPAREN_nh4_RPAREN_ M_anth_h/0.0195225546620456
R_ANTPPT M_pran_h R_PRAI M_2cpr5p_h R_IGPS M_3ig3p_h R_SERH M_g3p_h R_TPIh M_dhap_h R_FBA3hi M_s17bp_h R_SBP M_s7p_h R_TAh M_e4p_h R_DPHS M_2dda7p_h R_DHQS M_3dhq_h R_DQDH M_3dhsk_h R_SKDH M_nadp_h R_GDH_LPAREN_nadp_RPAREN_ M_akg_h R_BCTA_LPAREN_val_RPAREN_h M_glu_L_h R_ASPATh M_asp_L_h R_ASPK M_4pasp_h R_ASADH M_aspsa_h R_HSDH M_hom_L_h R_HSK M_phom_h R_CYSTS M_cyst_L_h R_CBL M_pyr_h R_PPDKh M_pep_h R_PSCIT M_3psme_h R_CHRS M_chor_h R_ATNS_LPAREN_nh4_RPAREN_ M_anth_h/0.0195225546620456
R_ANTPPT M_pran_h R_PRAI M_2cpr5p_h R_IGPS M_3ig3p_h R_SERH M_g3p_h R_TKT2h M_xu5p_D_h R_RPEh M_ru5p_D_h R_PRUK M_rb15bp_h R_RBCh M_3pg_h R_PGKh M_13dpg_h R_GAPDH_LPAREN_nadp_RPAREN_hi M_nadp_h R_GDH_LPAREN_nadp_RPAREN_ M_akg_h R_GLUS_LPAREN_ferr_RPAREN_ M_glu_L_h R_ASPATh M_asp_L_h R_ASPK M_4pasp_h R_ASADH M_aspsa_h R_HSDH M_hom_L_h R_HSK M_phom_h R_CYSTS M_cyst_L_h R_CBL M_pyr_h R_PPDKh M_pep_h R_PSCIT M_3psme_h R_CHRS M_chor_h R_ATNS_LPAREN_nh4_RPAREN_ M_anth_h/0.0195225546620456
R_ANTPPT M_pran_h R_PRAI M_2cpr5p_h R_IGPS M_3ig3p_h R_SERH M_g3p_h R_TKT2h M_xu5p_D_h R_RPEh M_ru5p_D_h R_PRUK M_rb15bp_h R_RBCh M_3pg_h R_PGKh M_13dpg_h R_GAPDH_LPAREN_nadp_RPAREN_hi M_nadp_h R_GDH_LPAREN_nadp_RPAREN_ M_akg_h R_GLUS_LPAREN_ferr_RPAREN_ M_glu_L_h R_ASPATh M_asp_L_h R_ASPK M_4pasp_h R_ASADH M_aspsa_h R_HSDH M_hom_L_h R_HSK M_phom_h R_CYSTS M_cyst_L_h R_CBL M_pyr_h R_PPDKh M_pep_h R_DPHS M_2dda7p_h R_DHQS M_3dhq_h R_DQDH M_3dhsk_h R_SKDH M_skm_h R_SKK M_skm5p_h R_PSCIT M_3psme_h R_CHRS M_chor_h R_ATNS_LPAREN_nh4_RPAREN_ M_anth_h/0.0195225546620456
R_ANTPPT M_pran_h R_PRAI M_2cpr5p_h R_IGPS M_3ig3p_h R_SERH M_g3p_h R_TKT2h M_xu5p_D_h R_RPEh M_ru5p_D_h R_PRUK M_rb15bp_h R_RBCh M_3pg_h R_PGKh M_13dpg_h R_GAPDH_LPAREN_nadp_RPAREN_hi M_nadp_h R_GDH_LPAREN_nadp_RPAREN_ M_akg_h R_BCTA_LPAREN_val_RPAREN_h M_glu_L_h R_ASPATh M_asp_L_h R_ASPK M_4pasp_h R_ASADH M_aspsa_h R_HSDH M_hom_L_h R_HSK M_phom_h R_CYSTS M_cyst_L_h R_CBL M_pyr_h R_PPDKh M_pep_h R_PSCIT M_3psme_h R_CHRS M_chor_h R_ATNS_LPAREN_nh4_RPAREN_ M_anth_h/0.0195225546620456
R_ANTPPT M_pran_h R_PRAI M_2cpr5p_h R_IGPS M_3ig3p_h R_SERH M_g3p_h R_TKT2h M_xu5p_D_h R_RPEh M_ru5p_D_h R_PRUK M_rb15bp_h R_RBCh M_3pg_h R_PGKh M_13dpg_h R_GAPDH_LPAREN_nadp_RPAREN_hi M_nadp_h R_GDH_LPAREN_nadp_RPAREN_ M_akg_h R_BCTA_LPAREN_val_RPAREN_h M_glu_L_h R_ASPATh M_asp_L_h R_ASPK M_4pasp_h R_ASADH M_aspsa_h R_HSDH M_hom_L_h R_HSK M_phom_h R_CYSTS M_cyst_L_h R_CBL M_pyr_h R_PPDKh M_pep_h R_DPHS M_2dda7p_h R_DHQS M_3dhq_h R_DQDH M_3dhsk_h R_SKDH M_skm_h R_SKK M_skm5p_h R_PSCIT M_3psme_h R_CHRS M_chor_h R_ATNS_LPAREN_nh4_RPAREN_ M_anth_h/0.0195225546620456
R_ANTPPT M_pran_h R_PRAI M_2cpr5p_h R_IGPS M_3ig3p_h R_SERH M_g3p_h R_TKT2h M_xu5p_D_h R_RPEh M_ru5p_D_h R_PRUK M_rb15bp_h R_RBCh M_3pg_h R_PGKh M_13dpg_h R_GAPDH_LPAREN_nadp_RPAREN_hi M_nadp_h R_G3PD2 M_dhap_h R_FBA3hi M_s17bp_h R_SBP M_s7p_h R_TKT1h M_r5p_h R_RPDPK M_prpp_h/0.0195225546620456
R_ANTPPT M_pran_h R_PRAI M_2cpr5p_h R_IGPS M_3ig3p_h R_SERH M_g3p_h R_TKT2h M_xu5p_D_h R_RPEh M_ru5p_D_h R_PRUK M_rb15bp_h R_RBCh M_3pg_h R_PGKh M_13dpg_h R_GAPDH_LPAREN_nadp_RPAREN_hi M_nadp_h R_G3PD2 M_dhap_h R_FBA3hi M_s17bp_h R_SBP M_s7p_h R_TAh M_e4p_h R_DPHS M_2dda7p_h R_DHQS M_3dhq_h R_DQDH M_3dhsk_h R_SKDH M_skm_h R_SKK M_skm5p_h R_PSCIT M_3psme_h R_CHRS M_chor_h R_ATNS_LPAREN_nh4_RPAREN_ M_anth_h/0.0195225546620456
R_ANTPPT M_pran_h R_PRAI M_2cpr5p_h R_IGPS M_3ig3p_h R_SERH M_g3p_h R_TKT2h M_e4p_h R_FBA3hi M_s17bp_h R_SBP M_s7p_h R_TKT1h M_xu5p_D_h R_RPEh M_ru5p_D_h R_PRUK M_rb15bp_h R_RBCh M_3pg_h R_PGKh M_13dpg_h R_GAPDH_LPAREN_nadp_RPAREN_hi M_nadp_h R_GDH_LPAREN_nadp_RPAREN_ M_akg_h R_GLUS_LPAREN_ferr_RPAREN_ M_glu_L_h R_ASPATh M_asp_L_h R_ASPK M_4pasp_h R_ASADH M_aspsa_h R_HSDH M_hom_L_h R_HSK M_phom_h R_CYSTS M_cyst_L_h R_CBL M_pyr_h R_PPDKh M_pep_h R_PSCIT M_3psme_h R_CHRS M_chor_h R_ATNS_LPAREN_nh4_RPAREN_ M_anth_h/0.0195225546620456
R_ANTPPT M_pran_h R_PRAI M_2cpr5p_h R_IGPS M_3ig3p_h R_SERH M_g3p_h R_TKT2h M_e4p_h R_FBA3hi M_s17bp_h R_SBP M_s7p_h R_TKT1h M_xu5p_D_h R_RPEh M_ru5p_D_h R_PRUK M_rb15bp_h R_RBCh M_3pg_h R_PGKh M_13dpg_h R_GAPDH_LPAREN_nadp_RPAREN_hi M_nadp_h R_GDH_LPAREN_nadp_RPAREN_ M_akg_h R_GLUS_LPAREN_ferr_RPAREN_ M_glu_L_h R_ASPATh M_asp_L_h R_ASPK M_4pasp_h R_ASADH M_aspsa_h R_HSDH M_hom_L_h R_HSK M_phom_h R_CYSTS M_cyst_L_h R_CBL M_pyr_h R_PPDKh M_pep_h R_DPHS M_2dda7p_h R_DHQS M_3dhq_h R_DQDH M_3dhsk_h R_SKDH M_skm_h R_SKK M_skm5p_h R_PSCIT M_3psme_h R_CHRS M_chor_h R_ATNS_LPAREN_nh4_RPAREN_ M_anth_h/0.0195225546620456
R_ANTPPT M_pran_h R_PRAI M_2cpr5p_h R_IGPS M_3ig3p_h R_SERH M_g3p_h R_TKT2h M_e4p_h R_FBA3hi M_s17bp_h R_SBP M_s7p_h R_TKT1h M_xu5p_D_h R_RPEh M_ru5p_D_h R_PRUK M_rb15bp_h R_RBCh M_3pg_h R_PGKh M_13dpg_h R_GAPDH_LPAREN_nadp_RPAREN_hi M_nadp_h R_GDH_LPAREN_nadp_RPAREN_ M_akg_h R_BCTA_LPAREN_val_RPAREN_h M_glu_L_h R_ASPATh M_asp_L_h R_ASPK M_4pasp_h R_ASADH M_aspsa_h R_HSDH M_hom_L_h R_HSK M_phom_h R_CYSTS M_cyst_L_h R_CBL M_pyr_h R_PPDKh M_pep_h R_PSCIT M_3psme_h R_CHRS M_chor_h R_ATNS_LPAREN_nh4_RPAREN_ M_anth_h/0.0195225546620456
R_ANTPPT M_pran_h R_PRAI M_2cpr5p_h R_IGPS M_3ig3p_h R_SERH M_g3p_h R_TKT2h M_e4p_h R_FBA3hi M_s17bp_h R_SBP M_s7p_h R_TKT1h M_xu5p_D_h R_RPEh M_ru5p_D_h R_PRUK M_rb15bp_h R_RBCh M_3pg_h R_PGKh M_13dpg_h R_GAPDH_LPAREN_nadp_RPAREN_hi M_nadp_h R_GDH_LPAREN_nadp_RPAREN_ M_akg_h R_BCTA_LPAREN_val_RPAREN_h M_glu_L_h R_ASPATh M_asp_L_h R_ASPK M_4pasp_h R_ASADH M_aspsa_h R_HSDH M_hom_L_h R_HSK M_phom_h R_CYSTS M_cyst_L_h R_CBL M_pyr_h R_PPDKh M_pep_h R_DPHS M_2dda7p_h R_DHQS M_3dhq_h R_DQDH M_3dhsk_h R_SKDH M_skm_h R_SKK M_skm5p_h R_PSCIT M_3psme_h R_CHRS M_chor_h R_ATNS_LPAREN_nh4_RPAREN_ M_anth_h/0.0195225546620456
R_ANTPPT M_pran_h R_PRAI M_2cpr5p_h R_IGPS M_3ig3p_h R_SERH M_g3p_h R_TKT2h M_e4p_h R_FBA3hi M_s17bp_h R_SBP M_s7p_h R_TKT1h M_r5p_h R_RPIh M_ru5p_D_h R_PRUK M_rb15bp_h R_RBCh M_3pg_h R_PGKh M_13dpg_h R_GAPDH_LPAREN_nadp_RPAREN_hi M_nadp_h R_GDH_LPAREN_nadp_RPAREN_ M_akg_h R_GLUS_LPAREN_ferr_RPAREN_ M_glu_L_h R_ASPATh M_asp_L_h R_ASPK M_4pasp_h R_ASADH M_aspsa_h R_HSDH M_hom_L_h R_HSK M_phom_h R_CYSTS M_cyst_L_h R_CBL M_pyr_h R_PPDKh M_pep_h R_PSCIT M_3psme_h R_CHRS M_chor_h R_ATNS_LPAREN_nh4_RPAREN_ M_anth_h/0.0195225546620456
R_ANTPPT M_pran_h R_PRAI M_2cpr5p_h R_IGPS M_3ig3p_h R_SERH M_g3p_h R_TKT2h M_e4p_h R_FBA3hi M_s17bp_h R_SBP M_s7p_h R_TKT1h M_r5p_h R_RPIh M_ru5p_D_h R_PRUK M_rb15bp_h R_RBCh M_3pg_h R_PGKh M_13dpg_h R_GAPDH_LPAREN_nadp_RPAREN_hi M_nadp_h R_GDH_LPAREN_nadp_RPAREN_ M_akg_h R_GLUS_LPAREN_ferr_RPAREN_ M_glu_L_h R_ASPATh M_asp_L_h R_ASPK M_4pasp_h R_ASADH M_aspsa_h R_HSDH M_hom_L_h R_HSK M_phom_h R_CYSTS M_cyst_L_h R_CBL M_pyr_h R_PPDKh M_pep_h R_DPHS M_2dda7p_h R_DHQS M_3dhq_h R_DQDH M_3dhsk_h R_SKDH M_skm_h R_SKK M_skm5p_h R_PSCIT M_3psme_h R_CHRS M_chor_h R_ATNS_LPAREN_nh4_RPAREN_ M_anth_h/0.0195225546620456
R_ANTPPT M_pran_h R_PRAI M_2cpr5p_h R_IGPS M_3ig3p_h R_SERH M_g3p_h R_TKT2h M_e4p_h R_FBA3hi M_s17bp_h R_SBP M_s7p_h R_TKT1h M_r5p_h R_RPIh M_ru5p_D_h R_PRUK M_rb15bp_h R_RBCh M_3pg_h R_PGKh M_13dpg_h R_GAPDH_LPAREN_nadp_RPAREN_hi M_nadp_h R_GDH_LPAREN_nadp_RPAREN_ M_akg_h R_BCTA_LPAREN_val_RPAREN_h M_glu_L_h R_ASPATh M_asp_L_h R_ASPK M_4pasp_h R_ASADH M_aspsa_h R_HSDH M_hom_L_h R_HSK M_phom_h R_CYSTS M_cyst_L_h R_CBL M_pyr_h R_PPDKh M_pep_h R_PSCIT M_3psme_h R_CHRS M_chor_h R_ATNS_LPAREN_nh4_RPAREN_ M_anth_h/0.0195225546620456
R_ANTPPT M_pran_h R_PRAI M_2cpr5p_h R_IGPS M_3ig3p_h R_SERH M_g3p_h R_TKT2h M_e4p_h R_FBA3hi M_s17bp_h R_SBP M_s7p_h R_TKT1h M_r5p_h R_RPIh M_ru5p_D_h R_PRUK M_rb15bp_h R_RBCh M_3pg_h R_PGKh M_13dpg_h R_GAPDH_LPAREN_nadp_RPAREN_hi M_nadp_h R_GDH_LPAREN_nadp_RPAREN_ M_akg_h R_BCTA_LPAREN_val_RPAREN_h M_glu_L_h R_ASPATh M_asp_L_h R_ASPK M_4pasp_h R_ASADH M_aspsa_h R_HSDH M_hom_L_h R_HSK M_phom_h R_CYSTS M_cyst_L_h R_CBL M_pyr_h R_PPDKh M_pep_h R_DPHS M_2dda7p_h R_DHQS M_3dhq_h R_DQDH M_3dhsk_h R_SKDH M_skm_h R_SKK M_skm5p_h R_PSCIT M_3psme_h R_CHRS M_chor_h R_ATNS_LPAREN_nh4_RPAREN_ M_anth_h/0.0195225546620456
R_ANTPPT M_pran_h R_PRAI M_2cpr5p_h R_IGPS M_3ig3p_h R_SERH M_g3p_h R_TKT2h M_e4p_h R_FBA3hi M_s17bp_h R_SBP M_s7p_h R_TKT1h M_r5p_h R_RPDPK M_prpp_h/0.0195225546620456
R_ANTPPT M_pran_h R_PRAI M_2cpr5p_h R_IGPS M_3ig3p_h R_SERH M_g3p_h R_TKT2h M_e4p_h R_DPHS M_2dda7p_h R_DHQS M_3dhq_h R_DQDH M_3dhsk_h R_SKDH M_skm_h R_SKK M_skm5p_h R_PSCIT M_3psme_h R_CHRS M_chor_h R_CHRM M_pphn_h R_PPOR M_34hpp_h R_TYRTAh M_akg_h R_GLUS_LPAREN_ferr_RPAREN_ M_glu_L_h R_ASPATh M_asp_L_h R_ASPK M_4pasp_h R_ASADH M_nadp_h R_G3PD2 M_dhap_h R_FBA3hi M_s17bp_h R_SBP M_s7p_h R_TKT1h M_r5p_h R_RPDPK M_prpp_h/0.0195225546620456
R_ANTPPT M_pran_h R_PRAI M_2cpr5p_h R_IGPS M_3ig3p_h R_SERH M_g3p_h R_TKT2h M_e4p_h R_DPHS M_2dda7p_h R_DHQS M_3dhq_h R_DQDH M_3dhsk_h R_SKDH M_skm_h R_SKK M_skm5p_h R_PSCIT M_3psme_h R_CHRS M_chor_h R_CHRM M_pphn_h R_PPOR M_34hpp_h R_TYRTAh M_akg_h R_GLUS_LPAREN_ferr_RPAREN_ M_glu_L_h R_ASPATh M_asp_L_h R_ASPK M_4pasp_h R_ASADH M_aspsa_h R_HSDH M_nadp_h R_G3PD2 M_dhap_h R_FBA3hi M_s17bp_h R_SBP M_s7p_h R_TKT1h M_r5p_h R_RPDPK M_prpp_h/0.0195225546620456
R_ANTPPT M_pran_h R_PRAI M_2cpr5p_h R_IGPS M_3ig3p_h R_SERH M_g3p_h R_TKT2h M_e4p_h R_DPHS M_2dda7p_h R_DHQS M_3dhq_h R_DQDH M_3dhsk_h R_SKDH M_skm_h R_SKK M_skm5p_h R_PSCIT M_3psme_h R_CHRS M_chor_h R_CHRM M_pphn_h R_PPOR M_34hpp_h R_TYRTAh M_akg_h R_GLUS_LPAREN_ferr_RPAREN_ M_glu_L_h R_ASPATh M_asp_L_h R_ASPK M_4pasp_h R_ASADH M_aspsa_h R_HSDH M_hom_L_h R_HSK M_phom_h R_CYSTS M_cyst_L_h R_CBL M_pyr_h R_MDHC_LPAREN_nadp_RPAREN_hr M_nadp_h R_G3PD2 M_dhap_h R_FBA3hi M_s17bp_h R_SBP M_s7p_h R_TKT1h M_r5p_h R_RPDPK M_prpp_h/0.0195225546620456
R_ANTPPT M_pran_h R_PRAI M_2cpr5p_h R_IGPS M_3ig3p_h R_SERH M_g3p_h R_TKT2h M_e4p_h R_DPHS M_2dda7p_h R_DHQS M_3dhq_h R_DQDH M_3dhsk_h R_SKDH M_skm_h R_SKK M_skm5p_h R_PSCIT M_3psme_h R_CHRS M_chor_h R_CHRM M_pphn_h R_PPOR M_34hpp_h R_TYRTAh M_akg_h R_GLUS_LPAREN_ferr_RPAREN_ M_glu_L_h R_ASPATh M_asp_L_h R_ASPK M_4pasp_h R_ASADH M_aspsa_h R_HSDH M_hom_L_h R_HSK M_phom_h R_CYSTS M_cyst_L_h R_CBL M_pyr_h R_DXS M_dxyl5p_h R_DXRI M_nadp_h R_G3PD2 M_dhap_h R_FBA3hi M_s17bp_h R_SBP M_s7p_h R_TKT1h M_r5p_h R_RPDPK M_prpp_h/0.0195225546620456
R_ANTPPT M_pran_h R_PRAI M_2cpr5p_h R_IGPS M_3ig3p_h R_SERH M_g3p_h R_TKT2h M_e4p_h R_DPHS M_2dda7p_h R_DHQS M_3dhq_h R_DQDH M_3dhsk_h R_SKDH M_skm_h R_SKK M_skm5p_h R_PSCIT M_3psme_h R_CHRS M_chor_h R_CHRM M_pphn_h R_PPOR M_34hpp_h R_TYRTAh M_akg_h R_GLUS_LPAREN_ferr_RPAREN_ M_glu_L_h R_ASPATh M_asp_L_h R_ASPK M_4pasp_h R_ASADH M_aspsa_h R_HSDH M_hom_L_h R_HSK M_phom_h R_CYSTS M_cyst_L_h R_CBL M_pyr_h R_DXS M_dxyl5p_h R_DXRI M_2me4p_h R_CMS M_4c2me_h R_CMK M_pcdme_h R_MCS M_2mecdp_h R_HDS M_h2mb4p_h R_IDS2 M_nadp_h R_G3PD2 M_dhap_h R_FBA3hi M_s17bp_h R_SBP M_s7p_h R_TKT1h M_r5p_h R_RPDPK M_prpp_h/0.0195225546620456
R_ANTPPT M_pran_h R_PRAI M_2cpr5p_h R_IGPS M_3ig3p_h R_SERH M_g3p_h R_TKT2h M_e4p_h R_DPHS M_2dda7p_h R_DHQS M_3dhq_h R_DQDH M_3dhsk_h R_SKDH M_skm_h R_SKK M_skm5p_h R_PSCIT M_3psme_h R_CHRS M_chor_h R_CHRM M_pphn_h R_PPOR M_34hpp_h R_TYRTAh M_akg_h R_GLUS_LPAREN_ferr_RPAREN_ M_glu_L_h R_ASPATh M_asp_L_h R_ASPK M_4pasp_h R_ASADH M_aspsa_h R_HSDH M_hom_L_h R_HSK M_phom_h R_CYSTS M_cyst_L_h R_CBL M_pyr_h R_DXS M_dxyl5p_h R_DXRI M_2me4p_h R_CMS M_4c2me_h R_CMK M_pcdme_h R_MCS M_2mecdp_h R_HDS M_h2mb4p_h R_IDS2 M_dmpp_h R_GPPSh M_grdp_h R_FPPSh M_frdp_h R_GGPS M_ggdp_h R_GGDR M_nadp_h R_G3PD2 M_dhap_h R_FBA3hi M_s17bp_h R_SBP M_s7p_h R_TKT1h M_r5p_h R_RPDPK M_prpp_h/0.0195225546620456
R_ANTPPT M_pran_h R_PRAI M_2cpr5p_h R_IGPS M_3ig3p_h R_SERH M_g3p_h R_TKT2h M_e4p_h R_DPHS M_2dda7p_h R_DHQS M_3dhq_h R_DQDH M_3dhsk_h R_SKDH M_skm_h R_SKK M_skm5p_h R_PSCIT M_3psme_h R_CHRS M_chor_h R_CHRM M_pphn_h R_PPOR M_34hpp_h R_TYRTAh M_akg_h R_GLUS_LPAREN_ferr_RPAREN_ M_glu_L_h R_ASPATh M_asp_L_h R_ASPK M_4pasp_h R_ASADH M_aspsa_h R_HSDH M_hom_L_h R_HSK M_phom_h R_CYSTS M_cyst_L_h R_CBL M_pyr_h R_DXS M_dxyl5p_h R_DXRI M_2me4p_h R_CMS M_4c2me_h R_CMK M_pcdme_h R_MCS M_2mecdp_h R_HDS M_h2mb4p_h R_IDS1 M_nadp_h R_G3PD2 M_dhap_h R_FBA3hi M_s17bp_h R_SBP M_s7p_h R_TKT1h M_r5p_h R_RPDPK M_prpp_h/0.0195225546620456
R_ANTPPT M_pran_h R_PRAI M_2cpr5p_h R_IGPS M_3ig3p_h R_SERH M_g3p_h R_TKT2h M_e4p_h R_DPHS M_2dda7p_h R_DHQS M_3dhq_h R_DQDH M_3dhsk_h R_SKDH M_skm_h R_SKK M_skm5p_h R_PSCIT M_3psme_h R_CHRS M_chor_h R_CHRM M_pphn_h R_PPOR M_34hpp_h R_TYRTAh M_akg_h R_GLUS_LPAREN_ferr_RPAREN_ M_glu_L_h R_ASPATh M_asp_L_h R_ASPK M_4pasp_h R_ASADH M_aspsa_h R_HSDH M_hom_L_h R_HSK M_phom_h R_CYSTS M_cyst_L_h R_CBL M_pyr_h R_DXS M_dxyl5p_h R_DXRI M_2me4p_h R_CMS M_4c2me_h R_CMK M_pcdme_h R_MCS M_2mecdp_h R_HDS M_h2mb4p_h R_IDS1 M_ipdp_h R_GPPSh M_grdp_h R_FPPSh M_frdp_h R_GGPS M_ggdp_h R_GGDR M_nadp_h R_G3PD2 M_dhap_h R_FBA3hi M_s17bp_h R_SBP M_s7p_h R_TKT1h M_r5p_h R_RPDPK M_prpp_h/0.0195225546620456
R_ANTPPT M_pran_h R_PRAI M_2cpr5p_h R_IGPS M_3ig3p_h R_SERH M_g3p_h R_TKT2h M_e4p_h R_DPHS M_2dda7p_h R_DHQS M_3dhq_h R_DQDH M_3dhsk_h R_SKDH M_skm_h R_SKK M_skm5p_h R_PSCIT M_3psme_h R_CHRS M_chor_h R_CHRM M_pphn_h R_PPOR M_34hpp_h R_TYRTAh M_akg_h R_GLUS_LPAREN_ferr_RPAREN_ M_glu_L_h R_ASPATh M_asp_L_h R_ASPK M_4pasp_h R_ASADH M_aspsa_h R_HSDH M_hom_L_h R_HSK M_phom_h R_CYSTS M_cyst_L_h R_CBL M_pyr_h R_DXS M_dxyl5p_h R_DXRI M_2me4p_h R_CMS M_4c2me_h R_CMK M_pcdme_h R_MCS M_2mecdp_h R_HDS M_h2mb4p_h R_IDS1 M_ipdp_h R_GGPS M_ggdp_h R_GGDR M_nadp_h R_G3PD2 M_dhap_h R_FBA3hi M_s17bp_h R_SBP M_s7p_h R_TKT1h M_r5p_h R_RPDPK M_prpp_h/0.0195225546620456
R_ANTPPT M_pran_h R_PRAI M_2cpr5p_h R_IGPS M_3ig3p_h R_SERH M_g3p_h R_TKT2h M_e4p_h R_DPHS M_2dda7p_h R_DHQS M_3dhq_h R_DQDH M_3dhsk_h R_SKDH M_skm_h R_SKK M_skm5p_h R_PSCIT M_3psme_h R_CHRS M_chor_h R_CHRM M_pphn_h R_PPOR M_34hpp_h R_TYRTAh M_akg_h R_GLUS_LPAREN_ferr_RPAREN_ M_glu_L_h R_ASPATh M_asp_L_h R_ASPK M_4pasp_h R_ASADH M_aspsa_h R_HSDH M_hom_L_h R_HSK M_phom_h R_CYSTS M_cyst_L_h R_CBL M_pyr_h R_DXS M_dxyl5p_h R_DXRI M_2me4p_h R_CMS M_4c2me_h R_CMK M_pcdme_h R_MCS M_2mecdp_h R_HDS M_h2mb4p_h R_IDS1 M_ipdp_h R_FPPSh M_frdp_h R_GGPS M_ggdp_h R_GGDR M_nadp_h R_G3PD2 M_dhap_h R_FBA3hi M_s17bp_h R_SBP M_s7p_h R_TKT1h M_r5p_h R_RPDPK M_prpp_h/0.0195225546620456
R_ANTPPT M_pran_h R_PRAI M_2cpr5p_h R_IGPS M_3ig3p_h R_SERH M_g3p_h R_TKT2h M_e4p_h R_DPHS M_2dda7p_h R_DHQS M_3dhq_h R_DQDH M_3dhsk_h R_SKDH M_skm_h R_SKK M_skm5p_h R_PSCIT M_3psme_h R_CHRS M_chor_h R_CHRM M_pphn_h R_PPOR M_34hpp_h R_TYRTAh M_akg_h R_BCTA_LPAREN_val_RPAREN_h M_glu_L_h R_ASPATh M_asp_L_h R_ASPK M_4pasp_h R_ASADH M_nadp_h R_G3PD2 M_dhap_h R_FBA3hi M_s17bp_h R_SBP M_s7p_h R_TKT1h M_r5p_h R_RPDPK M_prpp_h/0.0195225546620456
R_ANTPPT M_pran_h R_PRAI M_2cpr5p_h R_IGPS M_3ig3p_h R_SERH M_g3p_h R_TKT2h M_e4p_h R_DPHS M_2dda7p_h R_DHQS M_3dhq_h R_DQDH M_3dhsk_h R_SKDH M_skm_h R_SKK M_skm5p_h R_PSCIT M_3psme_h R_CHRS M_chor_h R_CHRM M_pphn_h R_PPOR M_34hpp_h R_TYRTAh M_akg_h R_BCTA_LPAREN_val_RPAREN_h M_glu_L_h R_ASPATh M_asp_L_h R_ASPK M_4pasp_h R_ASADH M_aspsa_h R_HSDH M_nadp_h R_G3PD2 M_dhap_h R_FBA3hi M_s17bp_h R_SBP M_s7p_h R_TKT1h M_r5p_h R_RPDPK M_prpp_h/0.0195225546620456
R_ANTPPT M_pran_h R_PRAI M_2cpr5p_h R_IGPS M_3ig3p_h R_SERH M_g3p_h R_TKT2h M_e4p_h R_DPHS M_2dda7p_h R_DHQS M_3dhq_h R_DQDH M_3dhsk_h R_SKDH M_skm_h R_SKK M_skm5p_h R_PSCIT M_3psme_h R_CHRS M_chor_h R_CHRM M_pphn_h R_PPOR M_34hpp_h R_TYRTAh M_akg_h R_BCTA_LPAREN_val_RPAREN_h M_glu_L_h R_ASPATh M_asp_L_h R_ASPK M_4pasp_h R_ASADH M_aspsa_h R_HSDH M_hom_L_h R_HSK M_phom_h R_CYSTS M_cyst_L_h R_CBL M_pyr_h R_MDHC_LPAREN_nadp_RPAREN_hr M_nadp_h R_G3PD2 M_dhap_h R_FBA3hi M_s17bp_h R_SBP M_s7p_h R_TKT1h M_r5p_h R_RPDPK M_prpp_h/0.0195225546620456
R_ANTPPT M_pran_h R_PRAI M_2cpr5p_h R_IGPS M_3ig3p_h R_SERH M_g3p_h R_TKT2h M_e4p_h R_DPHS M_2dda7p_h R_DHQS M_3dhq_h R_DQDH M_3dhsk_h R_SKDH M_skm_h R_SKK M_skm5p_h R_PSCIT M_3psme_h R_CHRS M_chor_h R_CHRM M_pphn_h R_PPOR M_34hpp_h R_TYRTAh M_akg_h R_BCTA_LPAREN_val_RPAREN_h M_glu_L_h R_ASPATh M_asp_L_h R_ASPK M_4pasp_h R_ASADH M_aspsa_h R_HSDH M_hom_L_h R_HSK M_phom_h R_CYSTS M_cyst_L_h R_CBL M_pyr_h R_DXS M_dxyl5p_h R_DXRI M_nadp_h R_G3PD2 M_dhap_h R_FBA3hi M_s17bp_h R_SBP M_s7p_h R_TKT1h M_r5p_h R_RPDPK M_prpp_h/0.0195225546620456
R_ANTPPT M_pran_h R_PRAI M_2cpr5p_h R_IGPS M_3ig3p_h R_SERH M_g3p_h R_TKT2h M_e4p_h R_DPHS M_2dda7p_h R_DHQS M_3dhq_h R_DQDH M_3dhsk_h R_SKDH M_skm_h R_SKK M_skm5p_h R_PSCIT M_3psme_h R_CHRS M_chor_h R_CHRM M_pphn_h R_PPOR M_34hpp_h R_TYRTAh M_akg_h R_BCTA_LPAREN_val_RPAREN_h M_glu_L_h R_ASPATh M_asp_L_h R_ASPK M_4pasp_h R_ASADH M_aspsa_h R_HSDH M_hom_L_h R_HSK M_phom_h R_CYSTS M_cyst_L_h R_CBL M_pyr_h R_DXS M_dxyl5p_h R_DXRI M_2me4p_h R_CMS M_4c2me_h R_CMK M_pcdme_h R_MCS M_2mecdp_h R_HDS M_h2mb4p_h R_IDS2 M_nadp_h R_G3PD2 M_dhap_h R_FBA3hi M_s17bp_h R_SBP M_s7p_h R_TKT1h M_r5p_h R_RPDPK M_prpp_h/0.0195225546620456
R_ANTPPT M_pran_h R_PRAI M_2cpr5p_h R_IGPS M_3ig3p_h R_SERH M_g3p_h R_TKT2h M_e4p_h R_DPHS M_2dda7p_h R_DHQS M_3dhq_h R_DQDH M_3dhsk_h R_SKDH M_skm_h R_SKK M_skm5p_h R_PSCIT M_3psme_h R_CHRS M_chor_h R_CHRM M_pphn_h R_PPOR M_34hpp_h R_TYRTAh M_akg_h R_BCTA_LPAREN_val_RPAREN_h M_glu_L_h R_ASPATh M_asp_L_h R_ASPK M_4pasp_h R_ASADH M_aspsa_h R_HSDH M_hom_L_h R_HSK M_phom_h R_CYSTS M_cyst_L_h R_CBL M_pyr_h R_DXS M_dxyl5p_h R_DXRI M_2me4p_h R_CMS M_4c2me_h R_CMK M_pcdme_h R_MCS M_2mecdp_h R_HDS M_h2mb4p_h R_IDS2 M_dmpp_h R_GPPSh M_grdp_h R_FPPSh M_frdp_h R_GGPS M_ggdp_h R_GGDR M_nadp_h R_G3PD2 M_dhap_h R_FBA3hi M_s17bp_h R_SBP M_s7p_h R_TKT1h M_r5p_h R_RPDPK M_prpp_h/0.0195225546620456
R_ANTPPT M_pran_h R_PRAI M_2cpr5p_h R_IGPS M_3ig3p_h R_SERH M_g3p_h R_TKT2h M_e4p_h R_DPHS M_2dda7p_h R_DHQS M_3dhq_h R_DQDH M_3dhsk_h R_SKDH M_skm_h R_SKK M_skm5p_h R_PSCIT M_3psme_h R_CHRS M_chor_h R_CHRM M_pphn_h R_PPOR M_34hpp_h R_TYRTAh M_akg_h R_BCTA_LPAREN_val_RPAREN_h M_glu_L_h R_ASPATh M_asp_L_h R_ASPK M_4pasp_h R_ASADH M_aspsa_h R_HSDH M_hom_L_h R_HSK M_phom_h R_CYSTS M_cyst_L_h R_CBL M_pyr_h R_DXS M_dxyl5p_h R_DXRI M_2me4p_h R_CMS M_4c2me_h R_CMK M_pcdme_h R_MCS M_2mecdp_h R_HDS M_h2mb4p_h R_IDS1 M_nadp_h R_G3PD2 M_dhap_h R_FBA3hi M_s17bp_h R_SBP M_s7p_h R_TKT1h M_r5p_h R_RPDPK M_prpp_h/0.0195225546620456
R_ANTPPT M_pran_h R_PRAI M_2cpr5p_h R_IGPS M_3ig3p_h R_SERH M_g3p_h R_TKT2h M_e4p_h R_DPHS M_2dda7p_h R_DHQS M_3dhq_h R_DQDH M_3dhsk_h R_SKDH M_skm_h R_SKK M_skm5p_h R_PSCIT M_3psme_h R_CHRS M_chor_h R_CHRM M_pphn_h R_PPOR M_34hpp_h R_TYRTAh M_akg_h R_BCTA_LPAREN_val_RPAREN_h M_glu_L_h R_ASPATh M_asp_L_h R_ASPK M_4pasp_h R_ASADH M_aspsa_h R_HSDH M_hom_L_h R_HSK M_phom_h R_CYSTS M_cyst_L_h R_CBL M_pyr_h R_DXS M_dxyl5p_h R_DXRI M_2me4p_h R_CMS M_4c2me_h R_CMK M_pcdme_h R_MCS M_2mecdp_h R_HDS M_h2mb4p_h R_IDS1 M_ipdp_h R_GPPSh M_grdp_h R_FPPSh M_frdp_h R_GGPS M_ggdp_h R_GGDR M_nadp_h R_G3PD2 M_dhap_h R_FBA3hi M_s17bp_h R_SBP M_s7p_h R_TKT1h M_r5p_h R_RPDPK M_prpp_h/0.0195225546620456
R_ANTPPT M_pran_h R_PRAI M_2cpr5p_h R_IGPS M_3ig3p_h R_SERH M_g3p_h R_TKT2h M_e4p_h R_DPHS M_2dda7p_h R_DHQS M_3dhq_h R_DQDH M_3dhsk_h R_SKDH M_skm_h R_SKK M_skm5p_h R_PSCIT M_3psme_h R_CHRS M_chor_h R_CHRM M_pphn_h R_PPOR M_34hpp_h R_TYRTAh M_akg_h R_BCTA_LPAREN_val_RPAREN_h M_glu_L_h R_ASPATh M_asp_L_h R_ASPK M_4pasp_h R_ASADH M_aspsa_h R_HSDH M_hom_L_h R_HSK M_phom_h R_CYSTS M_cyst_L_h R_CBL M_pyr_h R_DXS M_dxyl5p_h R_DXRI M_2me4p_h R_CMS M_4c2me_h R_CMK M_pcdme_h R_MCS M_2mecdp_h R_HDS M_h2mb4p_h R_IDS1 M_ipdp_h R_GGPS M_ggdp_h R_GGDR M_nadp_h R_G3PD2 M_dhap_h R_FBA3hi M_s17bp_h R_SBP M_s7p_h R_TKT1h M_r5p_h R_RPDPK M_prpp_h/0.0195225546620456
R_ANTPPT M_pran_h R_PRAI M_2cpr5p_h R_IGPS M_3ig3p_h R_SERH M_g3p_h R_TKT2h M_e4p_h R_DPHS M_2dda7p_h R_DHQS M_3dhq_h R_DQDH M_3dhsk_h R_SKDH M_skm_h R_SKK M_skm5p_h R_PSCIT M_3psme_h R_CHRS M_chor_h R_CHRM M_pphn_h R_PPOR M_34hpp_h R_TYRTAh M_akg_h R_BCTA_LPAREN_val_RPAREN_h M_glu_L_h R_ASPATh M_asp_L_h R_ASPK M_4pasp_h R_ASADH M_aspsa_h R_HSDH M_hom_L_h R_HSK M_phom_h R_CYSTS M_cyst_L_h R_CBL M_pyr_h R_DXS M_dxyl5p_h R_DXRI M_2me4p_h R_CMS M_4c2me_h R_CMK M_pcdme_h R_MCS M_2mecdp_h R_HDS M_h2mb4p_h R_IDS1 M_ipdp_h R_FPPSh M_frdp_h R_GGPS M_ggdp_h R_GGDR M_nadp_h R_G3PD2 M_dhap_h R_FBA3hi M_s17bp_h R_SBP M_s7p_h R_TKT1h M_r5p_h R_RPDPK M_prpp_h/0.0195225546620456
R_ANTPPT M_pran_h R_PRAI M_2cpr5p_h R_IGPS M_3ig3p_h R_SERH M_g3p_h R_TKT2h M_e4p_h R_DPHS M_2dda7p_h R_DHQS M_3dhq_h R_DQDH M_3dhsk_h R_SKDH M_skm_h R_SKK M_skm5p_h R_PSCIT M_3psme_h R_CHRS M_chor_h R_ATNS_LPAREN_nh4_RPAREN_ M_anth_h/0.0195225546620456
R_ANTPPT M_pran_h R_PRAI M_2cpr5p_h R_IGPS M_3ig3p_h R_SERH M_g3p_h R_TKT2h M_e4p_h R_DPHS M_2dda7p_h R_DHQS M_3dhq_h R_DQDH M_3dhsk_h R_SKDH M_nadp_h R_GDH_LPAREN_nadp_RPAREN_ M_akg_h R_GLUS_LPAREN_ferr_RPAREN_ M_glu_L_h R_ASPATh M_asp_L_h R_ASPK M_4pasp_h R_ASADH M_aspsa_h R_HSDH M_hom_L_h R_HSK M_phom_h R_CYSTS M_cyst_L_h R_CBL M_pyr_h R_PPDKh M_pep_h R_PSCIT M_3psme_h R_CHRS M_chor_h R_ATNS_LPAREN_nh4_RPAREN_ M_anth_h/0.0195225546620456
R_ANTPPT M_pran_h R_PRAI M_2cpr5p_h R_IGPS M_3ig3p_h R_SERH M_g3p_h R_TKT2h M_e4p_h R_DPHS M_2dda7p_h R_DHQS M_3dhq_h R_DQDH M_3dhsk_h R_SKDH M_nadp_h R_GDH_LPAREN_nadp_RPAREN_ M_akg_h R_BCTA_LPAREN_val_RPAREN_h M_glu_L_h R_ASPATh M_asp_L_h R_ASPK M_4pasp_h R_ASADH M_aspsa_h R_HSDH M_hom_L_h R_HSK M_phom_h R_CYSTS M_cyst_L_h R_CBL M_pyr_h R_PPDKh M_pep_h R_PSCIT M_3psme_h R_CHRS M_chor_h R_ATNS_LPAREN_nh4_RPAREN_ M_anth_h/0.0195225546620456
R_ANTPPT M_pran_h R_PRAI M_2cpr5p_h R_IGPS M_3ig3p_h R_SERH M_g3p_h R_TKT2h M_e4p_h R_DPHS M_2dda7p_h R_DHQS M_3dhq_h R_DQDH M_3dhsk_h R_SKDH M_nadp_h R_G3PD2 M_dhap_h R_FBA3hi M_s17bp_h R_SBP M_s7p_h R_TKT1h M_r5p_h R_RPDPK M_prpp_h/0.0195225546620456
R_ANTPPT M_pran_h R_PRAI M_2cpr5p_h R_IGPS M_3ig3p_h R_SERH M_g3p_h R_TKT1h M_xu5p_D_h R_RPEh M_ru5p_D_h R_PRUK M_rb15bp_h R_RBCh M_3pg_h R_PGKh M_13dpg_h R_GAPDH_LPAREN_nadp_RPAREN_hi M_nadp_h R_GDH_LPAREN_nadp_RPAREN_ M_akg_h R_GLUS_LPAREN_ferr_RPAREN_ M_glu_L_h R_ASPATh M_asp_L_h R_ASPK M_4pasp_h R_ASADH M_aspsa_h R_HSDH M_hom_L_h R_HSK M_phom_h R_CYSTS M_cyst_L_h R_CBL M_pyr_h R_PPDKh M_pep_h R_PSCIT M_3psme_h R_CHRS M_chor_h R_ATNS_LPAREN_nh4_RPAREN_ M_anth_h/0.0195225546620456
R_ANTPPT M_pran_h R_PRAI M_2cpr5p_h R_IGPS M_3ig3p_h R_SERH M_g3p_h R_TKT1h M_xu5p_D_h R_RPEh M_ru5p_D_h R_PRUK M_rb15bp_h R_RBCh M_3pg_h R_PGKh M_13dpg_h R_GAPDH_LPAREN_nadp_RPAREN_hi M_nadp_h R_GDH_LPAREN_nadp_RPAREN_ M_akg_h R_GLUS_LPAREN_ferr_RPAREN_ M_glu_L_h R_ASPATh M_asp_L_h R_ASPK M_4pasp_h R_ASADH M_aspsa_h R_HSDH M_hom_L_h R_HSK M_phom_h R_CYSTS M_cyst_L_h R_CBL M_pyr_h R_PPDKh M_pep_h R_DPHS M_2dda7p_h R_DHQS M_3dhq_h R_DQDH M_3dhsk_h R_SKDH M_skm_h R_SKK M_skm5p_h R_PSCIT M_3psme_h R_CHRS M_chor_h R_ATNS_LPAREN_nh4_RPAREN_ M_anth_h/0.0195225546620456
R_ANTPPT M_pran_h R_PRAI M_2cpr5p_h R_IGPS M_3ig3p_h R_SERH M_g3p_h R_TKT1h M_xu5p_D_h R_RPEh M_ru5p_D_h R_PRUK M_rb15bp_h R_RBCh M_3pg_h R_PGKh M_13dpg_h R_GAPDH_LPAREN_nadp_RPAREN_hi M_nadp_h R_GDH_LPAREN_nadp_RPAREN_ M_akg_h R_BCTA_LPAREN_val_RPAREN_h M_glu_L_h R_ASPATh M_asp_L_h R_ASPK M_4pasp_h R_ASADH M_aspsa_h R_HSDH M_hom_L_h R_HSK M_phom_h R_CYSTS M_cyst_L_h R_CBL M_pyr_h R_PPDKh M_pep_h R_PSCIT M_3psme_h R_CHRS M_chor_h R_ATNS_LPAREN_nh4_RPAREN_ M_anth_h/0.0195225546620456
R_ANTPPT M_pran_h R_PRAI M_2cpr5p_h R_IGPS M_3ig3p_h R_SERH M_g3p_h R_TKT1h M_xu5p_D_h R_RPEh M_ru5p_D_h R_PRUK M_rb15bp_h R_RBCh M_3pg_h R_PGKh M_13dpg_h R_GAPDH_LPAREN_nadp_RPAREN_hi M_nadp_h R_GDH_LPAREN_nadp_RPAREN_ M_akg_h R_BCTA_LPAREN_val_RPAREN_h M_glu_L_h R_ASPATh M_asp_L_h R_ASPK M_4pasp_h R_ASADH M_aspsa_h R_HSDH M_hom_L_h R_HSK M_phom_h R_CYSTS M_cyst_L_h R_CBL M_pyr_h R_PPDKh M_pep_h R_DPHS M_2dda7p_h R_DHQS M_3dhq_h R_DQDH M_3dhsk_h R_SKDH M_skm_h R_SKK M_skm5p_h R_PSCIT M_3psme_h R_CHRS M_chor_h R_ATNS_LPAREN_nh4_RPAREN_ M_anth_h/0.0195225546620456
R_ANTPPT M_pran_h R_PRAI M_2cpr5p_h R_IGPS M_3ig3p_h R_SERH M_g3p_h R_TKT1h M_xu5p_D_h R_RPEh M_ru5p_D_h R_PRUK M_rb15bp_h R_RBCh M_3pg_h R_PGKh M_13dpg_h R_GAPDH_LPAREN_nadp_RPAREN_hi M_nadp_h R_G3PD2 M_dhap_h R_FBA3hi M_s17bp_h R_SBP M_s7p_h R_TAh M_f6p_B_h R_TKT2h M_e4p_h R_DPHS M_2dda7p_h R_DHQS M_3dhq_h R_DQDH M_3dhsk_h R_SKDH M_skm_h R_SKK M_skm5p_h R_PSCIT M_3psme_h R_CHRS M_chor_h R_ATNS_LPAREN_nh4_RPAREN_ M_anth_h/0.0195225546620456
R_ANTPPT M_pran_h R_PRAI M_2cpr5p_h R_IGPS M_3ig3p_h R_SERH M_g3p_h R_TKT1h M_xu5p_D_h R_RPEh M_ru5p_D_h R_PRUK M_rb15bp_h R_RBCh M_3pg_h R_PGKh M_13dpg_h R_GAPDH_LPAREN_nadp_RPAREN_hi M_nadp_h R_G3PD2 M_dhap_h R_FBA3hi M_s17bp_h R_SBP M_s7p_h R_TAh M_e4p_h R_DPHS M_2dda7p_h R_DHQS M_3dhq_h R_DQDH M_3dhsk_h R_SKDH M_skm_h R_SKK M_skm5p_h R_PSCIT M_3psme_h R_CHRS M_chor_h R_ATNS_LPAREN_nh4_RPAREN_ M_anth_h/0.0195225546620456
R_ANTPPT M_pran_h R_PRAI M_2cpr5p_h R_IGPS M_3ig3p_h R_SERH M_g3p_h R_TKT1h M_r5p_h R_RPIh M_ru5p_D_h R_PRUK M_rb15bp_h R_RBCh M_3pg_h R_PGKh M_13dpg_h R_GAPDH_LPAREN_nadp_RPAREN_hi M_nadp_h R_GDH_LPAREN_nadp_RPAREN_ M_akg_h R_GLUS_LPAREN_ferr_RPAREN_ M_glu_L_h R_ASPATh M_asp_L_h R_ASPK M_4pasp_h R_ASADH M_aspsa_h R_HSDH M_hom_L_h R_HSK M_phom_h R_CYSTS M_cyst_L_h R_CBL M_pyr_h R_PPDKh M_pep_h R_PSCIT M_3psme_h R_CHRS M_chor_h R_ATNS_LPAREN_nh4_RPAREN_ M_anth_h/0.0195225546620456
R_ANTPPT M_pran_h R_PRAI M_2cpr5p_h R_IGPS M_3ig3p_h R_SERH M_g3p_h R_TKT1h M_r5p_h R_RPIh M_ru5p_D_h R_PRUK M_rb15bp_h R_RBCh M_3pg_h R_PGKh M_13dpg_h R_GAPDH_LPAREN_nadp_RPAREN_hi M_nadp_h R_GDH_LPAREN_nadp_RPAREN_ M_akg_h R_GLUS_LPAREN_ferr_RPAREN_ M_glu_L_h R_ASPATh M_asp_L_h R_ASPK M_4pasp_h R_ASADH M_aspsa_h R_HSDH M_hom_L_h R_HSK M_phom_h R_CYSTS M_cyst_L_h R_CBL M_pyr_h R_PPDKh M_pep_h R_DPHS M_2dda7p_h R_DHQS M_3dhq_h R_DQDH M_3dhsk_h R_SKDH M_skm_h R_SKK M_skm5p_h R_PSCIT M_3psme_h R_CHRS M_chor_h R_ATNS_LPAREN_nh4_RPAREN_ M_anth_h/0.0195225546620456
R_ANTPPT M_pran_h R_PRAI M_2cpr5p_h R_IGPS M_3ig3p_h R_SERH M_g3p_h R_TKT1h M_r5p_h R_RPIh M_ru5p_D_h R_PRUK M_rb15bp_h R_RBCh M_3pg_h R_PGKh M_13dpg_h R_GAPDH_LPAREN_nadp_RPAREN_hi M_nadp_h R_GDH_LPAREN_nadp_RPAREN_ M_akg_h R_BCTA_LPAREN_val_RPAREN_h M_glu_L_h R_ASPATh M_asp_L_h R_ASPK M_4pasp_h R_ASADH M_aspsa_h R_HSDH M_hom_L_h R_HSK M_phom_h R_CYSTS M_cyst_L_h R_CBL M_pyr_h R_PPDKh M_pep_h R_PSCIT M_3psme_h R_CHRS M_chor_h R_ATNS_LPAREN_nh4_RPAREN_ M_anth_h/0.0195225546620456
R_ANTPPT M_pran_h R_PRAI M_2cpr5p_h R_IGPS M_3ig3p_h R_SERH M_g3p_h R_TKT1h M_r5p_h R_RPIh M_ru5p_D_h R_PRUK M_rb15bp_h R_RBCh M_3pg_h R_PGKh M_13dpg_h R_GAPDH_LPAREN_nadp_RPAREN_hi M_nadp_h R_GDH_LPAREN_nadp_RPAREN_ M_akg_h R_BCTA_LPAREN_val_RPAREN_h M_glu_L_h R_ASPATh M_asp_L_h R_ASPK M_4pasp_h R_ASADH M_aspsa_h R_HSDH M_hom_L_h R_HSK M_phom_h R_CYSTS M_cyst_L_h R_CBL M_pyr_h R_PPDKh M_pep_h R_DPHS M_2dda7p_h R_DHQS M_3dhq_h R_DQDH M_3dhsk_h R_SKDH M_skm_h R_SKK M_skm5p_h R_PSCIT M_3psme_h R_CHRS M_chor_h R_ATNS_LPAREN_nh4_RPAREN_ M_anth_h/0.0195225546620456
R_ANTPPT M_pran_h R_PRAI M_2cpr5p_h R_IGPS M_3ig3p_h R_SERH M_g3p_h R_TKT1h M_r5p_h R_RPIh M_ru5p_D_h R_PRUK M_rb15bp_h R_RBCh M_3pg_h R_PGKh M_13dpg_h R_GAPDH_LPAREN_nadp_RPAREN_hi M_nadp_h R_G3PD2 M_dhap_h R_FBA3hi M_s17bp_h R_SBP M_s7p_h R_TAh M_f6p_B_h R_TKT2h M_e4p_h R_DPHS M_2dda7p_h R_DHQS M_3dhq_h R_DQDH M_3dhsk_h R_SKDH M_skm_h R_SKK M_skm5p_h R_PSCIT M_3psme_h R_CHRS M_chor_h R_ATNS_LPAREN_nh4_RPAREN_ M_anth_h/0.0195225546620456
R_ANTPPT M_pran_h R_PRAI M_2cpr5p_h R_IGPS M_3ig3p_h R_SERH M_g3p_h R_TKT1h M_r5p_h R_RPIh M_ru5p_D_h R_PRUK M_rb15bp_h R_RBCh M_3pg_h R_PGKh M_13dpg_h R_GAPDH_LPAREN_nadp_RPAREN_hi M_nadp_h R_G3PD2 M_dhap_h R_FBA3hi M_s17bp_h R_SBP M_s7p_h R_TAh M_e4p_h R_DPHS M_2dda7p_h R_DHQS M_3dhq_h R_DQDH M_3dhsk_h R_SKDH M_skm_h R_SKK M_skm5p_h R_PSCIT M_3psme_h R_CHRS M_chor_h R_ATNS_LPAREN_nh4_RPAREN_ M_anth_h/0.0195225546620456
R_ANTPPT M_pran_h R_PRAI M_2cpr5p_h R_IGPS M_3ig3p_h R_SERH M_g3p_h R_TKT1h M_r5p_h R_RPDPK M_prpp_h/0.0195225546620456
R_ANTPPT M_pran_h R_PRAI M_2cpr5p_h R_IGPS M_3ig3p_h R_SERH M_g3p_h R_TAh M_f6p_B_h R_TKT2h M_xu5p_D_h R_RPEh M_ru5p_D_h R_PRUK M_rb15bp_h R_RBCh M_3pg_h R_PGKh M_13dpg_h R_GAPDH_LPAREN_nadp_RPAREN_hi M_nadp_h R_GDH_LPAREN_nadp_RPAREN_ M_akg_h R_GLUS_LPAREN_ferr_RPAREN_ M_glu_L_h R_ASPATh M_asp_L_h R_ASPK M_4pasp_h R_ASADH M_aspsa_h R_HSDH M_hom_L_h R_HSK M_phom_h R_CYSTS M_cyst_L_h R_CBL M_pyr_h R_PPDKh M_pep_h R_PSCIT M_3psme_h R_CHRS M_chor_h R_ATNS_LPAREN_nh4_RPAREN_ M_anth_h/0.0195225546620456
R_ANTPPT M_pran_h R_PRAI M_2cpr5p_h R_IGPS M_3ig3p_h R_SERH M_g3p_h R_TAh M_f6p_B_h R_TKT2h M_xu5p_D_h R_RPEh M_ru5p_D_h R_PRUK M_rb15bp_h R_RBCh M_3pg_h R_PGKh M_13dpg_h R_GAPDH_LPAREN_nadp_RPAREN_hi M_nadp_h R_GDH_LPAREN_nadp_RPAREN_ M_akg_h R_GLUS_LPAREN_ferr_RPAREN_ M_glu_L_h R_ASPATh M_asp_L_h R_ASPK M_4pasp_h R_ASADH M_aspsa_h R_HSDH M_hom_L_h R_HSK M_phom_h R_CYSTS M_cyst_L_h R_CBL M_pyr_h R_PPDKh M_pep_h R_DPHS M_2dda7p_h R_DHQS M_3dhq_h R_DQDH M_3dhsk_h R_SKDH M_skm_h R_SKK M_skm5p_h R_PSCIT M_3psme_h R_CHRS M_chor_h R_ATNS_LPAREN_nh4_RPAREN_ M_anth_h/0.0195225546620456
R_ANTPPT M_pran_h R_PRAI M_2cpr5p_h R_IGPS M_3ig3p_h R_SERH M_g3p_h R_TAh M_f6p_B_h R_TKT2h M_xu5p_D_h R_RPEh M_ru5p_D_h R_PRUK M_rb15bp_h R_RBCh M_3pg_h R_PGKh M_13dpg_h R_GAPDH_LPAREN_nadp_RPAREN_hi M_nadp_h R_GDH_LPAREN_nadp_RPAREN_ M_akg_h R_BCTA_LPAREN_val_RPAREN_h M_glu_L_h R_ASPATh M_asp_L_h R_ASPK M_4pasp_h R_ASADH M_aspsa_h R_HSDH M_hom_L_h R_HSK M_phom_h R_CYSTS M_cyst_L_h R_CBL M_pyr_h R_PPDKh M_pep_h R_PSCIT M_3psme_h R_CHRS M_chor_h R_ATNS_LPAREN_nh4_RPAREN_ M_anth_h/0.0195225546620456
R_ANTPPT M_pran_h R_PRAI M_2cpr5p_h R_IGPS M_3ig3p_h R_SERH M_g3p_h R_TAh M_f6p_B_h R_TKT2h M_xu5p_D_h R_RPEh M_ru5p_D_h R_PRUK M_rb15bp_h R_RBCh M_3pg_h R_PGKh M_13dpg_h R_GAPDH_LPAREN_nadp_RPAREN_hi M_nadp_h R_GDH_LPAREN_nadp_RPAREN_ M_akg_h R_BCTA_LPAREN_val_RPAREN_h M_glu_L_h R_ASPATh M_asp_L_h R_ASPK M_4pasp_h R_ASADH M_aspsa_h R_HSDH M_hom_L_h R_HSK M_phom_h R_CYSTS M_cyst_L_h R_CBL M_pyr_h R_PPDKh M_pep_h R_DPHS M_2dda7p_h R_DHQS M_3dhq_h R_DQDH M_3dhsk_h R_SKDH M_skm_h R_SKK M_skm5p_h R_PSCIT M_3psme_h R_CHRS M_chor_h R_ATNS_LPAREN_nh4_RPAREN_ M_anth_h/0.0195225546620456
R_ANTPPT M_pran_h R_PRAI M_2cpr5p_h R_IGPS M_3ig3p_h R_SERH M_g3p_h R_TAh M_f6p_B_h R_TKT2h M_xu5p_D_h R_RPEh M_ru5p_D_h R_PRUK M_rb15bp_h R_RBCh M_3pg_h R_PGKh M_13dpg_h R_GAPDH_LPAREN_nadp_RPAREN_hi M_nadp_h R_G3PD2 M_dhap_h R_FBA3hi M_s17bp_h R_SBP M_s7p_h R_TKT1h M_r5p_h R_RPDPK M_prpp_h/0.0195225546620456
R_ANTPPT M_pran_h R_PRAI M_2cpr5p_h R_IGPS M_3ig3p_h R_SERH M_g3p_h R_TAh M_f6p_B_h R_TKT2h M_e4p_h R_FBA3hi M_s17bp_h R_SBP M_s7p_h R_TKT1h M_xu5p_D_h R_RPEh M_ru5p_D_h R_PRUK M_rb15bp_h R_RBCh M_3pg_h R_PGKh M_13dpg_h R_GAPDH_LPAREN_nadp_RPAREN_hi M_nadp_h R_GDH_LPAREN_nadp_RPAREN_ M_akg_h R_GLUS_LPAREN_ferr_RPAREN_ M_glu_L_h R_ASPATh M_asp_L_h R_ASPK M_4pasp_h R_ASADH M_aspsa_h R_HSDH M_hom_L_h R_HSK M_phom_h R_CYSTS M_cyst_L_h R_CBL M_pyr_h R_PPDKh M_pep_h R_PSCIT M_3psme_h R_CHRS M_chor_h R_ATNS_LPAREN_nh4_RPAREN_ M_anth_h/0.0195225546620456
R_ANTPPT M_pran_h R_PRAI M_2cpr5p_h R_IGPS M_3ig3p_h R_SERH M_g3p_h R_TAh M_f6p_B_h R_TKT2h M_e4p_h R_FBA3hi M_s17bp_h R_SBP M_s7p_h R_TKT1h M_xu5p_D_h R_RPEh M_ru5p_D_h R_PRUK M_rb15bp_h R_RBCh M_3pg_h R_PGKh M_13dpg_h R_GAPDH_LPAREN_nadp_RPAREN_hi M_nadp_h R_GDH_LPAREN_nadp_RPAREN_ M_akg_h R_GLUS_LPAREN_ferr_RPAREN_ M_glu_L_h R_ASPATh M_asp_L_h R_ASPK M_4pasp_h R_ASADH M_aspsa_h R_HSDH M_hom_L_h R_HSK M_phom_h R_CYSTS M_cyst_L_h R_CBL M_pyr_h R_PPDKh M_pep_h R_DPHS M_2dda7p_h R_DHQS M_3dhq_h R_DQDH M_3dhsk_h R_SKDH M_skm_h R_SKK M_skm5p_h R_PSCIT M_3psme_h R_CHRS M_chor_h R_ATNS_LPAREN_nh4_RPAREN_ M_anth_h/0.0195225546620456
R_ANTPPT M_pran_h R_PRAI M_2cpr5p_h R_IGPS M_3ig3p_h R_SERH M_g3p_h R_TAh M_f6p_B_h R_TKT2h M_e4p_h R_FBA3hi M_s17bp_h R_SBP M_s7p_h R_TKT1h M_xu5p_D_h R_RPEh M_ru5p_D_h R_PRUK M_rb15bp_h R_RBCh M_3pg_h R_PGKh M_13dpg_h R_GAPDH_LPAREN_nadp_RPAREN_hi M_nadp_h R_GDH_LPAREN_nadp_RPAREN_ M_akg_h R_BCTA_LPAREN_val_RPAREN_h M_glu_L_h R_ASPATh M_asp_L_h R_ASPK M_4pasp_h R_ASADH M_aspsa_h R_HSDH M_hom_L_h R_HSK M_phom_h R_CYSTS M_cyst_L_h R_CBL M_pyr_h R_PPDKh M_pep_h R_PSCIT M_3psme_h R_CHRS M_chor_h R_ATNS_LPAREN_nh4_RPAREN_ M_anth_h/0.0195225546620456
R_ANTPPT M_pran_h R_PRAI M_2cpr5p_h R_IGPS M_3ig3p_h R_SERH M_g3p_h R_TAh M_f6p_B_h R_TKT2h M_e4p_h R_FBA3hi M_s17bp_h R_SBP M_s7p_h R_TKT1h M_xu5p_D_h R_RPEh M_ru5p_D_h R_PRUK M_rb15bp_h R_RBCh M_3pg_h R_PGKh M_13dpg_h R_GAPDH_LPAREN_nadp_RPAREN_hi M_nadp_h R_GDH_LPAREN_nadp_RPAREN_ M_akg_h R_BCTA_LPAREN_val_RPAREN_h M_glu_L_h R_ASPATh M_asp_L_h R_ASPK M_4pasp_h R_ASADH M_aspsa_h R_HSDH M_hom_L_h R_HSK M_phom_h R_CYSTS M_cyst_L_h R_CBL M_pyr_h R_PPDKh M_pep_h R_DPHS M_2dda7p_h R_DHQS M_3dhq_h R_DQDH M_3dhsk_h R_SKDH M_skm_h R_SKK M_skm5p_h R_PSCIT M_3psme_h R_CHRS M_chor_h R_ATNS_LPAREN_nh4_RPAREN_ M_anth_h/0.0195225546620456
R_ANTPPT M_pran_h R_PRAI M_2cpr5p_h R_IGPS M_3ig3p_h R_SERH M_g3p_h R_TAh M_f6p_B_h R_TKT2h M_e4p_h R_FBA3hi M_s17bp_h R_SBP M_s7p_h R_TKT1h M_r5p_h R_RPIh M_ru5p_D_h R_PRUK M_rb15bp_h R_RBCh M_3pg_h R_PGKh M_13dpg_h R_GAPDH_LPAREN_nadp_RPAREN_hi M_nadp_h R_GDH_LPAREN_nadp_RPAREN_ M_akg_h R_GLUS_LPAREN_ferr_RPAREN_ M_glu_L_h R_ASPATh M_asp_L_h R_ASPK M_4pasp_h R_ASADH M_aspsa_h R_HSDH M_hom_L_h R_HSK M_phom_h R_CYSTS M_cyst_L_h R_CBL M_pyr_h R_PPDKh M_pep_h R_PSCIT M_3psme_h R_CHRS M_chor_h R_ATNS_LPAREN_nh4_RPAREN_ M_anth_h/0.0195225546620456
R_ANTPPT M_pran_h R_PRAI M_2cpr5p_h R_IGPS M_3ig3p_h R_SERH M_g3p_h R_TAh M_f6p_B_h R_TKT2h M_e4p_h R_FBA3hi M_s17bp_h R_SBP M_s7p_h R_TKT1h M_r5p_h R_RPIh M_ru5p_D_h R_PRUK M_rb15bp_h R_RBCh M_3pg_h R_PGKh M_13dpg_h R_GAPDH_LPAREN_nadp_RPAREN_hi M_nadp_h R_GDH_LPAREN_nadp_RPAREN_ M_akg_h R_GLUS_LPAREN_ferr_RPAREN_ M_glu_L_h R_ASPATh M_asp_L_h R_ASPK M_4pasp_h R_ASADH M_aspsa_h R_HSDH M_hom_L_h R_HSK M_phom_h R_CYSTS M_cyst_L_h R_CBL M_pyr_h R_PPDKh M_pep_h R_DPHS M_2dda7p_h R_DHQS M_3dhq_h R_DQDH M_3dhsk_h R_SKDH M_skm_h R_SKK M_skm5p_h R_PSCIT M_3psme_h R_CHRS M_chor_h R_ATNS_LPAREN_nh4_RPAREN_ M_anth_h/0.0195225546620456
R_ANTPPT M_pran_h R_PRAI M_2cpr5p_h R_IGPS M_3ig3p_h R_SERH M_g3p_h R_TAh M_f6p_B_h R_TKT2h M_e4p_h R_FBA3hi M_s17bp_h R_SBP M_s7p_h R_TKT1h M_r5p_h R_RPIh M_ru5p_D_h R_PRUK M_rb15bp_h R_RBCh M_3pg_h R_PGKh M_13dpg_h R_GAPDH_LPAREN_nadp_RPAREN_hi M_nadp_h R_GDH_LPAREN_nadp_RPAREN_ M_akg_h R_BCTA_LPAREN_val_RPAREN_h M_glu_L_h R_ASPATh M_asp_L_h R_ASPK M_4pasp_h R_ASADH M_aspsa_h R_HSDH M_hom_L_h R_HSK M_phom_h R_CYSTS M_cyst_L_h R_CBL M_pyr_h R_PPDKh M_pep_h R_PSCIT M_3psme_h R_CHRS M_chor_h R_ATNS_LPAREN_nh4_RPAREN_ M_anth_h/0.0195225546620456
R_ANTPPT M_pran_h R_PRAI M_2cpr5p_h R_IGPS M_3ig3p_h R_SERH M_g3p_h R_TAh M_f6p_B_h R_TKT2h M_e4p_h R_FBA3hi M_s17bp_h R_SBP M_s7p_h R_TKT1h M_r5p_h R_RPIh M_ru5p_D_h R_PRUK M_rb15bp_h R_RBCh M_3pg_h R_PGKh M_13dpg_h R_GAPDH_LPAREN_nadp_RPAREN_hi M_nadp_h R_GDH_LPAREN_nadp_RPAREN_ M_akg_h R_BCTA_LPAREN_val_RPAREN_h M_glu_L_h R_ASPATh M_asp_L_h R_ASPK M_4pasp_h R_ASADH M_aspsa_h R_HSDH M_hom_L_h R_HSK M_phom_h R_CYSTS M_cyst_L_h R_CBL M_pyr_h R_PPDKh M_pep_h R_DPHS M_2dda7p_h R_DHQS M_3dhq_h R_DQDH M_3dhsk_h R_SKDH M_skm_h R_SKK M_skm5p_h R_PSCIT M_3psme_h R_CHRS M_chor_h R_ATNS_LPAREN_nh4_RPAREN_ M_anth_h/0.0195225546620456
R_ANTPPT M_pran_h R_PRAI M_2cpr5p_h R_IGPS M_3ig3p_h R_SERH M_g3p_h R_TAh M_f6p_B_h R_TKT2h M_e4p_h R_FBA3hi M_s17bp_h R_SBP M_s7p_h R_TKT1h M_r5p_h R_RPDPK M_prpp_h/0.0195225546620456
R_ANTPPT M_pran_h R_PRAI M_2cpr5p_h R_IGPS M_3ig3p_h R_SERH M_g3p_h R_TAh M_f6p_B_h R_TKT2h M_e4p_h R_DPHS M_2dda7p_h R_DHQS M_3dhq_h R_DQDH M_3dhsk_h R_SKDH M_skm_h R_SKK M_skm5p_h R_PSCIT M_3psme_h R_CHRS M_chor_h R_CHRM M_pphn_h R_PPOR M_34hpp_h R_TYRTAh M_akg_h R_GLUS_LPAREN_ferr_RPAREN_ M_glu_L_h R_ASPATh M_asp_L_h R_ASPK M_4pasp_h R_ASADH M_nadp_h R_G3PD2 M_dhap_h R_FBA3hi M_s17bp_h R_SBP M_s7p_h R_TKT1h M_r5p_h R_RPDPK M_prpp_h/0.0195225546620456
R_ANTPPT M_pran_h R_PRAI M_2cpr5p_h R_IGPS M_3ig3p_h R_SERH M_g3p_h R_TAh M_f6p_B_h R_TKT2h M_e4p_h R_DPHS M_2dda7p_h R_DHQS M_3dhq_h R_DQDH M_3dhsk_h R_SKDH M_skm_h R_SKK M_skm5p_h R_PSCIT M_3psme_h R_CHRS M_chor_h R_CHRM M_pphn_h R_PPOR M_34hpp_h R_TYRTAh M_akg_h R_GLUS_LPAREN_ferr_RPAREN_ M_glu_L_h R_ASPATh M_asp_L_h R_ASPK M_4pasp_h R_ASADH M_aspsa_h R_HSDH M_nadp_h R_G3PD2 M_dhap_h R_FBA3hi M_s17bp_h R_SBP M_s7p_h R_TKT1h M_r5p_h R_RPDPK M_prpp_h/0.0195225546620456
R_ANTPPT M_pran_h R_PRAI M_2cpr5p_h R_IGPS M_3ig3p_h R_SERH M_g3p_h R_TAh M_f6p_B_h R_TKT2h M_e4p_h R_DPHS M_2dda7p_h R_DHQS M_3dhq_h R_DQDH M_3dhsk_h R_SKDH M_skm_h R_SKK M_skm5p_h R_PSCIT M_3psme_h R_CHRS M_chor_h R_CHRM M_pphn_h R_PPOR M_34hpp_h R_TYRTAh M_akg_h R_GLUS_LPAREN_ferr_RPAREN_ M_glu_L_h R_ASPATh M_asp_L_h R_ASPK M_4pasp_h R_ASADH M_aspsa_h R_HSDH M_hom_L_h R_HSK M_phom_h R_CYSTS M_cyst_L_h R_CBL M_pyr_h R_MDHC_LPAREN_nadp_RPAREN_hr M_nadp_h R_G3PD2 M_dhap_h R_FBA3hi M_s17bp_h R_SBP M_s7p_h R_TKT1h M_r5p_h R_RPDPK M_prpp_h/0.0195225546620456
R_ANTPPT M_pran_h R_PRAI M_2cpr5p_h R_IGPS M_3ig3p_h R_SERH M_g3p_h R_TAh M_f6p_B_h R_TKT2h M_e4p_h R_DPHS M_2dda7p_h R_DHQS M_3dhq_h R_DQDH M_3dhsk_h R_SKDH M_skm_h R_SKK M_skm5p_h R_PSCIT M_3psme_h R_CHRS M_chor_h R_CHRM M_pphn_h R_PPOR M_34hpp_h R_TYRTAh M_akg_h R_GLUS_LPAREN_ferr_RPAREN_ M_glu_L_h R_ASPATh M_asp_L_h R_ASPK M_4pasp_h R_ASADH M_aspsa_h R_HSDH M_hom_L_h R_HSK M_phom_h R_CYSTS M_cyst_L_h R_CBL M_pyr_h R_DXS M_dxyl5p_h R_DXRI M_nadp_h R_G3PD2 M_dhap_h R_FBA3hi M_s17bp_h R_SBP M_s7p_h R_TKT1h M_r5p_h R_RPDPK M_prpp_h/0.0195225546620456
R_ANTPPT M_pran_h R_PRAI M_2cpr5p_h R_IGPS M_3ig3p_h R_SERH M_g3p_h R_TAh M_f6p_B_h R_TKT2h M_e4p_h R_DPHS M_2dda7p_h R_DHQS M_3dhq_h R_DQDH M_3dhsk_h R_SKDH M_skm_h R_SKK M_skm5p_h R_PSCIT M_3psme_h R_CHRS M_chor_h R_CHRM M_pphn_h R_PPOR M_34hpp_h R_TYRTAh M_akg_h R_GLUS_LPAREN_ferr_RPAREN_ M_glu_L_h R_ASPATh M_asp_L_h R_ASPK M_4pasp_h R_ASADH M_aspsa_h R_HSDH M_hom_L_h R_HSK M_phom_h R_CYSTS M_cyst_L_h R_CBL M_pyr_h R_DXS M_dxyl5p_h R_DXRI M_2me4p_h R_CMS M_4c2me_h R_CMK M_pcdme_h R_MCS M_2mecdp_h R_HDS M_h2mb4p_h R_IDS2 M_nadp_h R_G3PD2 M_dhap_h R_FBA3hi M_s17bp_h R_SBP M_s7p_h R_TKT1h M_r5p_h R_RPDPK M_prpp_h/0.0195225546620456
R_ANTPPT M_pran_h R_PRAI M_2cpr5p_h R_IGPS M_3ig3p_h R_SERH M_g3p_h R_TAh M_f6p_B_h R_TKT2h M_e4p_h R_DPHS M_2dda7p_h R_DHQS M_3dhq_h R_DQDH M_3dhsk_h R_SKDH M_skm_h R_SKK M_skm5p_h R_PSCIT M_3psme_h R_CHRS M_chor_h R_CHRM M_pphn_h R_PPOR M_34hpp_h R_TYRTAh M_akg_h R_GLUS_LPAREN_ferr_RPAREN_ M_glu_L_h R_ASPATh M_asp_L_h R_ASPK M_4pasp_h R_ASADH M_aspsa_h R_HSDH M_hom_L_h R_HSK M_phom_h R_CYSTS M_cyst_L_h R_CBL M_pyr_h R_DXS M_dxyl5p_h R_DXRI M_2me4p_h R_CMS M_4c2me_h R_CMK M_pcdme_h R_MCS M_2mecdp_h R_HDS M_h2mb4p_h R_IDS2 M_dmpp_h R_GPPSh M_grdp_h R_FPPSh M_frdp_h R_GGPS M_ggdp_h R_GGDR M_nadp_h R_G3PD2 M_dhap_h R_FBA3hi M_s17bp_h R_SBP M_s7p_h R_TKT1h M_r5p_h R_RPDPK M_prpp_h/0.0195225546620456
R_ANTPPT M_pran_h R_PRAI M_2cpr5p_h R_IGPS M_3ig3p_h R_SERH M_g3p_h R_TAh M_f6p_B_h R_TKT2h M_e4p_h R_DPHS M_2dda7p_h R_DHQS M_3dhq_h R_DQDH M_3dhsk_h R_SKDH M_skm_h R_SKK M_skm5p_h R_PSCIT M_3psme_h R_CHRS M_chor_h R_CHRM M_pphn_h R_PPOR M_34hpp_h R_TYRTAh M_akg_h R_GLUS_LPAREN_ferr_RPAREN_ M_glu_L_h R_ASPATh M_asp_L_h R_ASPK M_4pasp_h R_ASADH M_aspsa_h R_HSDH M_hom_L_h R_HSK M_phom_h R_CYSTS M_cyst_L_h R_CBL M_pyr_h R_DXS M_dxyl5p_h R_DXRI M_2me4p_h R_CMS M_4c2me_h R_CMK M_pcdme_h R_MCS M_2mecdp_h R_HDS M_h2mb4p_h R_IDS1 M_nadp_h R_G3PD2 M_dhap_h R_FBA3hi M_s17bp_h R_SBP M_s7p_h R_TKT1h M_r5p_h R_RPDPK M_prpp_h/0.0195225546620456
R_ANTPPT M_pran_h R_PRAI M_2cpr5p_h R_IGPS M_3ig3p_h R_SERH M_g3p_h R_TAh M_f6p_B_h R_TKT2h M_e4p_h R_DPHS M_2dda7p_h R_DHQS M_3dhq_h R_DQDH M_3dhsk_h R_SKDH M_skm_h R_SKK M_skm5p_h R_PSCIT M_3psme_h R_CHRS M_chor_h R_CHRM M_pphn_h R_PPOR M_34hpp_h R_TYRTAh M_akg_h R_GLUS_LPAREN_ferr_RPAREN_ M_glu_L_h R_ASPATh M_asp_L_h R_ASPK M_4pasp_h R_ASADH M_aspsa_h R_HSDH M_hom_L_h R_HSK M_phom_h R_CYSTS M_cyst_L_h R_CBL M_pyr_h R_DXS M_dxyl5p_h R_DXRI M_2me4p_h R_CMS M_4c2me_h R_CMK M_pcdme_h R_MCS M_2mecdp_h R_HDS M_h2mb4p_h R_IDS1 M_ipdp_h R_GPPSh M_grdp_h R_FPPSh M_frdp_h R_GGPS M_ggdp_h R_GGDR M_nadp_h R_G3PD2 M_dhap_h R_FBA3hi M_s17bp_h R_SBP M_s7p_h R_TKT1h M_r5p_h R_RPDPK M_prpp_h/0.0195225546620456
R_ANTPPT M_pran_h R_PRAI M_2cpr5p_h R_IGPS M_3ig3p_h R_SERH M_g3p_h R_TAh M_f6p_B_h R_TKT2h M_e4p_h R_DPHS M_2dda7p_h R_DHQS M_3dhq_h R_DQDH M_3dhsk_h R_SKDH M_skm_h R_SKK M_skm5p_h R_PSCIT M_3psme_h R_CHRS M_chor_h R_CHRM M_pphn_h R_PPOR M_34hpp_h R_TYRTAh M_akg_h R_GLUS_LPAREN_ferr_RPAREN_ M_glu_L_h R_ASPATh M_asp_L_h R_ASPK M_4pasp_h R_ASADH M_aspsa_h R_HSDH M_hom_L_h R_HSK M_phom_h R_CYSTS M_cyst_L_h R_CBL M_pyr_h R_DXS M_dxyl5p_h R_DXRI M_2me4p_h R_CMS M_4c2me_h R_CMK M_pcdme_h R_MCS M_2mecdp_h R_HDS M_h2mb4p_h R_IDS1 M_ipdp_h R_GGPS M_ggdp_h R_GGDR M_nadp_h R_G3PD2 M_dhap_h R_FBA3hi M_s17bp_h R_SBP M_s7p_h R_TKT1h M_r5p_h R_RPDPK M_prpp_h/0.0195225546620456
R_ANTPPT M_pran_h R_PRAI M_2cpr5p_h R_IGPS M_3ig3p_h R_SERH M_g3p_h R_TAh M_f6p_B_h R_TKT2h M_e4p_h R_DPHS M_2dda7p_h R_DHQS M_3dhq_h R_DQDH M_3dhsk_h R_SKDH M_skm_h R_SKK M_skm5p_h R_PSCIT M_3psme_h R_CHRS M_chor_h R_CHRM M_pphn_h R_PPOR M_34hpp_h R_TYRTAh M_akg_h R_GLUS_LPAREN_ferr_RPAREN_ M_glu_L_h R_ASPATh M_asp_L_h R_ASPK M_4pasp_h R_ASADH M_aspsa_h R_HSDH M_hom_L_h R_HSK M_phom_h R_CYSTS M_cyst_L_h R_CBL M_pyr_h R_DXS M_dxyl5p_h R_DXRI M_2me4p_h R_CMS M_4c2me_h R_CMK M_pcdme_h R_MCS M_2mecdp_h R_HDS M_h2mb4p_h R_IDS1 M_ipdp_h R_FPPSh M_frdp_h R_GGPS M_ggdp_h R_GGDR M_nadp_h R_G3PD2 M_dhap_h R_FBA3hi M_s17bp_h R_SBP M_s7p_h R_TKT1h M_r5p_h R_RPDPK M_prpp_h/0.0195225546620456
R_ANTPPT M_pran_h R_PRAI M_2cpr5p_h R_IGPS M_3ig3p_h R_SERH M_g3p_h R_TAh M_f6p_B_h R_TKT2h M_e4p_h R_DPHS M_2dda7p_h R_DHQS M_3dhq_h R_DQDH M_3dhsk_h R_SKDH M_skm_h R_SKK M_skm5p_h R_PSCIT M_3psme_h R_CHRS M_chor_h R_CHRM M_pphn_h R_PPOR M_34hpp_h R_TYRTAh M_akg_h R_BCTA_LPAREN_val_RPAREN_h M_glu_L_h R_ASPATh M_asp_L_h R_ASPK M_4pasp_h R_ASADH M_nadp_h R_G3PD2 M_dhap_h R_FBA3hi M_s17bp_h R_SBP M_s7p_h R_TKT1h M_r5p_h R_RPDPK M_prpp_h/0.0195225546620456
R_ANTPPT M_pran_h R_PRAI M_2cpr5p_h R_IGPS M_3ig3p_h R_SERH M_g3p_h R_TAh M_f6p_B_h R_TKT2h M_e4p_h R_DPHS M_2dda7p_h R_DHQS M_3dhq_h R_DQDH M_3dhsk_h R_SKDH M_skm_h R_SKK M_skm5p_h R_PSCIT M_3psme_h R_CHRS M_chor_h R_CHRM M_pphn_h R_PPOR M_34hpp_h R_TYRTAh M_akg_h R_BCTA_LPAREN_val_RPAREN_h M_glu_L_h R_ASPATh M_asp_L_h R_ASPK M_4pasp_h R_ASADH M_aspsa_h R_HSDH M_nadp_h R_G3PD2 M_dhap_h R_FBA3hi M_s17bp_h R_SBP M_s7p_h R_TKT1h M_r5p_h R_RPDPK M_prpp_h/0.0195225546620456
R_ANTPPT M_pran_h R_PRAI M_2cpr5p_h R_IGPS M_3ig3p_h R_SERH M_g3p_h R_TAh M_f6p_B_h R_TKT2h M_e4p_h R_DPHS M_2dda7p_h R_DHQS M_3dhq_h R_DQDH M_3dhsk_h R_SKDH M_skm_h R_SKK M_skm5p_h R_PSCIT M_3psme_h R_CHRS M_chor_h R_CHRM M_pphn_h R_PPOR M_34hpp_h R_TYRTAh M_akg_h R_BCTA_LPAREN_val_RPAREN_h M_glu_L_h R_ASPATh M_asp_L_h R_ASPK M_4pasp_h R_ASADH M_aspsa_h R_HSDH M_hom_L_h R_HSK M_phom_h R_CYSTS M_cyst_L_h R_CBL M_pyr_h R_MDHC_LPAREN_nadp_RPAREN_hr M_nadp_h R_G3PD2 M_dhap_h R_FBA3hi M_s17bp_h R_SBP M_s7p_h R_TKT1h M_r5p_h R_RPDPK M_prpp_h/0.0195225546620456
R_ANTPPT M_pran_h R_PRAI M_2cpr5p_h R_IGPS M_3ig3p_h R_SERH M_g3p_h R_TAh M_f6p_B_h R_TKT2h M_e4p_h R_DPHS M_2dda7p_h R_DHQS M_3dhq_h R_DQDH M_3dhsk_h R_SKDH M_skm_h R_SKK M_skm5p_h R_PSCIT M_3psme_h R_CHRS M_chor_h R_CHRM M_pphn_h R_PPOR M_34hpp_h R_TYRTAh M_akg_h R_BCTA_LPAREN_val_RPAREN_h M_glu_L_h R_ASPATh M_asp_L_h R_ASPK M_4pasp_h R_ASADH M_aspsa_h R_HSDH M_hom_L_h R_HSK M_phom_h R_CYSTS M_cyst_L_h R_CBL M_pyr_h R_DXS M_dxyl5p_h R_DXRI M_nadp_h R_G3PD2 M_dhap_h R_FBA3hi M_s17bp_h R_SBP M_s7p_h R_TKT1h M_r5p_h R_RPDPK M_prpp_h/0.0195225546620456
R_ANTPPT M_pran_h R_PRAI M_2cpr5p_h R_IGPS M_3ig3p_h R_SERH M_g3p_h R_TAh M_f6p_B_h R_TKT2h M_e4p_h R_DPHS M_2dda7p_h R_DHQS M_3dhq_h R_DQDH M_3dhsk_h R_SKDH M_skm_h R_SKK M_skm5p_h R_PSCIT M_3psme_h R_CHRS M_chor_h R_CHRM M_pphn_h R_PPOR M_34hpp_h R_TYRTAh M_akg_h R_BCTA_LPAREN_val_RPAREN_h M_glu_L_h R_ASPATh M_asp_L_h R_ASPK M_4pasp_h R_ASADH M_aspsa_h R_HSDH M_hom_L_h R_HSK M_phom_h R_CYSTS M_cyst_L_h R_CBL M_pyr_h R_DXS M_dxyl5p_h R_DXRI M_2me4p_h R_CMS M_4c2me_h R_CMK M_pcdme_h R_MCS M_2mecdp_h R_HDS M_h2mb4p_h R_IDS2 M_nadp_h R_G3PD2 M_dhap_h R_FBA3hi M_s17bp_h R_SBP M_s7p_h R_TKT1h M_r5p_h R_RPDPK M_prpp_h/0.0195225546620456
R_ANTPPT M_pran_h R_PRAI M_2cpr5p_h R_IGPS M_3ig3p_h R_SERH M_g3p_h R_TAh M_f6p_B_h R_TKT2h M_e4p_h R_DPHS M_2dda7p_h R_DHQS M_3dhq_h R_DQDH M_3dhsk_h R_SKDH M_skm_h R_SKK M_skm5p_h R_PSCIT M_3psme_h R_CHRS M_chor_h R_CHRM M_pphn_h R_PPOR M_34hpp_h R_TYRTAh M_akg_h R_BCTA_LPAREN_val_RPAREN_h M_glu_L_h R_ASPATh M_asp_L_h R_ASPK M_4pasp_h R_ASADH M_aspsa_h R_HSDH M_hom_L_h R_HSK M_phom_h R_CYSTS M_cyst_L_h R_CBL M_pyr_h R_DXS M_dxyl5p_h R_DXRI M_2me4p_h R_CMS M_4c2me_h R_CMK M_pcdme_h R_MCS M_2mecdp_h R_HDS M_h2mb4p_h R_IDS2 M_dmpp_h R_GPPSh M_grdp_h R_FPPSh M_frdp_h R_GGPS M_ggdp_h R_GGDR M_nadp_h R_G3PD2 M_dhap_h R_FBA3hi M_s17bp_h R_SBP M_s7p_h R_TKT1h M_r5p_h R_RPDPK M_prpp_h/0.0195225546620456
R_ANTPPT M_pran_h R_PRAI M_2cpr5p_h R_IGPS M_3ig3p_h R_SERH M_g3p_h R_TAh M_f6p_B_h R_TKT2h M_e4p_h R_DPHS M_2dda7p_h R_DHQS M_3dhq_h R_DQDH M_3dhsk_h R_SKDH M_skm_h R_SKK M_skm5p_h R_PSCIT M_3psme_h R_CHRS M_chor_h R_CHRM M_pphn_h R_PPOR M_34hpp_h R_TYRTAh M_akg_h R_BCTA_LPAREN_val_RPAREN_h M_glu_L_h R_ASPATh M_asp_L_h R_ASPK M_4pasp_h R_ASADH M_aspsa_h R_HSDH M_hom_L_h R_HSK M_phom_h R_CYSTS M_cyst_L_h R_CBL M_pyr_h R_DXS M_dxyl5p_h R_DXRI M_2me4p_h R_CMS M_4c2me_h R_CMK M_pcdme_h R_MCS M_2mecdp_h R_HDS M_h2mb4p_h R_IDS1 M_nadp_h R_G3PD2 M_dhap_h R_FBA3hi M_s17bp_h R_SBP M_s7p_h R_TKT1h M_r5p_h R_RPDPK M_prpp_h/0.0195225546620456
R_ANTPPT M_pran_h R_PRAI M_2cpr5p_h R_IGPS M_3ig3p_h R_SERH M_g3p_h R_TAh M_f6p_B_h R_TKT2h M_e4p_h R_DPHS M_2dda7p_h R_DHQS M_3dhq_h R_DQDH M_3dhsk_h R_SKDH M_skm_h R_SKK M_skm5p_h R_PSCIT M_3psme_h R_CHRS M_chor_h R_CHRM M_pphn_h R_PPOR M_34hpp_h R_TYRTAh M_akg_h R_BCTA_LPAREN_val_RPAREN_h M_glu_L_h R_ASPATh M_asp_L_h R_ASPK M_4pasp_h R_ASADH M_aspsa_h R_HSDH M_hom_L_h R_HSK M_phom_h R_CYSTS M_cyst_L_h R_CBL M_pyr_h R_DXS M_dxyl5p_h R_DXRI M_2me4p_h R_CMS M_4c2me_h R_CMK M_pcdme_h R_MCS M_2mecdp_h R_HDS M_h2mb4p_h R_IDS1 M_ipdp_h R_GPPSh M_grdp_h R_FPPSh M_frdp_h R_GGPS M_ggdp_h R_GGDR M_nadp_h R_G3PD2 M_dhap_h R_FBA3hi M_s17bp_h R_SBP M_s7p_h R_TKT1h M_r5p_h R_RPDPK M_prpp_h/0.0195225546620456
R_ANTPPT M_pran_h R_PRAI M_2cpr5p_h R_IGPS M_3ig3p_h R_SERH M_g3p_h R_TAh M_f6p_B_h R_TKT2h M_e4p_h R_DPHS M_2dda7p_h R_DHQS M_3dhq_h R_DQDH M_3dhsk_h R_SKDH M_skm_h R_SKK M_skm5p_h R_PSCIT M_3psme_h R_CHRS M_chor_h R_CHRM M_pphn_h R_PPOR M_34hpp_h R_TYRTAh M_akg_h R_BCTA_LPAREN_val_RPAREN_h M_glu_L_h R_ASPATh M_asp_L_h R_ASPK M_4pasp_h R_ASADH M_aspsa_h R_HSDH M_hom_L_h R_HSK M_phom_h R_CYSTS M_cyst_L_h R_CBL M_pyr_h R_DXS M_dxyl5p_h R_DXRI M_2me4p_h R_CMS M_4c2me_h R_CMK M_pcdme_h R_MCS M_2mecdp_h R_HDS M_h2mb4p_h R_IDS1 M_ipdp_h R_GGPS M_ggdp_h R_GGDR M_nadp_h R_G3PD2 M_dhap_h R_FBA3hi M_s17bp_h R_SBP M_s7p_h R_TKT1h M_r5p_h R_RPDPK M_prpp_h/0.0195225546620456
R_ANTPPT M_pran_h R_PRAI M_2cpr5p_h R_IGPS M_3ig3p_h R_SERH M_g3p_h R_TAh M_f6p_B_h R_TKT2h M_e4p_h R_DPHS M_2dda7p_h R_DHQS M_3dhq_h R_DQDH M_3dhsk_h R_SKDH M_skm_h R_SKK M_skm5p_h R_PSCIT M_3psme_h R_CHRS M_chor_h R_CHRM M_pphn_h R_PPOR M_34hpp_h R_TYRTAh M_akg_h R_BCTA_LPAREN_val_RPAREN_h M_glu_L_h R_ASPATh M_asp_L_h R_ASPK M_4pasp_h R_ASADH M_aspsa_h R_HSDH M_hom_L_h R_HSK M_phom_h R_CYSTS M_cyst_L_h R_CBL M_pyr_h R_DXS M_dxyl5p_h R_DXRI M_2me4p_h R_CMS M_4c2me_h R_CMK M_pcdme_h R_MCS M_2mecdp_h R_HDS M_h2mb4p_h R_IDS1 M_ipdp_h R_FPPSh M_frdp_h R_GGPS M_ggdp_h R_GGDR M_nadp_h R_G3PD2 M_dhap_h R_FBA3hi M_s17bp_h R_SBP M_s7p_h R_TKT1h M_r5p_h R_RPDPK M_prpp_h/0.0195225546620456
R_ANTPPT M_pran_h R_PRAI M_2cpr5p_h R_IGPS M_3ig3p_h R_SERH M_g3p_h R_TAh M_f6p_B_h R_TKT2h M_e4p_h R_DPHS M_2dda7p_h R_DHQS M_3dhq_h R_DQDH M_3dhsk_h R_SKDH M_skm_h R_SKK M_skm5p_h R_PSCIT M_3psme_h R_CHRS M_chor_h R_ATNS_LPAREN_nh4_RPAREN_ M_anth_h/0.0195225546620456
R_ANTPPT M_pran_h R_PRAI M_2cpr5p_h R_IGPS M_3ig3p_h R_SERH M_g3p_h R_TAh M_f6p_B_h R_TKT2h M_e4p_h R_DPHS M_2dda7p_h R_DHQS M_3dhq_h R_DQDH M_3dhsk_h R_SKDH M_nadp_h R_GDH_LPAREN_nadp_RPAREN_ M_akg_h R_GLUS_LPAREN_ferr_RPAREN_ M_glu_L_h R_ASPATh M_asp_L_h R_ASPK M_4pasp_h R_ASADH M_aspsa_h R_HSDH M_hom_L_h R_HSK M_phom_h R_CYSTS M_cyst_L_h R_CBL M_pyr_h R_PPDKh M_pep_h R_PSCIT M_3psme_h R_CHRS M_chor_h R_ATNS_LPAREN_nh4_RPAREN_ M_anth_h/0.0195225546620456
R_ANTPPT M_pran_h R_PRAI M_2cpr5p_h R_IGPS M_3ig3p_h R_SERH M_g3p_h R_TAh M_f6p_B_h R_TKT2h M_e4p_h R_DPHS M_2dda7p_h R_DHQS M_3dhq_h R_DQDH M_3dhsk_h R_SKDH M_nadp_h R_GDH_LPAREN_nadp_RPAREN_ M_akg_h R_BCTA_LPAREN_val_RPAREN_h M_glu_L_h R_ASPATh M_asp_L_h R_ASPK M_4pasp_h R_ASADH M_aspsa_h R_HSDH M_hom_L_h R_HSK M_phom_h R_CYSTS M_cyst_L_h R_CBL M_pyr_h R_PPDKh M_pep_h R_PSCIT M_3psme_h R_CHRS M_chor_h R_ATNS_LPAREN_nh4_RPAREN_ M_anth_h/0.0195225546620456
R_ANTPPT M_pran_h R_PRAI M_2cpr5p_h R_IGPS M_3ig3p_h R_SERH M_g3p_h R_TAh M_f6p_B_h R_TKT2h M_e4p_h R_DPHS M_2dda7p_h R_DHQS M_3dhq_h R_DQDH M_3dhsk_h R_SKDH M_nadp_h R_G3PD2 M_dhap_h R_FBA3hi M_s17bp_h R_SBP M_s7p_h R_TKT1h M_r5p_h R_RPDPK M_prpp_h/0.0195225546620456
R_ANTPPT M_pran_h R_PRAI M_2cpr5p_h R_IGPS M_3ig3p_h R_SERH M_g3p_h R_TAh M_e4p_h R_FBA3hi M_s17bp_h R_SBP M_s7p_h R_TKT1h M_xu5p_D_h R_RPEh M_ru5p_D_h R_PRUK M_rb15bp_h R_RBCh M_3pg_h R_PGKh M_13dpg_h R_GAPDH_LPAREN_nadp_RPAREN_hi M_nadp_h R_GDH_LPAREN_nadp_RPAREN_ M_akg_h R_GLUS_LPAREN_ferr_RPAREN_ M_glu_L_h R_ASPATh M_asp_L_h R_ASPK M_4pasp_h R_ASADH M_aspsa_h R_HSDH M_hom_L_h R_HSK M_phom_h R_CYSTS M_cyst_L_h R_CBL M_pyr_h R_PPDKh M_pep_h R_PSCIT M_3psme_h R_CHRS M_chor_h R_ATNS_LPAREN_nh4_RPAREN_ M_anth_h/0.0195225546620456
R_ANTPPT M_pran_h R_PRAI M_2cpr5p_h R_IGPS M_3ig3p_h R_SERH M_g3p_h R_TAh M_e4p_h R_FBA3hi M_s17bp_h R_SBP M_s7p_h R_TKT1h M_xu5p_D_h R_RPEh M_ru5p_D_h R_PRUK M_rb15bp_h R_RBCh M_3pg_h R_PGKh M_13dpg_h R_GAPDH_LPAREN_nadp_RPAREN_hi M_nadp_h R_GDH_LPAREN_nadp_RPAREN_ M_akg_h R_GLUS_LPAREN_ferr_RPAREN_ M_glu_L_h R_ASPATh M_asp_L_h R_ASPK M_4pasp_h R_ASADH M_aspsa_h R_HSDH M_hom_L_h R_HSK M_phom_h R_CYSTS M_cyst_L_h R_CBL M_pyr_h R_PPDKh M_pep_h R_DPHS M_2dda7p_h R_DHQS M_3dhq_h R_DQDH M_3dhsk_h R_SKDH M_skm_h R_SKK M_skm5p_h R_PSCIT M_3psme_h R_CHRS M_chor_h R_ATNS_LPAREN_nh4_RPAREN_ M_anth_h/0.0195225546620456
R_ANTPPT M_pran_h R_PRAI M_2cpr5p_h R_IGPS M_3ig3p_h R_SERH M_g3p_h R_TAh M_e4p_h R_FBA3hi M_s17bp_h R_SBP M_s7p_h R_TKT1h M_xu5p_D_h R_RPEh M_ru5p_D_h R_PRUK M_rb15bp_h R_RBCh M_3pg_h R_PGKh M_13dpg_h R_GAPDH_LPAREN_nadp_RPAREN_hi M_nadp_h R_GDH_LPAREN_nadp_RPAREN_ M_akg_h R_BCTA_LPAREN_val_RPAREN_h M_glu_L_h R_ASPATh M_asp_L_h R_ASPK M_4pasp_h R_ASADH M_aspsa_h R_HSDH M_hom_L_h R_HSK M_phom_h R_CYSTS M_cyst_L_h R_CBL M_pyr_h R_PPDKh M_pep_h R_PSCIT M_3psme_h R_CHRS M_chor_h R_ATNS_LPAREN_nh4_RPAREN_ M_anth_h/0.0195225546620456
R_ANTPPT M_pran_h R_PRAI M_2cpr5p_h R_IGPS M_3ig3p_h R_SERH M_g3p_h R_TAh M_e4p_h R_FBA3hi M_s17bp_h R_SBP M_s7p_h R_TKT1h M_xu5p_D_h R_RPEh M_ru5p_D_h R_PRUK M_rb15bp_h R_RBCh M_3pg_h R_PGKh M_13dpg_h R_GAPDH_LPAREN_nadp_RPAREN_hi M_nadp_h R_GDH_LPAREN_nadp_RPAREN_ M_akg_h R_BCTA_LPAREN_val_RPAREN_h M_glu_L_h R_ASPATh M_asp_L_h R_ASPK M_4pasp_h R_ASADH M_aspsa_h R_HSDH M_hom_L_h R_HSK M_phom_h R_CYSTS M_cyst_L_h R_CBL M_pyr_h R_PPDKh M_pep_h R_DPHS M_2dda7p_h R_DHQS M_3dhq_h R_DQDH M_3dhsk_h R_SKDH M_skm_h R_SKK M_skm5p_h R_PSCIT M_3psme_h R_CHRS M_chor_h R_ATNS_LPAREN_nh4_RPAREN_ M_anth_h/0.0195225546620456
R_ANTPPT M_pran_h R_PRAI M_2cpr5p_h R_IGPS M_3ig3p_h R_SERH M_g3p_h R_TAh M_e4p_h R_FBA3hi M_s17bp_h R_SBP M_s7p_h R_TKT1h M_r5p_h R_RPIh M_ru5p_D_h R_PRUK M_rb15bp_h R_RBCh M_3pg_h R_PGKh M_13dpg_h R_GAPDH_LPAREN_nadp_RPAREN_hi M_nadp_h R_GDH_LPAREN_nadp_RPAREN_ M_akg_h R_GLUS_LPAREN_ferr_RPAREN_ M_glu_L_h R_ASPATh M_asp_L_h R_ASPK M_4pasp_h R_ASADH M_aspsa_h R_HSDH M_hom_L_h R_HSK M_phom_h R_CYSTS M_cyst_L_h R_CBL M_pyr_h R_PPDKh M_pep_h R_PSCIT M_3psme_h R_CHRS M_chor_h R_ATNS_LPAREN_nh4_RPAREN_ M_anth_h/0.0195225546620456
R_ANTPPT M_pran_h R_PRAI M_2cpr5p_h R_IGPS M_3ig3p_h R_SERH M_g3p_h R_TAh M_e4p_h R_FBA3hi M_s17bp_h R_SBP M_s7p_h R_TKT1h M_r5p_h R_RPIh M_ru5p_D_h R_PRUK M_rb15bp_h R_RBCh M_3pg_h R_PGKh M_13dpg_h R_GAPDH_LPAREN_nadp_RPAREN_hi M_nadp_h R_GDH_LPAREN_nadp_RPAREN_ M_akg_h R_GLUS_LPAREN_ferr_RPAREN_ M_glu_L_h R_ASPATh M_asp_L_h R_ASPK M_4pasp_h R_ASADH M_aspsa_h R_HSDH M_hom_L_h R_HSK M_phom_h R_CYSTS M_cyst_L_h R_CBL M_pyr_h R_PPDKh M_pep_h R_DPHS M_2dda7p_h R_DHQS M_3dhq_h R_DQDH M_3dhsk_h R_SKDH M_skm_h R_SKK M_skm5p_h R_PSCIT M_3psme_h R_CHRS M_chor_h R_ATNS_LPAREN_nh4_RPAREN_ M_anth_h/0.0195225546620456
R_ANTPPT M_pran_h R_PRAI M_2cpr5p_h R_IGPS M_3ig3p_h R_SERH M_g3p_h R_TAh M_e4p_h R_FBA3hi M_s17bp_h R_SBP M_s7p_h R_TKT1h M_r5p_h R_RPIh M_ru5p_D_h R_PRUK M_rb15bp_h R_RBCh M_3pg_h R_PGKh M_13dpg_h R_GAPDH_LPAREN_nadp_RPAREN_hi M_nadp_h R_GDH_LPAREN_nadp_RPAREN_ M_akg_h R_BCTA_LPAREN_val_RPAREN_h M_glu_L_h R_ASPATh M_asp_L_h R_ASPK M_4pasp_h R_ASADH M_aspsa_h R_HSDH M_hom_L_h R_HSK M_phom_h R_CYSTS M_cyst_L_h R_CBL M_pyr_h R_PPDKh M_pep_h R_PSCIT M_3psme_h R_CHRS M_chor_h R_ATNS_LPAREN_nh4_RPAREN_ M_anth_h/0.0195225546620456
R_ANTPPT M_pran_h R_PRAI M_2cpr5p_h R_IGPS M_3ig3p_h R_SERH M_g3p_h R_TAh M_e4p_h R_FBA3hi M_s17bp_h R_SBP M_s7p_h R_TKT1h M_r5p_h R_RPIh M_ru5p_D_h R_PRUK M_rb15bp_h R_RBCh M_3pg_h R_PGKh M_13dpg_h R_GAPDH_LPAREN_nadp_RPAREN_hi M_nadp_h R_GDH_LPAREN_nadp_RPAREN_ M_akg_h R_BCTA_LPAREN_val_RPAREN_h M_glu_L_h R_ASPATh M_asp_L_h R_ASPK M_4pasp_h R_ASADH M_aspsa_h R_HSDH M_hom_L_h R_HSK M_phom_h R_CYSTS M_cyst_L_h R_CBL M_pyr_h R_PPDKh M_pep_h R_DPHS M_2dda7p_h R_DHQS M_3dhq_h R_DQDH M_3dhsk_h R_SKDH M_skm_h R_SKK M_skm5p_h R_PSCIT M_3psme_h R_CHRS M_chor_h R_ATNS_LPAREN_nh4_RPAREN_ M_anth_h/0.0195225546620456
R_ANTPPT M_pran_h R_PRAI M_2cpr5p_h R_IGPS M_3ig3p_h R_SERH M_g3p_h R_TAh M_e4p_h R_FBA3hi M_s17bp_h R_SBP M_s7p_h R_TKT1h M_r5p_h R_RPDPK M_prpp_h/0.0195225546620456
R_ANTPPT M_pran_h R_PRAI M_2cpr5p_h R_IGPS M_3ig3p_h R_SERH M_g3p_h R_TAh M_e4p_h R_DPHS M_2dda7p_h R_DHQS M_3dhq_h R_DQDH M_3dhsk_h R_SKDH M_skm_h R_SKK M_skm5p_h R_PSCIT M_3psme_h R_CHRS M_chor_h R_CHRM M_pphn_h R_PPOR M_34hpp_h R_TYRTAh M_akg_h R_GLUS_LPAREN_ferr_RPAREN_ M_glu_L_h R_ASPATh M_asp_L_h R_ASPK M_4pasp_h R_ASADH M_nadp_h R_G3PD2 M_dhap_h R_FBA3hi M_s17bp_h R_SBP M_s7p_h R_TKT1h M_r5p_h R_RPDPK M_prpp_h/0.0195225546620456
R_ANTPPT M_pran_h R_PRAI M_2cpr5p_h R_IGPS M_3ig3p_h R_SERH M_g3p_h R_TAh M_e4p_h R_DPHS M_2dda7p_h R_DHQS M_3dhq_h R_DQDH M_3dhsk_h R_SKDH M_skm_h R_SKK M_skm5p_h R_PSCIT M_3psme_h R_CHRS M_chor_h R_CHRM M_pphn_h R_PPOR M_34hpp_h R_TYRTAh M_akg_h R_GLUS_LPAREN_ferr_RPAREN_ M_glu_L_h R_ASPATh M_asp_L_h R_ASPK M_4pasp_h R_ASADH M_aspsa_h R_HSDH M_nadp_h R_G3PD2 M_dhap_h R_FBA3hi M_s17bp_h R_SBP M_s7p_h R_TKT1h M_r5p_h R_RPDPK M_prpp_h/0.0195225546620456
R_ANTPPT M_pran_h R_PRAI M_2cpr5p_h R_IGPS M_3ig3p_h R_SERH M_g3p_h R_TAh M_e4p_h R_DPHS M_2dda7p_h R_DHQS M_3dhq_h R_DQDH M_3dhsk_h R_SKDH M_skm_h R_SKK M_skm5p_h R_PSCIT M_3psme_h R_CHRS M_chor_h R_CHRM M_pphn_h R_PPOR M_34hpp_h R_TYRTAh M_akg_h R_GLUS_LPAREN_ferr_RPAREN_ M_glu_L_h R_ASPATh M_asp_L_h R_ASPK M_4pasp_h R_ASADH M_aspsa_h R_HSDH M_hom_L_h R_HSK M_phom_h R_CYSTS M_cyst_L_h R_CBL M_pyr_h R_MDHC_LPAREN_nadp_RPAREN_hr M_nadp_h R_G3PD2 M_dhap_h R_FBA3hi M_s17bp_h R_SBP M_s7p_h R_TKT1h M_r5p_h R_RPDPK M_prpp_h/0.0195225546620456
R_ANTPPT M_pran_h R_PRAI M_2cpr5p_h R_IGPS M_3ig3p_h R_SERH M_g3p_h R_TAh M_e4p_h R_DPHS M_2dda7p_h R_DHQS M_3dhq_h R_DQDH M_3dhsk_h R_SKDH M_skm_h R_SKK M_skm5p_h R_PSCIT M_3psme_h R_CHRS M_chor_h R_CHRM M_pphn_h R_PPOR M_34hpp_h R_TYRTAh M_akg_h R_GLUS_LPAREN_ferr_RPAREN_ M_glu_L_h R_ASPATh M_asp_L_h R_ASPK M_4pasp_h R_ASADH M_aspsa_h R_HSDH M_hom_L_h R_HSK M_phom_h R_CYSTS M_cyst_L_h R_CBL M_pyr_h R_DXS M_dxyl5p_h R_DXRI M_nadp_h R_G3PD2 M_dhap_h R_FBA3hi M_s17bp_h R_SBP M_s7p_h R_TKT1h M_r5p_h R_RPDPK M_prpp_h/0.0195225546620456
R_ANTPPT M_pran_h R_PRAI M_2cpr5p_h R_IGPS M_3ig3p_h R_SERH M_g3p_h R_TAh M_e4p_h R_DPHS M_2dda7p_h R_DHQS M_3dhq_h R_DQDH M_3dhsk_h R_SKDH M_skm_h R_SKK M_skm5p_h R_PSCIT M_3psme_h R_CHRS M_chor_h R_CHRM M_pphn_h R_PPOR M_34hpp_h R_TYRTAh M_akg_h R_GLUS_LPAREN_ferr_RPAREN_ M_glu_L_h R_ASPATh M_asp_L_h R_ASPK M_4pasp_h R_ASADH M_aspsa_h R_HSDH M_hom_L_h R_HSK M_phom_h R_CYSTS M_cyst_L_h R_CBL M_pyr_h R_DXS M_dxyl5p_h R_DXRI M_2me4p_h R_CMS M_4c2me_h R_CMK M_pcdme_h R_MCS M_2mecdp_h R_HDS M_h2mb4p_h R_IDS2 M_nadp_h R_G3PD2 M_dhap_h R_FBA3hi M_s17bp_h R_SBP M_s7p_h R_TKT1h M_r5p_h R_RPDPK M_prpp_h/0.0195225546620456
R_ANTPPT M_pran_h R_PRAI M_2cpr5p_h R_IGPS M_3ig3p_h R_SERH M_g3p_h R_TAh M_e4p_h R_DPHS M_2dda7p_h R_DHQS M_3dhq_h R_DQDH M_3dhsk_h R_SKDH M_skm_h R_SKK M_skm5p_h R_PSCIT M_3psme_h R_CHRS M_chor_h R_CHRM M_pphn_h R_PPOR M_34hpp_h R_TYRTAh M_akg_h R_GLUS_LPAREN_ferr_RPAREN_ M_glu_L_h R_ASPATh M_asp_L_h R_ASPK M_4pasp_h R_ASADH M_aspsa_h R_HSDH M_hom_L_h R_HSK M_phom_h R_CYSTS M_cyst_L_h R_CBL M_pyr_h R_DXS M_dxyl5p_h R_DXRI M_2me4p_h R_CMS M_4c2me_h R_CMK M_pcdme_h R_MCS M_2mecdp_h R_HDS M_h2mb4p_h R_IDS2 M_dmpp_h R_GPPSh M_grdp_h R_FPPSh M_frdp_h R_GGPS M_ggdp_h R_GGDR M_nadp_h R_G3PD2 M_dhap_h R_FBA3hi M_s17bp_h R_SBP M_s7p_h R_TKT1h M_r5p_h R_RPDPK M_prpp_h/0.0195225546620456
R_ANTPPT M_pran_h R_PRAI M_2cpr5p_h R_IGPS M_3ig3p_h R_SERH M_g3p_h R_TAh M_e4p_h R_DPHS M_2dda7p_h R_DHQS M_3dhq_h R_DQDH M_3dhsk_h R_SKDH M_skm_h R_SKK M_skm5p_h R_PSCIT M_3psme_h R_CHRS M_chor_h R_CHRM M_pphn_h R_PPOR M_34hpp_h R_TYRTAh M_akg_h R_GLUS_LPAREN_ferr_RPAREN_ M_glu_L_h R_ASPATh M_asp_L_h R_ASPK M_4pasp_h R_ASADH M_aspsa_h R_HSDH M_hom_L_h R_HSK M_phom_h R_CYSTS M_cyst_L_h R_CBL M_pyr_h R_DXS M_dxyl5p_h R_DXRI M_2me4p_h R_CMS M_4c2me_h R_CMK M_pcdme_h R_MCS M_2mecdp_h R_HDS M_h2mb4p_h R_IDS1 M_nadp_h R_G3PD2 M_dhap_h R_FBA3hi M_s17bp_h R_SBP M_s7p_h R_TKT1h M_r5p_h R_RPDPK M_prpp_h/0.0195225546620456
R_ANTPPT M_pran_h R_PRAI M_2cpr5p_h R_IGPS M_3ig3p_h R_SERH M_g3p_h R_TAh M_e4p_h R_DPHS M_2dda7p_h R_DHQS M_3dhq_h R_DQDH M_3dhsk_h R_SKDH M_skm_h R_SKK M_skm5p_h R_PSCIT M_3psme_h R_CHRS M_chor_h R_CHRM M_pphn_h R_PPOR M_34hpp_h R_TYRTAh M_akg_h R_GLUS_LPAREN_ferr_RPAREN_ M_glu_L_h R_ASPATh M_asp_L_h R_ASPK M_4pasp_h R_ASADH M_aspsa_h R_HSDH M_hom_L_h R_HSK M_phom_h R_CYSTS M_cyst_L_h R_CBL M_pyr_h R_DXS M_dxyl5p_h R_DXRI M_2me4p_h R_CMS M_4c2me_h R_CMK M_pcdme_h R_MCS M_2mecdp_h R_HDS M_h2mb4p_h R_IDS1 M_ipdp_h R_GPPSh M_grdp_h R_FPPSh M_frdp_h R_GGPS M_ggdp_h R_GGDR M_nadp_h R_G3PD2 M_dhap_h R_FBA3hi M_s17bp_h R_SBP M_s7p_h R_TKT1h M_r5p_h R_RPDPK M_prpp_h/0.0195225546620456
R_ANTPPT M_pran_h R_PRAI M_2cpr5p_h R_IGPS M_3ig3p_h R_SERH M_g3p_h R_TAh M_e4p_h R_DPHS M_2dda7p_h R_DHQS M_3dhq_h R_DQDH M_3dhsk_h R_SKDH M_skm_h R_SKK M_skm5p_h R_PSCIT M_3psme_h R_CHRS M_chor_h R_CHRM M_pphn_h R_PPOR M_34hpp_h R_TYRTAh M_akg_h R_GLUS_LPAREN_ferr_RPAREN_ M_glu_L_h R_ASPATh M_asp_L_h R_ASPK M_4pasp_h R_ASADH M_aspsa_h R_HSDH M_hom_L_h R_HSK M_phom_h R_CYSTS M_cyst_L_h R_CBL M_pyr_h R_DXS M_dxyl5p_h R_DXRI M_2me4p_h R_CMS M_4c2me_h R_CMK M_pcdme_h R_MCS M_2mecdp_h R_HDS M_h2mb4p_h R_IDS1 M_ipdp_h R_GGPS M_ggdp_h R_GGDR M_nadp_h R_G3PD2 M_dhap_h R_FBA3hi M_s17bp_h R_SBP M_s7p_h R_TKT1h M_r5p_h R_RPDPK M_prpp_h/0.0195225546620456
R_ANTPPT M_pran_h R_PRAI M_2cpr5p_h R_IGPS M_3ig3p_h R_SERH M_g3p_h R_TAh M_e4p_h R_DPHS M_2dda7p_h R_DHQS M_3dhq_h R_DQDH M_3dhsk_h R_SKDH M_skm_h R_SKK M_skm5p_h R_PSCIT M_3psme_h R_CHRS M_chor_h R_CHRM M_pphn_h R_PPOR M_34hpp_h R_TYRTAh M_akg_h R_GLUS_LPAREN_ferr_RPAREN_ M_glu_L_h R_ASPATh M_asp_L_h R_ASPK M_4pasp_h R_ASADH M_aspsa_h R_HSDH M_hom_L_h R_HSK M_phom_h R_CYSTS M_cyst_L_h R_CBL M_pyr_h R_DXS M_dxyl5p_h R_DXRI M_2me4p_h R_CMS M_4c2me_h R_CMK M_pcdme_h R_MCS M_2mecdp_h R_HDS M_h2mb4p_h R_IDS1 M_ipdp_h R_FPPSh M_frdp_h R_GGPS M_ggdp_h R_GGDR M_nadp_h R_G3PD2 M_dhap_h R_FBA3hi M_s17bp_h R_SBP M_s7p_h R_TKT1h M_r5p_h R_RPDPK M_prpp_h/0.0195225546620456
R_ANTPPT M_pran_h R_PRAI M_2cpr5p_h R_IGPS M_3ig3p_h R_SERH M_g3p_h R_TAh M_e4p_h R_DPHS M_2dda7p_h R_DHQS M_3dhq_h R_DQDH M_3dhsk_h R_SKDH M_skm_h R_SKK M_skm5p_h R_PSCIT M_3psme_h R_CHRS M_chor_h R_CHRM M_pphn_h R_PPOR M_34hpp_h R_TYRTAh M_akg_h R_BCTA_LPAREN_val_RPAREN_h M_glu_L_h R_ASPATh M_asp_L_h R_ASPK M_4pasp_h R_ASADH M_nadp_h R_G3PD2 M_dhap_h R_FBA3hi M_s17bp_h R_SBP M_s7p_h R_TKT1h M_r5p_h R_RPDPK M_prpp_h/0.0195225546620456
R_ANTPPT M_pran_h R_PRAI M_2cpr5p_h R_IGPS M_3ig3p_h R_SERH M_g3p_h R_TAh M_e4p_h R_DPHS M_2dda7p_h R_DHQS M_3dhq_h R_DQDH M_3dhsk_h R_SKDH M_skm_h R_SKK M_skm5p_h R_PSCIT M_3psme_h R_CHRS M_chor_h R_CHRM M_pphn_h R_PPOR M_34hpp_h R_TYRTAh M_akg_h R_BCTA_LPAREN_val_RPAREN_h M_glu_L_h R_ASPATh M_asp_L_h R_ASPK M_4pasp_h R_ASADH M_aspsa_h R_HSDH M_nadp_h R_G3PD2 M_dhap_h R_FBA3hi M_s17bp_h R_SBP M_s7p_h R_TKT1h M_r5p_h R_RPDPK M_prpp_h/0.0195225546620456
R_ANTPPT M_pran_h R_PRAI M_2cpr5p_h R_IGPS M_3ig3p_h R_SERH M_g3p_h R_TAh M_e4p_h R_DPHS M_2dda7p_h R_DHQS M_3dhq_h R_DQDH M_3dhsk_h R_SKDH M_skm_h R_SKK M_skm5p_h R_PSCIT M_3psme_h R_CHRS M_chor_h R_CHRM M_pphn_h R_PPOR M_34hpp_h R_TYRTAh M_akg_h R_BCTA_LPAREN_val_RPAREN_h M_glu_L_h R_ASPATh M_asp_L_h R_ASPK M_4pasp_h R_ASADH M_aspsa_h R_HSDH M_hom_L_h R_HSK M_phom_h R_CYSTS M_cyst_L_h R_CBL M_pyr_h R_MDHC_LPAREN_nadp_RPAREN_hr M_nadp_h R_G3PD2 M_dhap_h R_FBA3hi M_s17bp_h R_SBP M_s7p_h R_TKT1h M_r5p_h R_RPDPK M_prpp_h/0.0195225546620456
R_ANTPPT M_pran_h R_PRAI M_2cpr5p_h R_IGPS M_3ig3p_h R_SERH M_g3p_h R_TAh M_e4p_h R_DPHS M_2dda7p_h R_DHQS M_3dhq_h R_DQDH M_3dhsk_h R_SKDH M_skm_h R_SKK M_skm5p_h R_PSCIT M_3psme_h R_CHRS M_chor_h R_CHRM M_pphn_h R_PPOR M_34hpp_h R_TYRTAh M_akg_h R_BCTA_LPAREN_val_RPAREN_h M_glu_L_h R_ASPATh M_asp_L_h R_ASPK M_4pasp_h R_ASADH M_aspsa_h R_HSDH M_hom_L_h R_HSK M_phom_h R_CYSTS M_cyst_L_h R_CBL M_pyr_h R_DXS M_dxyl5p_h R_DXRI M_nadp_h R_G3PD2 M_dhap_h R_FBA3hi M_s17bp_h R_SBP M_s7p_h R_TKT1h M_r5p_h R_RPDPK M_prpp_h/0.0195225546620456
R_ANTPPT M_pran_h R_PRAI M_2cpr5p_h R_IGPS M_3ig3p_h R_SERH M_g3p_h R_TAh M_e4p_h R_DPHS M_2dda7p_h R_DHQS M_3dhq_h R_DQDH M_3dhsk_h R_SKDH M_skm_h R_SKK M_skm5p_h R_PSCIT M_3psme_h R_CHRS M_chor_h R_CHRM M_pphn_h R_PPOR M_34hpp_h R_TYRTAh M_akg_h R_BCTA_LPAREN_val_RPAREN_h M_glu_L_h R_ASPATh M_asp_L_h R_ASPK M_4pasp_h R_ASADH M_aspsa_h R_HSDH M_hom_L_h R_HSK M_phom_h R_CYSTS M_cyst_L_h R_CBL M_pyr_h R_DXS M_dxyl5p_h R_DXRI M_2me4p_h R_CMS M_4c2me_h R_CMK M_pcdme_h R_MCS M_2mecdp_h R_HDS M_h2mb4p_h R_IDS2 M_nadp_h R_G3PD2 M_dhap_h R_FBA3hi M_s17bp_h R_SBP M_s7p_h R_TKT1h M_r5p_h R_RPDPK M_prpp_h/0.0195225546620456
R_ANTPPT M_pran_h R_PRAI M_2cpr5p_h R_IGPS M_3ig3p_h R_SERH M_g3p_h R_TAh M_e4p_h R_DPHS M_2dda7p_h R_DHQS M_3dhq_h R_DQDH M_3dhsk_h R_SKDH M_skm_h R_SKK M_skm5p_h R_PSCIT M_3psme_h R_CHRS M_chor_h R_CHRM M_pphn_h R_PPOR M_34hpp_h R_TYRTAh M_akg_h R_BCTA_LPAREN_val_RPAREN_h M_glu_L_h R_ASPATh M_asp_L_h R_ASPK M_4pasp_h R_ASADH M_aspsa_h R_HSDH M_hom_L_h R_HSK M_phom_h R_CYSTS M_cyst_L_h R_CBL M_pyr_h R_DXS M_dxyl5p_h R_DXRI M_2me4p_h R_CMS M_4c2me_h R_CMK M_pcdme_h R_MCS M_2mecdp_h R_HDS M_h2mb4p_h R_IDS2 M_dmpp_h R_GPPSh M_grdp_h R_FPPSh M_frdp_h R_GGPS M_ggdp_h R_GGDR M_nadp_h R_G3PD2 M_dhap_h R_FBA3hi M_s17bp_h R_SBP M_s7p_h R_TKT1h M_r5p_h R_RPDPK M_prpp_h/0.0195225546620456
R_ANTPPT M_pran_h R_PRAI M_2cpr5p_h R_IGPS M_3ig3p_h R_SERH M_g3p_h R_TAh M_e4p_h R_DPHS M_2dda7p_h R_DHQS M_3dhq_h R_DQDH M_3dhsk_h R_SKDH M_skm_h R_SKK M_skm5p_h R_PSCIT M_3psme_h R_CHRS M_chor_h R_CHRM M_pphn_h R_PPOR M_34hpp_h R_TYRTAh M_akg_h R_BCTA_LPAREN_val_RPAREN_h M_glu_L_h R_ASPATh M_asp_L_h R_ASPK M_4pasp_h R_ASADH M_aspsa_h R_HSDH M_hom_L_h R_HSK M_phom_h R_CYSTS M_cyst_L_h R_CBL M_pyr_h R_DXS M_dxyl5p_h R_DXRI M_2me4p_h R_CMS M_4c2me_h R_CMK M_pcdme_h R_MCS M_2mecdp_h R_HDS M_h2mb4p_h R_IDS1 M_nadp_h R_G3PD2 M_dhap_h R_FBA3hi M_s17bp_h R_SBP M_s7p_h R_TKT1h M_r5p_h R_RPDPK M_prpp_h/0.0195225546620456
[truncated: 441,636 more chars]
